# Supplementary material for: A unique sigma/anti-sigma system in the actinomycete Actinoplanes missouriensis
Source: Nat Commun. 2023 Dec 20;14:8483. doi: 10.1038/s41467-023-44291-y (PMC10733313; doi:10.1038/s41467-023-44291-y)
Supplement: Supplementary file 4 — Dataset 1 [file 41467_2023_44291_MOESM4_ESM.zip]

Archive with 10 entries (10 files):
- Fig. S7m.pdb
- __MACOSX/._Fig. S7m.pdb
- Fig. S7a.pdb
- __MACOSX/._Fig. S7a.pdb
- Fig. S7d.pdb
- __MACOSX/._Fig. S7d.pdb
- Fig. S7g.pdb
- __MACOSX/._Fig. S7g.pdb
- Fig. S7j.pdb
- __MACOSX/._Fig. S7j.pdb
