# Supplementary material for: A unique sigma/anti-sigma system in the actinomycete Actinoplanes missouriensis
Source: Nat Commun. 2023 Dec 20;14:8483. doi: 10.1038/s41467-023-44291-y (PMC10733313; doi:10.1038/s41467-023-44291-y)
Supplement: Supplementary file 4 — Dataset 1 [file 41467_2023_44291_MOESM4_ESM.zip › Fig. S7m.pdb]

MODEL     1                                                                     
ATOM      1  N   MET A   1      19.484  29.656  14.539  1.00 68.75           N  
ATOM      2  CA  MET A   1      19.422  28.266  14.961  1.00 68.75           C  
ATOM      3  C   MET A   1      18.531  27.453  14.023  1.00 68.75           C  
ATOM      4  CB  MET A   1      18.922  28.156  16.391  1.00 68.75           C  
ATOM      5  O   MET A   1      17.531  27.969  13.523  1.00 68.75           O  
ATOM      6  CG  MET A   1      19.344  26.875  17.109  1.00 68.75           C  
ATOM      7  SD  MET A   1      18.938  26.906  18.891  1.00 68.75           S  
ATOM      8  CE  MET A   1      17.156  26.547  18.828  1.00 68.75           C  
ATOM      9  N   ALA A   2      19.031  26.312  13.547  1.00 86.25           N  
ATOM     10  CA  ALA A   2      18.312  25.375  12.672  1.00 86.25           C  
ATOM     11  C   ALA A   2      16.938  25.062  13.227  1.00 86.25           C  
ATOM     12  CB  ALA A   2      19.125  24.094  12.500  1.00 86.25           C  
ATOM     13  O   ALA A   2      16.719  25.125  14.445  1.00 86.25           O  
ATOM     14  N   VAL A   3      15.938  24.969  12.438  1.00 93.38           N  
ATOM     15  CA  VAL A   3      14.555  24.734  12.844  1.00 93.38           C  
ATOM     16  C   VAL A   3      14.438  23.344  13.461  1.00 93.38           C  
ATOM     17  CB  VAL A   3      13.578  24.875  11.656  1.00 93.38           C  
ATOM     18  O   VAL A   3      14.984  22.375  12.938  1.00 93.38           O  
ATOM     19  CG1 VAL A   3      12.195  24.344  12.023  1.00 93.38           C  
ATOM     20  CG2 VAL A   3      13.500  26.328  11.203  1.00 93.38           C  
ATOM     21  N   HIS A   4      13.938  23.219  14.656  1.00 95.56           N  
ATOM     22  CA  HIS A   4      13.500  21.953  15.219  1.00 95.56           C  
ATOM     23  C   HIS A   4      11.984  21.906  15.367  1.00 95.56           C  
ATOM     24  CB  HIS A   4      14.172  21.703  16.578  1.00 95.56           C  
ATOM     25  O   HIS A   4      11.328  22.953  15.438  1.00 95.56           O  
ATOM     26  CG  HIS A   4      13.648  22.578  17.672  1.00 95.56           C  
ATOM     27  CD2 HIS A   4      12.812  22.312  18.703  1.00 95.56           C  
ATOM     28  ND1 HIS A   4      13.969  23.922  17.781  1.00 95.56           N  
ATOM     29  CE1 HIS A   4      13.359  24.422  18.828  1.00 95.56           C  
ATOM     30  NE2 HIS A   4      12.656  23.469  19.406  1.00 95.56           N  
ATOM     31  N   CYS A   5      11.469  20.719  15.328  1.00 97.44           N  
ATOM     32  CA  CYS A   5      10.016  20.562  15.344  1.00 97.44           C  
ATOM     33  C   CYS A   5       9.562  19.719  16.531  1.00 97.44           C  
ATOM     34  CB  CYS A   5       9.531  19.922  14.039  1.00 97.44           C  
ATOM     35  O   CYS A   5       9.914  18.531  16.625  1.00 97.44           O  
ATOM     36  SG  CYS A   5       7.738  19.984  13.828  1.00 97.44           S  
ATOM     37  N   ASP A   6       8.734  20.359  17.391  1.00 97.31           N  
ATOM     38  CA  ASP A   6       8.117  19.641  18.500  1.00 97.31           C  
ATOM     39  C   ASP A   6       6.734  19.125  18.109  1.00 97.31           C  
ATOM     40  CB  ASP A   6       8.016  20.547  19.719  1.00 97.31           C  
ATOM     41  O   ASP A   6       5.945  19.844  17.484  1.00 97.31           O  
ATOM     42  CG  ASP A   6       9.367  20.828  20.375  1.00 97.31           C  
ATOM     43  OD1 ASP A   6      10.352  20.125  20.047  1.00 97.31           O  
ATOM     44  OD2 ASP A   6       9.438  21.750  21.203  1.00 97.31           O  
ATOM     45  N   VAL A   7       6.492  17.891  18.422  1.00 97.50           N  
ATOM     46  CA  VAL A   7       5.199  17.297  18.094  1.00 97.50           C  
ATOM     47  C   VAL A   7       4.508  16.812  19.359  1.00 97.50           C  
ATOM     48  CB  VAL A   7       5.348  16.125  17.094  1.00 97.50           C  
ATOM     49  O   VAL A   7       5.125  16.141  20.188  1.00 97.50           O  
ATOM     50  CG1 VAL A   7       3.986  15.516  16.766  1.00 97.50           C  
ATOM     51  CG2 VAL A   7       6.027  16.609  15.805  1.00 97.50           C  
ATOM     52  N   ARG A   8       3.262  17.172  19.500  1.00 96.62           N  
ATOM     53  CA  ARG A   8       2.471  16.719  20.641  1.00 96.62           C  
ATOM     54  C   ARG A   8       1.107  16.203  20.188  1.00 96.62           C  
ATOM     55  CB  ARG A   8       2.293  17.859  21.641  1.00 96.62           C  
ATOM     56  O   ARG A   8       0.563  16.656  19.188  1.00 96.62           O  
ATOM     57  CG  ARG A   8       1.509  19.047  21.109  1.00 96.62           C  
ATOM     58  CD  ARG A   8       1.390  20.156  22.141  1.00 96.62           C  
ATOM     59  NE  ARG A   8       0.694  21.328  21.594  1.00 96.62           N  
ATOM     60  NH1 ARG A   8      -0.833  21.469  23.312  1.00 96.62           N  
ATOM     61  NH2 ARG A   8      -0.904  22.969  21.578  1.00 96.62           N  
ATOM     62  CZ  ARG A   8      -0.346  21.922  22.172  1.00 96.62           C  
ATOM     63  N   SER A   9       0.602  15.250  21.000  1.00 93.94           N  
ATOM     64  CA  SER A   9      -0.738  14.734  20.750  1.00 93.94           C  
ATOM     65  C   SER A   9      -1.794  15.531  21.500  1.00 93.94           C  
ATOM     66  CB  SER A   9      -0.830  13.258  21.141  1.00 93.94           C  
ATOM     67  O   SER A   9      -1.573  15.938  22.641  1.00 93.94           O  
ATOM     68  OG  SER A   9      -0.001  12.461  20.312  1.00 93.94           O  
ATOM     69  N   ASP A  10      -2.734  15.906  20.875  1.00 87.38           N  
ATOM     70  CA  ASP A  10      -3.928  16.547  21.422  1.00 87.38           C  
ATOM     71  C   ASP A  10      -5.188  15.773  21.047  1.00 87.38           C  
ATOM     72  CB  ASP A  10      -4.031  18.000  20.938  1.00 87.38           C  
ATOM     73  O   ASP A  10      -5.855  16.109  20.062  1.00 87.38           O  
ATOM     74  CG  ASP A  10      -5.141  18.781  21.609  1.00 87.38           C  
ATOM     75  OD1 ASP A  10      -5.617  18.344  22.688  1.00 87.38           O  
ATOM     76  OD2 ASP A  10      -5.543  19.828  21.078  1.00 87.38           O  
ATOM     77  N   GLY A  11      -5.555  14.656  21.859  1.00 86.69           N  
ATOM     78  CA  GLY A  11      -6.598  13.727  21.438  1.00 86.69           C  
ATOM     79  C   GLY A  11      -6.230  12.922  20.219  1.00 86.69           C  
ATOM     80  O   GLY A  11      -5.211  12.227  20.203  1.00 86.69           O  
ATOM     81  N   HIS A  12      -7.023  13.016  19.156  1.00 88.06           N  
ATOM     82  CA  HIS A  12      -6.789  12.297  17.922  1.00 88.06           C  
ATOM     83  C   HIS A  12      -6.102  13.180  16.891  1.00 88.06           C  
ATOM     84  CB  HIS A  12      -8.109  11.758  17.344  1.00 88.06           C  
ATOM     85  O   HIS A  12      -5.906  12.773  15.734  1.00 88.06           O  
ATOM     86  CG  HIS A  12      -8.766  10.742  18.219  1.00 88.06           C  
ATOM     87  CD2 HIS A  12      -9.922  10.781  18.922  1.00 88.06           C  
ATOM     88  ND1 HIS A  12      -8.219   9.492  18.453  1.00 88.06           N  
ATOM     89  CE1 HIS A  12      -9.016   8.812  19.266  1.00 88.06           C  
ATOM     90  NE2 HIS A  12     -10.055   9.578  19.562  1.00 88.06           N  
ATOM     91  N   THR A  13      -5.742  14.391  17.359  1.00 93.44           N  
ATOM     92  CA  THR A  13      -5.027  15.320  16.500  1.00 93.44           C  
ATOM     93  C   THR A  13      -3.559  15.414  16.906  1.00 93.44           C  
ATOM     94  CB  THR A  13      -5.664  16.719  16.531  1.00 93.44           C  
ATOM     95  O   THR A  13      -3.182  14.992  18.000  1.00 93.44           O  
ATOM     96  CG2 THR A  13      -7.137  16.672  16.141  1.00 93.44           C  
ATOM     97  OG1 THR A  13      -5.555  17.266  17.844  1.00 93.44           O  
ATOM     98  N   LEU A  14      -2.754  15.820  16.047  1.00 96.94           N  
ATOM     99  CA  LEU A  14      -1.356  16.125  16.328  1.00 96.94           C  
ATOM    100  C   LEU A  14      -1.071  17.609  16.125  1.00 96.94           C  
ATOM    101  CB  LEU A  14      -0.433  15.289  15.438  1.00 96.94           C  
ATOM    102  O   LEU A  14      -1.590  18.219  15.195  1.00 96.94           O  
ATOM    103  CG  LEU A  14      -0.352  13.797  15.758  1.00 96.94           C  
ATOM    104  CD1 LEU A  14       0.614  13.102  14.805  1.00 96.94           C  
ATOM    105  CD2 LEU A  14       0.073  13.578  17.203  1.00 96.94           C  
ATOM    106  N   VAL A  15      -0.300  18.156  17.031  1.00 98.00           N  
ATOM    107  CA  VAL A  15       0.165  19.531  16.891  1.00 98.00           C  
ATOM    108  C   VAL A  15       1.677  19.547  16.688  1.00 98.00           C  
ATOM    109  CB  VAL A  15      -0.208  20.375  18.141  1.00 98.00           C  
ATOM    110  O   VAL A  15       2.438  19.094  17.547  1.00 98.00           O  
ATOM    111  CG1 VAL A  15       0.271  21.812  17.969  1.00 98.00           C  
ATOM    112  CG2 VAL A  15      -1.716  20.328  18.375  1.00 98.00           C  
ATOM    113  N   ALA A  16       2.133  20.000  15.578  1.00 98.38           N  
ATOM    114  CA  ALA A  16       3.549  20.172  15.266  1.00 98.38           C  
ATOM    115  C   ALA A  16       3.967  21.641  15.406  1.00 98.38           C  
ATOM    116  CB  ALA A  16       3.844  19.672  13.852  1.00 98.38           C  
ATOM    117  O   ALA A  16       3.340  22.531  14.828  1.00 98.38           O  
ATOM    118  N   SER A  17       5.023  21.875  16.125  1.00 98.25           N  
ATOM    119  CA  SER A  17       5.484  23.234  16.391  1.00 98.25           C  
ATOM    120  C   SER A  17       6.922  23.438  15.914  1.00 98.25           C  
ATOM    121  CB  SER A  17       5.383  23.562  17.875  1.00 98.25           C  
ATOM    122  O   SER A  17       7.867  23.219  16.672  1.00 98.25           O  
ATOM    123  OG  SER A  17       4.059  23.359  18.344  1.00 98.25           O  
ATOM    124  N   PRO A  18       7.121  23.906  14.664  1.00 98.00           N  
ATOM    125  CA  PRO A  18       8.477  24.281  14.250  1.00 98.00           C  
ATOM    126  C   PRO A  18       8.992  25.516  14.984  1.00 98.00           C  
ATOM    127  CB  PRO A  18       8.312  24.562  12.750  1.00 98.00           C  
ATOM    128  O   PRO A  18       8.289  26.516  15.086  1.00 98.00           O  
ATOM    129  CG  PRO A  18       6.875  24.938  12.586  1.00 98.00           C  
ATOM    130  CD  PRO A  18       6.086  24.281  13.688  1.00 98.00           C  
ATOM    131  N   ILE A  19      10.172  25.469  15.492  1.00 97.44           N  
ATOM    132  CA  ILE A  19      10.773  26.531  16.297  1.00 97.44           C  
ATOM    133  C   ILE A  19      12.125  26.922  15.695  1.00 97.44           C  
ATOM    134  CB  ILE A  19      10.945  26.094  17.766  1.00 97.44           C  
ATOM    135  O   ILE A  19      12.969  26.062  15.445  1.00 97.44           O  
ATOM    136  CG1 ILE A  19       9.594  25.656  18.359  1.00 97.44           C  
ATOM    137  CG2 ILE A  19      11.562  27.234  18.594  1.00 97.44           C  
ATOM    138  CD1 ILE A  19       9.703  24.969  19.703  1.00 97.44           C  
ATOM    139  N   GLY A  20      12.344  28.219  15.484  1.00 96.25           N  
ATOM    140  CA  GLY A  20      13.625  28.703  14.984  1.00 96.25           C  
ATOM    141  C   GLY A  20      13.500  29.531  13.719  1.00 96.25           C  
ATOM    142  O   GLY A  20      12.453  30.125  13.461  1.00 96.25           O  
ATOM    143  N   ARG A  21      14.617  29.703  12.984  1.00 95.75           N  
ATOM    144  CA  ARG A  21      14.664  30.469  11.742  1.00 95.75           C  
ATOM    145  C   ARG A  21      14.609  29.547  10.531  1.00 95.75           C  
ATOM    146  CB  ARG A  21      15.930  31.328  11.695  1.00 95.75           C  
ATOM    147  O   ARG A  21      15.539  28.781  10.281  1.00 95.75           O  
ATOM    148  CG  ARG A  21      15.992  32.406  12.781  1.00 95.75           C  
ATOM    149  CD  ARG A  21      17.266  33.219  12.695  1.00 95.75           C  
ATOM    150  NE  ARG A  21      17.297  34.281  13.703  1.00 95.75           N  
ATOM    151  NH1 ARG A  21      19.531  34.781  13.398  1.00 95.75           N  
ATOM    152  NH2 ARG A  21      18.297  35.938  14.945  1.00 95.75           N  
ATOM    153  CZ  ARG A  21      18.375  35.000  14.016  1.00 95.75           C  
ATOM    154  N   LEU A  22      13.547  29.672   9.789  1.00 96.44           N  
ATOM    155  CA  LEU A  22      13.305  28.797   8.648  1.00 96.44           C  
ATOM    156  C   LEU A  22      14.086  29.266   7.426  1.00 96.44           C  
ATOM    157  CB  LEU A  22      11.812  28.719   8.328  1.00 96.44           C  
ATOM    158  O   LEU A  22      13.828  30.359   6.910  1.00 96.44           O  
ATOM    159  CG  LEU A  22      11.406  27.797   7.180  1.00 96.44           C  
ATOM    160  CD1 LEU A  22      11.719  26.344   7.535  1.00 96.44           C  
ATOM    161  CD2 LEU A  22       9.930  27.969   6.848  1.00 96.44           C  
ATOM    162  N   GLN A  23      15.008  28.500   7.047  1.00 96.62           N  
ATOM    163  CA  GLN A  23      15.789  28.672   5.824  1.00 96.62           C  
ATOM    164  C   GLN A  23      15.625  27.453   4.902  1.00 96.62           C  
ATOM    165  CB  GLN A  23      17.266  28.891   6.148  1.00 96.62           C  
ATOM    166  O   GLN A  23      14.977  26.469   5.266  1.00 96.62           O  
ATOM    167  CG  GLN A  23      17.516  30.062   7.074  1.00 96.62           C  
ATOM    168  CD  GLN A  23      18.984  30.266   7.387  1.00 96.62           C  
ATOM    169  NE2 GLN A  23      19.391  31.516   7.605  1.00 96.62           N  
ATOM    170  OE1 GLN A  23      19.766  29.297   7.430  1.00 96.62           O  
ATOM    171  N   LEU A  24      16.188  27.547   3.689  1.00 96.31           N  
ATOM    172  CA  LEU A  24      16.047  26.469   2.713  1.00 96.31           C  
ATOM    173  C   LEU A  24      16.703  25.188   3.211  1.00 96.31           C  
ATOM    174  CB  LEU A  24      16.641  26.875   1.368  1.00 96.31           C  
ATOM    175  O   LEU A  24      16.234  24.094   2.920  1.00 96.31           O  
ATOM    176  CG  LEU A  24      15.836  27.875   0.534  1.00 96.31           C  
ATOM    177  CD1 LEU A  24      16.656  28.344  -0.669  1.00 96.31           C  
ATOM    178  CD2 LEU A  24      14.523  27.250   0.087  1.00 96.31           C  
ATOM    179  N   THR A  25      17.703  25.328   4.039  1.00 95.62           N  
ATOM    180  CA  THR A  25      18.438  24.172   4.562  1.00 95.62           C  
ATOM    181  C   THR A  25      17.578  23.422   5.578  1.00 95.62           C  
ATOM    182  CB  THR A  25      19.766  24.594   5.215  1.00 95.62           C  
ATOM    183  O   THR A  25      17.859  22.250   5.887  1.00 95.62           O  
ATOM    184  CG2 THR A  25      20.750  25.109   4.172  1.00 95.62           C  
ATOM    185  OG1 THR A  25      19.500  25.641   6.168  1.00 95.62           O  
ATOM    186  N   ASP A  26      16.531  24.078   6.078  1.00 96.06           N  
ATOM    187  CA  ASP A  26      15.695  23.484   7.121  1.00 96.06           C  
ATOM    188  C   ASP A  26      14.500  22.766   6.523  1.00 96.06           C  
ATOM    189  CB  ASP A  26      15.227  24.562   8.109  1.00 96.06           C  
ATOM    190  O   ASP A  26      13.773  22.062   7.230  1.00 96.06           O  
ATOM    191  CG  ASP A  26      16.375  25.250   8.820  1.00 96.06           C  
ATOM    192  OD1 ASP A  26      17.219  24.562   9.438  1.00 96.06           O  
ATOM    193  OD2 ASP A  26      16.422  26.500   8.773  1.00 96.06           O  
ATOM    194  N   VAL A  27      14.273  22.891   5.215  1.00 96.75           N  
ATOM    195  CA  VAL A  27      13.047  22.422   4.566  1.00 96.75           C  
ATOM    196  C   VAL A  27      12.984  20.891   4.637  1.00 96.75           C  
ATOM    197  CB  VAL A  27      12.961  22.891   3.100  1.00 96.75           C  
ATOM    198  O   VAL A  27      11.953  20.328   5.008  1.00 96.75           O  
ATOM    199  CG1 VAL A  27      11.922  22.078   2.332  1.00 96.75           C  
ATOM    200  CG2 VAL A  27      12.641  24.391   3.035  1.00 96.75           C  
ATOM    201  N   VAL A  28      14.078  20.234   4.340  1.00 96.00           N  
ATOM    202  CA  VAL A  28      14.070  18.781   4.266  1.00 96.00           C  
ATOM    203  C   VAL A  28      13.820  18.188   5.652  1.00 96.00           C  
ATOM    204  CB  VAL A  28      15.391  18.234   3.684  1.00 96.00           C  
ATOM    205  O   VAL A  28      12.891  17.391   5.840  1.00 96.00           O  
ATOM    206  CG1 VAL A  28      15.500  16.719   3.900  1.00 96.00           C  
ATOM    207  CG2 VAL A  28      15.500  18.562   2.197  1.00 96.00           C  
ATOM    208  N   PRO A  29      14.570  18.547   6.691  1.00 96.00           N  
ATOM    209  CA  PRO A  29      14.289  18.000   8.023  1.00 96.00           C  
ATOM    210  C   PRO A  29      12.891  18.344   8.516  1.00 96.00           C  
ATOM    211  CB  PRO A  29      15.359  18.656   8.906  1.00 96.00           C  
ATOM    212  O   PRO A  29      12.234  17.500   9.148  1.00 96.00           O  
ATOM    213  CG  PRO A  29      16.453  19.047   7.965  1.00 96.00           C  
ATOM    214  CD  PRO A  29      15.844  19.359   6.629  1.00 96.00           C  
ATOM    215  N   LEU A  30      12.414  19.547   8.305  1.00 97.56           N  
ATOM    216  CA  LEU A  30      11.062  19.922   8.727  1.00 97.56           C  
ATOM    217  C   LEU A  30      10.016  19.094   7.984  1.00 97.56           C  
ATOM    218  CB  LEU A  30      10.820  21.406   8.477  1.00 97.56           C  
ATOM    219  O   LEU A  30       9.062  18.609   8.594  1.00 97.56           O  
ATOM    220  CG  LEU A  30       9.438  21.953   8.852  1.00 97.56           C  
ATOM    221  CD1 LEU A  30       9.125  21.609  10.312  1.00 97.56           C  
ATOM    222  CD2 LEU A  30       9.367  23.453   8.609  1.00 97.56           C  
ATOM    223  N   ARG A  31      10.234  18.953   6.703  1.00 97.56           N  
ATOM    224  CA  ARG A  31       9.328  18.125   5.914  1.00 97.56           C  
ATOM    225  C   ARG A  31       9.281  16.703   6.465  1.00 97.56           C  
ATOM    226  CB  ARG A  31       9.758  18.094   4.445  1.00 97.56           C  
ATOM    227  O   ARG A  31       8.195  16.125   6.617  1.00 97.56           O  
ATOM    228  CG  ARG A  31       8.812  17.328   3.539  1.00 97.56           C  
ATOM    229  CD  ARG A  31       9.344  17.234   2.115  1.00 97.56           C  
ATOM    230  NE  ARG A  31      10.508  16.359   2.035  1.00 97.56           N  
ATOM    231  NH1 ARG A  31      11.250  17.188   0.008  1.00 97.56           N  
ATOM    232  NH2 ARG A  31      12.414  15.516   1.063  1.00 97.56           N  
ATOM    233  CZ  ARG A  31      11.391  16.359   1.036  1.00 97.56           C  
ATOM    234  N   ASP A  32      10.398  16.141   6.734  1.00 96.00           N  
ATOM    235  CA  ASP A  32      10.469  14.781   7.270  1.00 96.00           C  
ATOM    236  C   ASP A  32       9.656  14.656   8.562  1.00 96.00           C  
ATOM    237  CB  ASP A  32      11.922  14.367   7.520  1.00 96.00           C  
ATOM    238  O   ASP A  32       8.914  13.695   8.750  1.00 96.00           O  
ATOM    239  CG  ASP A  32      12.680  14.078   6.234  1.00 96.00           C  
ATOM    240  OD1 ASP A  32      12.055  14.055   5.152  1.00 96.00           O  
ATOM    241  OD2 ASP A  32      13.914  13.875   6.309  1.00 96.00           O  
ATOM    242  N   SER A  33       9.812  15.633   9.391  1.00 97.31           N  
ATOM    243  CA  SER A  33       9.062  15.633  10.648  1.00 97.31           C  
ATOM    244  C   SER A  33       7.562  15.688  10.398  1.00 97.31           C  
ATOM    245  CB  SER A  33       9.492  16.812  11.523  1.00 97.31           C  
ATOM    246  O   SER A  33       6.793  14.969  11.031  1.00 97.31           O  
ATOM    247  OG  SER A  33      10.828  16.656  11.961  1.00 97.31           O  
ATOM    248  N   LEU A  34       7.148  16.531   9.484  1.00 98.31           N  
ATOM    249  CA  LEU A  34       5.727  16.672   9.195  1.00 98.31           C  
ATOM    250  C   LEU A  34       5.176  15.422   8.516  1.00 98.31           C  
ATOM    251  CB  LEU A  34       5.492  17.891   8.297  1.00 98.31           C  
ATOM    252  O   LEU A  34       4.043  15.023   8.789  1.00 98.31           O  
ATOM    253  CG  LEU A  34       5.797  19.266   8.922  1.00 98.31           C  
ATOM    254  CD1 LEU A  34       5.625  20.375   7.887  1.00 98.31           C  
ATOM    255  CD2 LEU A  34       4.902  19.516  10.133  1.00 98.31           C  
ATOM    256  N   LEU A  35       5.980  14.820   7.668  1.00 97.88           N  
ATOM    257  CA  LEU A  35       5.555  13.578   7.020  1.00 97.88           C  
ATOM    258  C   LEU A  35       5.391  12.461   8.039  1.00 97.88           C  
ATOM    259  CB  LEU A  35       6.566  13.164   5.945  1.00 97.88           C  
ATOM    260  O   LEU A  35       4.473  11.641   7.926  1.00 97.88           O  
ATOM    261  CG  LEU A  35       6.637  14.047   4.699  1.00 97.88           C  
ATOM    262  CD1 LEU A  35       7.590  13.445   3.676  1.00 97.88           C  
ATOM    263  CD2 LEU A  35       5.246  14.234   4.098  1.00 97.88           C  
ATOM    264  N   LYS A  36       6.250  12.430   8.992  1.00 97.62           N  
ATOM    265  CA  LYS A  36       6.109  11.438  10.062  1.00 97.62           C  
ATOM    266  C   LYS A  36       4.809  11.648  10.836  1.00 97.62           C  
ATOM    267  CB  LYS A  36       7.301  11.508  11.016  1.00 97.62           C  
ATOM    268  O   LYS A  36       4.168  10.688  11.250  1.00 97.62           O  
ATOM    269  CG  LYS A  36       8.578  10.898  10.445  1.00 97.62           C  
ATOM    270  CD  LYS A  36       9.750  11.055  11.414  1.00 97.62           C  
ATOM    271  CE  LYS A  36      11.031  10.469  10.836  1.00 97.62           C  
ATOM    272  NZ  LYS A  36      12.195  10.672  11.750  1.00 97.62           N  
ATOM    273  N   CYS A  37       4.457  12.922  11.016  1.00 98.00           N  
ATOM    274  CA  CYS A  37       3.174  13.203  11.641  1.00 98.00           C  
ATOM    275  C   CYS A  37       2.025  12.641  10.812  1.00 98.00           C  
ATOM    276  CB  CYS A  37       2.986  14.703  11.836  1.00 98.00           C  
ATOM    277  O   CYS A  37       1.109  12.016  11.359  1.00 98.00           O  
ATOM    278  SG  CYS A  37       4.133  15.438  13.023  1.00 98.00           S  
ATOM    279  N   LEU A  38       2.059  12.852   9.523  1.00 97.81           N  
ATOM    280  CA  LEU A  38       1.006  12.359   8.648  1.00 97.81           C  
ATOM    281  C   LEU A  38       0.948  10.836   8.664  1.00 97.81           C  
ATOM    282  CB  LEU A  38       1.228  12.859   7.215  1.00 97.81           C  
ATOM    283  O   LEU A  38      -0.135  10.250   8.594  1.00 97.81           O  
ATOM    284  CG  LEU A  38       1.026  14.359   6.980  1.00 97.81           C  
ATOM    285  CD1 LEU A  38       1.294  14.703   5.520  1.00 97.81           C  
ATOM    286  CD2 LEU A  38      -0.383  14.773   7.387  1.00 97.81           C  
ATOM    287  N   ALA A  39       2.133  10.195   8.734  1.00 97.38           N  
ATOM    288  CA  ALA A  39       2.213   8.734   8.727  1.00 97.38           C  
ATOM    289  C   ALA A  39       1.437   8.133   9.898  1.00 97.38           C  
ATOM    290  CB  ALA A  39       3.672   8.281   8.773  1.00 97.38           C  
ATOM    291  O   ALA A  39       0.969   6.996   9.820  1.00 97.38           O  
ATOM    292  N   GLU A  40       1.282   8.914  10.930  1.00 95.31           N  
ATOM    293  CA  GLU A  40       0.516   8.453  12.086  1.00 95.31           C  
ATOM    294  C   GLU A  40      -0.983   8.492  11.805  1.00 95.31           C  
ATOM    295  CB  GLU A  40       0.842   9.305  13.312  1.00 95.31           C  
ATOM    296  O   GLU A  40      -1.781   7.980  12.586  1.00 95.31           O  
ATOM    297  CG  GLU A  40       2.291   9.195  13.773  1.00 95.31           C  
ATOM    298  CD  GLU A  40       2.721   7.770  14.070  1.00 95.31           C  
ATOM    299  OE1 GLU A  40       3.811   7.355  13.609  1.00 95.31           O  
ATOM    300  OE2 GLU A  40       1.965   7.062  14.773  1.00 95.31           O  
ATOM    301  N   GLN A  41      -1.407   9.109  10.773  1.00 94.94           N  
ATOM    302  CA  GLN A  41      -2.783   9.203  10.297  1.00 94.94           C  
ATOM    303  C   GLN A  41      -3.697   9.773  11.375  1.00 94.94           C  
ATOM    304  CB  GLN A  41      -3.297   7.836   9.844  1.00 94.94           C  
ATOM    305  O   GLN A  41      -4.746   9.203  11.680  1.00 94.94           O  
ATOM    306  CG  GLN A  41      -2.545   7.262   8.656  1.00 94.94           C  
ATOM    307  CD  GLN A  41      -3.053   5.891   8.242  1.00 94.94           C  
ATOM    308  NE2 GLN A  41      -2.264   4.859   8.516  1.00 94.94           N  
ATOM    309  OE1 GLN A  41      -4.148   5.762   7.688  1.00 94.94           O  
ATOM    310  N   PRO A  42      -3.291  10.953  11.914  1.00 93.56           N  
ATOM    311  CA  PRO A  42      -4.164  11.602  12.898  1.00 93.56           C  
ATOM    312  C   PRO A  42      -5.457  12.125  12.281  1.00 93.56           C  
ATOM    313  CB  PRO A  42      -3.305  12.758  13.422  1.00 93.56           C  
ATOM    314  O   PRO A  42      -5.590  12.172  11.055  1.00 93.56           O  
ATOM    315  CG  PRO A  42      -2.469  13.172  12.258  1.00 93.56           C  
ATOM    316  CD  PRO A  42      -2.098  11.945  11.477  1.00 93.56           C  
ATOM    317  N   GLU A  43      -6.418  12.492  13.133  1.00 92.06           N  
ATOM    318  CA  GLU A  43      -7.652  13.102  12.641  1.00 92.06           C  
ATOM    319  C   GLU A  43      -7.371  14.430  11.938  1.00 92.06           C  
ATOM    320  CB  GLU A  43      -8.641  13.320  13.789  1.00 92.06           C  
ATOM    321  O   GLU A  43      -8.047  14.773  10.961  1.00 92.06           O  
ATOM    322  CG  GLU A  43     -10.016  13.781  13.344  1.00 92.06           C  
ATOM    323  CD  GLU A  43     -11.008  13.906  14.484  1.00 92.06           C  
ATOM    324  OE1 GLU A  43     -12.109  14.477  14.273  1.00 92.06           O  
ATOM    325  OE2 GLU A  43     -10.688  13.445  15.602  1.00 92.06           O  
ATOM    326  N   ALA A  44      -6.355  15.125  12.492  1.00 95.00           N  
ATOM    327  CA  ALA A  44      -5.887  16.375  11.883  1.00 95.00           C  
ATOM    328  C   ALA A  44      -4.449  16.672  12.305  1.00 95.00           C  
ATOM    329  CB  ALA A  44      -6.805  17.531  12.266  1.00 95.00           C  
ATOM    330  O   ALA A  44      -3.988  16.203  13.344  1.00 95.00           O  
ATOM    331  N   LEU A  45      -3.771  17.391  11.477  1.00 97.19           N  
ATOM    332  CA  LEU A  45      -2.445  17.906  11.789  1.00 97.19           C  
ATOM    333  C   LEU A  45      -2.467  19.438  11.875  1.00 97.19           C  
ATOM    334  CB  LEU A  45      -1.427  17.453  10.742  1.00 97.19           C  
ATOM    335  O   LEU A  45      -2.711  20.109  10.875  1.00 97.19           O  
ATOM    336  CG  LEU A  45      -0.005  18.000  10.898  1.00 97.19           C  
ATOM    337  CD1 LEU A  45       0.573  17.594  12.250  1.00 97.19           C  
ATOM    338  CD2 LEU A  45       0.883  17.516   9.758  1.00 97.19           C  
ATOM    339  N   LEU A  46      -2.312  19.922  13.078  1.00 97.94           N  
ATOM    340  CA  LEU A  46      -2.252  21.359  13.320  1.00 97.94           C  
ATOM    341  C   LEU A  46      -0.807  21.828  13.445  1.00 97.94           C  
ATOM    342  CB  LEU A  46      -3.027  21.719  14.594  1.00 97.94           C  
ATOM    343  O   LEU A  46      -0.032  21.266  14.227  1.00 97.94           O  
ATOM    344  CG  LEU A  46      -4.473  21.219  14.664  1.00 97.94           C  
ATOM    345  CD1 LEU A  46      -5.086  21.578  16.016  1.00 97.94           C  
ATOM    346  CD2 LEU A  46      -5.297  21.797  13.523  1.00 97.94           C  
ATOM    347  N   ILE A  47      -0.413  22.859  12.656  1.00 98.38           N  
ATOM    348  CA  ILE A  47       0.963  23.344  12.656  1.00 98.38           C  
ATOM    349  C   ILE A  47       1.030  24.703  13.320  1.00 98.38           C  
ATOM    350  CB  ILE A  47       1.531  23.406  11.219  1.00 98.38           C  
ATOM    351  O   ILE A  47       0.500  25.688  12.789  1.00 98.38           O  
ATOM    352  CG1 ILE A  47       1.434  22.047  10.531  1.00 98.38           C  
ATOM    353  CG2 ILE A  47       2.979  23.906  11.234  1.00 98.38           C  
ATOM    354  CD1 ILE A  47       1.854  22.047   9.070  1.00 98.38           C  
ATOM    355  N   ASP A  48       1.665  24.781  14.477  1.00 98.31           N  
ATOM    356  CA  ASP A  48       1.831  26.000  15.266  1.00 98.31           C  
ATOM    357  C   ASP A  48       3.021  26.812  14.773  1.00 98.31           C  
ATOM    358  CB  ASP A  48       2.006  25.656  16.750  1.00 98.31           C  
ATOM    359  O   ASP A  48       4.172  26.406  14.945  1.00 98.31           O  
ATOM    360  CG  ASP A  48       2.105  26.875  17.625  1.00 98.31           C  
ATOM    361  OD1 ASP A  48       2.029  28.016  17.109  1.00 98.31           O  
ATOM    362  OD2 ASP A  48       2.266  26.719  18.859  1.00 98.31           O  
ATOM    363  N   LEU A  49       2.775  28.000  14.289  1.00 97.94           N  
ATOM    364  CA  LEU A  49       3.834  28.797  13.680  1.00 97.94           C  
ATOM    365  C   LEU A  49       4.289  29.922  14.617  1.00 97.94           C  
ATOM    366  CB  LEU A  49       3.357  29.406  12.352  1.00 97.94           C  
ATOM    367  O   LEU A  49       5.055  30.797  14.219  1.00 97.94           O  
ATOM    368  CG  LEU A  49       2.939  28.406  11.266  1.00 97.94           C  
ATOM    369  CD1 LEU A  49       2.506  29.141  10.008  1.00 97.94           C  
ATOM    370  CD2 LEU A  49       4.078  27.438  10.961  1.00 97.94           C  
ATOM    371  N   ALA A  50       3.818  29.875  15.820  1.00 97.50           N  
ATOM    372  CA  ALA A  50       4.035  30.984  16.750  1.00 97.50           C  
ATOM    373  C   ALA A  50       5.527  31.234  16.969  1.00 97.50           C  
ATOM    374  CB  ALA A  50       3.361  30.688  18.094  1.00 97.50           C  
ATOM    375  O   ALA A  50       5.941  32.375  17.188  1.00 97.50           O  
ATOM    376  N   ARG A  51       6.371  30.250  16.922  1.00 96.88           N  
ATOM    377  CA  ARG A  51       7.793  30.391  17.234  1.00 96.88           C  
ATOM    378  C   ARG A  51       8.641  30.203  15.977  1.00 96.88           C  
ATOM    379  CB  ARG A  51       8.211  29.406  18.312  1.00 96.88           C  
ATOM    380  O   ARG A  51       9.836  29.906  16.078  1.00 96.88           O  
ATOM    381  CG  ARG A  51       7.578  29.672  19.672  1.00 96.88           C  
ATOM    382  CD  ARG A  51       8.023  28.641  20.703  1.00 96.88           C  
ATOM    383  NE  ARG A  51       9.461  28.703  20.953  1.00 96.88           N  
ATOM    384  NH1 ARG A  51       9.531  26.812  22.266  1.00 96.88           N  
ATOM    385  NH2 ARG A  51      11.445  27.984  21.844  1.00 96.88           N  
ATOM    386  CZ  ARG A  51      10.141  27.844  21.688  1.00 96.88           C  
ATOM    387  N   LEU A  52       8.031  30.328  14.820  1.00 96.69           N  
ATOM    388  CA  LEU A  52       8.750  30.172  13.562  1.00 96.69           C  
ATOM    389  C   LEU A  52       9.062  31.531  12.945  1.00 96.69           C  
ATOM    390  CB  LEU A  52       7.934  29.328  12.578  1.00 96.69           C  
ATOM    391  O   LEU A  52       8.156  32.344  12.711  1.00 96.69           O  
ATOM    392  CG  LEU A  52       8.641  28.938  11.281  1.00 96.69           C  
ATOM    393  CD1 LEU A  52       9.758  27.938  11.570  1.00 96.69           C  
ATOM    394  CD2 LEU A  52       7.641  28.344  10.281  1.00 96.69           C  
ATOM    395  N   HIS A  53      10.320  31.828  12.719  1.00 94.94           N  
ATOM    396  CA  HIS A  53      10.781  33.031  12.016  1.00 94.94           C  
ATOM    397  C   HIS A  53      11.273  32.688  10.609  1.00 94.94           C  
ATOM    398  CB  HIS A  53      11.891  33.719  12.805  1.00 94.94           C  
ATOM    399  O   HIS A  53      12.250  31.938  10.461  1.00 94.94           O  
ATOM    400  CG  HIS A  53      11.461  34.188  14.156  1.00 94.94           C  
ATOM    401  CD2 HIS A  53      11.742  33.719  15.391  1.00 94.94           C  
ATOM    402  ND1 HIS A  53      10.625  35.281  14.336  1.00 94.94           N  
ATOM    403  CE1 HIS A  53      10.414  35.438  15.625  1.00 94.94           C  
ATOM    404  NE2 HIS A  53      11.086  34.531  16.297  1.00 94.94           N  
ATOM    405  N   VAL A  54      10.641  33.281   9.617  1.00 95.25           N  
ATOM    406  CA  VAL A  54      10.961  32.938   8.234  1.00 95.25           C  
ATOM    407  C   VAL A  54      12.055  33.875   7.723  1.00 95.25           C  
ATOM    408  CB  VAL A  54       9.719  33.031   7.324  1.00 95.25           C  
ATOM    409  O   VAL A  54      11.828  35.062   7.555  1.00 95.25           O  
ATOM    410  CG1 VAL A  54      10.070  32.656   5.883  1.00 95.25           C  
ATOM    411  CG2 VAL A  54       8.609  32.125   7.848  1.00 95.25           C  
ATOM    412  N   GLU A  55      13.172  33.375   7.465  1.00 94.31           N  
ATOM    413  CA  GLU A  55      14.281  34.156   6.914  1.00 94.31           C  
ATOM    414  C   GLU A  55      14.250  34.125   5.391  1.00 94.31           C  
ATOM    415  CB  GLU A  55      15.617  33.594   7.418  1.00 94.31           C  
ATOM    416  O   GLU A  55      14.508  35.156   4.758  1.00 94.31           O  
ATOM    417  CG  GLU A  55      15.953  34.000   8.844  1.00 94.31           C  
ATOM    418  CD  GLU A  55      17.391  33.688   9.234  1.00 94.31           C  
ATOM    419  OE1 GLU A  55      17.875  34.250  10.250  1.00 94.31           O  
ATOM    420  OE2 GLU A  55      18.031  32.875   8.531  1.00 94.31           O  
ATOM    421  N   GLN A  56      13.945  32.969   4.852  1.00 94.75           N  
ATOM    422  CA  GLN A  56      13.820  32.812   3.404  1.00 94.75           C  
ATOM    423  C   GLN A  56      12.414  32.375   3.018  1.00 94.75           C  
ATOM    424  CB  GLN A  56      14.852  31.812   2.881  1.00 94.75           C  
ATOM    425  O   GLN A  56      12.047  31.219   3.219  1.00 94.75           O  
ATOM    426  CG  GLN A  56      16.297  32.250   3.094  1.00 94.75           C  
ATOM    427  CD  GLN A  56      17.297  31.203   2.660  1.00 94.75           C  
ATOM    428  NE2 GLN A  56      18.391  31.641   2.053  1.00 94.75           N  
ATOM    429  OE1 GLN A  56      17.078  30.000   2.869  1.00 94.75           O  
ATOM    430  N   PRO A  57      11.617  33.250   2.420  1.00 93.12           N  
ATOM    431  CA  PRO A  57      10.203  33.000   2.152  1.00 93.12           C  
ATOM    432  C   PRO A  57       9.969  31.734   1.320  1.00 93.12           C  
ATOM    433  CB  PRO A  57       9.766  34.250   1.382  1.00 93.12           C  
ATOM    434  O   PRO A  57       8.930  31.078   1.455  1.00 93.12           O  
ATOM    435  CG  PRO A  57      10.625  35.344   1.909  1.00 93.12           C  
ATOM    436  CD  PRO A  57      11.992  34.781   2.182  1.00 93.12           C  
ATOM    437  N   LEU A  58      10.906  31.328   0.424  1.00 94.56           N  
ATOM    438  CA  LEU A  58      10.750  30.156  -0.422  1.00 94.56           C  
ATOM    439  C   LEU A  58      10.656  28.891   0.422  1.00 94.56           C  
ATOM    440  CB  LEU A  58      11.914  30.031  -1.408  1.00 94.56           C  
ATOM    441  O   LEU A  58      10.094  27.875  -0.017  1.00 94.56           O  
ATOM    442  CG  LEU A  58      11.852  30.953  -2.635  1.00 94.56           C  
ATOM    443  CD1 LEU A  58      13.242  31.094  -3.252  1.00 94.56           C  
ATOM    444  CD2 LEU A  58      10.859  30.406  -3.658  1.00 94.56           C  
ATOM    445  N   ALA A  59      11.156  28.938   1.653  1.00 95.94           N  
ATOM    446  CA  ALA A  59      11.156  27.766   2.545  1.00 95.94           C  
ATOM    447  C   ALA A  59       9.734  27.438   3.000  1.00 95.94           C  
ATOM    448  CB  ALA A  59      12.047  28.031   3.754  1.00 95.94           C  
ATOM    449  O   ALA A  59       9.469  26.328   3.455  1.00 95.94           O  
ATOM    450  N   LEU A  60       8.789  28.344   2.842  1.00 95.31           N  
ATOM    451  CA  LEU A  60       7.395  28.125   3.223  1.00 95.31           C  
ATOM    452  C   LEU A  60       6.754  27.062   2.336  1.00 95.31           C  
ATOM    453  CB  LEU A  60       6.598  29.422   3.139  1.00 95.31           C  
ATOM    454  O   LEU A  60       5.703  26.516   2.678  1.00 95.31           O  
ATOM    455  CG  LEU A  60       6.840  30.453   4.254  1.00 95.31           C  
ATOM    456  CD1 LEU A  60       6.160  31.766   3.922  1.00 95.31           C  
ATOM    457  CD2 LEU A  60       6.348  29.906   5.590  1.00 95.31           C  
ATOM    458  N   ALA A  61       7.414  26.688   1.234  1.00 95.12           N  
ATOM    459  CA  ALA A  61       6.914  25.656   0.318  1.00 95.12           C  
ATOM    460  C   ALA A  61       6.801  24.312   1.016  1.00 95.12           C  
ATOM    461  CB  ALA A  61       7.824  25.547  -0.904  1.00 95.12           C  
ATOM    462  O   ALA A  61       6.074  23.422   0.555  1.00 95.12           O  
ATOM    463  N   VAL A  62       7.523  24.141   2.182  1.00 96.94           N  
ATOM    464  CA  VAL A  62       7.469  22.906   2.947  1.00 96.94           C  
ATOM    465  C   VAL A  62       6.031  22.641   3.389  1.00 96.94           C  
ATOM    466  CB  VAL A  62       8.406  22.953   4.176  1.00 96.94           C  
ATOM    467  O   VAL A  62       5.582  21.484   3.398  1.00 96.94           O  
ATOM    468  CG1 VAL A  62       7.957  24.047   5.152  1.00 96.94           C  
ATOM    469  CG2 VAL A  62       8.445  21.594   4.871  1.00 96.94           C  
ATOM    470  N   PHE A  63       5.262  23.672   3.637  1.00 97.25           N  
ATOM    471  CA  PHE A  63       3.891  23.500   4.102  1.00 97.25           C  
ATOM    472  C   PHE A  63       2.963  23.156   2.941  1.00 97.25           C  
ATOM    473  CB  PHE A  63       3.398  24.766   4.812  1.00 97.25           C  
ATOM    474  O   PHE A  63       2.033  22.375   3.094  1.00 97.25           O  
ATOM    475  CG  PHE A  63       4.195  25.125   6.043  1.00 97.25           C  
ATOM    476  CD1 PHE A  63       4.270  24.250   7.113  1.00 97.25           C  
ATOM    477  CD2 PHE A  63       4.867  26.328   6.121  1.00 97.25           C  
ATOM    478  CE1 PHE A  63       5.004  24.562   8.250  1.00 97.25           C  
ATOM    479  CE2 PHE A  63       5.602  26.672   7.254  1.00 97.25           C  
ATOM    480  CZ  PHE A  63       5.672  25.781   8.320  1.00 97.25           C  
ATOM    481  N   THR A  64       3.252  23.703   1.768  1.00 95.56           N  
ATOM    482  CA  THR A  64       2.484  23.359   0.577  1.00 95.56           C  
ATOM    483  C   THR A  64       2.695  21.891   0.210  1.00 95.56           C  
ATOM    484  CB  THR A  64       2.869  24.250  -0.618  1.00 95.56           C  
ATOM    485  O   THR A  64       1.736  21.172  -0.100  1.00 95.56           O  
ATOM    486  CG2 THR A  64       1.994  23.953  -1.831  1.00 95.56           C  
ATOM    487  OG1 THR A  64       2.707  25.625  -0.251  1.00 95.56           O  
ATOM    488  N   THR A  65       3.932  21.438   0.271  1.00 96.12           N  
ATOM    489  CA  THR A  65       4.246  20.047  -0.033  1.00 96.12           C  
ATOM    490  C   THR A  65       3.602  19.109   0.985  1.00 96.12           C  
ATOM    491  CB  THR A  65       5.766  19.797  -0.061  1.00 96.12           C  
ATOM    492  O   THR A  65       3.096  18.031   0.625  1.00 96.12           O  
ATOM    493  CG2 THR A  65       6.434  20.625  -1.157  1.00 96.12           C  
ATOM    494  OG1 THR A  65       6.324  20.172   1.206  1.00 96.12           O  
ATOM    495  N   THR A  66       3.607  19.516   2.227  1.00 97.19           N  
ATOM    496  CA  THR A  66       2.979  18.734   3.279  1.00 97.19           C  
ATOM    497  C   THR A  66       1.475  18.625   3.049  1.00 97.19           C  
ATOM    498  CB  THR A  66       3.244  19.344   4.668  1.00 97.19           C  
ATOM    499  O   THR A  66       0.901  17.531   3.160  1.00 97.19           O  
ATOM    500  CG2 THR A  66       2.586  18.516   5.766  1.00 97.19           C  
ATOM    501  OG1 THR A  66       4.656  19.391   4.902  1.00 97.19           O  
ATOM    502  N   LEU A  67       0.829  19.719   2.666  1.00 96.81           N  
ATOM    503  CA  LEU A  67      -0.601  19.734   2.375  1.00 96.81           C  
ATOM    504  C   LEU A  67      -0.920  18.812   1.196  1.00 96.81           C  
ATOM    505  CB  LEU A  67      -1.079  21.156   2.078  1.00 96.81           C  
ATOM    506  O   LEU A  67      -1.899  18.078   1.231  1.00 96.81           O  
ATOM    507  CG  LEU A  67      -1.514  21.984   3.283  1.00 96.81           C  
ATOM    508  CD1 LEU A  67      -1.214  23.469   3.041  1.00 96.81           C  
ATOM    509  CD2 LEU A  67      -2.996  21.781   3.572  1.00 96.81           C  
ATOM    510  N   ARG A  68      -0.113  18.875   0.233  1.00 96.25           N  
ATOM    511  CA  ARG A  68      -0.313  18.031  -0.942  1.00 96.25           C  
ATOM    512  C   ARG A  68      -0.171  16.562  -0.587  1.00 96.25           C  
ATOM    513  CB  ARG A  68       0.679  18.406  -2.047  1.00 96.25           C  
ATOM    514  O   ARG A  68      -0.955  15.727  -1.047  1.00 96.25           O  
ATOM    515  CG  ARG A  68       0.314  19.672  -2.801  1.00 96.25           C  
ATOM    516  CD  ARG A  68       1.142  19.828  -4.066  1.00 96.25           C  
ATOM    517  NE  ARG A  68       2.562  19.984  -3.768  1.00 96.25           N  
ATOM    518  NH1 ARG A  68       2.834  21.906  -5.039  1.00 96.25           N  
ATOM    519  NH2 ARG A  68       4.613  21.016  -3.898  1.00 96.25           N  
ATOM    520  CZ  ARG A  68       3.334  20.969  -4.234  1.00 96.25           C  
ATOM    521  N   GLN A  69       0.832  16.266   0.189  1.00 97.00           N  
ATOM    522  CA  GLN A  69       1.006  14.891   0.650  1.00 97.00           C  
ATOM    523  C   GLN A  69      -0.202  14.422   1.457  1.00 97.00           C  
ATOM    524  CB  GLN A  69       2.279  14.758   1.488  1.00 97.00           C  
ATOM    525  O   GLN A  69      -0.702  13.312   1.251  1.00 97.00           O  
ATOM    526  CG  GLN A  69       2.451  13.391   2.139  1.00 97.00           C  
ATOM    527  CD  GLN A  69       2.590  12.273   1.125  1.00 97.00           C  
ATOM    528  NE2 GLN A  69       1.745  11.258   1.247  1.00 97.00           N  
ATOM    529  OE1 GLN A  69       3.449  12.320   0.239  1.00 97.00           O  
ATOM    530  N   ALA A  70      -0.655  15.273   2.361  1.00 96.44           N  
ATOM    531  CA  ALA A  70      -1.808  14.930   3.193  1.00 96.44           C  
ATOM    532  C   ALA A  70      -3.043  14.664   2.336  1.00 96.44           C  
ATOM    533  CB  ALA A  70      -2.088  16.047   4.195  1.00 96.44           C  
ATOM    534  O   ALA A  70      -3.828  13.766   2.633  1.00 96.44           O  
ATOM    535  N   ALA A  71      -3.197  15.438   1.258  1.00 94.31           N  
ATOM    536  CA  ALA A  71      -4.332  15.266   0.356  1.00 94.31           C  
ATOM    537  C   ALA A  71      -4.230  13.953  -0.410  1.00 94.31           C  
ATOM    538  CB  ALA A  71      -4.422  16.438  -0.617  1.00 94.31           C  
ATOM    539  O   ALA A  71      -5.242  13.297  -0.669  1.00 94.31           O  
ATOM    540  N   ARG A  72      -3.080  13.625  -0.845  1.00 94.81           N  
ATOM    541  CA  ARG A  72      -2.854  12.375  -1.556  1.00 94.81           C  
ATOM    542  C   ARG A  72      -3.061  11.172  -0.633  1.00 94.81           C  
ATOM    543  CB  ARG A  72      -1.444  12.336  -2.150  1.00 94.81           C  
ATOM    544  O   ARG A  72      -3.748  10.219  -0.993  1.00 94.81           O  
ATOM    545  CG  ARG A  72      -1.178  11.125  -3.031  1.00 94.81           C  
ATOM    546  CD  ARG A  72       0.176  11.219  -3.723  1.00 94.81           C  
ATOM    547  NE  ARG A  72       0.456  10.031  -4.520  1.00 94.81           N  
ATOM    548  NH1 ARG A  72       1.424  11.180  -6.273  1.00 94.81           N  
ATOM    549  NH2 ARG A  72       1.249   8.898  -6.355  1.00 94.81           N  
ATOM    550  CZ  ARG A  72       1.042  10.039  -5.715  1.00 94.81           C  
ATOM    551  N   TRP A  73      -2.469  11.258   0.467  1.00 95.31           N  
ATOM    552  CA  TRP A  73      -2.590  10.305   1.562  1.00 95.31           C  
ATOM    553  C   TRP A  73      -1.955  10.852   2.836  1.00 95.31           C  
ATOM    554  CB  TRP A  73      -1.938   8.969   1.185  1.00 95.31           C  
ATOM    555  O   TRP A  73      -0.913  11.508   2.785  1.00 95.31           O  
ATOM    556  CG  TRP A  73      -2.145   7.883   2.197  1.00 95.31           C  
ATOM    557  CD1 TRP A  73      -3.156   6.965   2.227  1.00 95.31           C  
ATOM    558  CD2 TRP A  73      -1.318   7.605   3.332  1.00 95.31           C  
ATOM    559  CE2 TRP A  73      -1.890   6.504   4.004  1.00 95.31           C  
ATOM    560  CE3 TRP A  73      -0.148   8.180   3.844  1.00 95.31           C  
ATOM    561  NE1 TRP A  73      -3.010   6.133   3.311  1.00 95.31           N  
ATOM    562  CH2 TRP A  73      -0.185   6.551   5.648  1.00 95.31           C  
ATOM    563  CZ2 TRP A  73      -1.329   5.969   5.168  1.00 95.31           C  
ATOM    564  CZ3 TRP A  73       0.407   7.648   5.000  1.00 95.31           C  
ATOM    565  N   PRO A  74      -2.645  10.695   3.912  1.00 95.31           N  
ATOM    566  CA  PRO A  74      -3.770   9.820   4.254  1.00 95.31           C  
ATOM    567  C   PRO A  74      -5.121  10.523   4.137  1.00 95.31           C  
ATOM    568  CB  PRO A  74      -3.482   9.430   5.707  1.00 95.31           C  
ATOM    569  O   PRO A  74      -6.156   9.938   4.449  1.00 95.31           O  
ATOM    570  CG  PRO A  74      -2.713  10.586   6.270  1.00 95.31           C  
ATOM    571  CD  PRO A  74      -1.881  11.180   5.172  1.00 95.31           C  
ATOM    572  N   GLY A  75      -5.199  11.742   3.746  1.00 93.00           N  
ATOM    573  CA  GLY A  75      -6.422  12.531   3.727  1.00 93.00           C  
ATOM    574  C   GLY A  75      -6.645  13.320   5.004  1.00 93.00           C  
ATOM    575  O   GLY A  75      -7.766  13.734   5.297  1.00 93.00           O  
ATOM    576  N   THR A  76      -5.609  13.500   5.773  1.00 92.62           N  
ATOM    577  CA  THR A  76      -5.621  14.227   7.039  1.00 92.62           C  
ATOM    578  C   THR A  76      -5.699  15.727   6.793  1.00 92.62           C  
ATOM    579  CB  THR A  76      -4.371  13.906   7.879  1.00 92.62           C  
ATOM    580  O   THR A  76      -4.867  16.297   6.082  1.00 92.62           O  
ATOM    581  CG2 THR A  76      -4.383  14.672   9.195  1.00 92.62           C  
ATOM    582  OG1 THR A  76      -4.340  12.500   8.156  1.00 92.62           O  
ATOM    583  N   PRO A  77      -6.707  16.359   7.352  1.00 93.69           N  
ATOM    584  CA  PRO A  77      -6.703  17.828   7.262  1.00 93.69           C  
ATOM    585  C   PRO A  77      -5.477  18.453   7.926  1.00 93.69           C  
ATOM    586  CB  PRO A  77      -7.984  18.219   7.992  1.00 93.69           C  
ATOM    587  O   PRO A  77      -5.051  18.000   8.992  1.00 93.69           O  
ATOM    588  CG  PRO A  77      -8.828  16.984   8.000  1.00 93.69           C  
ATOM    589  CD  PRO A  77      -7.914  15.797   8.000  1.00 93.69           C  
ATOM    590  N   VAL A  78      -4.902  19.469   7.289  1.00 96.31           N  
ATOM    591  CA  VAL A  78      -3.756  20.203   7.809  1.00 96.31           C  
ATOM    592  C   VAL A  78      -4.105  21.688   7.938  1.00 96.31           C  
ATOM    593  CB  VAL A  78      -2.512  20.031   6.910  1.00 96.31           C  
ATOM    594  O   VAL A  78      -4.613  22.297   6.992  1.00 96.31           O  
ATOM    595  CG1 VAL A  78      -1.319  20.797   7.480  1.00 96.31           C  
ATOM    596  CG2 VAL A  78      -2.174  18.547   6.758  1.00 96.31           C  
ATOM    597  N   LEU A  79      -3.865  22.250   9.086  1.00 96.88           N  
ATOM    598  CA  LEU A  79      -4.137  23.672   9.328  1.00 96.88           C  
ATOM    599  C   LEU A  79      -2.951  24.328  10.016  1.00 96.88           C  
ATOM    600  CB  LEU A  79      -5.398  23.828  10.180  1.00 96.88           C  
ATOM    601  O   LEU A  79      -2.361  23.766  10.938  1.00 96.88           O  
ATOM    602  CG  LEU A  79      -6.730  23.547   9.484  1.00 96.88           C  
ATOM    603  CD1 LEU A  79      -7.570  22.578  10.312  1.00 96.88           C  
ATOM    604  CD2 LEU A  79      -7.488  24.859   9.242  1.00 96.88           C  
ATOM    605  N   LEU A  80      -2.576  25.484   9.531  1.00 97.94           N  
ATOM    606  CA  LEU A  80      -1.561  26.312  10.164  1.00 97.94           C  
ATOM    607  C   LEU A  80      -2.203  27.375  11.055  1.00 97.94           C  
ATOM    608  CB  LEU A  80      -0.683  26.984   9.109  1.00 97.94           C  
ATOM    609  O   LEU A  80      -3.303  27.844  10.766  1.00 97.94           O  
ATOM    610  CG  LEU A  80       0.113  26.062   8.188  1.00 97.94           C  
ATOM    611  CD1 LEU A  80      -0.747  25.609   7.012  1.00 97.94           C  
ATOM    612  CD2 LEU A  80       1.383  26.750   7.703  1.00 97.94           C  
ATOM    613  N   PHE A  81      -1.458  27.734  12.133  1.00 97.62           N  
ATOM    614  CA  PHE A  81      -2.045  28.766  12.961  1.00 97.62           C  
ATOM    615  C   PHE A  81      -0.966  29.531  13.727  1.00 97.62           C  
ATOM    616  CB  PHE A  81      -3.064  28.172  13.938  1.00 97.62           C  
ATOM    617  O   PHE A  81       0.179  29.078  13.805  1.00 97.62           O  
ATOM    618  CG  PHE A  81      -2.445  27.312  15.008  1.00 97.62           C  
ATOM    619  CD1 PHE A  81      -2.209  25.969  14.781  1.00 97.62           C  
ATOM    620  CD2 PHE A  81      -2.104  27.859  16.234  1.00 97.62           C  
ATOM    621  CE1 PHE A  81      -1.638  25.172  15.766  1.00 97.62           C  
ATOM    622  CE2 PHE A  81      -1.532  27.062  17.234  1.00 97.62           C  
ATOM    623  CZ  PHE A  81      -1.301  25.719  17.000  1.00 97.62           C  
ATOM    624  N   GLY A  82      -1.329  30.766  14.172  1.00 97.25           N  
ATOM    625  CA  GLY A  82      -0.601  31.547  15.164  1.00 97.25           C  
ATOM    626  C   GLY A  82       0.693  32.125  14.625  1.00 97.25           C  
ATOM    627  O   GLY A  82       1.705  32.156  15.328  1.00 97.25           O  
ATOM    628  N   PRO A  83       0.803  32.438  13.359  1.00 96.00           N  
ATOM    629  CA  PRO A  83       2.064  33.000  12.875  1.00 96.00           C  
ATOM    630  C   PRO A  83       2.328  34.406  13.422  1.00 96.00           C  
ATOM    631  CB  PRO A  83       1.877  33.031  11.359  1.00 96.00           C  
ATOM    632  O   PRO A  83       1.393  35.188  13.586  1.00 96.00           O  
ATOM    633  CG  PRO A  83       0.409  33.250  11.156  1.00 96.00           C  
ATOM    634  CD  PRO A  83      -0.324  32.500  12.242  1.00 96.00           C  
ATOM    635  N   PRO A  84       3.584  34.781  13.750  1.00 95.56           N  
ATOM    636  CA  PRO A  84       3.902  36.188  14.031  1.00 95.56           C  
ATOM    637  C   PRO A  84       3.609  37.094  12.844  1.00 95.56           C  
ATOM    638  CB  PRO A  84       5.402  36.156  14.336  1.00 95.56           C  
ATOM    639  O   PRO A  84       3.459  36.625  11.719  1.00 95.56           O  
ATOM    640  CG  PRO A  84       5.895  34.875  13.703  1.00 95.56           C  
ATOM    641  CD  PRO A  84       4.738  33.938  13.578  1.00 95.56           C  
ATOM    642  N   PRO A  85       3.488  38.375  13.078  1.00 94.06           N  
ATOM    643  CA  PRO A  85       3.031  39.312  12.055  1.00 94.06           C  
ATOM    644  C   PRO A  85       3.832  39.188  10.758  1.00 94.06           C  
ATOM    645  CB  PRO A  85       3.232  40.656  12.719  1.00 94.06           C  
ATOM    646  O   PRO A  85       3.252  39.156   9.672  1.00 94.06           O  
ATOM    647  CG  PRO A  85       3.008  40.406  14.172  1.00 94.06           C  
ATOM    648  CD  PRO A  85       3.561  39.062  14.516  1.00 94.06           C  
ATOM    649  N   ARG A  86       5.160  39.125  10.820  1.00 92.62           N  
ATOM    650  CA  ARG A  86       5.980  39.062   9.617  1.00 92.62           C  
ATOM    651  C   ARG A  86       5.695  37.781   8.820  1.00 92.62           C  
ATOM    652  CB  ARG A  86       7.469  39.125   9.977  1.00 92.62           C  
ATOM    653  O   ARG A  86       5.582  37.812   7.594  1.00 92.62           O  
ATOM    654  CG  ARG A  86       7.949  40.531  10.336  1.00 92.62           C  
ATOM    655  CD  ARG A  86       9.445  40.562  10.609  1.00 92.62           C  
ATOM    656  NE  ARG A  86       9.922  41.906  10.875  1.00 92.62           N  
ATOM    657  NH1 ARG A  86      12.117  41.281  11.234  1.00 92.62           N  
ATOM    658  NH2 ARG A  86      11.508  43.500  11.383  1.00 92.62           N  
ATOM    659  CZ  ARG A  86      11.180  42.219  11.164  1.00 92.62           C  
ATOM    660  N   THR A  87       5.629  36.688   9.539  1.00 93.00           N  
ATOM    661  CA  THR A  87       5.316  35.406   8.898  1.00 93.00           C  
ATOM    662  C   THR A  87       3.904  35.438   8.320  1.00 93.00           C  
ATOM    663  CB  THR A  87       5.457  34.250   9.883  1.00 93.00           C  
ATOM    664  O   THR A  87       3.670  34.938   7.219  1.00 93.00           O  
ATOM    665  CG2 THR A  87       5.246  32.906   9.180  1.00 93.00           C  
ATOM    666  OG1 THR A  87       6.770  34.281  10.461  1.00 93.00           O  
ATOM    667  N   ARG A  88       2.990  35.969   9.008  1.00 93.69           N  
ATOM    668  CA  ARG A  88       1.612  36.094   8.539  1.00 93.69           C  
ATOM    669  C   ARG A  88       1.539  36.844   7.219  1.00 93.69           C  
ATOM    670  CB  ARG A  88       0.740  36.781   9.586  1.00 93.69           C  
ATOM    671  O   ARG A  88       0.849  36.438   6.289  1.00 93.69           O  
ATOM    672  CG  ARG A  88      -0.726  36.875   9.195  1.00 93.69           C  
ATOM    673  CD  ARG A  88      -1.548  37.594  10.281  1.00 93.69           C  
ATOM    674  NE  ARG A  88      -2.977  37.531   9.984  1.00 93.69           N  
ATOM    675  NH1 ARG A  88      -3.482  36.031  11.680  1.00 93.69           N  
ATOM    676  NH2 ARG A  88      -5.141  36.812  10.305  1.00 93.69           N  
ATOM    677  CZ  ARG A  88      -3.863  36.812  10.656  1.00 93.69           C  
ATOM    678  N   ASP A  89       2.275  37.906   7.090  1.00 92.94           N  
ATOM    679  CA  ASP A  89       2.275  38.719   5.871  1.00 92.94           C  
ATOM    680  C   ASP A  89       2.752  37.906   4.672  1.00 92.94           C  
ATOM    681  CB  ASP A  89       3.158  39.969   6.047  1.00 92.94           C  
ATOM    682  O   ASP A  89       2.213  38.031   3.570  1.00 92.94           O  
ATOM    683  CG  ASP A  89       2.566  40.969   7.004  1.00 92.94           C  
ATOM    684  OD1 ASP A  89       1.359  40.906   7.316  1.00 92.94           O  
ATOM    685  OD2 ASP A  89       3.312  41.875   7.445  1.00 92.94           O  
ATOM    686  N   LEU A  90       3.734  37.094   4.961  1.00 92.12           N  
ATOM    687  CA  LEU A  90       4.262  36.250   3.895  1.00 92.12           C  
ATOM    688  C   LEU A  90       3.236  35.188   3.475  1.00 92.12           C  
ATOM    689  CB  LEU A  90       5.555  35.562   4.344  1.00 92.12           C  
ATOM    690  O   LEU A  90       3.123  34.875   2.291  1.00 92.12           O  
ATOM    691  CG  LEU A  90       6.762  36.469   4.570  1.00 92.12           C  
ATOM    692  CD1 LEU A  90       7.902  35.688   5.215  1.00 92.12           C  
ATOM    693  CD2 LEU A  90       7.215  37.094   3.254  1.00 92.12           C  
ATOM    694  N   LEU A  91       2.416  34.656   4.398  1.00 92.25           N  
ATOM    695  CA  LEU A  91       1.486  33.562   4.160  1.00 92.25           C  
ATOM    696  C   LEU A  91       0.221  34.062   3.471  1.00 92.25           C  
ATOM    697  CB  LEU A  91       1.124  32.844   5.477  1.00 92.25           C  
ATOM    698  O   LEU A  91      -0.446  33.281   2.764  1.00 92.25           O  
ATOM    699  CG  LEU A  91       2.207  31.984   6.102  1.00 92.25           C  
ATOM    700  CD1 LEU A  91       1.846  31.641   7.543  1.00 92.25           C  
ATOM    701  CD2 LEU A  91       2.408  30.719   5.281  1.00 92.25           C  
ATOM    702  N   ILE A  92      -0.113  35.281   3.648  1.00 89.44           N  
ATOM    703  CA  ILE A  92      -1.369  35.781   3.094  1.00 89.44           C  
ATOM    704  C   ILE A  92      -1.104  36.469   1.766  1.00 89.44           C  
ATOM    705  CB  ILE A  92      -2.084  36.719   4.074  1.00 89.44           C  
ATOM    706  O   ILE A  92      -2.037  36.938   1.105  1.00 89.44           O  
ATOM    707  CG1 ILE A  92      -1.216  37.938   4.352  1.00 89.44           C  
ATOM    708  CG2 ILE A  92      -2.436  36.000   5.379  1.00 89.44           C  
ATOM    709  CD1 ILE A  92      -1.908  39.031   5.184  1.00 89.44           C  
ATOM    710  N   SER A  93       0.185  36.531   1.472  1.00 80.25           N  
ATOM    711  CA  SER A  93       0.529  37.188   0.217  1.00 80.25           C  
ATOM    712  C   SER A  93       1.137  36.219  -0.778  1.00 80.25           C  
ATOM    713  CB  SER A  93       1.503  38.344   0.466  1.00 80.25           C  
ATOM    714  O   SER A  93       1.742  35.219  -0.380  1.00 80.25           O  
ATOM    715  OG  SER A  93       2.750  37.875   0.930  1.00 80.25           O  
ATOM    716  N   GLY A  94       0.853  36.406  -2.033  1.00 79.19           N  
ATOM    717  CA  GLY A  94       1.575  35.750  -3.121  1.00 79.19           C  
ATOM    718  C   GLY A  94       1.206  34.312  -3.305  1.00 79.19           C  
ATOM    719  O   GLY A  94       0.024  33.969  -3.352  1.00 79.19           O  
ATOM    720  N   ALA A  95       2.322  33.344  -3.238  1.00 83.75           N  
ATOM    721  CA  ALA A  95       2.270  31.969  -3.691  1.00 83.75           C  
ATOM    722  C   ALA A  95       1.694  31.047  -2.609  1.00 83.75           C  
ATOM    723  CB  ALA A  95       3.660  31.484  -4.102  1.00 83.75           C  
ATOM    724  O   ALA A  95       1.271  29.938  -2.895  1.00 83.75           O  
ATOM    725  N   TYR A  96       1.512  31.594  -1.289  1.00 87.31           N  
ATOM    726  CA  TYR A  96       1.161  30.703  -0.192  1.00 87.31           C  
ATOM    727  C   TYR A  96      -0.219  31.031   0.362  1.00 87.31           C  
ATOM    728  CB  TYR A  96       2.207  30.781   0.924  1.00 87.31           C  
ATOM    729  O   TYR A  96      -0.601  30.531   1.427  1.00 87.31           O  
ATOM    730  CG  TYR A  96       3.613  30.484   0.463  1.00 87.31           C  
ATOM    731  CD1 TYR A  96       3.977  29.203   0.046  1.00 87.31           C  
ATOM    732  CD2 TYR A  96       4.582  31.484   0.443  1.00 87.31           C  
ATOM    733  CE1 TYR A  96       5.273  28.938  -0.378  1.00 87.31           C  
ATOM    734  CE2 TYR A  96       5.879  31.219   0.020  1.00 87.31           C  
ATOM    735  OH  TYR A  96       7.500  29.672  -0.807  1.00 87.31           O  
ATOM    736  CZ  TYR A  96       6.215  29.938  -0.388  1.00 87.31           C  
ATOM    737  N   GLN A  97      -0.957  31.844  -0.409  1.00 85.81           N  
ATOM    738  CA  GLN A  97      -2.268  32.312   0.037  1.00 85.81           C  
ATOM    739  C   GLN A  97      -3.256  31.156   0.135  1.00 85.81           C  
ATOM    740  CB  GLN A  97      -2.809  33.375  -0.910  1.00 85.81           C  
ATOM    741  O   GLN A  97      -4.289  31.266   0.798  1.00 85.81           O  
ATOM    742  CG  GLN A  97      -3.051  32.875  -2.328  1.00 85.81           C  
ATOM    743  CD  GLN A  97      -3.545  33.969  -3.258  1.00 85.81           C  
ATOM    744  NE2 GLN A  97      -3.457  33.750  -4.559  1.00 85.81           N  
ATOM    745  OE1 GLN A  97      -4.004  35.031  -2.807  1.00 85.81           O  
ATOM    746  N   GLN A  98      -2.891  30.016  -0.445  1.00 87.94           N  
ATOM    747  CA  GLN A  98      -3.803  28.875  -0.453  1.00 87.94           C  
ATOM    748  C   GLN A  98      -3.609  28.000   0.786  1.00 87.94           C  
ATOM    749  CB  GLN A  98      -3.607  28.031  -1.718  1.00 87.94           C  
ATOM    750  O   GLN A  98      -4.387  27.078   1.030  1.00 87.94           O  
ATOM    751  CG  GLN A  98      -3.900  28.797  -3.008  1.00 87.94           C  
ATOM    752  CD  GLN A  98      -5.379  29.062  -3.209  1.00 87.94           C  
ATOM    753  NE2 GLN A  98      -5.699  30.141  -3.904  1.00 87.94           N  
ATOM    754  OE1 GLN A  98      -6.230  28.297  -2.746  1.00 87.94           O  
ATOM    755  N   LEU A  99      -2.650  28.297   1.612  1.00 92.06           N  
ATOM    756  CA  LEU A  99      -2.445  27.531   2.842  1.00 92.06           C  
ATOM    757  C   LEU A  99      -3.531  27.859   3.863  1.00 92.06           C  
ATOM    758  CB  LEU A  99      -1.066  27.844   3.436  1.00 92.06           C  
ATOM    759  O   LEU A  99      -3.836  29.016   4.109  1.00 92.06           O  
ATOM    760  CG  LEU A  99       0.138  27.297   2.662  1.00 92.06           C  
ATOM    761  CD1 LEU A  99       1.433  27.875   3.230  1.00 92.06           C  
ATOM    762  CD2 LEU A  99       0.158  25.781   2.701  1.00 92.06           C  
ATOM    763  N   PRO A 100      -4.164  26.844   4.367  1.00 94.44           N  
ATOM    764  CA  PRO A 100      -5.168  27.094   5.406  1.00 94.44           C  
ATOM    765  C   PRO A 100      -4.562  27.672   6.680  1.00 94.44           C  
ATOM    766  CB  PRO A 100      -5.750  25.703   5.668  1.00 94.44           C  
ATOM    767  O   PRO A 100      -3.771  27.016   7.355  1.00 94.44           O  
ATOM    768  CG  PRO A 100      -4.664  24.750   5.281  1.00 94.44           C  
ATOM    769  CD  PRO A 100      -3.809  25.406   4.234  1.00 94.44           C  
ATOM    770  N   LEU A 101      -4.926  28.859   6.984  1.00 95.88           N  
ATOM    771  CA  LEU A 101      -4.340  29.578   8.109  1.00 95.88           C  
ATOM    772  C   LEU A 101      -5.418  30.031   9.086  1.00 95.88           C  
ATOM    773  CB  LEU A 101      -3.545  30.797   7.617  1.00 95.88           C  
ATOM    774  O   LEU A 101      -6.426  30.625   8.680  1.00 95.88           O  
ATOM    775  CG  LEU A 101      -2.807  31.609   8.688  1.00 95.88           C  
ATOM    776  CD1 LEU A 101      -1.735  30.750   9.352  1.00 95.88           C  
ATOM    777  CD2 LEU A 101      -2.193  32.844   8.078  1.00 95.88           C  
ATOM    778  N   ALA A 102      -5.258  29.688  10.305  1.00 96.00           N  
ATOM    779  CA  ALA A 102      -6.105  30.156  11.398  1.00 96.00           C  
ATOM    780  C   ALA A 102      -5.344  31.109  12.312  1.00 96.00           C  
ATOM    781  CB  ALA A 102      -6.648  28.969  12.195  1.00 96.00           C  
ATOM    782  O   ALA A 102      -4.109  31.125  12.312  1.00 96.00           O  
ATOM    783  N   ALA A 103      -6.113  31.891  13.031  1.00 95.12           N  
ATOM    784  CA  ALA A 103      -5.496  32.906  13.891  1.00 95.12           C  
ATOM    785  C   ALA A 103      -4.785  32.250  15.078  1.00 95.12           C  
ATOM    786  CB  ALA A 103      -6.547  33.906  14.391  1.00 95.12           C  
ATOM    787  O   ALA A 103      -3.691  32.688  15.461  1.00 95.12           O  
ATOM    788  N   ASP A 104      -5.434  31.297  15.641  1.00 96.56           N  
ATOM    789  CA  ASP A 104      -4.926  30.594  16.812  1.00 96.56           C  
ATOM    790  C   ASP A 104      -5.418  29.156  16.859  1.00 96.56           C  
ATOM    791  CB  ASP A 104      -5.336  31.328  18.094  1.00 96.56           C  
ATOM    792  O   ASP A 104      -6.078  28.688  15.930  1.00 96.56           O  
ATOM    793  CG  ASP A 104      -6.832  31.578  18.172  1.00 96.56           C  
ATOM    794  OD1 ASP A 104      -7.621  30.750  17.688  1.00 96.56           O  
ATOM    795  OD2 ASP A 104      -7.227  32.625  18.734  1.00 96.56           O  
ATOM    796  N   LEU A 105      -5.004  28.469  17.891  1.00 95.44           N  
ATOM    797  CA  LEU A 105      -5.328  27.062  18.031  1.00 95.44           C  
ATOM    798  C   LEU A 105      -6.836  26.859  18.141  1.00 95.44           C  
ATOM    799  CB  LEU A 105      -4.625  26.453  19.250  1.00 95.44           C  
ATOM    800  O   LEU A 105      -7.383  25.922  17.547  1.00 95.44           O  
ATOM    801  CG  LEU A 105      -4.891  24.969  19.516  1.00 95.44           C  
ATOM    802  CD1 LEU A 105      -4.512  24.141  18.297  1.00 95.44           C  
ATOM    803  CD2 LEU A 105      -4.121  24.516  20.750  1.00 95.44           C  
ATOM    804  N   ALA A 106      -7.488  27.719  18.859  1.00 94.94           N  
ATOM    805  CA  ALA A 106      -8.930  27.609  19.047  1.00 94.94           C  
ATOM    806  C   ALA A 106      -9.672  27.734  17.719  1.00 94.94           C  
ATOM    807  CB  ALA A 106      -9.430  28.656  20.047  1.00 94.94           C  
ATOM    808  O   ALA A 106     -10.570  26.953  17.422  1.00 94.94           O  
ATOM    809  N   SER A 107      -9.305  28.750  16.938  1.00 94.88           N  
ATOM    810  CA  SER A 107      -9.922  28.953  15.633  1.00 94.88           C  
ATOM    811  C   SER A 107      -9.617  27.781  14.703  1.00 94.88           C  
ATOM    812  CB  SER A 107      -9.430  30.250  15.000  1.00 94.88           C  
ATOM    813  O   SER A 107     -10.461  27.375  13.898  1.00 94.88           O  
ATOM    814  OG  SER A 107      -9.766  31.359  15.820  1.00 94.88           O  
ATOM    815  N   ALA A 108      -8.422  27.203  14.773  1.00 94.25           N  
ATOM    816  CA  ALA A 108      -8.062  26.047  13.961  1.00 94.25           C  
ATOM    817  C   ALA A 108      -8.938  24.844  14.305  1.00 94.25           C  
ATOM    818  CB  ALA A 108      -6.586  25.703  14.156  1.00 94.25           C  
ATOM    819  O   ALA A 108      -9.461  24.188  13.406  1.00 94.25           O  
ATOM    820  N   ARG A 109      -9.141  24.562  15.531  1.00 92.31           N  
ATOM    821  CA  ARG A 109      -9.961  23.438  15.984  1.00 92.31           C  
ATOM    822  C   ARG A 109     -11.414  23.625  15.555  1.00 92.31           C  
ATOM    823  CB  ARG A 109      -9.875  23.281  17.500  1.00 92.31           C  
ATOM    824  O   ARG A 109     -12.078  22.656  15.188  1.00 92.31           O  
ATOM    825  CG  ARG A 109      -8.562  22.688  17.984  1.00 92.31           C  
ATOM    826  CD  ARG A 109      -8.508  22.609  19.500  1.00 92.31           C  
ATOM    827  NE  ARG A 109      -7.355  21.828  19.969  1.00 92.31           N  
ATOM    828  NH1 ARG A 109      -7.574  22.422  22.188  1.00 92.31           N  
ATOM    829  NH2 ARG A 109      -5.875  21.031  21.531  1.00 92.31           N  
ATOM    830  CZ  ARG A 109      -6.938  21.766  21.219  1.00 92.31           C  
ATOM    831  N   ALA A 110     -11.906  24.844  15.625  1.00 91.75           N  
ATOM    832  CA  ALA A 110     -13.281  25.125  15.227  1.00 91.75           C  
ATOM    833  C   ALA A 110     -13.508  24.797  13.750  1.00 91.75           C  
ATOM    834  CB  ALA A 110     -13.625  26.578  15.500  1.00 91.75           C  
ATOM    835  O   ALA A 110     -14.562  24.281  13.375  1.00 91.75           O  
ATOM    836  N   ARG A 111     -12.531  25.062  12.992  1.00 90.69           N  
ATOM    837  CA  ARG A 111     -12.617  24.797  11.555  1.00 90.69           C  
ATOM    838  C   ARG A 111     -12.648  23.297  11.281  1.00 90.69           C  
ATOM    839  CB  ARG A 111     -11.445  25.438  10.820  1.00 90.69           C  
ATOM    840  O   ARG A 111     -13.234  22.844  10.289  1.00 90.69           O  
ATOM    841  CG  ARG A 111     -11.547  26.938  10.688  1.00 90.69           C  
ATOM    842  CD  ARG A 111     -10.297  27.547  10.070  1.00 90.69           C  
ATOM    843  NE  ARG A 111     -10.117  27.109   8.688  1.00 90.69           N  
ATOM    844  NH1 ARG A 111      -9.117  29.078   7.988  1.00 90.69           N  
ATOM    845  NH2 ARG A 111      -9.445  27.359   6.508  1.00 90.69           N  
ATOM    846  CZ  ARG A 111      -9.562  27.859   7.730  1.00 90.69           C  
ATOM    847  N   LEU A 112     -11.961  22.438  12.125  1.00 87.56           N  
ATOM    848  CA  LEU A 112     -11.938  21.000  11.961  1.00 87.56           C  
ATOM    849  C   LEU A 112     -13.281  20.391  12.352  1.00 87.56           C  
ATOM    850  CB  LEU A 112     -10.820  20.375  12.805  1.00 87.56           C  
ATOM    851  O   LEU A 112     -13.719  19.406  11.750  1.00 87.56           O  
ATOM    852  CG  LEU A 112      -9.391  20.688  12.367  1.00 87.56           C  
ATOM    853  CD1 LEU A 112      -8.391  20.203  13.414  1.00 87.56           C  
ATOM    854  CD2 LEU A 112      -9.094  20.062  11.008  1.00 87.56           C  
ATOM    855  N   SER A 113     -13.953  20.797  13.422  1.00 79.12           N  
ATOM    856  CA  SER A 113     -15.203  20.266  13.945  1.00 79.12           C  
ATOM    857  C   SER A 113     -16.328  20.422  12.938  1.00 79.12           C  
ATOM    858  CB  SER A 113     -15.578  20.969  15.250  1.00 79.12           C  
ATOM    859  O   SER A 113     -17.219  19.578  12.852  1.00 79.12           O  
ATOM    860  OG  SER A 113     -14.578  20.766  16.234  1.00 79.12           O  
ATOM    861  N   ASP A 114     -16.453  21.453  12.164  1.00 69.00           N  
ATOM    862  CA  ASP A 114     -17.500  21.719  11.203  1.00 69.00           C  
ATOM    863  C   ASP A 114     -17.516  20.672  10.094  1.00 69.00           C  
ATOM    864  CB  ASP A 114     -17.359  23.125  10.602  1.00 69.00           C  
ATOM    865  O   ASP A 114     -18.547  20.422   9.477  1.00 69.00           O  
ATOM    866  CG  ASP A 114     -17.969  24.203  11.477  1.00 69.00           C  
ATOM    867  OD1 ASP A 114     -18.609  23.875  12.484  1.00 69.00           O  
ATOM    868  OD2 ASP A 114     -17.797  25.391  11.141  1.00 69.00           O  
ATOM    869  N   GLY A 115     -16.328  19.828  10.109  1.00 60.69           N  
ATOM    870  CA  GLY A 115     -16.188  18.875   9.023  1.00 60.69           C  
ATOM    871  C   GLY A 115     -15.938  17.469   9.508  1.00 60.69           C  
ATOM    872  O   GLY A 115     -15.445  16.625   8.750  1.00 60.69           O  
ATOM    873  N   ARG A 116     -16.250  17.203  10.836  1.00 59.16           N  
ATOM    874  CA  ARG A 116     -15.844  15.938  11.430  1.00 59.16           C  
ATOM    875  C   ARG A 116     -16.609  14.773  10.805  1.00 59.16           C  
ATOM    876  CB  ARG A 116     -16.062  15.961  12.945  1.00 59.16           C  
ATOM    877  O   ARG A 116     -17.812  14.633  11.008  1.00 59.16           O  
ATOM    878  CG  ARG A 116     -14.852  16.391  13.742  1.00 59.16           C  
ATOM    879  CD  ARG A 116     -15.094  16.297  15.242  1.00 59.16           C  
ATOM    880  NE  ARG A 116     -13.906  16.672  16.016  1.00 59.16           N  
ATOM    881  NH1 ARG A 116     -14.922  16.469  18.078  1.00 59.16           N  
ATOM    882  NH2 ARG A 116     -12.719  17.078  17.922  1.00 59.16           N  
ATOM    883  CZ  ARG A 116     -13.852  16.734  17.328  1.00 59.16           C  
ATOM    884  N   ARG A 117     -16.141  14.320   9.680  1.00 62.84           N  
ATOM    885  CA  ARG A 117     -16.672  13.078   9.125  1.00 62.84           C  
ATOM    886  C   ARG A 117     -15.984  11.859   9.742  1.00 62.84           C  
ATOM    887  CB  ARG A 117     -16.516  13.047   7.605  1.00 62.84           C  
ATOM    888  O   ARG A 117     -14.758  11.844   9.891  1.00 62.84           O  
ATOM    889  CG  ARG A 117     -17.594  13.828   6.863  1.00 62.84           C  
ATOM    890  CD  ARG A 117     -17.453  13.680   5.355  1.00 62.84           C  
ATOM    891  NE  ARG A 117     -18.469  14.453   4.645  1.00 62.84           N  
ATOM    892  NH1 ARG A 117     -17.953  13.602   2.561  1.00 62.84           N  
ATOM    893  NH2 ARG A 117     -19.641  15.141   2.789  1.00 62.84           N  
ATOM    894  CZ  ARG A 117     -18.688  14.398   3.332  1.00 62.84           C  
ATOM    895  N   VAL A 118     -16.734  11.078  10.500  1.00 74.19           N  
ATOM    896  CA  VAL A 118     -16.234   9.805  11.016  1.00 74.19           C  
ATOM    897  C   VAL A 118     -15.734   8.938   9.867  1.00 74.19           C  
ATOM    898  CB  VAL A 118     -17.328   9.062  11.820  1.00 74.19           C  
ATOM    899  O   VAL A 118     -16.484   8.641   8.938  1.00 74.19           O  
ATOM    900  CG1 VAL A 118     -16.812   7.715  12.320  1.00 74.19           C  
ATOM    901  CG2 VAL A 118     -17.812   9.914  12.984  1.00 74.19           C  
ATOM    902  N   ILE A 119     -14.469   8.695   9.883  1.00 83.62           N  
ATOM    903  CA  ILE A 119     -13.852   7.844   8.867  1.00 83.62           C  
ATOM    904  C   ILE A 119     -13.828   6.395   9.352  1.00 83.62           C  
ATOM    905  CB  ILE A 119     -12.422   8.320   8.523  1.00 83.62           C  
ATOM    906  O   ILE A 119     -13.180   6.078  10.352  1.00 83.62           O  
ATOM    907  CG1 ILE A 119     -12.438   9.789   8.078  1.00 83.62           C  
ATOM    908  CG2 ILE A 119     -11.797   7.430   7.449  1.00 83.62           C  
ATOM    909  CD1 ILE A 119     -11.055  10.391   7.883  1.00 83.62           C  
ATOM    910  N   PRO A 120     -14.641   5.500   8.766  1.00 92.12           N  
ATOM    911  CA  PRO A 120     -14.516   4.094   9.148  1.00 92.12           C  
ATOM    912  C   PRO A 120     -13.078   3.576   9.016  1.00 92.12           C  
ATOM    913  CB  PRO A 120     -15.445   3.375   8.172  1.00 92.12           C  
ATOM    914  O   PRO A 120     -12.422   3.822   8.000  1.00 92.12           O  
ATOM    915  CG  PRO A 120     -16.328   4.453   7.617  1.00 92.12           C  
ATOM    916  CD  PRO A 120     -15.562   5.746   7.645  1.00 92.12           C  
ATOM    917  N   VAL A 121     -12.617   2.961  10.070  1.00 95.69           N  
ATOM    918  CA  VAL A 121     -11.242   2.471  10.102  1.00 95.69           C  
ATOM    919  C   VAL A 121     -11.203   1.088  10.742  1.00 95.69           C  
ATOM    920  CB  VAL A 121     -10.305   3.441  10.852  1.00 95.69           C  
ATOM    921  O   VAL A 121     -11.914   0.829  11.719  1.00 95.69           O  
ATOM    922  CG1 VAL A 121      -8.914   2.838  11.008  1.00 95.69           C  
ATOM    923  CG2 VAL A 121     -10.234   4.785  10.133  1.00 95.69           C  
ATOM    924  N   ILE A 122     -10.430   0.165  10.234  1.00 97.31           N  
ATOM    925  CA  ILE A 122     -10.086  -1.122  10.828  1.00 97.31           C  
ATOM    926  C   ILE A 122      -8.578  -1.231  10.992  1.00 97.31           C  
ATOM    927  CB  ILE A 122     -10.625  -2.297   9.977  1.00 97.31           C  
ATOM    928  O   ILE A 122      -7.820  -0.919  10.070  1.00 97.31           O  
ATOM    929  CG1 ILE A 122     -12.156  -2.264   9.922  1.00 97.31           C  
ATOM    930  CG2 ILE A 122     -10.125  -3.635  10.531  1.00 97.31           C  
ATOM    931  CD1 ILE A 122     -12.766  -3.309   8.992  1.00 97.31           C  
ATOM    932  N   ARG A 123      -8.156  -1.578  12.164  1.00 97.00           N  
ATOM    933  CA  ARG A 123      -6.742  -1.758  12.469  1.00 97.00           C  
ATOM    934  C   ARG A 123      -6.445  -3.201  12.867  1.00 97.00           C  
ATOM    935  CB  ARG A 123      -6.312  -0.810  13.594  1.00 97.00           C  
ATOM    936  O   ARG A 123      -7.258  -3.846  13.531  1.00 97.00           O  
ATOM    937  CG  ARG A 123      -6.449   0.663  13.242  1.00 97.00           C  
ATOM    938  CD  ARG A 123      -6.070   1.561  14.406  1.00 97.00           C  
ATOM    939  NE  ARG A 123      -6.059   2.969  14.023  1.00 97.00           N  
ATOM    940  NH1 ARG A 123      -8.250   3.367  14.633  1.00 97.00           N  
ATOM    941  NH2 ARG A 123      -6.973   5.059  13.758  1.00 97.00           N  
ATOM    942  CZ  ARG A 123      -7.094   3.795  14.141  1.00 97.00           C  
ATOM    943  N   GLU A 124      -5.309  -3.703  12.414  1.00 97.19           N  
ATOM    944  CA  GLU A 124      -4.887  -5.059  12.750  1.00 97.19           C  
ATOM    945  C   GLU A 124      -3.369  -5.145  12.906  1.00 97.19           C  
ATOM    946  CB  GLU A 124      -5.359  -6.047  11.680  1.00 97.19           C  
ATOM    947  O   GLU A 124      -2.623  -4.672  12.047  1.00 97.19           O  
ATOM    948  CG  GLU A 124      -5.129  -7.508  12.039  1.00 97.19           C  
ATOM    949  CD  GLU A 124      -6.125  -8.031  13.062  1.00 97.19           C  
ATOM    950  OE1 GLU A 124      -5.898  -9.125  13.625  1.00 97.19           O  
ATOM    951  OE2 GLU A 124      -7.141  -7.340  13.312  1.00 97.19           O  
ATOM    952  N   ASP A 125      -2.951  -5.609  14.031  1.00 97.19           N  
ATOM    953  CA  ASP A 125      -1.529  -5.891  14.203  1.00 97.19           C  
ATOM    954  C   ASP A 125      -1.179  -7.289  13.703  1.00 97.19           C  
ATOM    955  CB  ASP A 125      -1.131  -5.746  15.672  1.00 97.19           C  
ATOM    956  O   ASP A 125      -1.913  -8.242  13.953  1.00 97.19           O  
ATOM    957  CG  ASP A 125      -1.184  -4.309  16.172  1.00 97.19           C  
ATOM    958  OD1 ASP A 125      -0.906  -3.385  15.375  1.00 97.19           O  
ATOM    959  OD2 ASP A 125      -1.504  -4.102  17.359  1.00 97.19           O  
ATOM    960  N   LEU A 126      -0.098  -7.336  12.969  1.00 96.75           N  
ATOM    961  CA  LEU A 126       0.314  -8.594  12.359  1.00 96.75           C  
ATOM    962  C   LEU A 126       1.763  -8.922  12.711  1.00 96.75           C  
ATOM    963  CB  LEU A 126       0.147  -8.531  10.836  1.00 96.75           C  
ATOM    964  O   LEU A 126       2.590  -8.016  12.852  1.00 96.75           O  
ATOM    965  CG  LEU A 126      -1.269  -8.266  10.320  1.00 96.75           C  
ATOM    966  CD1 LEU A 126      -1.227  -7.828   8.859  1.00 96.75           C  
ATOM    967  CD2 LEU A 126      -2.141  -9.508  10.492  1.00 96.75           C  
ATOM    968  N   LEU A 127       2.029 -10.195  12.867  1.00 95.56           N  
ATOM    969  CA  LEU A 127       3.395 -10.688  13.000  1.00 95.56           C  
ATOM    970  C   LEU A 127       3.982 -11.047  11.641  1.00 95.56           C  
ATOM    971  CB  LEU A 127       3.432 -11.914  13.922  1.00 95.56           C  
ATOM    972  O   LEU A 127       3.244 -11.344  10.703  1.00 95.56           O  
ATOM    973  CG  LEU A 127       2.994 -11.688  15.367  1.00 95.56           C  
ATOM    974  CD1 LEU A 127       2.891 -13.016  16.109  1.00 95.56           C  
ATOM    975  CD2 LEU A 127       3.965 -10.750  16.078  1.00 95.56           C  
ATOM    976  N   PRO A 128       5.293 -10.867  11.586  1.00 93.12           N  
ATOM    977  CA  PRO A 128       5.918 -11.305  10.336  1.00 93.12           C  
ATOM    978  C   PRO A 128       6.035 -12.828  10.234  1.00 93.12           C  
ATOM    979  CB  PRO A 128       7.301 -10.656  10.391  1.00 93.12           C  
ATOM    980  O   PRO A 128       7.141 -13.367  10.297  1.00 93.12           O  
ATOM    981  CG  PRO A 128       7.656 -10.625  11.844  1.00 93.12           C  
ATOM    982  CD  PRO A 128       6.395 -10.453  12.641  1.00 93.12           C  
ATOM    983  N   ALA A 129       4.918 -13.508  10.023  1.00 92.69           N  
ATOM    984  CA  ALA A 129       4.867 -14.969  10.078  1.00 92.69           C  
ATOM    985  C   ALA A 129       3.957 -15.523   8.984  1.00 92.69           C  
ATOM    986  CB  ALA A 129       4.398 -15.438  11.453  1.00 92.69           C  
ATOM    987  O   ALA A 129       3.258 -14.766   8.305  1.00 92.69           O  
ATOM    988  N   THR A 130       4.074 -16.828   8.859  1.00 89.62           N  
ATOM    989  CA  THR A 130       3.168 -17.547   7.969  1.00 89.62           C  
ATOM    990  C   THR A 130       1.715 -17.312   8.367  1.00 89.62           C  
ATOM    991  CB  THR A 130       3.463 -19.062   7.973  1.00 89.62           C  
ATOM    992  O   THR A 130       1.387 -17.297   9.562  1.00 89.62           O  
ATOM    993  CG2 THR A 130       2.600 -19.781   6.949  1.00 89.62           C  
ATOM    994  OG1 THR A 130       4.844 -19.266   7.652  1.00 89.62           O  
ATOM    995  N   GLY A 131       0.882 -17.078   7.340  1.00 93.12           N  
ATOM    996  CA  GLY A 131      -0.540 -16.922   7.598  1.00 93.12           C  
ATOM    997  C   GLY A 131      -0.963 -15.461   7.676  1.00 93.12           C  
ATOM    998  O   GLY A 131      -2.148 -15.148   7.547  1.00 93.12           O  
ATOM    999  N   SER A 132       0.039 -14.570   7.922  1.00 95.50           N  
ATOM   1000  CA  SER A 132      -0.297 -13.156   8.094  1.00 95.50           C  
ATOM   1001  C   SER A 132      -0.907 -12.570   6.828  1.00 95.50           C  
ATOM   1002  CB  SER A 132       0.942 -12.352   8.492  1.00 95.50           C  
ATOM   1003  O   SER A 132      -1.805 -11.734   6.895  1.00 95.50           O  
ATOM   1004  OG  SER A 132       1.295 -12.609   9.844  1.00 95.50           O  
ATOM   1005  N   THR A 133      -0.413 -12.961   5.645  1.00 95.81           N  
ATOM   1006  CA  THR A 133      -0.980 -12.453   4.402  1.00 95.81           C  
ATOM   1007  C   THR A 133      -2.436 -12.891   4.254  1.00 95.81           C  
ATOM   1008  CB  THR A 133      -0.171 -12.938   3.184  1.00 95.81           C  
ATOM   1009  O   THR A 133      -3.295 -12.094   3.877  1.00 95.81           O  
ATOM   1010  CG2 THR A 133       1.183 -12.242   3.111  1.00 95.81           C  
ATOM   1011  OG1 THR A 133       0.038 -14.352   3.283  1.00 95.81           O  
ATOM   1012  N   ARG A 134      -2.701 -14.094   4.543  1.00 95.19           N  
ATOM   1013  CA  ARG A 134      -4.078 -14.586   4.488  1.00 95.19           C  
ATOM   1014  C   ARG A 134      -4.957 -13.852   5.492  1.00 95.19           C  
ATOM   1015  CB  ARG A 134      -4.125 -16.094   4.746  1.00 95.19           C  
ATOM   1016  O   ARG A 134      -6.074 -13.438   5.164  1.00 95.19           O  
ATOM   1017  CG  ARG A 134      -5.527 -16.672   4.695  1.00 95.19           C  
ATOM   1018  CD  ARG A 134      -5.512 -18.188   4.895  1.00 95.19           C  
ATOM   1019  NE  ARG A 134      -4.918 -18.875   3.752  1.00 95.19           N  
ATOM   1020  NH1 ARG A 134      -5.562 -20.984   4.426  1.00 95.19           N  
ATOM   1021  NH2 ARG A 134      -4.383 -20.719   2.480  1.00 95.19           N  
ATOM   1022  CZ  ARG A 134      -4.953 -20.188   3.555  1.00 95.19           C  
ATOM   1023  N   HIS A 135      -4.441 -13.719   6.691  1.00 96.31           N  
ATOM   1024  CA  HIS A 135      -5.180 -12.984   7.715  1.00 96.31           C  
ATOM   1025  C   HIS A 135      -5.477 -11.562   7.266  1.00 96.31           C  
ATOM   1026  CB  HIS A 135      -4.398 -12.977   9.031  1.00 96.31           C  
ATOM   1027  O   HIS A 135      -6.602 -11.078   7.418  1.00 96.31           O  
ATOM   1028  CG  HIS A 135      -5.129 -12.305  10.156  1.00 96.31           C  
ATOM   1029  CD2 HIS A 135      -4.809 -11.227  10.898  1.00 96.31           C  
ATOM   1030  ND1 HIS A 135      -6.348 -12.750  10.617  1.00 96.31           N  
ATOM   1031  CE1 HIS A 135      -6.742 -11.969  11.609  1.00 96.31           C  
ATOM   1032  NE2 HIS A 135      -5.828 -11.031  11.797  1.00 96.31           N  
ATOM   1033  N   ALA A 136      -4.512 -10.922   6.723  1.00 97.88           N  
ATOM   1034  CA  ALA A 136      -4.691  -9.562   6.227  1.00 97.88           C  
ATOM   1035  C   ALA A 136      -5.781  -9.508   5.156  1.00 97.88           C  
ATOM   1036  CB  ALA A 136      -3.379  -9.023   5.668  1.00 97.88           C  
ATOM   1037  O   ALA A 136      -6.598  -8.586   5.141  1.00 97.88           O  
ATOM   1038  N   ARG A 137      -5.832 -10.477   4.262  1.00 97.25           N  
ATOM   1039  CA  ARG A 137      -6.871 -10.531   3.240  1.00 97.25           C  
ATOM   1040  C   ARG A 137      -8.250 -10.680   3.871  1.00 97.25           C  
ATOM   1041  CB  ARG A 137      -6.609 -11.695   2.275  1.00 97.25           C  
ATOM   1042  O   ARG A 137      -9.219 -10.062   3.414  1.00 97.25           O  
ATOM   1043  CG  ARG A 137      -5.434 -11.469   1.342  1.00 97.25           C  
ATOM   1044  CD  ARG A 137      -5.441 -12.445   0.176  1.00 97.25           C  
ATOM   1045  NE  ARG A 137      -5.293 -13.828   0.631  1.00 97.25           N  
ATOM   1046  NH1 ARG A 137      -2.998 -13.883   0.382  1.00 97.25           N  
ATOM   1047  NH2 ARG A 137      -4.121 -15.734   1.145  1.00 97.25           N  
ATOM   1048  CZ  ARG A 137      -4.137 -14.477   0.718  1.00 97.25           C  
ATOM   1049  N   ASP A 138      -8.312 -11.469   4.891  1.00 97.06           N  
ATOM   1050  CA  ASP A 138      -9.586 -11.617   5.590  1.00 97.06           C  
ATOM   1051  C   ASP A 138     -10.055 -10.281   6.164  1.00 97.06           C  
ATOM   1052  CB  ASP A 138      -9.469 -12.656   6.707  1.00 97.06           C  
ATOM   1053  O   ASP A 138     -11.234  -9.922   6.043  1.00 97.06           O  
ATOM   1054  CG  ASP A 138      -9.281 -14.070   6.184  1.00 97.06           C  
ATOM   1055  OD1 ASP A 138      -9.578 -14.328   4.996  1.00 97.06           O  
ATOM   1056  OD2 ASP A 138      -8.828 -14.930   6.965  1.00 97.06           O  
ATOM   1057  N   VAL A 139      -9.133  -9.586   6.734  1.00 97.88           N  
ATOM   1058  CA  VAL A 139      -9.438  -8.289   7.340  1.00 97.88           C  
ATOM   1059  C   VAL A 139      -9.938  -7.324   6.266  1.00 97.88           C  
ATOM   1060  CB  VAL A 139      -8.211  -7.695   8.062  1.00 97.88           C  
ATOM   1061  O   VAL A 139     -10.961  -6.664   6.445  1.00 97.88           O  
ATOM   1062  CG1 VAL A 139      -8.477  -6.254   8.492  1.00 97.88           C  
ATOM   1063  CG2 VAL A 139      -7.836  -8.555   9.273  1.00 97.88           C  
ATOM   1064  N   VAL A 140      -9.289  -7.266   5.156  1.00 97.94           N  
ATOM   1065  CA  VAL A 140      -9.641  -6.312   4.105  1.00 97.94           C  
ATOM   1066  C   VAL A 140     -10.953  -6.730   3.445  1.00 97.94           C  
ATOM   1067  CB  VAL A 140      -8.523  -6.199   3.047  1.00 97.94           C  
ATOM   1068  O   VAL A 140     -11.773  -5.883   3.092  1.00 97.94           O  
ATOM   1069  CG1 VAL A 140      -9.047  -5.547   1.771  1.00 97.94           C  
ATOM   1070  CG2 VAL A 140      -7.340  -5.410   3.605  1.00 97.94           C  
ATOM   1071  N   THR A 141     -11.141  -8.008   3.250  1.00 97.06           N  
ATOM   1072  CA  THR A 141     -12.398  -8.508   2.701  1.00 97.06           C  
ATOM   1073  C   THR A 141     -13.570  -8.117   3.596  1.00 97.06           C  
ATOM   1074  CB  THR A 141     -12.367 -10.039   2.527  1.00 97.06           C  
ATOM   1075  O   THR A 141     -14.578  -7.598   3.115  1.00 97.06           O  
ATOM   1076  CG2 THR A 141     -13.703 -10.555   2.014  1.00 97.06           C  
ATOM   1077  OG1 THR A 141     -11.344 -10.383   1.592  1.00 97.06           O  
ATOM   1078  N   ASP A 142     -13.375  -8.336   4.863  1.00 96.88           N  
ATOM   1079  CA  ASP A 142     -14.414  -7.973   5.816  1.00 96.88           C  
ATOM   1080  C   ASP A 142     -14.695  -6.473   5.777  1.00 96.88           C  
ATOM   1081  CB  ASP A 142     -14.016  -8.398   7.230  1.00 96.88           C  
ATOM   1082  O   ASP A 142     -15.852  -6.051   5.809  1.00 96.88           O  
ATOM   1083  CG  ASP A 142     -14.094  -9.898   7.445  1.00 96.88           C  
ATOM   1084  OD1 ASP A 142     -14.688 -10.602   6.602  1.00 96.88           O  
ATOM   1085  OD2 ASP A 142     -13.555 -10.383   8.461  1.00 96.88           O  
ATOM   1086  N   ALA A 143     -13.688  -5.711   5.699  1.00 97.44           N  
ATOM   1087  CA  ALA A 143     -13.852  -4.262   5.617  1.00 97.44           C  
ATOM   1088  C   ALA A 143     -14.656  -3.865   4.387  1.00 97.44           C  
ATOM   1089  CB  ALA A 143     -12.484  -3.574   5.598  1.00 97.44           C  
ATOM   1090  O   ALA A 143     -15.609  -3.090   4.480  1.00 97.44           O  
ATOM   1091  N   CYS A 144     -14.305  -4.402   3.242  1.00 97.31           N  
ATOM   1092  CA  CYS A 144     -14.984  -4.082   1.994  1.00 97.31           C  
ATOM   1093  C   CYS A 144     -16.453  -4.465   2.066  1.00 97.31           C  
ATOM   1094  CB  CYS A 144     -14.320  -4.801   0.819  1.00 97.31           C  
ATOM   1095  O   CYS A 144     -17.328  -3.693   1.648  1.00 97.31           O  
ATOM   1096  SG  CYS A 144     -12.703  -4.129   0.377  1.00 97.31           S  
ATOM   1097  N   LEU A 145     -16.703  -5.570   2.621  1.00 96.38           N  
ATOM   1098  CA  LEU A 145     -18.094  -6.031   2.709  1.00 96.38           C  
ATOM   1099  C   LEU A 145     -18.875  -5.203   3.719  1.00 96.38           C  
ATOM   1100  CB  LEU A 145     -18.141  -7.512   3.098  1.00 96.38           C  
ATOM   1101  O   LEU A 145     -20.000  -4.797   3.447  1.00 96.38           O  
ATOM   1102  CG  LEU A 145     -17.562  -8.500   2.078  1.00 96.38           C  
ATOM   1103  CD1 LEU A 145     -17.625  -9.922   2.629  1.00 96.38           C  
ATOM   1104  CD2 LEU A 145     -18.328  -8.398   0.758  1.00 96.38           C  
ATOM   1105  N   CYS A 146     -18.281  -4.910   4.840  1.00 96.12           N  
ATOM   1106  CA  CYS A 146     -18.922  -4.109   5.879  1.00 96.12           C  
ATOM   1107  C   CYS A 146     -19.250  -2.711   5.367  1.00 96.12           C  
ATOM   1108  CB  CYS A 146     -18.016  -4.012   7.109  1.00 96.12           C  
ATOM   1109  O   CYS A 146     -20.266  -2.125   5.750  1.00 96.12           O  
ATOM   1110  SG  CYS A 146     -18.016  -5.504   8.133  1.00 96.12           S  
ATOM   1111  N   TRP A 147     -18.438  -2.232   4.465  1.00 96.25           N  
ATOM   1112  CA  TRP A 147     -18.609  -0.860   3.998  1.00 96.25           C  
ATOM   1113  C   TRP A 147     -19.266  -0.832   2.621  1.00 96.25           C  
ATOM   1114  CB  TRP A 147     -17.250  -0.140   3.947  1.00 96.25           C  
ATOM   1115  O   TRP A 147     -19.188   0.177   1.916  1.00 96.25           O  
ATOM   1116  CG  TRP A 147     -16.609   0.041   5.289  1.00 96.25           C  
ATOM   1117  CD1 TRP A 147     -17.234   0.067   6.508  1.00 96.25           C  
ATOM   1118  CD2 TRP A 147     -15.219   0.226   5.551  1.00 96.25           C  
ATOM   1119  CE2 TRP A 147     -15.062   0.358   6.949  1.00 96.25           C  
ATOM   1120  CE3 TRP A 147     -14.078   0.293   4.734  1.00 96.25           C  
ATOM   1121  NE1 TRP A 147     -16.312   0.258   7.508  1.00 96.25           N  
ATOM   1122  CH2 TRP A 147     -12.727   0.614   6.730  1.00 96.25           C  
ATOM   1123  CZ2 TRP A 147     -13.820   0.553   7.551  1.00 96.25           C  
ATOM   1124  CZ3 TRP A 147     -12.836   0.487   5.336  1.00 96.25           C  
ATOM   1125  N   ASP A 148     -19.781  -1.946   2.178  1.00 95.62           N  
ATOM   1126  CA  ASP A 148     -20.578  -2.096   0.963  1.00 95.62           C  
ATOM   1127  C   ASP A 148     -19.750  -1.771  -0.278  1.00 95.62           C  
ATOM   1128  CB  ASP A 148     -21.812  -1.199   1.018  1.00 95.62           C  
ATOM   1129  O   ASP A 148     -20.188  -1.000  -1.137  1.00 95.62           O  
ATOM   1130  CG  ASP A 148     -22.875  -1.600   0.015  1.00 95.62           C  
ATOM   1131  OD1 ASP A 148     -22.969  -2.797  -0.337  1.00 95.62           O  
ATOM   1132  OD2 ASP A 148     -23.641  -0.711  -0.430  1.00 95.62           O  
ATOM   1133  N   LEU A 149     -18.531  -2.396  -0.322  1.00 96.56           N  
ATOM   1134  CA  LEU A 149     -17.641  -2.256  -1.465  1.00 96.56           C  
ATOM   1135  C   LEU A 149     -17.219  -3.621  -1.995  1.00 96.56           C  
ATOM   1136  CB  LEU A 149     -16.406  -1.438  -1.081  1.00 96.56           C  
ATOM   1137  O   LEU A 149     -16.031  -3.885  -2.160  1.00 96.56           O  
ATOM   1138  CG  LEU A 149     -16.672  -0.037  -0.523  1.00 96.56           C  
ATOM   1139  CD1 LEU A 149     -15.391   0.541   0.075  1.00 96.56           C  
ATOM   1140  CD2 LEU A 149     -17.219   0.879  -1.612  1.00 96.56           C  
ATOM   1141  N   PRO A 150     -18.172  -4.449  -2.412  1.00 95.19           N  
ATOM   1142  CA  PRO A 150     -17.812  -5.809  -2.828  1.00 95.19           C  
ATOM   1143  C   PRO A 150     -16.938  -5.832  -4.074  1.00 95.19           C  
ATOM   1144  CB  PRO A 150     -19.172  -6.453  -3.109  1.00 95.19           C  
ATOM   1145  O   PRO A 150     -16.125  -6.750  -4.242  1.00 95.19           O  
ATOM   1146  CG  PRO A 150     -20.094  -5.305  -3.408  1.00 95.19           C  
ATOM   1147  CD  PRO A 150     -19.672  -4.137  -2.561  1.00 95.19           C  
ATOM   1148  N   ASP A 151     -17.031  -4.766  -4.918  1.00 94.25           N  
ATOM   1149  CA  ASP A 151     -16.266  -4.738  -6.164  1.00 94.25           C  
ATOM   1150  C   ASP A 151     -14.789  -4.465  -5.898  1.00 94.25           C  
ATOM   1151  CB  ASP A 151     -16.828  -3.686  -7.117  1.00 94.25           C  
ATOM   1152  O   ASP A 151     -13.938  -4.684  -6.770  1.00 94.25           O  
ATOM   1153  CG  ASP A 151     -18.234  -4.023  -7.609  1.00 94.25           C  
ATOM   1154  OD1 ASP A 151     -18.562  -5.223  -7.738  1.00 94.25           O  
ATOM   1155  OD2 ASP A 151     -19.000  -3.080  -7.871  1.00 94.25           O  
ATOM   1156  N   LEU A 152     -14.453  -4.039  -4.688  1.00 96.50           N  
ATOM   1157  CA  LEU A 152     -13.070  -3.693  -4.387  1.00 96.50           C  
ATOM   1158  C   LEU A 152     -12.383  -4.824  -3.627  1.00 96.50           C  
ATOM   1159  CB  LEU A 152     -13.000  -2.402  -3.566  1.00 96.50           C  
ATOM   1160  O   LEU A 152     -11.188  -4.746  -3.336  1.00 96.50           O  
ATOM   1161  CG  LEU A 152     -13.406  -1.118  -4.293  1.00 96.50           C  
ATOM   1162  CD1 LEU A 152     -13.109   0.099  -3.424  1.00 96.50           C  
ATOM   1163  CD2 LEU A 152     -12.688  -1.013  -5.633  1.00 96.50           C  
ATOM   1164  N   VAL A 153     -13.055  -5.922  -3.391  1.00 96.38           N  
ATOM   1165  CA  VAL A 153     -12.492  -7.012  -2.600  1.00 96.38           C  
ATOM   1166  C   VAL A 153     -11.258  -7.578  -3.305  1.00 96.38           C  
ATOM   1167  CB  VAL A 153     -13.531  -8.133  -2.357  1.00 96.38           C  
ATOM   1168  O   VAL A 153     -10.195  -7.707  -2.697  1.00 96.38           O  
ATOM   1169  CG1 VAL A 153     -12.852  -9.398  -1.847  1.00 96.38           C  
ATOM   1170  CG2 VAL A 153     -14.602  -7.660  -1.373  1.00 96.38           C  
ATOM   1171  N   ALA A 154     -11.320  -7.828  -4.586  1.00 94.50           N  
ATOM   1172  CA  ALA A 154     -10.234  -8.484  -5.305  1.00 94.50           C  
ATOM   1173  C   ALA A 154      -9.000  -7.586  -5.363  1.00 94.50           C  
ATOM   1174  CB  ALA A 154     -10.680  -8.859  -6.719  1.00 94.50           C  
ATOM   1175  O   ALA A 154      -7.914  -7.988  -4.934  1.00 94.50           O  
ATOM   1176  N   PRO A 155      -9.203  -6.332  -5.824  1.00 96.44           N  
ATOM   1177  CA  PRO A 155      -8.008  -5.492  -5.859  1.00 96.44           C  
ATOM   1178  C   PRO A 155      -7.461  -5.188  -4.469  1.00 96.44           C  
ATOM   1179  CB  PRO A 155      -8.500  -4.211  -6.543  1.00 96.44           C  
ATOM   1180  O   PRO A 155      -6.242  -5.117  -4.281  1.00 96.44           O  
ATOM   1181  CG  PRO A 155      -9.984  -4.230  -6.371  1.00 96.44           C  
ATOM   1182  CD  PRO A 155     -10.445  -5.660  -6.352  1.00 96.44           C  
ATOM   1183  N   ALA A 156      -8.297  -5.020  -3.512  1.00 97.94           N  
ATOM   1184  CA  ALA A 156      -7.840  -4.762  -2.148  1.00 97.94           C  
ATOM   1185  C   ALA A 156      -7.078  -5.957  -1.589  1.00 97.94           C  
ATOM   1186  CB  ALA A 156      -9.023  -4.418  -1.248  1.00 97.94           C  
ATOM   1187  O   ALA A 156      -6.062  -5.793  -0.912  1.00 97.94           O  
ATOM   1188  N   SER A 157      -7.547  -7.137  -1.879  1.00 97.44           N  
ATOM   1189  CA  SER A 157      -6.891  -8.352  -1.418  1.00 97.44           C  
ATOM   1190  C   SER A 157      -5.492  -8.492  -2.016  1.00 97.44           C  
ATOM   1191  CB  SER A 157      -7.727  -9.586  -1.774  1.00 97.44           C  
ATOM   1192  O   SER A 157      -4.547  -8.859  -1.318  1.00 97.44           O  
ATOM   1193  OG  SER A 157      -8.930  -9.602  -1.030  1.00 97.44           O  
ATOM   1194  N   LEU A 158      -5.375  -8.156  -3.264  1.00 96.81           N  
ATOM   1195  CA  LEU A 158      -4.066  -8.219  -3.906  1.00 96.81           C  
ATOM   1196  C   LEU A 158      -3.105  -7.211  -3.277  1.00 96.81           C  
ATOM   1197  CB  LEU A 158      -4.191  -7.949  -5.406  1.00 96.81           C  
ATOM   1198  O   LEU A 158      -1.971  -7.559  -2.941  1.00 96.81           O  
ATOM   1199  CG  LEU A 158      -2.914  -8.102  -6.234  1.00 96.81           C  
ATOM   1200  CD1 LEU A 158      -2.418  -9.547  -6.180  1.00 96.81           C  
ATOM   1201  CD2 LEU A 158      -3.154  -7.672  -7.676  1.00 96.81           C  
ATOM   1202  N   ILE A 159      -3.598  -6.043  -3.057  1.00 97.69           N  
ATOM   1203  CA  ILE A 159      -2.770  -4.969  -2.520  1.00 97.69           C  
ATOM   1204  C   ILE A 159      -2.287  -5.344  -1.119  1.00 97.69           C  
ATOM   1205  CB  ILE A 159      -3.537  -3.629  -2.482  1.00 97.69           C  
ATOM   1206  O   ILE A 159      -1.088  -5.289  -0.834  1.00 97.69           O  
ATOM   1207  CG1 ILE A 159      -3.639  -3.033  -3.891  1.00 97.69           C  
ATOM   1208  CG2 ILE A 159      -2.861  -2.646  -1.521  1.00 97.69           C  
ATOM   1209  CD1 ILE A 159      -4.562  -1.827  -3.988  1.00 97.69           C  
ATOM   1210  N   VAL A 160      -3.207  -5.766  -0.278  1.00 98.38           N  
ATOM   1211  CA  VAL A 160      -2.822  -6.043   1.102  1.00 98.38           C  
ATOM   1212  C   VAL A 160      -1.866  -7.234   1.144  1.00 98.38           C  
ATOM   1213  CB  VAL A 160      -4.055  -6.320   1.989  1.00 98.38           C  
ATOM   1214  O   VAL A 160      -0.954  -7.277   1.972  1.00 98.38           O  
ATOM   1215  CG1 VAL A 160      -4.645  -7.699   1.685  1.00 98.38           C  
ATOM   1216  CG2 VAL A 160      -3.686  -6.211   3.467  1.00 98.38           C  
ATOM   1217  N   THR A 161      -2.074  -8.180   0.265  1.00 96.94           N  
ATOM   1218  CA  THR A 161      -1.183  -9.336   0.191  1.00 96.94           C  
ATOM   1219  C   THR A 161       0.243  -8.891  -0.127  1.00 96.94           C  
ATOM   1220  CB  THR A 161      -1.660 -10.344  -0.871  1.00 96.94           C  
ATOM   1221  O   THR A 161       1.191  -9.320   0.537  1.00 96.94           O  
ATOM   1222  CG2 THR A 161      -0.674 -11.500  -1.016  1.00 96.94           C  
ATOM   1223  OG1 THR A 161      -2.938 -10.867  -0.485  1.00 96.94           O  
ATOM   1224  N   GLU A 162       0.387  -8.000  -1.094  1.00 96.50           N  
ATOM   1225  CA  GLU A 162       1.714  -7.551  -1.505  1.00 96.50           C  
ATOM   1226  C   GLU A 162       2.357  -6.680  -0.431  1.00 96.50           C  
ATOM   1227  CB  GLU A 162       1.637  -6.785  -2.828  1.00 96.50           C  
ATOM   1228  O   GLU A 162       3.549  -6.816  -0.144  1.00 96.50           O  
ATOM   1229  CG  GLU A 162       1.175  -7.637  -4.004  1.00 96.50           C  
ATOM   1230  CD  GLU A 162       2.018  -8.883  -4.211  1.00 96.50           C  
ATOM   1231  OE1 GLU A 162       1.460  -9.938  -4.598  1.00 96.50           O  
ATOM   1232  OE2 GLU A 162       3.246  -8.812  -3.982  1.00 96.50           O  
ATOM   1233  N   LEU A 163       1.574  -5.840   0.161  1.00 97.06           N  
ATOM   1234  CA  LEU A 163       2.133  -4.953   1.178  1.00 97.06           C  
ATOM   1235  C   LEU A 163       2.596  -5.750   2.395  1.00 97.06           C  
ATOM   1236  CB  LEU A 163       1.100  -3.906   1.604  1.00 97.06           C  
ATOM   1237  O   LEU A 163       3.695  -5.523   2.906  1.00 97.06           O  
ATOM   1238  CG  LEU A 163       0.667  -2.906   0.530  1.00 97.06           C  
ATOM   1239  CD1 LEU A 163      -0.173  -1.795   1.149  1.00 97.06           C  
ATOM   1240  CD2 LEU A 163       1.885  -2.328  -0.184  1.00 97.06           C  
ATOM   1241  N   VAL A 164       1.812  -6.664   2.834  1.00 96.75           N  
ATOM   1242  CA  VAL A 164       2.152  -7.473   4.000  1.00 96.75           C  
ATOM   1243  C   VAL A 164       3.320  -8.398   3.668  1.00 96.75           C  
ATOM   1244  CB  VAL A 164       0.941  -8.297   4.492  1.00 96.75           C  
ATOM   1245  O   VAL A 164       4.254  -8.539   4.461  1.00 96.75           O  
ATOM   1246  CG1 VAL A 164       1.376  -9.328   5.535  1.00 96.75           C  
ATOM   1247  CG2 VAL A 164      -0.138  -7.379   5.059  1.00 96.75           C  
ATOM   1248  N   ALA A 165       3.285  -8.969   2.469  1.00 94.62           N  
ATOM   1249  CA  ALA A 165       4.391  -9.828   2.047  1.00 94.62           C  
ATOM   1250  C   ALA A 165       5.703  -9.047   2.010  1.00 94.62           C  
ATOM   1251  CB  ALA A 165       4.094 -10.438   0.679  1.00 94.62           C  
ATOM   1252  O   ALA A 165       6.746  -9.562   2.422  1.00 94.62           O  
ATOM   1253  N   ASN A 166       5.613  -7.848   1.501  1.00 92.06           N  
ATOM   1254  CA  ASN A 166       6.801  -7.004   1.454  1.00 92.06           C  
ATOM   1255  C   ASN A 166       7.363  -6.746   2.850  1.00 92.06           C  
ATOM   1256  CB  ASN A 166       6.488  -5.680   0.756  1.00 92.06           C  
ATOM   1257  O   ASN A 166       8.578  -6.793   3.053  1.00 92.06           O  
ATOM   1258  CG  ASN A 166       6.434  -5.812  -0.753  1.00 92.06           C  
ATOM   1259  ND2 ASN A 166       5.848  -4.820  -1.414  1.00 92.06           N  
ATOM   1260  OD1 ASN A 166       6.918  -6.797  -1.319  1.00 92.06           O  
ATOM   1261  N   ALA A 167       6.500  -6.504   3.771  1.00 92.81           N  
ATOM   1262  CA  ALA A 167       6.941  -6.254   5.141  1.00 92.81           C  
ATOM   1263  C   ALA A 167       7.570  -7.500   5.754  1.00 92.81           C  
ATOM   1264  CB  ALA A 167       5.773  -5.773   5.996  1.00 92.81           C  
ATOM   1265  O   ALA A 167       8.602  -7.418   6.430  1.00 92.81           O  
ATOM   1266  N   ILE A 168       7.008  -8.625   5.516  1.00 92.81           N  
ATOM   1267  CA  ILE A 168       7.527  -9.883   6.043  1.00 92.81           C  
ATOM   1268  C   ILE A 168       8.914 -10.156   5.461  1.00 92.81           C  
ATOM   1269  CB  ILE A 168       6.578 -11.062   5.738  1.00 92.81           C  
ATOM   1270  O   ILE A 168       9.844 -10.508   6.191  1.00 92.81           O  
ATOM   1271  CG1 ILE A 168       5.254 -10.891   6.488  1.00 92.81           C  
ATOM   1272  CG2 ILE A 168       7.238 -12.398   6.098  1.00 92.81           C  
ATOM   1273  CD1 ILE A 168       4.168 -11.875   6.070  1.00 92.81           C  
ATOM   1274  N   ASP A 169       9.070  -9.930   4.164  1.00 88.88           N  
ATOM   1275  CA  ASP A 169      10.289 -10.305   3.461  1.00 88.88           C  
ATOM   1276  C   ASP A 169      11.414  -9.305   3.742  1.00 88.88           C  
ATOM   1277  CB  ASP A 169      10.039 -10.398   1.955  1.00 88.88           C  
ATOM   1278  O   ASP A 169      12.586  -9.688   3.797  1.00 88.88           O  
ATOM   1279  CG  ASP A 169       9.211 -11.617   1.570  1.00 88.88           C  
ATOM   1280  OD1 ASP A 169       9.070 -12.547   2.395  1.00 88.88           O  
ATOM   1281  OD2 ASP A 169       8.695 -11.648   0.431  1.00 88.88           O  
ATOM   1282  N   HIS A 170      11.055  -8.055   3.990  1.00 86.56           N  
ATOM   1283  CA  HIS A 170      12.102  -7.035   3.961  1.00 86.56           C  
ATOM   1284  C   HIS A 170      12.273  -6.383   5.328  1.00 86.56           C  
ATOM   1285  CB  HIS A 170      11.789  -5.973   2.906  1.00 86.56           C  
ATOM   1286  O   HIS A 170      13.359  -5.887   5.652  1.00 86.56           O  
ATOM   1287  CG  HIS A 170      11.719  -6.512   1.513  1.00 86.56           C  
ATOM   1288  CD2 HIS A 170      10.680  -6.637   0.659  1.00 86.56           C  
ATOM   1289  ND1 HIS A 170      12.820  -7.004   0.850  1.00 86.56           N  
ATOM   1290  CE1 HIS A 170      12.461  -7.406  -0.356  1.00 86.56           C  
ATOM   1291  NE2 HIS A 170      11.164  -7.199  -0.497  1.00 86.56           N  
ATOM   1292  N   ALA A 171      11.211  -6.301   6.176  1.00 85.88           N  
ATOM   1293  CA  ALA A 171      11.336  -5.578   7.441  1.00 85.88           C  
ATOM   1294  C   ALA A 171      11.617  -6.535   8.594  1.00 85.88           C  
ATOM   1295  CB  ALA A 171      10.062  -4.777   7.723  1.00 85.88           C  
ATOM   1296  O   ALA A 171      12.484  -6.270   9.430  1.00 85.88           O  
ATOM   1297  N   HIS A 172      10.922  -7.719   8.617  1.00 85.81           N  
ATOM   1298  CA  HIS A 172      11.055  -8.734   9.648  1.00 85.81           C  
ATOM   1299  C   HIS A 172      10.664  -8.188  11.016  1.00 85.81           C  
ATOM   1300  CB  HIS A 172      12.484  -9.281   9.695  1.00 85.81           C  
ATOM   1301  O   HIS A 172      11.281  -8.523  12.031  1.00 85.81           O  
ATOM   1302  CG  HIS A 172      12.938  -9.875   8.398  1.00 85.81           C  
ATOM   1303  CD2 HIS A 172      13.883  -9.477   7.516  1.00 85.81           C  
ATOM   1304  ND1 HIS A 172      12.398 -11.039   7.891  1.00 85.81           N  
ATOM   1305  CE1 HIS A 172      12.992 -11.320   6.742  1.00 85.81           C  
ATOM   1306  NE2 HIS A 172      13.891 -10.391   6.492  1.00 85.81           N  
ATOM   1307  N   THR A 173       9.781  -7.273  11.070  1.00 88.69           N  
ATOM   1308  CA  THR A 173       9.234  -6.680  12.289  1.00 88.69           C  
ATOM   1309  C   THR A 173       7.727  -6.895  12.367  1.00 88.69           C  
ATOM   1310  CB  THR A 173       9.547  -5.172  12.359  1.00 88.69           C  
ATOM   1311  O   THR A 173       7.109  -7.352  11.406  1.00 88.69           O  
ATOM   1312  CG2 THR A 173      11.023  -4.898  12.086  1.00 88.69           C  
ATOM   1313  OG1 THR A 173       8.758  -4.480  11.383  1.00 88.69           O  
ATOM   1314  N   MET A 174       7.223  -6.582  13.539  1.00 93.25           N  
ATOM   1315  CA  MET A 174       5.770  -6.449  13.617  1.00 93.25           C  
ATOM   1316  C   MET A 174       5.270  -5.352  12.695  1.00 93.25           C  
ATOM   1317  CB  MET A 174       5.340  -6.160  15.055  1.00 93.25           C  
ATOM   1318  O   MET A 174       6.012  -4.422  12.359  1.00 93.25           O  
ATOM   1319  CG  MET A 174       3.848  -6.332  15.297  1.00 93.25           C  
ATOM   1320  SD  MET A 174       3.379  -6.043  17.047  1.00 93.25           S  
ATOM   1321  CE  MET A 174       3.857  -7.633  17.781  1.00 93.25           C  
ATOM   1322  N   MET A 175       4.074  -5.594  12.219  1.00 95.69           N  
ATOM   1323  CA  MET A 175       3.514  -4.574  11.336  1.00 95.69           C  
ATOM   1324  C   MET A 175       2.076  -4.246  11.727  1.00 95.69           C  
ATOM   1325  CB  MET A 175       3.566  -5.039   9.883  1.00 95.69           C  
ATOM   1326  O   MET A 175       1.421  -5.027  12.414  1.00 95.69           O  
ATOM   1327  CG  MET A 175       2.670  -6.230   9.586  1.00 95.69           C  
ATOM   1328  SD  MET A 175       3.152  -7.109   8.047  1.00 95.69           S  
ATOM   1329  CE  MET A 175       4.609  -8.016   8.641  1.00 95.69           C  
ATOM   1330  N   ALA A 176       1.673  -3.062  11.391  1.00 97.50           N  
ATOM   1331  CA  ALA A 176       0.312  -2.602  11.648  1.00 97.50           C  
ATOM   1332  C   ALA A 176      -0.435  -2.334  10.344  1.00 97.50           C  
ATOM   1333  CB  ALA A 176       0.332  -1.344  12.516  1.00 97.50           C  
ATOM   1334  O   ALA A 176       0.010  -1.531   9.523  1.00 97.50           O  
ATOM   1335  N   LEU A 177      -1.519  -3.057  10.109  1.00 98.38           N  
ATOM   1336  CA  LEU A 177      -2.404  -2.861   8.969  1.00 98.38           C  
ATOM   1337  C   LEU A 177      -3.537  -1.901   9.320  1.00 98.38           C  
ATOM   1338  CB  LEU A 177      -2.980  -4.199   8.500  1.00 98.38           C  
ATOM   1339  O   LEU A 177      -4.152  -2.020  10.383  1.00 98.38           O  
ATOM   1340  CG  LEU A 177      -4.109  -4.133   7.473  1.00 98.38           C  
ATOM   1341  CD1 LEU A 177      -3.617  -3.469   6.191  1.00 98.38           C  
ATOM   1342  CD2 LEU A 177      -4.656  -5.523   7.184  1.00 98.38           C  
ATOM   1343  N   ARG A 178      -3.746  -0.927   8.531  1.00 98.06           N  
ATOM   1344  CA  ARG A 178      -4.855   0.008   8.688  1.00 98.06           C  
ATOM   1345  C   ARG A 178      -5.645   0.141   7.391  1.00 98.06           C  
ATOM   1346  CB  ARG A 178      -4.344   1.380   9.133  1.00 98.06           C  
ATOM   1347  O   ARG A 178      -5.070   0.406   6.332  1.00 98.06           O  
ATOM   1348  CG  ARG A 178      -5.449   2.387   9.414  1.00 98.06           C  
ATOM   1349  CD  ARG A 178      -4.898   3.689   9.977  1.00 98.06           C  
ATOM   1350  NE  ARG A 178      -5.938   4.703  10.109  1.00 98.06           N  
ATOM   1351  NH1 ARG A 178      -5.684   4.961  12.391  1.00 98.06           N  
ATOM   1352  NH2 ARG A 178      -7.250   6.195  11.266  1.00 98.06           N  
ATOM   1353  CZ  ARG A 178      -6.289   5.285  11.250  1.00 98.06           C  
ATOM   1354  N   VAL A 179      -6.922  -0.134   7.434  1.00 98.19           N  
ATOM   1355  CA  VAL A 179      -7.852   0.061   6.324  1.00 98.19           C  
ATOM   1356  C   VAL A 179      -8.812   1.199   6.652  1.00 98.19           C  
ATOM   1357  CB  VAL A 179      -8.641  -1.230   6.012  1.00 98.19           C  
ATOM   1358  O   VAL A 179      -9.422   1.219   7.730  1.00 98.19           O  
ATOM   1359  CG1 VAL A 179      -9.422  -1.084   4.707  1.00 98.19           C  
ATOM   1360  CG2 VAL A 179      -7.695  -2.428   5.941  1.00 98.19           C  
ATOM   1361  N   SER A 180      -8.867   2.201   5.812  1.00 96.81           N  
ATOM   1362  CA  SER A 180      -9.734   3.348   6.066  1.00 96.81           C  
ATOM   1363  C   SER A 180     -10.531   3.727   4.824  1.00 96.81           C  
ATOM   1364  CB  SER A 180      -8.914   4.547   6.539  1.00 96.81           C  
ATOM   1365  O   SER A 180     -10.086   3.504   3.699  1.00 96.81           O  
ATOM   1366  OG  SER A 180      -7.977   4.938   5.551  1.00 96.81           O  
ATOM   1367  N   LEU A 181     -11.742   4.195   5.059  1.00 95.75           N  
ATOM   1368  CA  LEU A 181     -12.641   4.578   3.975  1.00 95.75           C  
ATOM   1369  C   LEU A 181     -12.961   6.066   4.031  1.00 95.75           C  
ATOM   1370  CB  LEU A 181     -13.938   3.760   4.039  1.00 95.75           C  
ATOM   1371  O   LEU A 181     -13.547   6.543   5.008  1.00 95.75           O  
ATOM   1372  CG  LEU A 181     -14.953   4.020   2.930  1.00 95.75           C  
ATOM   1373  CD1 LEU A 181     -14.367   3.652   1.572  1.00 95.75           C  
ATOM   1374  CD2 LEU A 181     -16.234   3.236   3.191  1.00 95.75           C  
ATOM   1375  N   ARG A 182     -12.539   6.750   3.010  1.00 90.81           N  
ATOM   1376  CA  ARG A 182     -12.922   8.141   2.820  1.00 90.81           C  
ATOM   1377  C   ARG A 182     -13.906   8.289   1.662  1.00 90.81           C  
ATOM   1378  CB  ARG A 182     -11.688   9.016   2.570  1.00 90.81           C  
ATOM   1379  O   ARG A 182     -14.336   7.289   1.082  1.00 90.81           O  
ATOM   1380  CG  ARG A 182     -10.711   9.039   3.732  1.00 90.81           C  
ATOM   1381  CD  ARG A 182      -9.711  10.180   3.600  1.00 90.81           C  
ATOM   1382  NE  ARG A 182      -8.781  10.219   4.727  1.00 90.81           N  
ATOM   1383  NH1 ARG A 182      -9.688  12.125   5.676  1.00 90.81           N  
ATOM   1384  NH2 ARG A 182      -7.902  11.078   6.668  1.00 90.81           N  
ATOM   1385  CZ  ARG A 182      -8.797  11.141   5.688  1.00 90.81           C  
ATOM   1386  N   THR A 183     -14.289   9.492   1.377  1.00 88.06           N  
ATOM   1387  CA  THR A 183     -15.367   9.742   0.431  1.00 88.06           C  
ATOM   1388  C   THR A 183     -15.047   9.133  -0.930  1.00 88.06           C  
ATOM   1389  CB  THR A 183     -15.633  11.250   0.268  1.00 88.06           C  
ATOM   1390  O   THR A 183     -15.891   8.461  -1.530  1.00 88.06           O  
ATOM   1391  CG2 THR A 183     -16.406  11.805   1.459  1.00 88.06           C  
ATOM   1392  OG1 THR A 183     -14.383  11.938   0.162  1.00 88.06           O  
ATOM   1393  N   ARG A 184     -13.750   9.172  -1.346  1.00 91.44           N  
ATOM   1394  CA  ARG A 184     -13.469   8.781  -2.723  1.00 91.44           C  
ATOM   1395  C   ARG A 184     -12.555   7.559  -2.766  1.00 91.44           C  
ATOM   1396  CB  ARG A 184     -12.828   9.938  -3.488  1.00 91.44           C  
ATOM   1397  O   ARG A 184     -12.430   6.902  -3.803  1.00 91.44           O  
ATOM   1398  CG  ARG A 184     -13.781  11.078  -3.795  1.00 91.44           C  
ATOM   1399  CD  ARG A 184     -13.133  12.141  -4.672  1.00 91.44           C  
ATOM   1400  NE  ARG A 184     -14.062  13.227  -4.977  1.00 91.44           N  
ATOM   1401  NH1 ARG A 184     -12.508  14.516  -6.102  1.00 91.44           N  
ATOM   1402  NH2 ARG A 184     -14.664  15.258  -5.867  1.00 91.44           N  
ATOM   1403  CZ  ARG A 184     -13.742  14.328  -5.648  1.00 91.44           C  
ATOM   1404  N   TYR A 185     -11.984   7.238  -1.617  1.00 95.44           N  
ATOM   1405  CA  TYR A 185     -10.930   6.230  -1.710  1.00 95.44           C  
ATOM   1406  C   TYR A 185     -11.008   5.254  -0.543  1.00 95.44           C  
ATOM   1407  CB  TYR A 185      -9.555   6.898  -1.746  1.00 95.44           C  
ATOM   1408  O   TYR A 185     -11.289   5.652   0.589  1.00 95.44           O  
ATOM   1409  CG  TYR A 185      -9.305   7.715  -2.992  1.00 95.44           C  
ATOM   1410  CD1 TYR A 185      -9.008   7.094  -4.203  1.00 95.44           C  
ATOM   1411  CD2 TYR A 185      -9.367   9.102  -2.963  1.00 95.44           C  
ATOM   1412  CE1 TYR A 185      -8.773   7.840  -5.355  1.00 95.44           C  
ATOM   1413  CE2 TYR A 185      -9.141   9.859  -4.105  1.00 95.44           C  
ATOM   1414  OH  TYR A 185      -8.617   9.961  -6.434  1.00 95.44           O  
ATOM   1415  CZ  TYR A 185      -8.844   9.219  -5.297  1.00 95.44           C  
ATOM   1416  N   LEU A 186     -10.875   3.971  -0.835  1.00 97.38           N  
ATOM   1417  CA  LEU A 186     -10.453   2.977   0.146  1.00 97.38           C  
ATOM   1418  C   LEU A 186      -8.938   2.930   0.254  1.00 97.38           C  
ATOM   1419  CB  LEU A 186     -10.992   1.593  -0.228  1.00 97.38           C  
ATOM   1420  O   LEU A 186      -8.242   2.764  -0.752  1.00 97.38           O  
ATOM   1421  CG  LEU A 186     -10.602   0.440   0.700  1.00 97.38           C  
ATOM   1422  CD1 LEU A 186     -11.359   0.546   2.021  1.00 97.38           C  
ATOM   1423  CD2 LEU A 186     -10.875  -0.902   0.029  1.00 97.38           C  
ATOM   1424  N   SER A 187      -8.414   3.152   1.422  1.00 97.75           N  
ATOM   1425  CA  SER A 187      -6.969   3.182   1.601  1.00 97.75           C  
ATOM   1426  C   SER A 187      -6.488   1.993   2.428  1.00 97.75           C  
ATOM   1427  CB  SER A 187      -6.539   4.488   2.271  1.00 97.75           C  
ATOM   1428  O   SER A 187      -7.121   1.625   3.420  1.00 97.75           O  
ATOM   1429  OG  SER A 187      -6.684   5.582   1.382  1.00 97.75           O  
ATOM   1430  N   ILE A 188      -5.453   1.343   1.959  1.00 98.62           N  
ATOM   1431  CA  ILE A 188      -4.770   0.267   2.668  1.00 98.62           C  
ATOM   1432  C   ILE A 188      -3.336   0.688   2.990  1.00 98.62           C  
ATOM   1433  CB  ILE A 188      -4.770  -1.042   1.848  1.00 98.62           C  
ATOM   1434  O   ILE A 188      -2.582   1.081   2.096  1.00 98.62           O  
ATOM   1435  CG1 ILE A 188      -6.203  -1.438   1.479  1.00 98.62           C  
ATOM   1436  CG2 ILE A 188      -4.074  -2.166   2.621  1.00 98.62           C  
ATOM   1437  CD1 ILE A 188      -6.293  -2.555   0.447  1.00 98.62           C  
ATOM   1438  N   ALA A 189      -2.982   0.668   4.293  1.00 98.56           N  
ATOM   1439  CA  ALA A 189      -1.647   1.080   4.715  1.00 98.56           C  
ATOM   1440  C   ALA A 189      -1.024   0.045   5.648  1.00 98.56           C  
ATOM   1441  CB  ALA A 189      -1.705   2.443   5.402  1.00 98.56           C  
ATOM   1442  O   ALA A 189      -1.708  -0.514   6.512  1.00 98.56           O  
ATOM   1443  N   VAL A 190       0.234  -0.244   5.453  1.00 98.12           N  
ATOM   1444  CA  VAL A 190       0.988  -1.147   6.316  1.00 98.12           C  
ATOM   1445  C   VAL A 190       2.217  -0.428   6.871  1.00 98.12           C  
ATOM   1446  CB  VAL A 190       1.415  -2.428   5.562  1.00 98.12           C  
ATOM   1447  O   VAL A 190       3.047   0.072   6.109  1.00 98.12           O  
ATOM   1448  CG1 VAL A 190       2.307  -3.301   6.441  1.00 98.12           C  
ATOM   1449  CG2 VAL A 190       0.186  -3.207   5.102  1.00 98.12           C  
ATOM   1450  N   ARG A 191       2.262  -0.321   8.164  1.00 97.56           N  
ATOM   1451  CA  ARG A 191       3.420   0.231   8.859  1.00 97.56           C  
ATOM   1452  C   ARG A 191       4.355  -0.878   9.328  1.00 97.56           C  
ATOM   1453  CB  ARG A 191       2.980   1.084  10.047  1.00 97.56           C  
ATOM   1454  O   ARG A 191       3.912  -1.866   9.914  1.00 97.56           O  
ATOM   1455  CG  ARG A 191       4.133   1.695  10.828  1.00 97.56           C  
ATOM   1456  CD  ARG A 191       3.639   2.559  11.977  1.00 97.56           C  
ATOM   1457  NE  ARG A 191       4.746   3.100  12.758  1.00 97.56           N  
ATOM   1458  NH1 ARG A 191       3.410   4.312  14.203  1.00 97.56           N  
ATOM   1459  NH2 ARG A 191       5.691   4.352  14.438  1.00 97.56           N  
ATOM   1460  CZ  ARG A 191       4.613   3.920  13.797  1.00 97.56           C  
ATOM   1461  N   ASP A 192       5.605  -0.718   9.039  1.00 96.50           N  
ATOM   1462  CA  ASP A 192       6.609  -1.663   9.523  1.00 96.50           C  
ATOM   1463  C   ASP A 192       7.801  -0.934  10.133  1.00 96.50           C  
ATOM   1464  CB  ASP A 192       7.078  -2.572   8.383  1.00 96.50           C  
ATOM   1465  O   ASP A 192       7.816   0.298  10.195  1.00 96.50           O  
ATOM   1466  CG  ASP A 192       7.789  -1.817   7.277  1.00 96.50           C  
ATOM   1467  OD1 ASP A 192       8.695  -1.009   7.574  1.00 96.50           O  
ATOM   1468  OD2 ASP A 192       7.438  -2.031   6.094  1.00 96.50           O  
ATOM   1469  N   GLY A 193       8.742  -1.661  10.641  1.00 94.25           N  
ATOM   1470  CA  GLY A 193       9.828  -1.058  11.391  1.00 94.25           C  
ATOM   1471  C   GLY A 193      11.078  -0.834  10.555  1.00 94.25           C  
ATOM   1472  O   GLY A 193      12.148  -0.548  11.094  1.00 94.25           O  
ATOM   1473  N   SER A 194      11.062  -1.038   9.312  1.00 93.38           N  
ATOM   1474  CA  SER A 194      12.203  -0.792   8.445  1.00 93.38           C  
ATOM   1475  C   SER A 194      12.203   0.643   7.922  1.00 93.38           C  
ATOM   1476  CB  SER A 194      12.195  -1.769   7.266  1.00 93.38           C  
ATOM   1477  O   SER A 194      11.156   1.168   7.539  1.00 93.38           O  
ATOM   1478  OG  SER A 194      13.195  -1.424   6.320  1.00 93.38           O  
ATOM   1479  N   THR A 195      13.320   1.308   7.914  1.00 91.50           N  
ATOM   1480  CA  THR A 195      13.430   2.674   7.410  1.00 91.50           C  
ATOM   1481  C   THR A 195      13.836   2.680   5.941  1.00 91.50           C  
ATOM   1482  CB  THR A 195      14.438   3.490   8.234  1.00 91.50           C  
ATOM   1483  O   THR A 195      13.906   3.738   5.316  1.00 91.50           O  
ATOM   1484  CG2 THR A 195      13.969   3.654   9.680  1.00 91.50           C  
ATOM   1485  OG1 THR A 195      15.703   2.818   8.227  1.00 91.50           O  
ATOM   1486  N   ASP A 196      14.070   1.456   5.355  1.00 90.38           N  
ATOM   1487  CA  ASP A 196      14.445   1.362   3.951  1.00 90.38           C  
ATOM   1488  C   ASP A 196      13.258   1.638   3.039  1.00 90.38           C  
ATOM   1489  CB  ASP A 196      15.039  -0.016   3.645  1.00 90.38           C  
ATOM   1490  O   ASP A 196      12.188   1.045   3.209  1.00 90.38           O  
ATOM   1491  CG  ASP A 196      16.344  -0.282   4.379  1.00 90.38           C  
ATOM   1492  OD1 ASP A 196      17.078   0.682   4.688  1.00 90.38           O  
ATOM   1493  OD2 ASP A 196      16.641  -1.466   4.652  1.00 90.38           O  
ATOM   1494  N   PRO A 197      13.453   2.525   2.135  1.00 88.88           N  
ATOM   1495  CA  PRO A 197      12.352   2.803   1.205  1.00 88.88           C  
ATOM   1496  C   PRO A 197      12.000   1.598   0.336  1.00 88.88           C  
ATOM   1497  CB  PRO A 197      12.898   3.951   0.351  1.00 88.88           C  
ATOM   1498  O   PRO A 197      12.867   0.780   0.024  1.00 88.88           O  
ATOM   1499  CG  PRO A 197      14.383   3.871   0.503  1.00 88.88           C  
ATOM   1500  CD  PRO A 197      14.688   3.166   1.793  1.00 88.88           C  
ATOM   1501  N   PRO A 198      10.688   1.544  -0.017  1.00 86.19           N  
ATOM   1502  CA  PRO A 198      10.297   0.483  -0.947  1.00 86.19           C  
ATOM   1503  C   PRO A 198      10.852   0.695  -2.354  1.00 86.19           C  
ATOM   1504  CB  PRO A 198       8.766   0.562  -0.945  1.00 86.19           C  
ATOM   1505  O   PRO A 198      10.836   1.817  -2.865  1.00 86.19           O  
ATOM   1506  CG  PRO A 198       8.461   1.948  -0.482  1.00 86.19           C  
ATOM   1507  CD  PRO A 198       9.633   2.467   0.293  1.00 86.19           C  
ATOM   1508  N   VAL A 199      11.477  -0.235  -2.963  1.00 81.31           N  
ATOM   1509  CA  VAL A 199      12.055  -0.139  -4.297  1.00 81.31           C  
ATOM   1510  C   VAL A 199      11.320  -1.076  -5.250  1.00 81.31           C  
ATOM   1511  CB  VAL A 199      13.570  -0.473  -4.289  1.00 81.31           C  
ATOM   1512  O   VAL A 199      11.242  -2.283  -5.012  1.00 81.31           O  
ATOM   1513  CG1 VAL A 199      14.203  -0.134  -5.637  1.00 81.31           C  
ATOM   1514  CG2 VAL A 199      14.273   0.275  -3.158  1.00 81.31           C  
ATOM   1515  N   PRO A 200      10.672  -0.371  -6.285  1.00 71.56           N  
ATOM   1516  CA  PRO A 200      10.102  -1.252  -7.305  1.00 71.56           C  
ATOM   1517  C   PRO A 200      11.164  -1.938  -8.156  1.00 71.56           C  
ATOM   1518  CB  PRO A 200       9.250  -0.304  -8.156  1.00 71.56           C  
ATOM   1519  O   PRO A 200      12.211  -1.344  -8.445  1.00 71.56           O  
ATOM   1520  CG  PRO A 200       9.219   0.977  -7.383  1.00 71.56           C  
ATOM   1521  CD  PRO A 200      10.305   0.931  -6.344  1.00 71.56           C  
ATOM   1522  N   GLU A 201      11.602  -3.051  -8.133  1.00 60.06           N  
ATOM   1523  CA  GLU A 201      12.625  -3.670  -8.969  1.00 60.06           C  
ATOM   1524  C   GLU A 201      12.195  -3.711 -10.430  1.00 60.06           C  
ATOM   1525  CB  GLU A 201      12.945  -5.086  -8.469  1.00 60.06           C  
ATOM   1526  O   GLU A 201      11.008  -3.812 -10.727  1.00 60.06           O  
ATOM   1527  CG  GLU A 201      13.758  -5.117  -7.188  1.00 60.06           C  
ATOM   1528  CD  GLU A 201      14.133  -6.527  -6.754  1.00 60.06           C  
ATOM   1529  OE1 GLU A 201      14.922  -6.676  -5.789  1.00 60.06           O  
ATOM   1530  OE2 GLU A 201      13.641  -7.488  -7.383  1.00 60.06           O  
ATOM   1531  N   GLY A 202      12.883  -3.092 -11.430  1.00 54.06           N  
ATOM   1532  CA  GLY A 202      12.711  -3.039 -12.875  1.00 54.06           C  
ATOM   1533  C   GLY A 202      12.383  -4.391 -13.484  1.00 54.06           C  
ATOM   1534  O   GLY A 202      12.664  -5.430 -12.883  1.00 54.06           O  
ATOM   1535  N   SER A 203      11.273  -4.609 -14.320  1.00 50.00           N  
ATOM   1536  CA  SER A 203      10.812  -5.750 -15.109  1.00 50.00           C  
ATOM   1537  C   SER A 203      11.984  -6.496 -15.727  1.00 50.00           C  
ATOM   1538  CB  SER A 203       9.852  -5.293 -16.203  1.00 50.00           C  
ATOM   1539  O   SER A 203      11.812  -7.574 -16.297  1.00 50.00           O  
ATOM   1540  OG  SER A 203      10.516  -4.465 -17.141  1.00 50.00           O  
ATOM   1541  N   ASP A 204      13.188  -5.844 -15.828  1.00 47.09           N  
ATOM   1542  CA  ASP A 204      14.148  -6.402 -16.766  1.00 47.09           C  
ATOM   1543  C   ASP A 204      14.797  -7.664 -16.219  1.00 47.09           C  
ATOM   1544  CB  ASP A 204      15.219  -5.367 -17.125  1.00 47.09           C  
ATOM   1545  O   ASP A 204      15.531  -8.352 -16.922  1.00 47.09           O  
ATOM   1546  CG  ASP A 204      14.750  -4.359 -18.156  1.00 47.09           C  
ATOM   1547  OD1 ASP A 204      13.781  -4.645 -18.891  1.00 47.09           O  
ATOM   1548  OD2 ASP A 204      15.367  -3.273 -18.250  1.00 47.09           O  
ATOM   1549  N   GLN A 205      14.984  -7.863 -14.883  1.00 49.00           N  
ATOM   1550  CA  GLN A 205      15.648  -9.117 -14.531  1.00 49.00           C  
ATOM   1551  C   GLN A 205      14.625 -10.195 -14.195  1.00 49.00           C  
ATOM   1552  CB  GLN A 205      16.594  -8.914 -13.352  1.00 49.00           C  
ATOM   1553  O   GLN A 205      13.836 -10.047 -13.258  1.00 49.00           O  
ATOM   1554  CG  GLN A 205      17.891  -8.203 -13.727  1.00 49.00           C  
ATOM   1555  CD  GLN A 205      18.891  -8.156 -12.578  1.00 49.00           C  
ATOM   1556  NE2 GLN A 205      19.984  -7.445 -12.781  1.00 49.00           N  
ATOM   1557  OE1 GLN A 205      18.672  -8.758 -11.523  1.00 49.00           O  
ATOM   1558  N   PRO A 206      14.250 -11.078 -15.180  1.00 46.34           N  
ATOM   1559  CA  PRO A 206      13.273 -12.156 -15.047  1.00 46.34           C  
ATOM   1560  C   PRO A 206      13.383 -12.898 -13.719  1.00 46.34           C  
ATOM   1561  CB  PRO A 206      13.625 -13.086 -16.219  1.00 46.34           C  
ATOM   1562  O   PRO A 206      12.391 -13.445 -13.227  1.00 46.34           O  
ATOM   1563  CG  PRO A 206      14.875 -12.523 -16.797  1.00 46.34           C  
ATOM   1564  CD  PRO A 206      15.234 -11.273 -16.031  1.00 46.34           C  
ATOM   1565  N   ASP A 207      14.664 -13.164 -13.234  1.00 46.75           N  
ATOM   1566  CA  ASP A 207      14.883 -14.109 -12.148  1.00 46.75           C  
ATOM   1567  C   ASP A 207      14.469 -13.523 -10.805  1.00 46.75           C  
ATOM   1568  CB  ASP A 207      16.344 -14.539 -12.102  1.00 46.75           C  
ATOM   1569  O   ASP A 207      14.461 -14.219  -9.789  1.00 46.75           O  
ATOM   1570  CG  ASP A 207      16.625 -15.789 -12.922  1.00 46.75           C  
ATOM   1571  OD1 ASP A 207      15.672 -16.500 -13.289  1.00 46.75           O  
ATOM   1572  OD2 ASP A 207      17.812 -16.062 -13.203  1.00 46.75           O  
ATOM   1573  N   VAL A 208      14.477 -12.242 -10.578  1.00 46.97           N  
ATOM   1574  CA  VAL A 208      14.352 -11.766  -9.203  1.00 46.97           C  
ATOM   1575  C   VAL A 208      12.875 -11.633  -8.836  1.00 46.97           C  
ATOM   1576  CB  VAL A 208      15.070 -10.422  -9.000  1.00 46.97           C  
ATOM   1577  O   VAL A 208      12.156 -10.805  -9.406  1.00 46.97           O  
ATOM   1578  CG1 VAL A 208      15.250 -10.117  -7.516  1.00 46.97           C  
ATOM   1579  CG2 VAL A 208      16.422 -10.422  -9.719  1.00 46.97           C  
ATOM   1580  N   ALA A 209      12.164 -12.695  -8.531  1.00 51.03           N  
ATOM   1581  CA  ALA A 209      10.875 -12.586  -7.852  1.00 51.03           C  
ATOM   1582  C   ALA A 209      10.797 -11.305  -7.031  1.00 51.03           C  
ATOM   1583  CB  ALA A 209      10.641 -13.797  -6.957  1.00 51.03           C  
ATOM   1584  O   ALA A 209       9.703 -10.797  -6.758  1.00 51.03           O  
ATOM   1585  N   ARG A 210      12.047 -10.781  -6.812  1.00 53.78           N  
ATOM   1586  CA  ARG A 210      12.148  -9.617  -5.938  1.00 53.78           C  
ATOM   1587  C   ARG A 210      11.672  -8.352  -6.648  1.00 53.78           C  
ATOM   1588  CB  ARG A 210      13.586  -9.438  -5.445  1.00 53.78           C  
ATOM   1589  O   ARG A 210      11.852  -8.211  -7.859  1.00 53.78           O  
ATOM   1590  CG  ARG A 210      13.812  -9.883  -4.012  1.00 53.78           C  
ATOM   1591  CD  ARG A 210      15.250  -9.672  -3.574  1.00 53.78           C  
ATOM   1592  NE  ARG A 210      15.469 -10.125  -2.203  1.00 53.78           N  
ATOM   1593  NH1 ARG A 210      17.750  -9.789  -2.236  1.00 53.78           N  
ATOM   1594  NH2 ARG A 210      16.734 -10.594  -0.346  1.00 53.78           N  
ATOM   1595  CZ  ARG A 210      16.656 -10.172  -1.598  1.00 53.78           C  
ATOM   1596  N   GLY A 211      10.594  -7.672  -6.195  1.00 62.91           N  
ATOM   1597  CA  GLY A 211      10.117  -6.352  -6.582  1.00 62.91           C  
ATOM   1598  C   GLY A 211       8.844  -6.395  -7.414  1.00 62.91           C  
ATOM   1599  O   GLY A 211       8.406  -5.371  -7.941  1.00 62.91           O  
ATOM   1600  N   ARG A 212       8.352  -7.555  -7.773  1.00 80.31           N  
ATOM   1601  CA  ARG A 212       7.137  -7.652  -8.578  1.00 80.31           C  
ATOM   1602  C   ARG A 212       5.914  -7.230  -7.766  1.00 80.31           C  
ATOM   1603  CB  ARG A 212       6.953  -9.070  -9.109  1.00 80.31           C  
ATOM   1604  O   ARG A 212       4.895  -6.836  -8.336  1.00 80.31           O  
ATOM   1605  CG  ARG A 212       7.836  -9.406 -10.297  1.00 80.31           C  
ATOM   1606  CD  ARG A 212       7.539 -10.789 -10.852  1.00 80.31           C  
ATOM   1607  NE  ARG A 212       8.664 -11.320 -11.617  1.00 80.31           N  
ATOM   1608  NH1 ARG A 212       7.527 -13.164 -12.414  1.00 80.31           N  
ATOM   1609  NH2 ARG A 212       9.719 -12.820 -13.000  1.00 80.31           N  
ATOM   1610  CZ  ARG A 212       8.633 -12.438 -12.344  1.00 80.31           C  
ATOM   1611  N   GLY A 213       6.094  -7.293  -6.523  1.00 90.56           N  
ATOM   1612  CA  GLY A 213       4.949  -6.996  -5.676  1.00 90.56           C  
ATOM   1613  C   GLY A 213       4.418  -5.590  -5.863  1.00 90.56           C  
ATOM   1614  O   GLY A 213       3.213  -5.391  -6.016  1.00 90.56           O  
ATOM   1615  N   LEU A 214       5.348  -4.637  -5.953  1.00 92.44           N  
ATOM   1616  CA  LEU A 214       4.914  -3.250  -6.078  1.00 92.44           C  
ATOM   1617  C   LEU A 214       4.414  -2.965  -7.492  1.00 92.44           C  
ATOM   1618  CB  LEU A 214       6.059  -2.295  -5.727  1.00 92.44           C  
ATOM   1619  O   LEU A 214       3.600  -2.062  -7.695  1.00 92.44           O  
ATOM   1620  CG  LEU A 214       6.426  -2.197  -4.246  1.00 92.44           C  
ATOM   1621  CD1 LEU A 214       7.672  -1.335  -4.066  1.00 92.44           C  
ATOM   1622  CD2 LEU A 214       5.258  -1.635  -3.441  1.00 92.44           C  
ATOM   1623  N   LEU A 215       4.906  -3.723  -8.430  1.00 91.75           N  
ATOM   1624  CA  LEU A 215       4.344  -3.627  -9.773  1.00 91.75           C  
ATOM   1625  C   LEU A 215       2.867  -4.008  -9.781  1.00 91.75           C  
ATOM   1626  CB  LEU A 215       5.117  -4.527 -10.742  1.00 91.75           C  
ATOM   1627  O   LEU A 215       2.055  -3.350 -10.430  1.00 91.75           O  
ATOM   1628  CG  LEU A 215       4.688  -4.473 -12.211  1.00 91.75           C  
ATOM   1629  CD1 LEU A 215       5.906  -4.547 -13.125  1.00 91.75           C  
ATOM   1630  CD2 LEU A 215       3.711  -5.602 -12.523  1.00 91.75           C  
ATOM   1631  N   LEU A 216       2.576  -5.066  -9.117  1.00 94.25           N  
ATOM   1632  CA  LEU A 216       1.184  -5.496  -9.031  1.00 94.25           C  
ATOM   1633  C   LEU A 216       0.342  -4.449  -8.305  1.00 94.25           C  
ATOM   1634  CB  LEU A 216       1.081  -6.840  -8.305  1.00 94.25           C  
ATOM   1635  O   LEU A 216      -0.769  -4.133  -8.742  1.00 94.25           O  
ATOM   1636  CG  LEU A 216       1.737  -8.031  -8.992  1.00 94.25           C  
ATOM   1637  CD1 LEU A 216       1.459  -9.312  -8.211  1.00 94.25           C  
ATOM   1638  CD2 LEU A 216       1.243  -8.156 -10.430  1.00 94.25           C  
ATOM   1639  N   VAL A 217       0.897  -3.881  -7.238  1.00 96.12           N  
ATOM   1640  CA  VAL A 217       0.194  -2.820  -6.527  1.00 96.12           C  
ATOM   1641  C   VAL A 217      -0.062  -1.645  -7.465  1.00 96.12           C  
ATOM   1642  CB  VAL A 217       0.988  -2.348  -5.285  1.00 96.12           C  
ATOM   1643  O   VAL A 217      -1.182  -1.134  -7.539  1.00 96.12           O  
ATOM   1644  CG1 VAL A 217       0.364  -1.085  -4.695  1.00 96.12           C  
ATOM   1645  CG2 VAL A 217       1.051  -3.457  -4.238  1.00 96.12           C  
ATOM   1646  N   SER A 218       0.957  -1.259  -8.234  1.00 93.75           N  
ATOM   1647  CA  SER A 218       0.859  -0.128  -9.156  1.00 93.75           C  
ATOM   1648  C   SER A 218      -0.183  -0.384 -10.234  1.00 93.75           C  
ATOM   1649  CB  SER A 218       2.217   0.159  -9.797  1.00 93.75           C  
ATOM   1650  O   SER A 218      -0.821   0.551 -10.727  1.00 93.75           O  
ATOM   1651  OG  SER A 218       3.172   0.521  -8.812  1.00 93.75           O  
ATOM   1652  N   SER A 219      -0.383  -1.619 -10.562  1.00 92.00           N  
ATOM   1653  CA  SER A 219      -1.277  -1.966 -11.656  1.00 92.00           C  
ATOM   1654  C   SER A 219      -2.738  -1.879 -11.234  1.00 92.00           C  
ATOM   1655  CB  SER A 219      -0.972  -3.373 -12.180  1.00 92.00           C  
ATOM   1656  O   SER A 219      -3.631  -1.755 -12.070  1.00 92.00           O  
ATOM   1657  OG  SER A 219      -1.408  -4.355 -11.250  1.00 92.00           O  
ATOM   1658  N   VAL A 220      -2.994  -1.890  -9.945  1.00 94.06           N  
ATOM   1659  CA  VAL A 220      -4.387  -1.974  -9.523  1.00 94.06           C  
ATOM   1660  C   VAL A 220      -4.754  -0.743  -8.703  1.00 94.06           C  
ATOM   1661  CB  VAL A 220      -4.660  -3.260  -8.711  1.00 94.06           C  
ATOM   1662  O   VAL A 220      -5.910  -0.317  -8.688  1.00 94.06           O  
ATOM   1663  CG1 VAL A 220      -4.477  -4.500  -9.586  1.00 94.06           C  
ATOM   1664  CG2 VAL A 220      -3.742  -3.324  -7.492  1.00 94.06           C  
ATOM   1665  N   ALA A 221      -3.828  -0.163  -8.055  1.00 96.50           N  
ATOM   1666  CA  ALA A 221      -4.098   0.985  -7.195  1.00 96.50           C  
ATOM   1667  C   ALA A 221      -4.301   2.252  -8.023  1.00 96.50           C  
ATOM   1668  CB  ALA A 221      -2.959   1.182  -6.199  1.00 96.50           C  
ATOM   1669  O   ALA A 221      -3.699   2.412  -9.086  1.00 96.50           O  
ATOM   1670  N   ASP A 222      -5.160   3.133  -7.543  1.00 96.50           N  
ATOM   1671  CA  ASP A 222      -5.234   4.480  -8.102  1.00 96.50           C  
ATOM   1672  C   ASP A 222      -3.936   5.246  -7.871  1.00 96.50           C  
ATOM   1673  CB  ASP A 222      -6.414   5.246  -7.500  1.00 96.50           C  
ATOM   1674  O   ASP A 222      -3.408   5.879  -8.789  1.00 96.50           O  
ATOM   1675  CG  ASP A 222      -6.664   6.578  -8.180  1.00 96.50           C  
ATOM   1676  OD1 ASP A 222      -6.184   7.617  -7.688  1.00 96.50           O  
ATOM   1677  OD2 ASP A 222      -7.355   6.590  -9.227  1.00 96.50           O  
ATOM   1678  N   HIS A 223      -3.400   5.230  -6.730  1.00 96.00           N  
ATOM   1679  CA  HIS A 223      -2.086   5.723  -6.336  1.00 96.00           C  
ATOM   1680  C   HIS A 223      -1.562   4.980  -5.113  1.00 96.00           C  
ATOM   1681  CB  HIS A 223      -2.139   7.227  -6.059  1.00 96.00           C  
ATOM   1682  O   HIS A 223      -2.334   4.352  -4.387  1.00 96.00           O  
ATOM   1683  CG  HIS A 223      -3.201   7.617  -5.082  1.00 96.00           C  
ATOM   1684  CD2 HIS A 223      -3.131   7.914  -3.762  1.00 96.00           C  
ATOM   1685  ND1 HIS A 223      -4.527   7.738  -5.434  1.00 96.00           N  
ATOM   1686  CE1 HIS A 223      -5.230   8.094  -4.367  1.00 96.00           C  
ATOM   1687  NE2 HIS A 223      -4.406   8.203  -3.342  1.00 96.00           N  
ATOM   1688  N   TRP A 224      -0.291   4.922  -5.062  1.00 96.88           N  
ATOM   1689  CA  TRP A 224       0.369   4.340  -3.898  1.00 96.88           C  
ATOM   1690  C   TRP A 224       1.653   5.090  -3.568  1.00 96.88           C  
ATOM   1691  CB  TRP A 224       0.677   2.857  -4.141  1.00 96.88           C  
ATOM   1692  O   TRP A 224       2.123   5.910  -4.363  1.00 96.88           O  
ATOM   1693  CG  TRP A 224       1.829   2.619  -5.070  1.00 96.88           C  
ATOM   1694  CD1 TRP A 224       1.790   2.578  -6.434  1.00 96.88           C  
ATOM   1695  CD2 TRP A 224       3.191   2.383  -4.699  1.00 96.88           C  
ATOM   1696  CE2 TRP A 224       3.924   2.207  -5.895  1.00 96.88           C  
ATOM   1697  CE3 TRP A 224       3.863   2.305  -3.471  1.00 96.88           C  
ATOM   1698  NE1 TRP A 224       3.047   2.330  -6.938  1.00 96.88           N  
ATOM   1699  CH2 TRP A 224       5.930   1.885  -4.680  1.00 96.88           C  
ATOM   1700  CZ2 TRP A 224       5.297   1.958  -5.895  1.00 96.88           C  
ATOM   1701  CZ3 TRP A 224       5.230   2.055  -3.477  1.00 96.88           C  
ATOM   1702  N   GLY A 225       2.129   4.914  -2.373  1.00 96.44           N  
ATOM   1703  CA  GLY A 225       3.363   5.547  -1.938  1.00 96.44           C  
ATOM   1704  C   GLY A 225       3.818   5.086  -0.566  1.00 96.44           C  
ATOM   1705  O   GLY A 225       3.395   4.031  -0.087  1.00 96.44           O  
ATOM   1706  N   TRP A 226       4.781   5.852  -0.003  1.00 96.75           N  
ATOM   1707  CA  TRP A 226       5.254   5.551   1.345  1.00 96.75           C  
ATOM   1708  C   TRP A 226       5.684   6.824   2.070  1.00 96.75           C  
ATOM   1709  CB  TRP A 226       6.418   4.559   1.299  1.00 96.75           C  
ATOM   1710  O   TRP A 226       5.957   7.844   1.435  1.00 96.75           O  
ATOM   1711  CG  TRP A 226       7.691   5.137   0.762  1.00 96.75           C  
ATOM   1712  CD1 TRP A 226       8.047   5.266  -0.551  1.00 96.75           C  
ATOM   1713  CD2 TRP A 226       8.781   5.660   1.528  1.00 96.75           C  
ATOM   1714  CE2 TRP A 226       9.766   6.094   0.612  1.00 96.75           C  
ATOM   1715  CE3 TRP A 226       9.016   5.809   2.900  1.00 96.75           C  
ATOM   1716  NE1 TRP A 226       9.297   5.840  -0.648  1.00 96.75           N  
ATOM   1717  CH2 TRP A 226      11.180   6.797   2.377  1.00 96.75           C  
ATOM   1718  CZ2 TRP A 226      10.969   6.664   1.027  1.00 96.75           C  
ATOM   1719  CZ3 TRP A 226      10.219   6.379   3.312  1.00 96.75           C  
ATOM   1720  N   LEU A 227       5.602   6.789   3.322  1.00 97.69           N  
ATOM   1721  CA  LEU A 227       6.078   7.855   4.199  1.00 97.69           C  
ATOM   1722  C   LEU A 227       6.969   7.293   5.305  1.00 97.69           C  
ATOM   1723  CB  LEU A 227       4.898   8.609   4.812  1.00 97.69           C  
ATOM   1724  O   LEU A 227       6.758   6.164   5.758  1.00 97.69           O  
ATOM   1725  CG  LEU A 227       4.008   9.383   3.838  1.00 97.69           C  
ATOM   1726  CD1 LEU A 227       2.844  10.031   4.582  1.00 97.69           C  
ATOM   1727  CD2 LEU A 227       4.816  10.430   3.086  1.00 97.69           C  
ATOM   1728  N   PRO A 228       7.938   8.109   5.719  1.00 96.25           N  
ATOM   1729  CA  PRO A 228       8.656   7.715   6.934  1.00 96.25           C  
ATOM   1730  C   PRO A 228       7.793   7.824   8.188  1.00 96.25           C  
ATOM   1731  CB  PRO A 228       9.820   8.703   6.984  1.00 96.25           C  
ATOM   1732  O   PRO A 228       6.906   8.680   8.258  1.00 96.25           O  
ATOM   1733  CG  PRO A 228       9.312   9.938   6.316  1.00 96.25           C  
ATOM   1734  CD  PRO A 228       8.352   9.531   5.234  1.00 96.25           C  
ATOM   1735  N   SER A 229       7.957   6.965   9.078  1.00 94.50           N  
ATOM   1736  CA  SER A 229       7.312   6.988  10.383  1.00 94.50           C  
ATOM   1737  C   SER A 229       8.336   6.902  11.508  1.00 94.50           C  
ATOM   1738  CB  SER A 229       6.312   5.836  10.508  1.00 94.50           C  
ATOM   1739  O   SER A 229       9.539   6.773  11.250  1.00 94.50           O  
ATOM   1740  OG  SER A 229       6.984   4.594  10.617  1.00 94.50           O  
ATOM   1741  N   GLU A 230       7.832   7.164  12.703  1.00 89.00           N  
ATOM   1742  CA  GLU A 230       8.719   6.977  13.844  1.00 89.00           C  
ATOM   1743  C   GLU A 230       9.195   5.531  13.945  1.00 89.00           C  
ATOM   1744  CB  GLU A 230       8.023   7.391  15.141  1.00 89.00           C  
ATOM   1745  O   GLU A 230       8.398   4.629  14.211  1.00 89.00           O  
ATOM   1746  CG  GLU A 230       8.969   7.574  16.312  1.00 89.00           C  
ATOM   1747  CD  GLU A 230       9.992   8.680  16.094  1.00 89.00           C  
ATOM   1748  OE1 GLU A 230      11.008   8.727  16.828  1.00 89.00           O  
ATOM   1749  OE2 GLU A 230       9.781   9.500  15.180  1.00 89.00           O  
ATOM   1750  N   GLY A 231      10.430   5.219  13.609  1.00 89.00           N  
ATOM   1751  CA  GLY A 231      11.016   3.895  13.734  1.00 89.00           C  
ATOM   1752  C   GLY A 231      10.836   3.039  12.492  1.00 89.00           C  
ATOM   1753  O   GLY A 231      11.164   1.851  12.500  1.00 89.00           O  
ATOM   1754  N   GLY A 232      10.258   3.586  11.523  1.00 95.19           N  
ATOM   1755  CA  GLY A 232      10.078   2.803  10.312  1.00 95.19           C  
ATOM   1756  C   GLY A 232       9.438   3.586   9.188  1.00 95.19           C  
ATOM   1757  O   GLY A 232       9.844   4.715   8.891  1.00 95.19           O  
ATOM   1758  N   LYS A 233       8.445   2.910   8.508  1.00 96.69           N  
ATOM   1759  CA  LYS A 233       7.770   3.529   7.375  1.00 96.69           C  
ATOM   1760  C   LYS A 233       6.340   3.020   7.242  1.00 96.69           C  
ATOM   1761  CB  LYS A 233       8.539   3.268   6.078  1.00 96.69           C  
ATOM   1762  O   LYS A 233       5.969   2.023   7.871  1.00 96.69           O  
ATOM   1763  CG  LYS A 233       8.539   1.811   5.645  1.00 96.69           C  
ATOM   1764  CD  LYS A 233       9.383   1.603   4.391  1.00 96.69           C  
ATOM   1765  CE  LYS A 233       9.406   0.139   3.971  1.00 96.69           C  
ATOM   1766  NZ  LYS A 233      10.180  -0.699   4.934  1.00 96.69           N  
ATOM   1767  N   VAL A 234       5.625   3.738   6.512  1.00 97.75           N  
ATOM   1768  CA  VAL A 234       4.285   3.316   6.117  1.00 97.75           C  
ATOM   1769  C   VAL A 234       4.199   3.229   4.594  1.00 97.75           C  
ATOM   1770  CB  VAL A 234       3.205   4.281   6.656  1.00 97.75           C  
ATOM   1771  O   VAL A 234       4.562   4.172   3.891  1.00 97.75           O  
ATOM   1772  CG1 VAL A 234       1.812   3.828   6.223  1.00 97.75           C  
ATOM   1773  CG2 VAL A 234       3.289   4.375   8.180  1.00 97.75           C  
ATOM   1774  N   VAL A 235       3.791   2.090   4.117  1.00 97.44           N  
ATOM   1775  CA  VAL A 235       3.473   1.931   2.701  1.00 97.44           C  
ATOM   1776  C   VAL A 235       1.959   1.862   2.518  1.00 97.44           C  
ATOM   1777  CB  VAL A 235       4.141   0.669   2.109  1.00 97.44           C  
ATOM   1778  O   VAL A 235       1.264   1.186   3.279  1.00 97.44           O  
ATOM   1779  CG1 VAL A 235       3.939   0.613   0.596  1.00 97.44           C  
ATOM   1780  CG2 VAL A 235       5.629   0.640   2.453  1.00 97.44           C  
ATOM   1781  N   TRP A 236       1.507   2.615   1.507  1.00 98.12           N  
ATOM   1782  CA  TRP A 236       0.059   2.734   1.369  1.00 98.12           C  
ATOM   1783  C   TRP A 236      -0.357   2.652  -0.096  1.00 98.12           C  
ATOM   1784  CB  TRP A 236      -0.434   4.047   1.981  1.00 98.12           C  
ATOM   1785  O   TRP A 236       0.462   2.867  -0.993  1.00 98.12           O  
ATOM   1786  CG  TRP A 236       0.161   5.273   1.355  1.00 98.12           C  
ATOM   1787  CD1 TRP A 236       1.290   5.934   1.752  1.00 98.12           C  
ATOM   1788  CD2 TRP A 236      -0.345   5.984   0.224  1.00 98.12           C  
ATOM   1789  CE2 TRP A 236       0.528   7.070  -0.012  1.00 98.12           C  
ATOM   1790  CE3 TRP A 236      -1.454   5.812  -0.616  1.00 98.12           C  
ATOM   1791  NE1 TRP A 236       1.517   7.016   0.934  1.00 98.12           N  
ATOM   1792  CH2 TRP A 236      -0.766   7.785  -1.860  1.00 98.12           C  
ATOM   1793  CZ2 TRP A 236       0.326   7.980  -1.054  1.00 98.12           C  
ATOM   1794  CZ3 TRP A 236      -1.653   6.719  -1.652  1.00 98.12           C  
ATOM   1795  N   ALA A 237      -1.623   2.236  -0.306  1.00 98.25           N  
ATOM   1796  CA  ALA A 237      -2.273   2.227  -1.613  1.00 98.25           C  
ATOM   1797  C   ALA A 237      -3.742   2.627  -1.499  1.00 98.25           C  
ATOM   1798  CB  ALA A 237      -2.152   0.848  -2.258  1.00 98.25           C  
ATOM   1799  O   ALA A 237      -4.414   2.271  -0.529  1.00 98.25           O  
ATOM   1800  N   ALA A 238      -4.180   3.373  -2.480  1.00 97.94           N  
ATOM   1801  CA  ALA A 238      -5.559   3.848  -2.506  1.00 97.94           C  
ATOM   1802  C   ALA A 238      -6.312   3.283  -3.709  1.00 97.94           C  
ATOM   1803  CB  ALA A 238      -5.598   5.375  -2.525  1.00 97.94           C  
ATOM   1804  O   ALA A 238      -5.770   3.221  -4.812  1.00 97.94           O  
ATOM   1805  N   LEU A 239      -7.508   2.795  -3.436  1.00 97.50           N  
ATOM   1806  CA  LEU A 239      -8.430   2.334  -4.469  1.00 97.50           C  
ATOM   1807  C   LEU A 239      -9.617   3.279  -4.598  1.00 97.50           C  
ATOM   1808  CB  LEU A 239      -8.914   0.918  -4.160  1.00 97.50           C  
ATOM   1809  O   LEU A 239     -10.234   3.645  -3.598  1.00 97.50           O  
ATOM   1810  CG  LEU A 239      -7.871  -0.194  -4.238  1.00 97.50           C  
ATOM   1811  CD1 LEU A 239      -8.367  -1.444  -3.521  1.00 97.50           C  
ATOM   1812  CD2 LEU A 239      -7.527  -0.505  -5.691  1.00 97.50           C  
ATOM   1813  N   ARG A 240      -9.914   3.648  -5.793  1.00 96.06           N  
ATOM   1814  CA  ARG A 240     -11.023   4.562  -6.027  1.00 96.06           C  
ATOM   1815  C   ARG A 240     -12.359   3.844  -5.879  1.00 96.06           C  
ATOM   1816  CB  ARG A 240     -10.922   5.188  -7.418  1.00 96.06           C  
ATOM   1817  O   ARG A 240     -12.523   2.717  -6.352  1.00 96.06           O  
ATOM   1818  CG  ARG A 240     -11.828   6.391  -7.621  1.00 96.06           C  
ATOM   1819  CD  ARG A 240     -11.531   7.105  -8.930  1.00 96.06           C  
ATOM   1820  NE  ARG A 240     -12.320   8.328  -9.070  1.00 96.06           N  
ATOM   1821  NH1 ARG A 240     -13.508   7.605 -10.914  1.00 96.06           N  
ATOM   1822  NH2 ARG A 240     -13.898   9.688 -10.039  1.00 96.06           N  
ATOM   1823  CZ  ARG A 240     -13.242   8.539 -10.008  1.00 96.06           C  
ATOM   1824  N   ARG A 241     -13.250   4.535  -5.230  1.00 92.31           N  
ATOM   1825  CA  ARG A 241     -14.617   4.031  -5.145  1.00 92.31           C  
ATOM   1826  C   ARG A 241     -15.398   4.352  -6.414  1.00 92.31           C  
ATOM   1827  CB  ARG A 241     -15.336   4.617  -3.926  1.00 92.31           C  
ATOM   1828  O   ARG A 241     -15.242   5.426  -6.992  1.00 92.31           O  
ATOM   1829  CG  ARG A 241     -14.711   4.223  -2.596  1.00 92.31           C  
ATOM   1830  CD  ARG A 241     -15.367   4.941  -1.428  1.00 92.31           C  
ATOM   1831  NE  ARG A 241     -16.781   4.578  -1.294  1.00 92.31           N  
ATOM   1832  NH1 ARG A 241     -17.234   6.148   0.334  1.00 92.31           N  
ATOM   1833  NH2 ARG A 241     -18.891   4.746  -0.419  1.00 92.31           N  
ATOM   1834  CZ  ARG A 241     -17.641   5.156  -0.460  1.00 92.31           C  
ATOM   1835  N   GLU A 242     -15.992   3.451  -7.004  1.00 79.50           N  
ATOM   1836  CA  GLU A 242     -16.875   3.795  -8.117  1.00 79.50           C  
ATOM   1837  C   GLU A 242     -18.062   4.617  -7.641  1.00 79.50           C  
ATOM   1838  CB  GLU A 242     -17.359   2.529  -8.828  1.00 79.50           C  
ATOM   1839  O   GLU A 242     -18.562   4.422  -6.527  1.00 79.50           O  
ATOM   1840  CG  GLU A 242     -16.297   1.865  -9.695  1.00 79.50           C  
ATOM   1841  CD  GLU A 242     -16.797   0.617 -10.406  1.00 79.50           C  
ATOM   1842  OE1 GLU A 242     -16.031   0.009 -11.180  1.00 79.50           O  
ATOM   1843  OE2 GLU A 242     -17.969   0.246 -10.188  1.00 79.50           O  
ATOM   1844  N   PRO A 243     -18.375   5.777  -8.391  1.00 63.56           N  
ATOM   1845  CA  PRO A 243     -19.562   6.566  -8.016  1.00 63.56           C  
ATOM   1846  C   PRO A 243     -20.828   5.730  -7.930  1.00 63.56           C  
ATOM   1847  CB  PRO A 243     -19.656   7.602  -9.141  1.00 63.56           C  
ATOM   1848  O   PRO A 243     -20.922   4.680  -8.570  1.00 63.56           O  
ATOM   1849  CG  PRO A 243     -18.656   7.160 -10.156  1.00 63.56           C  
ATOM   1850  CD  PRO A 243     -17.906   5.980  -9.602  1.00 63.56           C  
TER    1851      PRO A 243                                                      
ATOM   1852  N   ALA B   1     -18.797  -6.848 -28.312  1.00 24.86           N  
ATOM   1853  CA  ALA B   1     -19.281  -7.699 -27.234  1.00 24.86           C  
ATOM   1854  C   ALA B   1     -18.906  -7.129 -25.875  1.00 24.86           C  
ATOM   1855  CB  ALA B   1     -18.734  -9.117 -27.375  1.00 24.86           C  
ATOM   1856  O   ALA B   1     -17.734  -6.836 -25.625  1.00 24.86           O  
ATOM   1857  N   MET B   2     -19.625  -6.164 -25.328  1.00 25.44           N  
ATOM   1858  CA  MET B   2     -19.453  -5.285 -24.172  1.00 25.44           C  
ATOM   1859  C   MET B   2     -19.078  -6.086 -22.938  1.00 25.44           C  
ATOM   1860  CB  MET B   2     -20.734  -4.488 -23.906  1.00 25.44           C  
ATOM   1861  O   MET B   2     -19.781  -7.016 -22.547  1.00 25.44           O  
ATOM   1862  CG  MET B   2     -20.859  -3.240 -24.766  1.00 25.44           C  
ATOM   1863  SD  MET B   2     -22.250  -2.168 -24.250  1.00 25.44           S  
ATOM   1864  CE  MET B   2     -21.781  -0.609 -25.031  1.00 25.44           C  
ATOM   1865  N   LEU B   3     -17.734  -6.531 -22.734  1.00 29.03           N  
ATOM   1866  CA  LEU B   3     -17.234  -7.336 -21.625  1.00 29.03           C  
ATOM   1867  C   LEU B   3     -17.922  -6.945 -20.328  1.00 29.03           C  
ATOM   1868  CB  LEU B   3     -15.727  -7.176 -21.484  1.00 29.03           C  
ATOM   1869  O   LEU B   3     -18.000  -5.762 -19.984  1.00 29.03           O  
ATOM   1870  CG  LEU B   3     -14.867  -7.949 -22.484  1.00 29.03           C  
ATOM   1871  CD1 LEU B   3     -13.492  -7.293 -22.625  1.00 29.03           C  
ATOM   1872  CD2 LEU B   3     -14.727  -9.406 -22.062  1.00 29.03           C  
ATOM   1873  N   SER B   4     -19.062  -7.551 -20.016  1.00 30.45           N  
ATOM   1874  CA  SER B   4     -19.812  -7.379 -18.766  1.00 30.45           C  
ATOM   1875  C   SER B   4     -18.859  -7.301 -17.562  1.00 30.45           C  
ATOM   1876  CB  SER B   4     -20.797  -8.531 -18.562  1.00 30.45           C  
ATOM   1877  O   SER B   4     -18.000  -8.164 -17.391  1.00 30.45           O  
ATOM   1878  OG  SER B   4     -20.172  -9.773 -18.844  1.00 30.45           O  
ATOM   1879  N   ASP B   5     -18.281  -6.137 -17.219  1.00 30.69           N  
ATOM   1880  CA  ASP B   5     -17.344  -5.656 -16.203  1.00 30.69           C  
ATOM   1881  C   ASP B   5     -17.750  -6.156 -14.812  1.00 30.69           C  
ATOM   1882  CB  ASP B   5     -17.297  -4.129 -16.219  1.00 30.69           C  
ATOM   1883  O   ASP B   5     -17.859  -5.371 -13.875  1.00 30.69           O  
ATOM   1884  CG  ASP B   5     -16.078  -3.588 -16.938  1.00 30.69           C  
ATOM   1885  OD1 ASP B   5     -15.203  -4.383 -17.344  1.00 30.69           O  
ATOM   1886  OD2 ASP B   5     -15.984  -2.352 -17.109  1.00 30.69           O  
ATOM   1887  N   THR B   6     -18.609  -7.230 -14.680  1.00 32.03           N  
ATOM   1888  CA  THR B   6     -18.984  -7.617 -13.328  1.00 32.03           C  
ATOM   1889  C   THR B   6     -17.781  -8.117 -12.547  1.00 32.03           C  
ATOM   1890  CB  THR B   6     -20.078  -8.703 -13.344  1.00 32.03           C  
ATOM   1891  O   THR B   6     -17.047  -8.984 -13.023  1.00 32.03           O  
ATOM   1892  CG2 THR B   6     -21.469  -8.086 -13.523  1.00 32.03           C  
ATOM   1893  OG1 THR B   6     -19.828  -9.609 -14.422  1.00 32.03           O  
ATOM   1894  N   THR B   7     -17.172  -7.371 -11.703  1.00 32.06           N  
ATOM   1895  CA  THR B   7     -16.062  -7.719 -10.828  1.00 32.06           C  
ATOM   1896  C   THR B   7     -16.375  -8.984 -10.031  1.00 32.06           C  
ATOM   1897  CB  THR B   7     -15.727  -6.566  -9.867  1.00 32.06           C  
ATOM   1898  O   THR B   7     -17.422  -9.078  -9.391  1.00 32.06           O  
ATOM   1899  CG2 THR B   7     -14.555  -5.738 -10.391  1.00 32.06           C  
ATOM   1900  OG1 THR B   7     -16.875  -5.723  -9.719  1.00 32.06           O  
ATOM   1901  N   PRO B   8     -15.969 -10.219 -10.344  1.00 33.88           N  
ATOM   1902  CA  PRO B   8     -16.281 -11.422  -9.562  1.00 33.88           C  
ATOM   1903  C   PRO B   8     -16.000 -11.250  -8.078  1.00 33.88           C  
ATOM   1904  CB  PRO B   8     -15.359 -12.484 -10.172  1.00 33.88           C  
ATOM   1905  O   PRO B   8     -15.125 -10.469  -7.691  1.00 33.88           O  
ATOM   1906  CG  PRO B   8     -14.438 -11.719 -11.062  1.00 33.88           C  
ATOM   1907  CD  PRO B   8     -14.891 -10.289 -11.109  1.00 33.88           C  
ATOM   1908  N   ARG B   9     -16.984 -11.570  -7.180  1.00 35.97           N  
ATOM   1909  CA  ARG B   9     -16.906 -11.547  -5.723  1.00 35.97           C  
ATOM   1910  C   ARG B   9     -15.703 -12.336  -5.215  1.00 35.97           C  
ATOM   1911  CB  ARG B   9     -18.203 -12.117  -5.117  1.00 35.97           C  
ATOM   1912  O   ARG B   9     -15.352 -13.375  -5.777  1.00 35.97           O  
ATOM   1913  CG  ARG B   9     -18.438 -11.688  -3.682  1.00 35.97           C  
ATOM   1914  CD  ARG B   9     -19.766 -12.234  -3.148  1.00 35.97           C  
ATOM   1915  NE  ARG B   9     -20.000 -11.836  -1.764  1.00 35.97           N  
ATOM   1916  NH1 ARG B   9     -22.203 -12.508  -1.719  1.00 35.97           N  
ATOM   1917  NH2 ARG B   9     -21.250 -11.570   0.142  1.00 35.97           N  
ATOM   1918  CZ  ARG B   9     -21.141 -11.969  -1.117  1.00 35.97           C  
ATOM   1919  N   TRP B  10     -14.859 -11.711  -4.422  1.00 37.75           N  
ATOM   1920  CA  TRP B  10     -13.812 -12.438  -3.713  1.00 37.75           C  
ATOM   1921  C   TRP B  10     -14.406 -13.555  -2.865  1.00 37.75           C  
ATOM   1922  CB  TRP B  10     -13.000 -11.484  -2.830  1.00 37.75           C  
ATOM   1923  O   TRP B  10     -15.336 -13.328  -2.086  1.00 37.75           O  
ATOM   1924  CG  TRP B  10     -11.781 -12.109  -2.223  1.00 37.75           C  
ATOM   1925  CD1 TRP B  10     -11.344 -13.398  -2.391  1.00 37.75           C  
ATOM   1926  CD2 TRP B  10     -10.836 -11.477  -1.348  1.00 37.75           C  
ATOM   1927  CE2 TRP B  10      -9.859 -12.438  -1.023  1.00 37.75           C  
ATOM   1928  CE3 TRP B  10     -10.734 -10.188  -0.807  1.00 37.75           C  
ATOM   1929  NE1 TRP B  10     -10.188 -13.602  -1.672  1.00 37.75           N  
ATOM   1930  CH2 TRP B  10      -8.703 -10.883   0.336  1.00 37.75           C  
ATOM   1931  CZ2 TRP B  10      -8.781 -12.148  -0.180  1.00 37.75           C  
ATOM   1932  CZ3 TRP B  10      -9.664  -9.906   0.032  1.00 37.75           C  
ATOM   1933  N   GLU B  11     -14.562 -14.742  -3.246  1.00 40.69           N  
ATOM   1934  CA  GLU B  11     -15.062 -15.922  -2.543  1.00 40.69           C  
ATOM   1935  C   GLU B  11     -14.078 -16.375  -1.465  1.00 40.69           C  
ATOM   1936  CB  GLU B  11     -15.328 -17.062  -3.527  1.00 40.69           C  
ATOM   1937  O   GLU B  11     -14.188 -17.500  -0.955  1.00 40.69           O  
ATOM   1938  CG  GLU B  11     -16.469 -16.781  -4.496  1.00 40.69           C  
ATOM   1939  CD  GLU B  11     -16.734 -17.938  -5.461  1.00 40.69           C  
ATOM   1940  OE1 GLU B  11     -17.750 -17.906  -6.176  1.00 40.69           O  
ATOM   1941  OE2 GLU B  11     -15.898 -18.875  -5.500  1.00 40.69           O  
ATOM   1942  N   GLY B  12     -13.117 -15.547  -1.131  1.00 38.50           N  
ATOM   1943  CA  GLY B  12     -12.164 -16.000  -0.132  1.00 38.50           C  
ATOM   1944  C   GLY B  12     -12.789 -16.234   1.231  1.00 38.50           C  
ATOM   1945  O   GLY B  12     -12.133 -16.750   2.141  1.00 38.50           O  
ATOM   1946  N   ALA B  13     -13.852 -15.406   1.599  1.00 37.56           N  
ATOM   1947  CA  ALA B  13     -14.352 -15.461   2.969  1.00 37.56           C  
ATOM   1948  C   ALA B  13     -15.055 -16.797   3.242  1.00 37.56           C  
ATOM   1949  CB  ALA B  13     -15.305 -14.297   3.234  1.00 37.56           C  
ATOM   1950  O   ALA B  13     -15.516 -17.047   4.359  1.00 37.56           O  
ATOM   1951  N   GLU B  14     -15.570 -17.531   2.348  1.00 38.53           N  
ATOM   1952  CA  GLU B  14     -16.406 -18.656   2.732  1.00 38.53           C  
ATOM   1953  C   GLU B  14     -15.648 -19.625   3.623  1.00 38.53           C  
ATOM   1954  CB  GLU B  14     -16.938 -19.375   1.491  1.00 38.53           C  
ATOM   1955  O   GLU B  14     -16.250 -20.406   4.371  1.00 38.53           O  
ATOM   1956  CG  GLU B  14     -18.078 -18.656   0.799  1.00 38.53           C  
ATOM   1957  CD  GLU B  14     -18.562 -19.359  -0.464  1.00 38.53           C  
ATOM   1958  OE1 GLU B  14     -19.688 -19.062  -0.936  1.00 38.53           O  
ATOM   1959  OE2 GLU B  14     -17.797 -20.203  -0.985  1.00 38.53           O  
ATOM   1960  N   SER B  15     -14.297 -19.953   3.502  1.00 39.41           N  
ATOM   1961  CA  SER B  15     -13.852 -21.125   4.250  1.00 39.41           C  
ATOM   1962  C   SER B  15     -13.578 -20.781   5.711  1.00 39.41           C  
ATOM   1963  CB  SER B  15     -12.594 -21.719   3.615  1.00 39.41           C  
ATOM   1964  O   SER B  15     -12.453 -20.422   6.066  1.00 39.41           O  
ATOM   1965  OG  SER B  15     -12.820 -22.031   2.252  1.00 39.41           O  
ATOM   1966  N   ARG B  16     -14.336 -20.078   6.473  1.00 37.53           N  
ATOM   1967  CA  ARG B  16     -14.102 -20.109   7.914  1.00 37.53           C  
ATOM   1968  C   ARG B  16     -13.945 -21.531   8.422  1.00 37.53           C  
ATOM   1969  CB  ARG B  16     -15.242 -19.406   8.656  1.00 37.53           C  
ATOM   1970  O   ARG B  16     -13.805 -21.750   9.633  1.00 37.53           O  
ATOM   1971  CG  ARG B  16     -15.102 -17.891   8.703  1.00 37.53           C  
ATOM   1972  CD  ARG B  16     -16.219 -17.250   9.508  1.00 37.53           C  
ATOM   1973  NE  ARG B  16     -16.156 -15.789   9.453  1.00 37.53           N  
ATOM   1974  NH1 ARG B  16     -18.359 -15.461  10.062  1.00 37.53           N  
ATOM   1975  NH2 ARG B  16     -17.000 -13.656   9.641  1.00 37.53           N  
ATOM   1976  CZ  ARG B  16     -17.172 -14.969   9.719  1.00 37.53           C  
ATOM   1977  N   THR B  17     -14.539 -22.609   7.891  1.00 37.03           N  
ATOM   1978  CA  THR B  17     -14.398 -23.891   8.562  1.00 37.03           C  
ATOM   1979  C   THR B  17     -12.922 -24.250   8.734  1.00 37.03           C  
ATOM   1980  CB  THR B  17     -15.117 -25.016   7.781  1.00 37.03           C  
ATOM   1981  O   THR B  17     -12.078 -23.828   7.941  1.00 37.03           O  
ATOM   1982  CG2 THR B  17     -16.500 -25.281   8.352  1.00 37.03           C  
ATOM   1983  OG1 THR B  17     -15.242 -24.609   6.406  1.00 37.03           O  
ATOM   1984  N   GLY B  18     -12.336 -24.625   9.945  1.00 37.97           N  
ATOM   1985  CA  GLY B  18     -11.094 -25.250  10.398  1.00 37.97           C  
ATOM   1986  C   GLY B  18     -10.320 -25.922   9.281  1.00 37.97           C  
ATOM   1987  O   GLY B  18      -9.367 -26.656   9.531  1.00 37.97           O  
ATOM   1988  N   GLN B  19     -10.992 -26.578   8.219  1.00 39.06           N  
ATOM   1989  CA  GLN B  19     -10.141 -27.312   7.297  1.00 39.06           C  
ATOM   1990  C   GLN B  19      -9.016 -26.438   6.754  1.00 39.06           C  
ATOM   1991  CB  GLN B  19     -10.969 -27.891   6.145  1.00 39.06           C  
ATOM   1992  O   GLN B  19      -9.234 -25.266   6.449  1.00 39.06           O  
ATOM   1993  CG  GLN B  19     -11.578 -29.250   6.441  1.00 39.06           C  
ATOM   1994  CD  GLN B  19     -12.414 -29.781   5.293  1.00 39.06           C  
ATOM   1995  NE2 GLN B  19     -12.914 -31.016   5.438  1.00 39.06           N  
ATOM   1996  OE1 GLN B  19     -12.617 -29.109   4.285  1.00 39.06           O  
ATOM   1997  N   HIS B  20      -7.699 -26.656   7.098  1.00 43.62           N  
ATOM   1998  CA  HIS B  20      -6.500 -26.156   6.426  1.00 43.62           C  
ATOM   1999  C   HIS B  20      -6.793 -25.781   4.977  1.00 43.62           C  
ATOM   2000  CB  HIS B  20      -5.391 -27.219   6.484  1.00 43.62           C  
ATOM   2001  O   HIS B  20      -6.836 -26.656   4.105  1.00 43.62           O  
ATOM   2002  CG  HIS B  20      -4.629 -27.219   7.770  1.00 43.62           C  
ATOM   2003  CD2 HIS B  20      -4.703 -28.031   8.844  1.00 43.62           C  
ATOM   2004  ND1 HIS B  20      -3.656 -26.281   8.062  1.00 43.62           N  
ATOM   2005  CE1 HIS B  20      -3.162 -26.531   9.258  1.00 43.62           C  
ATOM   2006  NE2 HIS B  20      -3.779 -27.578   9.758  1.00 43.62           N  
ATOM   2007  N   HIS B  21      -7.879 -25.000   4.660  1.00 52.81           N  
ATOM   2008  CA  HIS B  21      -8.172 -24.469   3.338  1.00 52.81           C  
ATOM   2009  C   HIS B  21      -6.895 -24.141   2.574  1.00 52.81           C  
ATOM   2010  CB  HIS B  21      -9.047 -23.203   3.453  1.00 52.81           C  
ATOM   2011  O   HIS B  21      -6.590 -22.969   2.328  1.00 52.81           O  
ATOM   2012  CG  HIS B  21     -10.484 -23.500   3.736  1.00 52.81           C  
ATOM   2013  CD2 HIS B  21     -11.547 -23.594   2.908  1.00 52.81           C  
ATOM   2014  ND1 HIS B  21     -10.961 -23.734   5.008  1.00 52.81           N  
ATOM   2015  CE1 HIS B  21     -12.258 -23.953   4.949  1.00 52.81           C  
ATOM   2016  NE2 HIS B  21     -12.641 -23.891   3.688  1.00 52.81           N  
ATOM   2017  N   GLY B  22      -5.812 -24.953   2.889  1.00 72.81           N  
ATOM   2018  CA  GLY B  22      -4.555 -24.859   2.164  1.00 72.81           C  
ATOM   2019  C   GLY B  22      -4.715 -25.031   0.666  1.00 72.81           C  
ATOM   2020  O   GLY B  22      -5.766 -25.453   0.192  1.00 72.81           O  
ATOM   2021  N   MET B  23      -4.039 -24.406  -0.123  1.00 88.38           N  
ATOM   2022  CA  MET B  23      -3.916 -24.562  -1.569  1.00 88.38           C  
ATOM   2023  C   MET B  23      -3.697 -26.031  -1.943  1.00 88.38           C  
ATOM   2024  CB  MET B  23      -2.764 -23.703  -2.104  1.00 88.38           C  
ATOM   2025  O   MET B  23      -2.963 -26.734  -1.263  1.00 88.38           O  
ATOM   2026  CG  MET B  23      -2.672 -23.688  -3.621  1.00 88.38           C  
ATOM   2027  SD  MET B  23      -1.119 -22.906  -4.219  1.00 88.38           S  
ATOM   2028  CE  MET B  23       0.044 -24.281  -3.939  1.00 88.38           C  
ATOM   2029  N   GLN B  24      -4.547 -26.578  -2.959  1.00 94.50           N  
ATOM   2030  CA  GLN B  24      -4.414 -27.938  -3.490  1.00 94.50           C  
ATOM   2031  C   GLN B  24      -3.830 -27.922  -4.898  1.00 94.50           C  
ATOM   2032  CB  GLN B  24      -5.770 -28.641  -3.494  1.00 94.50           C  
ATOM   2033  O   GLN B  24      -4.180 -27.062  -5.711  1.00 94.50           O  
ATOM   2034  CG  GLN B  24      -6.359 -28.859  -2.105  1.00 94.50           C  
ATOM   2035  CD  GLN B  24      -7.719 -29.531  -2.141  1.00 94.50           C  
ATOM   2036  NE2 GLN B  24      -8.250 -29.844  -0.966  1.00 94.50           N  
ATOM   2037  OE1 GLN B  24      -8.289 -29.750  -3.213  1.00 94.50           O  
ATOM   2038  N   VAL B  25      -2.922 -28.859  -5.145  1.00 96.31           N  
ATOM   2039  CA  VAL B  25      -2.350 -29.062  -6.473  1.00 96.31           C  
ATOM   2040  C   VAL B  25      -2.430 -30.547  -6.848  1.00 96.31           C  
ATOM   2041  CB  VAL B  25      -0.885 -28.578  -6.539  1.00 96.31           C  
ATOM   2042  O   VAL B  25      -1.895 -31.406  -6.141  1.00 96.31           O  
ATOM   2043  CG1 VAL B  25      -0.304 -28.797  -7.934  1.00 96.31           C  
ATOM   2044  CG2 VAL B  25      -0.796 -27.109  -6.148  1.00 96.31           C  
ATOM   2045  N   LEU B  26      -3.178 -30.844  -7.898  1.00 95.81           N  
ATOM   2046  CA  LEU B  26      -3.303 -32.188  -8.422  1.00 95.81           C  
ATOM   2047  C   LEU B  26      -2.744 -32.281  -9.844  1.00 95.81           C  
ATOM   2048  CB  LEU B  26      -4.766 -32.656  -8.414  1.00 95.81           C  
ATOM   2049  O   LEU B  26      -3.016 -31.406 -10.672  1.00 95.81           O  
ATOM   2050  CG  LEU B  26      -5.438 -32.719  -7.043  1.00 95.81           C  
ATOM   2051  CD1 LEU B  26      -6.938 -32.969  -7.199  1.00 95.81           C  
ATOM   2052  CD2 LEU B  26      -4.809 -33.844  -6.211  1.00 95.81           C  
ATOM   2053  N   VAL B  27      -1.960 -33.281 -10.070  1.00 94.88           N  
ATOM   2054  CA  VAL B  27      -1.384 -33.500 -11.391  1.00 94.88           C  
ATOM   2055  C   VAL B  27      -1.965 -34.781 -12.000  1.00 94.88           C  
ATOM   2056  CB  VAL B  27       0.157 -33.594 -11.336  1.00 94.88           C  
ATOM   2057  O   VAL B  27      -1.891 -35.875 -11.398  1.00 94.88           O  
ATOM   2058  CG1 VAL B  27       0.745 -33.750 -12.734  1.00 94.88           C  
ATOM   2059  CG2 VAL B  27       0.739 -32.375 -10.641  1.00 94.88           C  
ATOM   2060  N   ASP B  28      -2.615 -34.594 -13.047  1.00 93.00           N  
ATOM   2061  CA  ASP B  28      -3.199 -35.719 -13.773  1.00 93.00           C  
ATOM   2062  C   ASP B  28      -2.680 -35.750 -15.211  1.00 93.00           C  
ATOM   2063  CB  ASP B  28      -4.727 -35.625 -13.773  1.00 93.00           C  
ATOM   2064  O   ASP B  28      -2.258 -34.750 -15.766  1.00 93.00           O  
ATOM   2065  CG  ASP B  28      -5.332 -35.812 -12.398  1.00 93.00           C  
ATOM   2066  OD1 ASP B  28      -4.953 -36.781 -11.695  1.00 93.00           O  
ATOM   2067  OD2 ASP B  28      -6.199 -35.000 -12.008  1.00 93.00           O  
ATOM   2068  N   ALA B  29      -2.568 -37.000 -15.781  1.00 90.50           N  
ATOM   2069  CA  ALA B  29      -2.240 -37.156 -17.188  1.00 90.50           C  
ATOM   2070  C   ALA B  29      -3.502 -37.344 -18.031  1.00 90.50           C  
ATOM   2071  CB  ALA B  29      -1.302 -38.344 -17.375  1.00 90.50           C  
ATOM   2072  O   ALA B  29      -4.359 -38.188 -17.703  1.00 90.50           O  
ATOM   2073  N   GLU B  30      -3.689 -36.438 -18.859  1.00 86.44           N  
ATOM   2074  CA  GLU B  30      -4.793 -36.531 -19.812  1.00 86.44           C  
ATOM   2075  C   GLU B  30      -4.285 -36.531 -21.250  1.00 86.44           C  
ATOM   2076  CB  GLU B  30      -5.789 -35.406 -19.609  1.00 86.44           C  
ATOM   2077  O   GLU B  30      -3.807 -35.531 -21.750  1.00 86.44           O  
ATOM   2078  CG  GLU B  30      -6.586 -35.500 -18.312  1.00 86.44           C  
ATOM   2079  CD  GLU B  30      -7.641 -34.406 -18.172  1.00 86.44           C  
ATOM   2080  OE1 GLU B  30      -8.266 -34.312 -17.094  1.00 86.44           O  
ATOM   2081  OE2 GLU B  30      -7.840 -33.656 -19.156  1.00 86.44           O  
ATOM   2082  N   ASP B  31      -4.473 -37.656 -21.859  1.00 82.75           N  
ATOM   2083  CA  ASP B  31      -4.020 -37.844 -23.234  1.00 82.75           C  
ATOM   2084  C   ASP B  31      -2.535 -37.500 -23.375  1.00 82.75           C  
ATOM   2085  CB  ASP B  31      -4.840 -36.938 -24.172  1.00 82.75           C  
ATOM   2086  O   ASP B  31      -1.699 -38.125 -22.688  1.00 82.75           O  
ATOM   2087  CG  ASP B  31      -6.301 -37.344 -24.250  1.00 82.75           C  
ATOM   2088  OD1 ASP B  31      -6.605 -38.562 -24.141  1.00 82.75           O  
ATOM   2089  OD2 ASP B  31      -7.156 -36.469 -24.438  1.00 82.75           O  
ATOM   2090  N   ALA B  32      -2.107 -36.562 -24.203  1.00 85.94           N  
ATOM   2091  CA  ALA B  32      -0.708 -36.219 -24.453  1.00 85.94           C  
ATOM   2092  C   ALA B  32      -0.271 -35.031 -23.625  1.00 85.94           C  
ATOM   2093  CB  ALA B  32      -0.486 -35.969 -25.938  1.00 85.94           C  
ATOM   2094  O   ALA B  32       0.794 -34.469 -23.875  1.00 85.94           O  
ATOM   2095  N   ALA B  33      -1.178 -34.750 -22.641  1.00 92.81           N  
ATOM   2096  CA  ALA B  33      -0.820 -33.562 -21.844  1.00 92.81           C  
ATOM   2097  C   ALA B  33      -0.950 -33.844 -20.344  1.00 92.81           C  
ATOM   2098  CB  ALA B  33      -1.693 -32.375 -22.219  1.00 92.81           C  
ATOM   2099  O   ALA B  33      -1.786 -34.656 -19.938  1.00 92.81           O  
ATOM   2100  N   ALA B  34      -0.065 -33.344 -19.531  1.00 96.31           N  
ATOM   2101  CA  ALA B  34      -0.217 -33.312 -18.078  1.00 96.31           C  
ATOM   2102  C   ALA B  34      -1.060 -32.125 -17.641  1.00 96.31           C  
ATOM   2103  CB  ALA B  34       1.150 -33.281 -17.406  1.00 96.31           C  
ATOM   2104  O   ALA B  34      -0.871 -31.000 -18.125  1.00 96.31           O  
ATOM   2105  N   VAL B  35      -2.078 -32.344 -16.828  1.00 96.75           N  
ATOM   2106  CA  VAL B  35      -2.934 -31.266 -16.328  1.00 96.75           C  
ATOM   2107  C   VAL B  35      -2.648 -31.016 -14.852  1.00 96.75           C  
ATOM   2108  CB  VAL B  35      -4.430 -31.594 -16.547  1.00 96.75           C  
ATOM   2109  O   VAL B  35      -2.729 -31.953 -14.039  1.00 96.75           O  
ATOM   2110  CG1 VAL B  35      -5.309 -30.469 -16.000  1.00 96.75           C  
ATOM   2111  CG2 VAL B  35      -4.723 -31.844 -18.016  1.00 96.75           C  
ATOM   2112  N   VAL B  36      -2.207 -29.844 -14.484  1.00 97.62           N  
ATOM   2113  CA  VAL B  36      -1.994 -29.422 -13.102  1.00 97.62           C  
ATOM   2114  C   VAL B  36      -3.199 -28.625 -12.609  1.00 97.62           C  
ATOM   2115  CB  VAL B  36      -0.704 -28.578 -12.953  1.00 97.62           C  
ATOM   2116  O   VAL B  36      -3.355 -27.453 -12.953  1.00 97.62           O  
ATOM   2117  CG1 VAL B  36      -0.434 -28.266 -11.484  1.00 97.62           C  
ATOM   2118  CG2 VAL B  36       0.484 -29.312 -13.570  1.00 97.62           C  
ATOM   2119  N   ARG B  37      -4.074 -29.188 -11.852  1.00 97.62           N  
ATOM   2120  CA  ARG B  37      -5.258 -28.516 -11.320  1.00 97.62           C  
ATOM   2121  C   ARG B  37      -4.953 -27.844  -9.984  1.00 97.62           C  
ATOM   2122  CB  ARG B  37      -6.406 -29.516 -11.148  1.00 97.62           C  
ATOM   2123  O   ARG B  37      -4.566 -28.516  -9.023  1.00 97.62           O  
ATOM   2124  CG  ARG B  37      -6.887 -30.141 -12.453  1.00 97.62           C  
ATOM   2125  CD  ARG B  37      -8.086 -31.047 -12.242  1.00 97.62           C  
ATOM   2126  NE  ARG B  37      -8.383 -31.844 -13.430  1.00 97.62           N  
ATOM   2127  NH1 ARG B  37     -10.633 -31.328 -13.461  1.00 97.62           N  
ATOM   2128  NH2 ARG B  37      -9.742 -32.688 -15.070  1.00 97.62           N  
ATOM   2129  CZ  ARG B  37      -9.586 -31.953 -13.984  1.00 97.62           C  
ATOM   2130  N   VAL B  38      -5.066 -26.547  -9.992  1.00 97.75           N  
ATOM   2131  CA  VAL B  38      -4.750 -25.766  -8.805  1.00 97.75           C  
ATOM   2132  C   VAL B  38      -6.031 -25.172  -8.211  1.00 97.75           C  
ATOM   2133  CB  VAL B  38      -3.744 -24.641  -9.125  1.00 97.75           C  
ATOM   2134  O   VAL B  38      -6.863 -24.625  -8.938  1.00 97.75           O  
ATOM   2135  CG1 VAL B  38      -3.285 -23.938  -7.840  1.00 97.75           C  
ATOM   2136  CG2 VAL B  38      -2.549 -25.188  -9.891  1.00 97.75           C  
ATOM   2137  N   ARG B  39      -6.246 -25.328  -6.867  1.00 97.19           N  
ATOM   2138  CA  ARG B  39      -7.363 -24.734  -6.141  1.00 97.19           C  
ATOM   2139  C   ARG B  39      -6.879 -24.016  -4.891  1.00 97.19           C  
ATOM   2140  CB  ARG B  39      -8.391 -25.812  -5.758  1.00 97.19           C  
ATOM   2141  O   ARG B  39      -6.070 -24.547  -4.129  1.00 97.19           O  
ATOM   2142  CG  ARG B  39      -9.055 -26.484  -6.949  1.00 97.19           C  
ATOM   2143  CD  ARG B  39     -10.242 -27.328  -6.523  1.00 97.19           C  
ATOM   2144  NE  ARG B  39     -10.922 -27.922  -7.676  1.00 97.19           N  
ATOM   2145  NH1 ARG B  39     -12.703 -28.750  -6.465  1.00 97.19           N  
ATOM   2146  NH2 ARG B  39     -12.602 -29.078  -8.727  1.00 97.19           N  
ATOM   2147  CZ  ARG B  39     -12.070 -28.578  -7.621  1.00 97.19           C  
ATOM   2148  N   GLY B  40      -7.363 -22.781  -4.734  1.00 95.88           N  
ATOM   2149  CA  GLY B  40      -6.980 -21.969  -3.586  1.00 95.88           C  
ATOM   2150  C   GLY B  40      -6.082 -20.812  -3.947  1.00 95.88           C  
ATOM   2151  O   GLY B  40      -5.844 -20.547  -5.129  1.00 95.88           O  
ATOM   2152  N   GLU B  41      -5.688 -20.078  -2.980  1.00 95.38           N  
ATOM   2153  CA  GLU B  41      -4.859 -18.891  -3.176  1.00 95.38           C  
ATOM   2154  C   GLU B  41      -3.396 -19.266  -3.381  1.00 95.38           C  
ATOM   2155  CB  GLU B  41      -5.000 -17.938  -1.983  1.00 95.38           C  
ATOM   2156  O   GLU B  41      -2.838 -20.047  -2.621  1.00 95.38           O  
ATOM   2157  CG  GLU B  41      -6.414 -17.406  -1.778  1.00 95.38           C  
ATOM   2158  CD  GLU B  41      -6.582 -16.641  -0.479  1.00 95.38           C  
ATOM   2159  OE1 GLU B  41      -7.551 -15.852  -0.360  1.00 95.38           O  
ATOM   2160  OE2 GLU B  41      -5.738 -16.812   0.427  1.00 95.38           O  
ATOM   2161  N   VAL B  42      -2.824 -18.719  -4.426  1.00 96.38           N  
ATOM   2162  CA  VAL B  42      -1.406 -18.922  -4.707  1.00 96.38           C  
ATOM   2163  C   VAL B  42      -0.612 -17.703  -4.207  1.00 96.38           C  
ATOM   2164  CB  VAL B  42      -1.151 -19.141  -6.215  1.00 96.38           C  
ATOM   2165  O   VAL B  42      -0.584 -16.656  -4.863  1.00 96.38           O  
ATOM   2166  CG1 VAL B  42       0.337 -19.344  -6.484  1.00 96.38           C  
ATOM   2167  CG2 VAL B  42      -1.969 -20.312  -6.727  1.00 96.38           C  
ATOM   2168  N   ASP B  43       0.001 -17.906  -3.084  1.00 94.88           N  
ATOM   2169  CA  ASP B  43       0.748 -16.797  -2.477  1.00 94.88           C  
ATOM   2170  C   ASP B  43       2.045 -17.312  -1.846  1.00 94.88           C  
ATOM   2171  CB  ASP B  43      -0.106 -16.094  -1.428  1.00 94.88           C  
ATOM   2172  O   ASP B  43       2.449 -18.453  -2.070  1.00 94.88           O  
ATOM   2173  CG  ASP B  43      -0.451 -16.969  -0.242  1.00 94.88           C  
ATOM   2174  OD1 ASP B  43       0.064 -18.109  -0.158  1.00 94.88           O  
ATOM   2175  OD2 ASP B  43      -1.248 -16.531   0.613  1.00 94.88           O  
ATOM   2176  N   ARG B  44       2.713 -16.469  -1.212  1.00 91.69           N  
ATOM   2177  CA  ARG B  44       4.035 -16.734  -0.653  1.00 91.69           C  
ATOM   2178  C   ARG B  44       4.012 -17.969   0.235  1.00 91.69           C  
ATOM   2179  CB  ARG B  44       4.535 -15.523   0.143  1.00 91.69           C  
ATOM   2180  O   ARG B  44       4.996 -18.703   0.304  1.00 91.69           O  
ATOM   2181  CG  ARG B  44       3.758 -15.266   1.422  1.00 91.69           C  
ATOM   2182  CD  ARG B  44       4.473 -14.266   2.324  1.00 91.69           C  
ATOM   2183  NE  ARG B  44       5.703 -14.820   2.875  1.00 91.69           N  
ATOM   2184  NH1 ARG B  44       6.664 -12.773   3.346  1.00 91.69           N  
ATOM   2185  NH2 ARG B  44       7.789 -14.711   3.826  1.00 91.69           N  
ATOM   2186  CZ  ARG B  44       6.715 -14.102   3.348  1.00 91.69           C  
ATOM   2187  N   ASP B  45       2.930 -18.219   0.894  1.00 93.44           N  
ATOM   2188  CA  ASP B  45       2.875 -19.328   1.852  1.00 93.44           C  
ATOM   2189  C   ASP B  45       2.559 -20.641   1.152  1.00 93.44           C  
ATOM   2190  CB  ASP B  45       1.832 -19.047   2.936  1.00 93.44           C  
ATOM   2191  O   ASP B  45       2.916 -21.719   1.647  1.00 93.44           O  
ATOM   2192  CG  ASP B  45       2.232 -17.906   3.863  1.00 93.44           C  
ATOM   2193  OD1 ASP B  45       3.443 -17.609   3.979  1.00 93.44           O  
ATOM   2194  OD2 ASP B  45       1.333 -17.297   4.484  1.00 93.44           O  
ATOM   2195  N   THR B  46       1.921 -20.594  -0.061  1.00 94.88           N  
ATOM   2196  CA  THR B  46       1.428 -21.828  -0.678  1.00 94.88           C  
ATOM   2197  C   THR B  46       2.197 -22.141  -1.960  1.00 94.88           C  
ATOM   2198  CB  THR B  46      -0.077 -21.734  -0.990  1.00 94.88           C  
ATOM   2199  O   THR B  46       2.105 -23.234  -2.494  1.00 94.88           O  
ATOM   2200  CG2 THR B  46      -0.887 -21.484   0.279  1.00 94.88           C  
ATOM   2201  OG1 THR B  46      -0.301 -20.641  -1.903  1.00 94.88           O  
ATOM   2202  N   VAL B  47       3.055 -21.297  -2.426  1.00 95.00           N  
ATOM   2203  CA  VAL B  47       3.598 -21.328  -3.781  1.00 95.00           C  
ATOM   2204  C   VAL B  47       4.523 -22.531  -3.943  1.00 95.00           C  
ATOM   2205  CB  VAL B  47       4.359 -20.031  -4.113  1.00 95.00           C  
ATOM   2206  O   VAL B  47       4.715 -23.031  -5.055  1.00 95.00           O  
ATOM   2207  CG1 VAL B  47       5.695 -19.984  -3.375  1.00 95.00           C  
ATOM   2208  CG2 VAL B  47       4.570 -19.906  -5.621  1.00 95.00           C  
ATOM   2209  N   GLU B  48       5.090 -23.047  -2.871  1.00 95.50           N  
ATOM   2210  CA  GLU B  48       6.012 -24.172  -2.988  1.00 95.50           C  
ATOM   2211  C   GLU B  48       5.293 -25.422  -3.482  1.00 95.50           C  
ATOM   2212  CB  GLU B  48       6.691 -24.453  -1.646  1.00 95.50           C  
ATOM   2213  O   GLU B  48       5.855 -26.219  -4.250  1.00 95.50           O  
ATOM   2214  CG  GLU B  48       7.859 -25.438  -1.739  1.00 95.50           C  
ATOM   2215  CD  GLU B  48       8.922 -25.000  -2.734  1.00 95.50           C  
ATOM   2216  OE1 GLU B  48       9.625 -25.875  -3.293  1.00 95.50           O  
ATOM   2217  OE2 GLU B  48       9.055 -23.766  -2.961  1.00 95.50           O  
ATOM   2218  N   ARG B  49       4.078 -25.562  -3.082  1.00 95.75           N  
ATOM   2219  CA  ARG B  49       3.293 -26.688  -3.574  1.00 95.75           C  
ATOM   2220  C   ARG B  49       3.078 -26.578  -5.082  1.00 95.75           C  
ATOM   2221  CB  ARG B  49       1.944 -26.750  -2.855  1.00 95.75           C  
ATOM   2222  O   ARG B  49       3.143 -27.594  -5.789  1.00 95.75           O  
ATOM   2223  CG  ARG B  49       2.041 -27.219  -1.410  1.00 95.75           C  
ATOM   2224  CD  ARG B  49       0.674 -27.266  -0.739  1.00 95.75           C  
ATOM   2225  NE  ARG B  49      -0.130 -28.375  -1.226  1.00 95.75           N  
ATOM   2226  NH1 ARG B  49      -1.744 -28.203   0.418  1.00 95.75           N  
ATOM   2227  NH2 ARG B  49      -1.913 -29.828  -1.189  1.00 95.75           N  
ATOM   2228  CZ  ARG B  49      -1.261 -28.797  -0.664  1.00 95.75           C  
ATOM   2229  N   LEU B  50       2.791 -25.422  -5.555  1.00 97.00           N  
ATOM   2230  CA  LEU B  50       2.641 -25.203  -6.988  1.00 97.00           C  
ATOM   2231  C   LEU B  50       3.943 -25.500  -7.723  1.00 97.00           C  
ATOM   2232  CB  LEU B  50       2.195 -23.766  -7.270  1.00 97.00           C  
ATOM   2233  O   LEU B  50       3.939 -26.172  -8.758  1.00 97.00           O  
ATOM   2234  CG  LEU B  50       2.047 -23.375  -8.742  1.00 97.00           C  
ATOM   2235  CD1 LEU B  50       1.005 -24.266  -9.422  1.00 97.00           C  
ATOM   2236  CD2 LEU B  50       1.671 -21.906  -8.875  1.00 97.00           C  
ATOM   2237  N   ARG B  51       5.031 -25.047  -7.148  1.00 97.06           N  
ATOM   2238  CA  ARG B  51       6.344 -25.266  -7.758  1.00 97.06           C  
ATOM   2239  C   ARG B  51       6.613 -26.750  -7.957  1.00 97.06           C  
ATOM   2240  CB  ARG B  51       7.441 -24.641  -6.895  1.00 97.06           C  
ATOM   2241  O   ARG B  51       6.996 -27.172  -9.055  1.00 97.06           O  
ATOM   2242  CG  ARG B  51       8.828 -24.734  -7.508  1.00 97.06           C  
ATOM   2243  CD  ARG B  51       9.898 -24.172  -6.574  1.00 97.06           C  
ATOM   2244  NE  ARG B  51       9.805 -22.719  -6.461  1.00 97.06           N  
ATOM   2245  NH1 ARG B  51       9.180 -22.734  -4.234  1.00 97.06           N  
ATOM   2246  NH2 ARG B  51       9.406 -20.750  -5.355  1.00 97.06           N  
ATOM   2247  CZ  ARG B  51       9.461 -22.078  -5.348  1.00 97.06           C  
ATOM   2248  N   ILE B  52       6.363 -27.500  -6.969  1.00 96.56           N  
ATOM   2249  CA  ILE B  52       6.605 -28.938  -7.000  1.00 96.56           C  
ATOM   2250  C   ILE B  52       5.715 -29.578  -8.055  1.00 96.56           C  
ATOM   2251  CB  ILE B  52       6.355 -29.578  -5.617  1.00 96.56           C  
ATOM   2252  O   ILE B  52       6.188 -30.375  -8.867  1.00 96.56           O  
ATOM   2253  CG1 ILE B  52       7.430 -29.125  -4.617  1.00 96.56           C  
ATOM   2254  CG2 ILE B  52       6.324 -31.109  -5.734  1.00 96.56           C  
ATOM   2255  CD1 ILE B  52       7.117 -29.484  -3.172  1.00 96.56           C  
ATOM   2256  N   GLY B  53       4.426 -29.219  -8.062  1.00 96.81           N  
ATOM   2257  CA  GLY B  53       3.500 -29.766  -9.047  1.00 96.81           C  
ATOM   2258  C   GLY B  53       3.904 -29.453 -10.477  1.00 96.81           C  
ATOM   2259  O   GLY B  53       3.865 -30.328 -11.336  1.00 96.81           O  
ATOM   2260  N   LEU B  54       4.359 -28.266 -10.688  1.00 97.44           N  
ATOM   2261  CA  LEU B  54       4.746 -27.859 -12.031  1.00 97.44           C  
ATOM   2262  C   LEU B  54       6.023 -28.562 -12.477  1.00 97.44           C  
ATOM   2263  CB  LEU B  54       4.945 -26.328 -12.086  1.00 97.44           C  
ATOM   2264  O   LEU B  54       6.121 -29.016 -13.617  1.00 97.44           O  
ATOM   2265  CG  LEU B  54       3.678 -25.484 -12.016  1.00 97.44           C  
ATOM   2266  CD1 LEU B  54       4.039 -24.000 -11.898  1.00 97.44           C  
ATOM   2267  CD2 LEU B  54       2.803 -25.719 -13.242  1.00 97.44           C  
ATOM   2268  N   ARG B  55       6.957 -28.688 -11.609  1.00 96.62           N  
ATOM   2269  CA  ARG B  55       8.195 -29.391 -11.945  1.00 96.62           C  
ATOM   2270  C   ARG B  55       7.914 -30.859 -12.289  1.00 96.62           C  
ATOM   2271  CB  ARG B  55       9.188 -29.312 -10.789  1.00 96.62           C  
ATOM   2272  O   ARG B  55       8.469 -31.391 -13.250  1.00 96.62           O  
ATOM   2273  CG  ARG B  55       9.898 -27.969 -10.688  1.00 96.62           C  
ATOM   2274  CD  ARG B  55      10.977 -27.984  -9.609  1.00 96.62           C  
ATOM   2275  NE  ARG B  55      11.766 -26.750  -9.625  1.00 96.62           N  
ATOM   2276  NH1 ARG B  55      13.164 -27.391  -7.895  1.00 96.62           N  
ATOM   2277  NH2 ARG B  55      13.438 -25.344  -8.906  1.00 96.62           N  
ATOM   2278  CZ  ARG B  55      12.789 -26.500  -8.812  1.00 96.62           C  
ATOM   2279  N   HIS B  56       7.086 -31.391 -11.500  1.00 95.88           N  
ATOM   2280  CA  HIS B  56       6.707 -32.781 -11.750  1.00 95.88           C  
ATOM   2281  C   HIS B  56       6.043 -32.938 -13.117  1.00 95.88           C  
ATOM   2282  CB  HIS B  56       5.770 -33.281 -10.656  1.00 95.88           C  
ATOM   2283  O   HIS B  56       6.398 -33.812 -13.891  1.00 95.88           O  
ATOM   2284  CG  HIS B  56       5.328 -34.719 -10.852  1.00 95.88           C  
ATOM   2285  CD2 HIS B  56       4.133 -35.219 -11.227  1.00 95.88           C  
ATOM   2286  ND1 HIS B  56       6.164 -35.781 -10.641  1.00 95.88           N  
ATOM   2287  CE1 HIS B  56       5.500 -36.906 -10.891  1.00 95.88           C  
ATOM   2288  NE2 HIS B  56       4.266 -36.594 -11.242  1.00 95.88           N  
ATOM   2289  N   ALA B  57       5.129 -32.062 -13.414  1.00 97.12           N  
ATOM   2290  CA  ALA B  57       4.395 -32.156 -14.672  1.00 97.12           C  
ATOM   2291  C   ALA B  57       5.328 -31.922 -15.859  1.00 97.12           C  
ATOM   2292  CB  ALA B  57       3.264 -31.125 -14.688  1.00 97.12           C  
ATOM   2293  O   ALA B  57       5.262 -32.656 -16.859  1.00 97.12           O  
ATOM   2294  N   ILE B  58       6.211 -31.000 -15.758  1.00 96.25           N  
ATOM   2295  CA  ILE B  58       7.133 -30.672 -16.844  1.00 96.25           C  
ATOM   2296  C   ILE B  58       8.117 -31.812 -17.047  1.00 96.25           C  
ATOM   2297  CB  ILE B  58       7.895 -29.359 -16.562  1.00 96.25           C  
ATOM   2298  O   ILE B  58       8.508 -32.125 -18.172  1.00 96.25           O  
ATOM   2299  CG1 ILE B  58       6.934 -28.156 -16.609  1.00 96.25           C  
ATOM   2300  CG2 ILE B  58       9.047 -29.172 -17.547  1.00 96.25           C  
ATOM   2301  CD1 ILE B  58       7.516 -26.875 -16.031  1.00 96.25           C  
ATOM   2302  N   GLY B  59       8.438 -32.500 -15.992  1.00 94.38           N  
ATOM   2303  CA  GLY B  59       9.391 -33.594 -16.062  1.00 94.38           C  
ATOM   2304  C   GLY B  59       8.742 -34.938 -16.359  1.00 94.38           C  
ATOM   2305  O   GLY B  59       9.414 -35.969 -16.375  1.00 94.38           O  
ATOM   2306  N   SER B  60       7.434 -35.031 -16.531  1.00 92.31           N  
ATOM   2307  CA  SER B  60       6.695 -36.281 -16.672  1.00 92.31           C  
ATOM   2308  C   SER B  60       6.898 -36.906 -18.047  1.00 92.31           C  
ATOM   2309  CB  SER B  60       5.207 -36.062 -16.422  1.00 92.31           C  
ATOM   2310  O   SER B  60       6.508 -38.062 -18.297  1.00 92.31           O  
ATOM   2311  OG  SER B  60       4.641 -35.250 -17.422  1.00 92.31           O  
ATOM   2312  N   GLY B  61       7.520 -36.125 -19.062  1.00 90.38           N  
ATOM   2313  CA  GLY B  61       7.711 -36.594 -20.422  1.00 90.38           C  
ATOM   2314  C   GLY B  61       6.582 -36.219 -21.359  1.00 90.38           C  
ATOM   2315  O   GLY B  61       6.648 -36.500 -22.562  1.00 90.38           O  
ATOM   2316  N   SER B  62       5.543 -35.594 -20.812  1.00 90.44           N  
ATOM   2317  CA  SER B  62       4.461 -35.125 -21.656  1.00 90.44           C  
ATOM   2318  C   SER B  62       4.918 -33.969 -22.531  1.00 90.44           C  
ATOM   2319  CB  SER B  62       3.266 -34.688 -20.812  1.00 90.44           C  
ATOM   2320  O   SER B  62       5.785 -33.188 -22.141  1.00 90.44           O  
ATOM   2321  OG  SER B  62       2.775 -35.781 -20.031  1.00 90.44           O  
ATOM   2322  N   GLY B  63       4.387 -33.812 -23.703  1.00 92.75           N  
ATOM   2323  CA  GLY B  63       4.742 -32.750 -24.625  1.00 92.75           C  
ATOM   2324  C   GLY B  63       4.094 -31.422 -24.266  1.00 92.75           C  
ATOM   2325  O   GLY B  63       4.508 -30.375 -24.750  1.00 92.75           O  
ATOM   2326  N   ALA B  64       2.996 -31.578 -23.344  1.00 96.12           N  
ATOM   2327  CA  ALA B  64       2.271 -30.359 -22.984  1.00 96.12           C  
ATOM   2328  C   ALA B  64       1.828 -30.391 -21.531  1.00 96.12           C  
ATOM   2329  CB  ALA B  64       1.064 -30.172 -23.906  1.00 96.12           C  
ATOM   2330  O   ALA B  64       1.585 -31.469 -20.969  1.00 96.12           O  
ATOM   2331  N   VAL B  65       1.828 -29.234 -20.891  1.00 96.75           N  
ATOM   2332  CA  VAL B  65       1.341 -29.078 -19.531  1.00 96.75           C  
ATOM   2333  C   VAL B  65       0.278 -27.969 -19.484  1.00 96.75           C  
ATOM   2334  CB  VAL B  65       2.490 -28.734 -18.547  1.00 96.75           C  
ATOM   2335  O   VAL B  65       0.515 -26.859 -19.922  1.00 96.75           O  
ATOM   2336  CG1 VAL B  65       1.940 -28.406 -17.156  1.00 96.75           C  
ATOM   2337  CG2 VAL B  65       3.475 -29.906 -18.469  1.00 96.75           C  
ATOM   2338  N   VAL B  66      -0.894 -28.297 -19.047  1.00 96.94           N  
ATOM   2339  CA  VAL B  66      -1.980 -27.344 -18.859  1.00 96.94           C  
ATOM   2340  C   VAL B  66      -2.178 -27.078 -17.359  1.00 96.94           C  
ATOM   2341  CB  VAL B  66      -3.297 -27.844 -19.484  1.00 96.94           C  
ATOM   2342  O   VAL B  66      -2.436 -28.000 -16.594  1.00 96.94           O  
ATOM   2343  CG1 VAL B  66      -4.430 -26.859 -19.250  1.00 96.94           C  
ATOM   2344  CG2 VAL B  66      -3.109 -28.109 -20.984  1.00 96.94           C  
ATOM   2345  N   VAL B  67      -1.963 -25.859 -16.969  1.00 97.88           N  
ATOM   2346  CA  VAL B  67      -2.215 -25.453 -15.594  1.00 97.88           C  
ATOM   2347  C   VAL B  67      -3.631 -24.906 -15.469  1.00 97.88           C  
ATOM   2348  CB  VAL B  67      -1.186 -24.406 -15.109  1.00 97.88           C  
ATOM   2349  O   VAL B  67      -3.928 -23.828 -15.992  1.00 97.88           O  
ATOM   2350  CG1 VAL B  67      -1.346 -24.141 -13.617  1.00 97.88           C  
ATOM   2351  CG2 VAL B  67       0.235 -24.875 -15.422  1.00 97.88           C  
ATOM   2352  N   ASP B  68      -4.488 -25.594 -14.852  1.00 97.38           N  
ATOM   2353  CA  ASP B  68      -5.875 -25.188 -14.664  1.00 97.38           C  
ATOM   2354  C   ASP B  68      -6.016 -24.266 -13.453  1.00 97.38           C  
ATOM   2355  CB  ASP B  68      -6.785 -26.406 -14.508  1.00 97.38           C  
ATOM   2356  O   ASP B  68      -5.938 -24.719 -12.312  1.00 97.38           O  
ATOM   2357  CG  ASP B  68      -8.234 -26.031 -14.266  1.00 97.38           C  
ATOM   2358  OD1 ASP B  68      -8.586 -24.844 -14.336  1.00 97.38           O  
ATOM   2359  OD2 ASP B  68      -9.039 -26.953 -13.992  1.00 97.38           O  
ATOM   2360  N   PHE B  69      -6.242 -22.953 -13.680  1.00 97.56           N  
ATOM   2361  CA  PHE B  69      -6.355 -21.953 -12.625  1.00 97.56           C  
ATOM   2362  C   PHE B  69      -7.812 -21.562 -12.406  1.00 97.56           C  
ATOM   2363  CB  PHE B  69      -5.527 -20.719 -12.969  1.00 97.56           C  
ATOM   2364  O   PHE B  69      -8.102 -20.500 -11.859  1.00 97.56           O  
ATOM   2365  CG  PHE B  69      -4.121 -20.766 -12.430  1.00 97.56           C  
ATOM   2366  CD1 PHE B  69      -3.521 -21.969 -12.109  1.00 97.56           C  
ATOM   2367  CD2 PHE B  69      -3.402 -19.578 -12.242  1.00 97.56           C  
ATOM   2368  CE1 PHE B  69      -2.221 -22.016 -11.609  1.00 97.56           C  
ATOM   2369  CE2 PHE B  69      -2.104 -19.625 -11.742  1.00 97.56           C  
ATOM   2370  CZ  PHE B  69      -1.516 -20.828 -11.430  1.00 97.56           C  
ATOM   2371  N   SER B  70      -8.820 -22.375 -12.789  1.00 96.62           N  
ATOM   2372  CA  SER B  70     -10.234 -22.062 -12.633  1.00 96.62           C  
ATOM   2373  C   SER B  70     -10.609 -21.922 -11.156  1.00 96.62           C  
ATOM   2374  CB  SER B  70     -11.102 -23.125 -13.289  1.00 96.62           C  
ATOM   2375  O   SER B  70     -11.539 -21.188 -10.820  1.00 96.62           O  
ATOM   2376  OG  SER B  70     -10.844 -24.406 -12.727  1.00 96.62           O  
ATOM   2377  N   GLY B  71      -9.844 -22.562 -10.258  1.00 96.31           N  
ATOM   2378  CA  GLY B  71     -10.133 -22.516  -8.836  1.00 96.31           C  
ATOM   2379  C   GLY B  71      -9.195 -21.609  -8.062  1.00 96.31           C  
ATOM   2380  O   GLY B  71      -9.023 -21.781  -6.852  1.00 96.31           O  
ATOM   2381  N   VAL B  72      -8.484 -20.703  -8.758  1.00 96.75           N  
ATOM   2382  CA  VAL B  72      -7.477 -19.859  -8.125  1.00 96.75           C  
ATOM   2383  C   VAL B  72      -7.965 -18.406  -8.086  1.00 96.75           C  
ATOM   2384  CB  VAL B  72      -6.117 -19.938  -8.852  1.00 96.75           C  
ATOM   2385  O   VAL B  72      -7.922 -17.703  -9.102  1.00 96.75           O  
ATOM   2386  CG1 VAL B  72      -5.090 -19.031  -8.188  1.00 96.75           C  
ATOM   2387  CG2 VAL B  72      -5.613 -21.391  -8.875  1.00 96.75           C  
ATOM   2388  N   PRO B  73      -8.398 -17.969  -6.957  1.00 95.56           N  
ATOM   2389  CA  PRO B  73      -8.945 -16.609  -6.879  1.00 95.56           C  
ATOM   2390  C   PRO B  73      -7.859 -15.539  -6.773  1.00 95.56           C  
ATOM   2391  CB  PRO B  73      -9.797 -16.641  -5.609  1.00 95.56           C  
ATOM   2392  O   PRO B  73      -8.133 -14.352  -6.969  1.00 95.56           O  
ATOM   2393  CG  PRO B  73      -9.133 -17.656  -4.727  1.00 95.56           C  
ATOM   2394  CD  PRO B  73      -8.570 -18.750  -5.590  1.00 95.56           C  
ATOM   2395  N   LEU B  74      -6.652 -15.945  -6.422  1.00 96.44           N  
ATOM   2396  CA  LEU B  74      -5.594 -14.977  -6.191  1.00 96.44           C  
ATOM   2397  C   LEU B  74      -4.227 -15.570  -6.512  1.00 96.44           C  
ATOM   2398  CB  LEU B  74      -5.621 -14.484  -4.738  1.00 96.44           C  
ATOM   2399  O   LEU B  74      -3.951 -16.719  -6.168  1.00 96.44           O  
ATOM   2400  CG  LEU B  74      -4.609 -13.406  -4.367  1.00 96.44           C  
ATOM   2401  CD1 LEU B  74      -5.238 -12.391  -3.422  1.00 96.44           C  
ATOM   2402  CD2 LEU B  74      -3.367 -14.031  -3.738  1.00 96.44           C  
ATOM   2403  N   VAL B  75      -3.418 -14.758  -7.156  1.00 96.44           N  
ATOM   2404  CA  VAL B  75      -2.002 -15.039  -7.367  1.00 96.44           C  
ATOM   2405  C   VAL B  75      -1.174 -13.805  -7.004  1.00 96.44           C  
ATOM   2406  CB  VAL B  75      -1.716 -15.453  -8.828  1.00 96.44           C  
ATOM   2407  O   VAL B  75      -1.380 -12.727  -7.559  1.00 96.44           O  
ATOM   2408  CG1 VAL B  75      -0.224 -15.711  -9.031  1.00 96.44           C  
ATOM   2409  CG2 VAL B  75      -2.527 -16.703  -9.195  1.00 96.44           C  
ATOM   2410  N   ASP B  76      -0.270 -13.945  -6.035  1.00 95.69           N  
ATOM   2411  CA  ASP B  76       0.579 -12.805  -5.684  1.00 95.69           C  
ATOM   2412  C   ASP B  76       1.906 -12.859  -6.438  1.00 95.69           C  
ATOM   2413  CB  ASP B  76       0.833 -12.773  -4.176  1.00 95.69           C  
ATOM   2414  O   ASP B  76       2.045 -13.609  -7.406  1.00 95.69           O  
ATOM   2415  CG  ASP B  76       1.753 -13.891  -3.705  1.00 95.69           C  
ATOM   2416  OD1 ASP B  76       2.150 -14.742  -4.527  1.00 95.69           O  
ATOM   2417  OD2 ASP B  76       2.080 -13.914  -2.498  1.00 95.69           O  
ATOM   2418  N   ALA B  77       2.805 -12.023  -6.078  1.00 94.94           N  
ATOM   2419  CA  ALA B  77       4.082 -11.906  -6.777  1.00 94.94           C  
ATOM   2420  C   ALA B  77       4.883 -13.203  -6.664  1.00 94.94           C  
ATOM   2421  CB  ALA B  77       4.887 -10.734  -6.227  1.00 94.94           C  
ATOM   2422  O   ALA B  77       5.609 -13.570  -7.590  1.00 94.94           O  
ATOM   2423  N   ALA B  78       4.805 -13.906  -5.531  1.00 94.38           N  
ATOM   2424  CA  ALA B  78       5.488 -15.188  -5.379  1.00 94.38           C  
ATOM   2425  C   ALA B  78       4.953 -16.219  -6.367  1.00 94.38           C  
ATOM   2426  CB  ALA B  78       5.344 -15.695  -3.947  1.00 94.38           C  
ATOM   2427  O   ALA B  78       5.723 -16.984  -6.949  1.00 94.38           O  
ATOM   2428  N   GLY B  79       3.607 -16.219  -6.488  1.00 95.94           N  
ATOM   2429  CA  GLY B  79       3.012 -17.094  -7.484  1.00 95.94           C  
ATOM   2430  C   GLY B  79       3.469 -16.797  -8.898  1.00 95.94           C  
ATOM   2431  O   GLY B  79       3.789 -17.719  -9.664  1.00 95.94           O  
ATOM   2432  N   VAL B  80       3.508 -15.570  -9.273  1.00 96.31           N  
ATOM   2433  CA  VAL B  80       3.971 -15.141 -10.586  1.00 96.31           C  
ATOM   2434  C   VAL B  80       5.402 -15.617 -10.812  1.00 96.31           C  
ATOM   2435  CB  VAL B  80       3.893 -13.602 -10.742  1.00 96.31           C  
ATOM   2436  O   VAL B  80       5.730 -16.141 -11.883  1.00 96.31           O  
ATOM   2437  CG1 VAL B  80       4.629 -13.148 -12.000  1.00 96.31           C  
ATOM   2438  CG2 VAL B  80       2.438 -13.148 -10.773  1.00 96.31           C  
ATOM   2439  N   ALA B  81       6.215 -15.523  -9.812  1.00 94.56           N  
ATOM   2440  CA  ALA B  81       7.609 -15.938  -9.938  1.00 94.56           C  
ATOM   2441  C   ALA B  81       7.715 -17.422 -10.258  1.00 94.56           C  
ATOM   2442  CB  ALA B  81       8.375 -15.617  -8.648  1.00 94.56           C  
ATOM   2443  O   ALA B  81       8.500 -17.828 -11.117  1.00 94.56           O  
ATOM   2444  N   VAL B  82       6.938 -18.172  -9.562  1.00 96.06           N  
ATOM   2445  CA  VAL B  82       6.961 -19.609  -9.773  1.00 96.06           C  
ATOM   2446  C   VAL B  82       6.480 -19.938 -11.188  1.00 96.06           C  
ATOM   2447  CB  VAL B  82       6.094 -20.359  -8.734  1.00 96.06           C  
ATOM   2448  O   VAL B  82       7.020 -20.828 -11.852  1.00 96.06           O  
ATOM   2449  CG1 VAL B  82       5.789 -21.781  -9.211  1.00 96.06           C  
ATOM   2450  CG2 VAL B  82       6.793 -20.375  -7.379  1.00 96.06           C  
ATOM   2451  N   LEU B  83       5.465 -19.234 -11.688  1.00 96.56           N  
ATOM   2452  CA  LEU B  83       4.977 -19.453 -13.039  1.00 96.56           C  
ATOM   2453  C   LEU B  83       6.031 -19.062 -14.070  1.00 96.56           C  
ATOM   2454  CB  LEU B  83       3.689 -18.656 -13.281  1.00 96.56           C  
ATOM   2455  O   LEU B  83       6.211 -19.750 -15.078  1.00 96.56           O  
ATOM   2456  CG  LEU B  83       2.430 -19.172 -12.586  1.00 96.56           C  
ATOM   2457  CD1 LEU B  83       1.279 -18.188 -12.766  1.00 96.56           C  
ATOM   2458  CD2 LEU B  83       2.051 -20.547 -13.125  1.00 96.56           C  
ATOM   2459  N   VAL B  84       6.789 -18.016 -13.820  1.00 95.50           N  
ATOM   2460  CA  VAL B  84       7.871 -17.594 -14.703  1.00 95.50           C  
ATOM   2461  C   VAL B  84       8.953 -18.672 -14.742  1.00 95.50           C  
ATOM   2462  CB  VAL B  84       8.469 -16.250 -14.250  1.00 95.50           C  
ATOM   2463  O   VAL B  84       9.445 -19.031 -15.812  1.00 95.50           O  
ATOM   2464  CG1 VAL B  84       9.758 -15.945 -15.016  1.00 95.50           C  
ATOM   2465  CG2 VAL B  84       7.457 -15.117 -14.453  1.00 95.50           C  
ATOM   2466  N   GLU B  85       9.289 -19.141 -13.617  1.00 95.38           N  
ATOM   2467  CA  GLU B  85      10.266 -20.234 -13.539  1.00 95.38           C  
ATOM   2468  C   GLU B  85       9.789 -21.453 -14.320  1.00 95.38           C  
ATOM   2469  CB  GLU B  85      10.523 -20.609 -12.078  1.00 95.38           C  
ATOM   2470  O   GLU B  85      10.586 -22.094 -15.016  1.00 95.38           O  
ATOM   2471  CG  GLU B  85      11.320 -19.562 -11.305  1.00 95.38           C  
ATOM   2472  CD  GLU B  85      11.406 -19.875  -9.812  1.00 95.38           C  
ATOM   2473  OE1 GLU B  85      11.898 -19.016  -9.047  1.00 95.38           O  
ATOM   2474  OE2 GLU B  85      10.984 -20.984  -9.406  1.00 95.38           O  
ATOM   2475  N   ALA B  86       8.531 -21.750 -14.156  1.00 96.81           N  
ATOM   2476  CA  ALA B  86       7.957 -22.891 -14.852  1.00 96.81           C  
ATOM   2477  C   ALA B  86       8.008 -22.703 -16.359  1.00 96.81           C  
ATOM   2478  CB  ALA B  86       6.516 -23.125 -14.391  1.00 96.81           C  
ATOM   2479  O   ALA B  86       8.289 -23.656 -17.109  1.00 96.81           O  
ATOM   2480  N   VAL B  87       7.730 -21.531 -16.828  1.00 96.25           N  
ATOM   2481  CA  VAL B  87       7.777 -21.234 -18.250  1.00 96.25           C  
ATOM   2482  C   VAL B  87       9.195 -21.422 -18.781  1.00 96.25           C  
ATOM   2483  CB  VAL B  87       7.297 -19.781 -18.547  1.00 96.25           C  
ATOM   2484  O   VAL B  87       9.391 -22.047 -19.828  1.00 96.25           O  
ATOM   2485  CG1 VAL B  87       7.621 -19.391 -19.984  1.00 96.25           C  
ATOM   2486  CG2 VAL B  87       5.801 -19.656 -18.266  1.00 96.25           C  
ATOM   2487  N   ARG B  88      10.141 -21.000 -18.047  1.00 95.69           N  
ATOM   2488  CA  ARG B  88      11.531 -21.188 -18.438  1.00 95.69           C  
ATOM   2489  C   ARG B  88      11.898 -22.656 -18.484  1.00 95.69           C  
ATOM   2490  CB  ARG B  88      12.461 -20.438 -17.484  1.00 95.69           C  
ATOM   2491  O   ARG B  88      12.492 -23.125 -19.469  1.00 95.69           O  
ATOM   2492  CG  ARG B  88      13.922 -20.469 -17.891  1.00 95.69           C  
ATOM   2493  CD  ARG B  88      14.812 -19.750 -16.891  1.00 95.69           C  
ATOM   2494  NE  ARG B  88      14.758 -20.375 -15.578  1.00 95.69           N  
ATOM   2495  NH1 ARG B  88      16.547 -21.781 -15.945  1.00 95.69           N  
ATOM   2496  NH2 ARG B  88      15.445 -21.828 -13.938  1.00 95.69           N  
ATOM   2497  CZ  ARG B  88      15.586 -21.328 -15.156  1.00 95.69           C  
ATOM   2498  N   ALA B  89      11.523 -23.359 -17.484  1.00 96.44           N  
ATOM   2499  CA  ALA B  89      11.828 -24.797 -17.406  1.00 96.44           C  
ATOM   2500  C   ALA B  89      11.156 -25.562 -18.547  1.00 96.44           C  
ATOM   2501  CB  ALA B  89      11.391 -25.359 -16.062  1.00 96.44           C  
ATOM   2502  O   ALA B  89      11.766 -26.453 -19.141  1.00 96.44           O  
ATOM   2503  N   ALA B  90       9.922 -25.219 -18.781  1.00 96.62           N  
ATOM   2504  CA  ALA B  90       9.188 -25.859 -19.875  1.00 96.62           C  
ATOM   2505  C   ALA B  90       9.875 -25.609 -21.219  1.00 96.62           C  
ATOM   2506  CB  ALA B  90       7.750 -25.359 -19.922  1.00 96.62           C  
ATOM   2507  O   ALA B  90       9.969 -26.516 -22.047  1.00 96.62           O  
ATOM   2508  N   GLY B  91      10.375 -24.422 -21.406  1.00 95.94           N  
ATOM   2509  CA  GLY B  91      11.125 -24.125 -22.609  1.00 95.94           C  
ATOM   2510  C   GLY B  91      12.375 -24.969 -22.766  1.00 95.94           C  
ATOM   2511  O   GLY B  91      12.633 -25.516 -23.844  1.00 95.94           O  
ATOM   2512  N   GLU B  92      13.047 -25.141 -21.766  1.00 96.25           N  
ATOM   2513  CA  GLU B  92      14.258 -25.953 -21.781  1.00 96.25           C  
ATOM   2514  C   GLU B  92      13.938 -27.406 -22.062  1.00 96.25           C  
ATOM   2515  CB  GLU B  92      15.008 -25.812 -20.453  1.00 96.25           C  
ATOM   2516  O   GLU B  92      14.695 -28.094 -22.750  1.00 96.25           O  
ATOM   2517  CG  GLU B  92      15.664 -24.469 -20.250  1.00 96.25           C  
ATOM   2518  CD  GLU B  92      16.250 -24.297 -18.859  1.00 96.25           C  
ATOM   2519  OE1 GLU B  92      16.719 -23.172 -18.531  1.00 96.25           O  
ATOM   2520  OE2 GLU B  92      16.250 -25.281 -18.094  1.00 96.25           O  
ATOM   2521  N   ALA B  93      12.812 -27.812 -21.641  1.00 96.25           N  
ATOM   2522  CA  ALA B  93      12.406 -29.203 -21.812  1.00 96.25           C  
ATOM   2523  C   ALA B  93      11.625 -29.391 -23.109  1.00 96.25           C  
ATOM   2524  CB  ALA B  93      11.570 -29.672 -20.609  1.00 96.25           C  
ATOM   2525  O   ALA B  93      11.195 -30.516 -23.422  1.00 96.25           O  
ATOM   2526  N   ARG B  94      11.383 -28.266 -23.812  1.00 96.19           N  
ATOM   2527  CA  ARG B  94      10.602 -28.281 -25.047  1.00 96.19           C  
ATOM   2528  C   ARG B  94       9.180 -28.781 -24.797  1.00 96.19           C  
ATOM   2529  CB  ARG B  94      11.273 -29.156 -26.109  1.00 96.19           C  
ATOM   2530  O   ARG B  94       8.656 -29.594 -25.547  1.00 96.19           O  
ATOM   2531  CG  ARG B  94      12.633 -28.641 -26.547  1.00 96.19           C  
ATOM   2532  CD  ARG B  94      13.203 -29.469 -27.703  1.00 96.19           C  
ATOM   2533  NE  ARG B  94      14.492 -28.938 -28.156  1.00 96.19           N  
ATOM   2534  NH1 ARG B  94      14.898 -30.672 -29.641  1.00 96.19           N  
ATOM   2535  NH2 ARG B  94      16.422 -28.969 -29.406  1.00 96.19           N  
ATOM   2536  CZ  ARG B  94      15.266 -29.531 -29.062  1.00 96.19           C  
ATOM   2537  N   VAL B  95       8.586 -28.438 -23.672  1.00 95.50           N  
ATOM   2538  CA  VAL B  95       7.211 -28.734 -23.266  1.00 95.50           C  
ATOM   2539  C   VAL B  95       6.344 -27.500 -23.453  1.00 95.50           C  
ATOM   2540  CB  VAL B  95       7.133 -29.234 -21.812  1.00 95.50           C  
ATOM   2541  O   VAL B  95       6.746 -26.391 -23.094  1.00 95.50           O  
ATOM   2542  CG1 VAL B  95       5.680 -29.375 -21.359  1.00 95.50           C  
ATOM   2543  CG2 VAL B  95       7.875 -30.562 -21.656  1.00 95.50           C  
ATOM   2544  N   ASP B  96       5.172 -27.609 -24.141  1.00 95.69           N  
ATOM   2545  CA  ASP B  96       4.227 -26.500 -24.250  1.00 95.69           C  
ATOM   2546  C   ASP B  96       3.477 -26.281 -22.953  1.00 95.69           C  
ATOM   2547  CB  ASP B  96       3.236 -26.766 -25.391  1.00 95.69           C  
ATOM   2548  O   ASP B  96       2.809 -27.188 -22.453  1.00 95.69           O  
ATOM   2549  CG  ASP B  96       3.873 -26.672 -26.766  1.00 95.69           C  
ATOM   2550  OD1 ASP B  96       4.918 -26.000 -26.906  1.00 95.69           O  
ATOM   2551  OD2 ASP B  96       3.322 -27.266 -27.719  1.00 95.69           O  
ATOM   2552  N   LEU B  97       3.578 -25.125 -22.344  1.00 96.81           N  
ATOM   2553  CA  LEU B  97       2.930 -24.812 -21.078  1.00 96.81           C  
ATOM   2554  C   LEU B  97       1.884 -23.719 -21.250  1.00 96.81           C  
ATOM   2555  CB  LEU B  97       3.967 -24.375 -20.031  1.00 96.81           C  
ATOM   2556  O   LEU B  97       2.170 -22.672 -21.844  1.00 96.81           O  
ATOM   2557  CG  LEU B  97       3.439 -24.109 -18.625  1.00 96.81           C  
ATOM   2558  CD1 LEU B  97       4.453 -24.578 -17.578  1.00 96.81           C  
ATOM   2559  CD2 LEU B  97       3.121 -22.625 -18.453  1.00 96.81           C  
ATOM   2560  N   CYS B  98       0.689 -23.938 -20.812  1.00 97.25           N  
ATOM   2561  CA  CYS B  98      -0.344 -22.906 -20.859  1.00 97.25           C  
ATOM   2562  C   CYS B  98      -1.161 -22.891 -19.578  1.00 97.25           C  
ATOM   2563  CB  CYS B  98      -1.266 -23.141 -22.062  1.00 97.25           C  
ATOM   2564  O   CYS B  98      -1.129 -23.844 -18.797  1.00 97.25           O  
ATOM   2565  SG  CYS B  98      -2.396 -24.531 -21.859  1.00 97.25           S  
ATOM   2566  N   VAL B  99      -1.739 -21.766 -19.266  1.00 97.75           N  
ATOM   2567  CA  VAL B  99      -2.617 -21.594 -18.109  1.00 97.75           C  
ATOM   2568  C   VAL B  99      -4.059 -21.438 -18.594  1.00 97.75           C  
ATOM   2569  CB  VAL B  99      -2.193 -20.391 -17.250  1.00 97.75           C  
ATOM   2570  O   VAL B  99      -4.355 -20.562 -19.406  1.00 97.75           O  
ATOM   2571  CG1 VAL B  99      -3.164 -20.188 -16.094  1.00 97.75           C  
ATOM   2572  CG2 VAL B  99      -0.767 -20.578 -16.734  1.00 97.75           C  
ATOM   2573  N   SER B 100      -4.934 -22.234 -18.141  1.00 96.81           N  
ATOM   2574  CA  SER B 100      -6.340 -22.188 -18.531  1.00 96.81           C  
ATOM   2575  C   SER B 100      -7.227 -21.844 -17.328  1.00 96.81           C  
ATOM   2576  CB  SER B 100      -6.781 -23.531 -19.125  1.00 96.81           C  
ATOM   2577  O   SER B 100      -6.832 -22.047 -16.188  1.00 96.81           O  
ATOM   2578  OG  SER B 100      -6.797 -24.547 -18.125  1.00 96.81           O  
ATOM   2579  N   GLY B 101      -8.367 -21.219 -17.609  1.00 96.62           N  
ATOM   2580  CA  GLY B 101      -9.422 -21.000 -16.625  1.00 96.62           C  
ATOM   2581  C   GLY B 101      -9.102 -19.891 -15.641  1.00 96.62           C  
ATOM   2582  O   GLY B 101      -9.727 -19.812 -14.586  1.00 96.62           O  
ATOM   2583  N   ALA B 102      -8.062 -19.125 -15.930  1.00 96.88           N  
ATOM   2584  CA  ALA B 102      -7.723 -18.031 -15.023  1.00 96.88           C  
ATOM   2585  C   ALA B 102      -8.875 -17.031 -14.914  1.00 96.88           C  
ATOM   2586  CB  ALA B 102      -6.449 -17.328 -15.484  1.00 96.88           C  
ATOM   2587  O   ALA B 102      -9.391 -16.562 -15.930  1.00 96.88           O  
ATOM   2588  N   GLN B 103      -9.250 -16.734 -13.703  1.00 93.88           N  
ATOM   2589  CA  GLN B 103     -10.258 -15.711 -13.469  1.00 93.88           C  
ATOM   2590  C   GLN B 103      -9.773 -14.336 -13.922  1.00 93.88           C  
ATOM   2591  CB  GLN B 103     -10.648 -15.664 -11.992  1.00 93.88           C  
ATOM   2592  O   GLN B 103      -8.570 -14.117 -14.070  1.00 93.88           O  
ATOM   2593  CG  GLN B 103     -11.195 -16.984 -11.461  1.00 93.88           C  
ATOM   2594  CD  GLN B 103     -11.594 -16.906 -10.000  1.00 93.88           C  
ATOM   2595  NE2 GLN B 103     -11.695 -18.062  -9.352  1.00 93.88           N  
ATOM   2596  OE1 GLN B 103     -11.805 -15.820  -9.453  1.00 93.88           O  
ATOM   2597  N   PRO B 104     -10.672 -13.414 -14.156  1.00 91.88           N  
ATOM   2598  CA  PRO B 104     -10.312 -12.133 -14.766  1.00 91.88           C  
ATOM   2599  C   PRO B 104      -9.195 -11.414 -14.008  1.00 91.88           C  
ATOM   2600  CB  PRO B 104     -11.617 -11.336 -14.703  1.00 91.88           C  
ATOM   2601  O   PRO B 104      -8.234 -10.938 -14.617  1.00 91.88           O  
ATOM   2602  CG  PRO B 104     -12.695 -12.359 -14.859  1.00 91.88           C  
ATOM   2603  CD  PRO B 104     -12.281 -13.602 -14.125  1.00 91.88           C  
ATOM   2604  N   TYR B 105      -9.305 -11.406 -12.688  1.00 91.75           N  
ATOM   2605  CA  TYR B 105      -8.297 -10.688 -11.914  1.00 91.75           C  
ATOM   2606  C   TYR B 105      -6.953 -11.406 -11.961  1.00 91.75           C  
ATOM   2607  CB  TYR B 105      -8.750 -10.539 -10.453  1.00 91.75           C  
ATOM   2608  O   TYR B 105      -5.906 -10.773 -12.102  1.00 91.75           O  
ATOM   2609  CG  TYR B 105      -7.930  -9.547  -9.664  1.00 91.75           C  
ATOM   2610  CD1 TYR B 105      -6.934  -9.984  -8.789  1.00 91.75           C  
ATOM   2611  CD2 TYR B 105      -8.156  -8.180  -9.781  1.00 91.75           C  
ATOM   2612  CE1 TYR B 105      -6.176  -9.078  -8.062  1.00 91.75           C  
ATOM   2613  CE2 TYR B 105      -7.402  -7.266  -9.055  1.00 91.75           C  
ATOM   2614  OH  TYR B 105      -5.672  -6.820  -7.473  1.00 91.75           O  
ATOM   2615  CZ  TYR B 105      -6.418  -7.723  -8.195  1.00 91.75           C  
ATOM   2616  N   VAL B 106      -7.016 -12.711 -11.906  1.00 95.62           N  
ATOM   2617  CA  VAL B 106      -5.789 -13.500 -12.000  1.00 95.62           C  
ATOM   2618  C   VAL B 106      -5.180 -13.344 -13.391  1.00 95.62           C  
ATOM   2619  CB  VAL B 106      -6.055 -14.992 -11.695  1.00 95.62           C  
ATOM   2620  O   VAL B 106      -3.967 -13.156 -13.523  1.00 95.62           O  
ATOM   2621  CG1 VAL B 106      -4.812 -15.828 -12.000  1.00 95.62           C  
ATOM   2622  CG2 VAL B 106      -6.480 -15.164 -10.234  1.00 95.62           C  
ATOM   2623  N   ALA B 107      -6.004 -13.328 -14.414  1.00 95.88           N  
ATOM   2624  CA  ALA B 107      -5.527 -13.133 -15.781  1.00 95.88           C  
ATOM   2625  C   ALA B 107      -4.844 -11.773 -15.930  1.00 95.88           C  
ATOM   2626  CB  ALA B 107      -6.688 -13.250 -16.766  1.00 95.88           C  
ATOM   2627  O   ALA B 107      -3.809 -11.664 -16.594  1.00 95.88           O  
ATOM   2628  N   ARG B 108      -5.422 -10.828 -15.344  1.00 94.38           N  
ATOM   2629  CA  ARG B 108      -4.832  -9.492 -15.391  1.00 94.38           C  
ATOM   2630  C   ARG B 108      -3.463  -9.469 -14.719  1.00 94.38           C  
ATOM   2631  CB  ARG B 108      -5.758  -8.469 -14.719  1.00 94.38           C  
ATOM   2632  O   ARG B 108      -2.516  -8.891 -15.250  1.00 94.38           O  
ATOM   2633  CG  ARG B 108      -5.242  -7.039 -14.781  1.00 94.38           C  
ATOM   2634  CD  ARG B 108      -6.273  -6.047 -14.258  1.00 94.38           C  
ATOM   2635  NE  ARG B 108      -5.715  -4.703 -14.141  1.00 94.38           N  
ATOM   2636  NH1 ARG B 108      -7.668  -3.734 -13.383  1.00 94.38           N  
ATOM   2637  NH2 ARG B 108      -5.785  -2.459 -13.664  1.00 94.38           N  
ATOM   2638  CZ  ARG B 108      -6.391  -3.635 -13.727  1.00 94.38           C  
ATOM   2639  N   VAL B 109      -3.406 -10.109 -13.570  1.00 94.69           N  
ATOM   2640  CA  VAL B 109      -2.143 -10.180 -12.844  1.00 94.69           C  
ATOM   2641  C   VAL B 109      -1.084 -10.859 -13.711  1.00 94.69           C  
ATOM   2642  CB  VAL B 109      -2.299 -10.938 -11.508  1.00 94.69           C  
ATOM   2643  O   VAL B 109       0.035 -10.352 -13.844  1.00 94.69           O  
ATOM   2644  CG1 VAL B 109      -0.936 -11.367 -10.961  1.00 94.69           C  
ATOM   2645  CG2 VAL B 109      -3.039 -10.078 -10.484  1.00 94.69           C  
ATOM   2646  N   LEU B 110      -1.443 -11.922 -14.320  1.00 95.44           N  
ATOM   2647  CA  LEU B 110      -0.506 -12.641 -15.180  1.00 95.44           C  
ATOM   2648  C   LEU B 110      -0.115 -11.797 -16.391  1.00 95.44           C  
ATOM   2649  CB  LEU B 110      -1.112 -13.969 -15.641  1.00 95.44           C  
ATOM   2650  O   LEU B 110       1.059 -11.742 -16.766  1.00 95.44           O  
ATOM   2651  CG  LEU B 110      -1.427 -14.984 -14.547  1.00 95.44           C  
ATOM   2652  CD1 LEU B 110      -1.974 -16.266 -15.164  1.00 95.44           C  
ATOM   2653  CD2 LEU B 110      -0.185 -15.281 -13.711  1.00 95.44           C  
ATOM   2654  N   ALA B 111      -1.042 -11.102 -16.953  1.00 94.19           N  
ATOM   2655  CA  ALA B 111      -0.774 -10.281 -18.125  1.00 94.19           C  
ATOM   2656  C   ALA B 111       0.204  -9.156 -17.797  1.00 94.19           C  
ATOM   2657  CB  ALA B 111      -2.076  -9.711 -18.688  1.00 94.19           C  
ATOM   2658  O   ALA B 111       1.192  -8.961 -18.516  1.00 94.19           O  
ATOM   2659  N   VAL B 112      -0.008  -8.461 -16.672  1.00 92.00           N  
ATOM   2660  CA  VAL B 112       0.839  -7.328 -16.328  1.00 92.00           C  
ATOM   2661  C   VAL B 112       2.229  -7.824 -15.930  1.00 92.00           C  
ATOM   2662  CB  VAL B 112       0.225  -6.492 -15.180  1.00 92.00           C  
ATOM   2663  O   VAL B 112       3.189  -7.047 -15.914  1.00 92.00           O  
ATOM   2664  CG1 VAL B 112      -1.038  -5.773 -15.648  1.00 92.00           C  
ATOM   2665  CG2 VAL B 112      -0.080  -7.379 -13.977  1.00 92.00           C  
ATOM   2666  N   SER B 113       2.273  -9.117 -15.609  1.00 91.88           N  
ATOM   2667  CA  SER B 113       3.549  -9.695 -15.195  1.00 91.88           C  
ATOM   2668  C   SER B 113       4.273 -10.336 -16.375  1.00 91.88           C  
ATOM   2669  CB  SER B 113       3.336 -10.734 -14.094  1.00 91.88           C  
ATOM   2670  O   SER B 113       5.215 -11.109 -16.188  1.00 91.88           O  
ATOM   2671  OG  SER B 113       2.754 -10.141 -12.945  1.00 91.88           O  
ATOM   2672  N   GLY B 114       3.793 -10.156 -17.531  1.00 92.00           N  
ATOM   2673  CA  GLY B 114       4.473 -10.633 -18.719  1.00 92.00           C  
ATOM   2674  C   GLY B 114       4.125 -12.070 -19.062  1.00 92.00           C  
ATOM   2675  O   GLY B 114       4.852 -12.727 -19.812  1.00 92.00           O  
ATOM   2676  N   LEU B 115       3.070 -12.555 -18.484  1.00 94.38           N  
ATOM   2677  CA  LEU B 115       2.705 -13.953 -18.703  1.00 94.38           C  
ATOM   2678  C   LEU B 115       1.446 -14.055 -19.562  1.00 94.38           C  
ATOM   2679  CB  LEU B 115       2.486 -14.664 -17.375  1.00 94.38           C  
ATOM   2680  O   LEU B 115       0.677 -15.008 -19.422  1.00 94.38           O  
ATOM   2681  CG  LEU B 115       3.738 -14.914 -16.531  1.00 94.38           C  
ATOM   2682  CD1 LEU B 115       3.348 -15.367 -15.125  1.00 94.38           C  
ATOM   2683  CD2 LEU B 115       4.629 -15.961 -17.203  1.00 94.38           C  
ATOM   2684  N   GLU B 116       1.212 -13.125 -20.391  1.00 93.44           N  
ATOM   2685  CA  GLU B 116       0.042 -13.133 -21.266  1.00 93.44           C  
ATOM   2686  C   GLU B 116       0.085 -14.312 -22.234  1.00 93.44           C  
ATOM   2687  CB  GLU B 116      -0.060 -11.820 -22.031  1.00 93.44           C  
ATOM   2688  O   GLU B 116      -0.949 -14.906 -22.547  1.00 93.44           O  
ATOM   2689  CG  GLU B 116      -1.336 -11.680 -22.859  1.00 93.44           C  
ATOM   2690  CD  GLU B 116      -1.468 -10.336 -23.547  1.00 93.44           C  
ATOM   2691  OE1 GLU B 116      -2.500 -10.086 -24.203  1.00 93.44           O  
ATOM   2692  OE2 GLU B 116      -0.531  -9.516 -23.406  1.00 93.44           O  
ATOM   2693  N   ALA B 117       1.283 -14.648 -22.688  1.00 93.31           N  
ATOM   2694  CA  ALA B 117       1.446 -15.688 -23.703  1.00 93.31           C  
ATOM   2695  C   ALA B 117       0.932 -17.031 -23.203  1.00 93.31           C  
ATOM   2696  CB  ALA B 117       2.912 -15.797 -24.125  1.00 93.31           C  
ATOM   2697  O   ALA B 117       0.344 -17.797 -23.953  1.00 93.31           O  
ATOM   2698  N   VAL B 118       1.080 -17.281 -21.891  1.00 92.69           N  
ATOM   2699  CA  VAL B 118       0.694 -18.578 -21.375  1.00 92.69           C  
ATOM   2700  C   VAL B 118      -0.820 -18.641 -21.188  1.00 92.69           C  
ATOM   2701  CB  VAL B 118       1.410 -18.906 -20.047  1.00 92.69           C  
ATOM   2702  O   VAL B 118      -1.393 -19.719 -21.031  1.00 92.69           O  
ATOM   2703  CG1 VAL B 118       2.924 -18.969 -20.250  1.00 92.69           C  
ATOM   2704  CG2 VAL B 118       1.049 -17.859 -18.984  1.00 92.69           C  
ATOM   2705  N   LEU B 119      -1.491 -17.531 -21.156  1.00 89.56           N  
ATOM   2706  CA  LEU B 119      -2.945 -17.469 -21.062  1.00 89.56           C  
ATOM   2707  C   LEU B 119      -3.594 -17.766 -22.406  1.00 89.56           C  
ATOM   2708  CB  LEU B 119      -3.395 -16.109 -20.547  1.00 89.56           C  
ATOM   2709  O   LEU B 119      -4.727 -18.250 -22.469  1.00 89.56           O  
ATOM   2710  CG  LEU B 119      -3.002 -15.766 -19.109  1.00 89.56           C  
ATOM   2711  CD1 LEU B 119      -3.262 -14.289 -18.828  1.00 89.56           C  
ATOM   2712  CD2 LEU B 119      -3.762 -16.641 -18.125  1.00 89.56           C  
ATOM   2713  N   ARG B 120      -2.949 -17.500 -23.547  1.00 82.06           N  
ATOM   2714  CA  ARG B 120      -3.510 -17.562 -24.906  1.00 82.06           C  
ATOM   2715  C   ARG B 120      -3.256 -18.922 -25.531  1.00 82.06           C  
ATOM   2716  CB  ARG B 120      -2.924 -16.453 -25.781  1.00 82.06           C  
ATOM   2717  O   ARG B 120      -3.932 -19.312 -26.500  1.00 82.06           O  
ATOM   2718  CG  ARG B 120      -3.416 -15.062 -25.422  1.00 82.06           C  
ATOM   2719  CD  ARG B 120      -3.020 -14.039 -26.469  1.00 82.06           C  
ATOM   2720  NE  ARG B 120      -1.587 -13.758 -26.438  1.00 82.06           N  
ATOM   2721  NH1 ARG B 120      -1.820 -11.570 -25.750  1.00 82.06           N  
ATOM   2722  NH2 ARG B 120       0.267 -12.445 -26.109  1.00 82.06           N  
ATOM   2723  CZ  ARG B 120      -1.050 -12.594 -26.094  1.00 82.06           C  
ATOM   2724  N   ARG B 121      -2.361 -19.672 -25.031  1.00 73.62           N  
ATOM   2725  CA  ARG B 121      -1.896 -20.891 -25.688  1.00 73.62           C  
ATOM   2726  C   ARG B 121      -2.846 -22.047 -25.406  1.00 73.62           C  
ATOM   2727  CB  ARG B 121      -0.484 -21.234 -25.219  1.00 73.62           C  
ATOM   2728  O   ARG B 121      -2.699 -23.125 -25.984  1.00 73.62           O  
ATOM   2729  CG  ARG B 121       0.605 -20.375 -25.844  1.00 73.62           C  
ATOM   2730  CD  ARG B 121       1.994 -20.828 -25.422  1.00 73.62           C  
ATOM   2731  NE  ARG B 121       3.012 -19.844 -25.750  1.00 73.62           N  
ATOM   2732  NH1 ARG B 121       4.652 -21.391 -26.250  1.00 73.62           N  
ATOM   2733  NH2 ARG B 121       5.098 -19.141 -26.406  1.00 73.62           N  
ATOM   2734  CZ  ARG B 121       4.250 -20.125 -26.141  1.00 73.62           C  
ATOM   2735  N   CYS B 122      -3.875 -21.750 -24.500  1.00 72.56           N  
ATOM   2736  CA  CYS B 122      -4.723 -22.891 -24.188  1.00 72.56           C  
ATOM   2737  C   CYS B 122      -5.859 -23.016 -25.203  1.00 72.56           C  
ATOM   2738  CB  CYS B 122      -5.297 -22.766 -22.781  1.00 72.56           C  
ATOM   2739  O   CYS B 122      -6.305 -22.016 -25.766  1.00 72.56           O  
ATOM   2740  SG  CYS B 122      -4.078 -23.047 -21.469  1.00 72.56           S  
TER    2741      CYS B 122                                                      
ENDMDL                                                                          
END                                                                             
