# Supplementary material for: A unique sigma/anti-sigma system in the actinomycete Actinoplanes missouriensis
Source: Nat Commun. 2023 Dec 20;14:8483. doi: 10.1038/s41467-023-44291-y (PMC10733313; doi:10.1038/s41467-023-44291-y)
Supplement: Supplementary file 4 — Dataset 1 [file 41467_2023_44291_MOESM4_ESM.zip › Fig. S7a.pdb]

MODEL     1                                                                     
ATOM      1  N   MET A   1     -19.719  19.125  28.109  1.00 63.59           N  
ATOM      2  CA  MET A   1     -20.172  18.422  26.922  1.00 63.59           C  
ATOM      3  C   MET A   1     -19.031  17.656  26.266  1.00 63.59           C  
ATOM      4  CB  MET A   1     -20.781  19.406  25.922  1.00 63.59           C  
ATOM      5  O   MET A   1     -17.891  18.125  26.266  1.00 63.59           O  
ATOM      6  CG  MET A   1     -22.234  19.125  25.594  1.00 63.59           C  
ATOM      7  SD  MET A   1     -22.953  20.344  24.406  1.00 63.59           S  
ATOM      8  CE  MET A   1     -23.312  19.250  23.016  1.00 63.59           C  
ATOM      9  N   ALA A   2     -19.219  16.297  26.016  1.00 79.19           N  
ATOM     10  CA  ALA A   2     -18.281  15.367  25.375  1.00 79.19           C  
ATOM     11  C   ALA A   2     -17.703  15.953  24.094  1.00 79.19           C  
ATOM     12  CB  ALA A   2     -18.969  14.031  25.094  1.00 79.19           C  
ATOM     13  O   ALA A   2     -18.328  16.797  23.453  1.00 79.19           O  
ATOM     14  N   VAL A   3     -16.453  15.797  23.891  1.00 86.12           N  
ATOM     15  CA  VAL A   3     -15.773  16.344  22.719  1.00 86.12           C  
ATOM     16  C   VAL A   3     -16.344  15.703  21.453  1.00 86.12           C  
ATOM     17  CB  VAL A   3     -14.242  16.109  22.797  1.00 86.12           C  
ATOM     18  O   VAL A   3     -16.531  14.484  21.406  1.00 86.12           O  
ATOM     19  CG1 VAL A   3     -13.586  16.453  21.469  1.00 86.12           C  
ATOM     20  CG2 VAL A   3     -13.641  16.938  23.938  1.00 86.12           C  
ATOM     21  N   HIS A   4     -16.891  16.500  20.578  1.00 90.00           N  
ATOM     22  CA  HIS A   4     -17.219  16.062  19.234  1.00 90.00           C  
ATOM     23  C   HIS A   4     -16.234  16.609  18.203  1.00 90.00           C  
ATOM     24  CB  HIS A   4     -18.641  16.484  18.859  1.00 90.00           C  
ATOM     25  O   HIS A   4     -15.625  17.672  18.422  1.00 90.00           O  
ATOM     26  CG  HIS A   4     -18.766  17.938  18.547  1.00 90.00           C  
ATOM     27  CD2 HIS A   4     -18.906  18.578  17.359  1.00 90.00           C  
ATOM     28  ND1 HIS A   4     -18.766  18.922  19.516  1.00 90.00           N  
ATOM     29  CE1 HIS A   4     -18.906  20.094  18.938  1.00 90.00           C  
ATOM     30  NE2 HIS A   4     -18.984  19.922  17.625  1.00 90.00           N  
ATOM     31  N   CYS A   5     -16.000  15.766  17.125  1.00 88.56           N  
ATOM     32  CA  CYS A   5     -15.008  16.156  16.125  1.00 88.56           C  
ATOM     33  C   CYS A   5     -15.648  16.328  14.758  1.00 88.56           C  
ATOM     34  CB  CYS A   5     -13.898  15.109  16.047  1.00 88.56           C  
ATOM     35  O   CYS A   5     -16.172  15.375  14.180  1.00 88.56           O  
ATOM     36  SG  CYS A   5     -12.477  15.625  15.062  1.00 88.56           S  
ATOM     37  N   ASP A   6     -15.531  17.609  14.297  1.00 91.06           N  
ATOM     38  CA  ASP A   6     -15.977  17.906  12.938  1.00 91.06           C  
ATOM     39  C   ASP A   6     -14.820  17.797  11.945  1.00 91.06           C  
ATOM     40  CB  ASP A   6     -16.578  19.312  12.875  1.00 91.06           C  
ATOM     41  O   ASP A   6     -13.711  18.250  12.219  1.00 91.06           O  
ATOM     42  CG  ASP A   6     -17.984  19.375  13.445  1.00 91.06           C  
ATOM     43  OD1 ASP A   6     -18.594  18.312  13.703  1.00 91.06           O  
ATOM     44  OD2 ASP A   6     -18.500  20.500  13.641  1.00 91.06           O  
ATOM     45  N   VAL A   7     -15.102  17.094  10.875  1.00 90.75           N  
ATOM     46  CA  VAL A   7     -14.047  16.906   9.891  1.00 90.75           C  
ATOM     47  C   VAL A   7     -14.469  17.516   8.555  1.00 90.75           C  
ATOM     48  CB  VAL A   7     -13.711  15.406   9.703  1.00 90.75           C  
ATOM     49  O   VAL A   7     -15.594  17.297   8.094  1.00 90.75           O  
ATOM     50  CG1 VAL A   7     -12.609  15.227   8.664  1.00 90.75           C  
ATOM     51  CG2 VAL A   7     -13.297  14.789  11.039  1.00 90.75           C  
ATOM     52  N   ARG A   8     -13.586  18.281   8.016  1.00 88.69           N  
ATOM     53  CA  ARG A   8     -13.789  18.891   6.707  1.00 88.69           C  
ATOM     54  C   ARG A   8     -12.625  18.578   5.773  1.00 88.69           C  
ATOM     55  CB  ARG A   8     -13.969  20.406   6.840  1.00 88.69           C  
ATOM     56  O   ARG A   8     -11.484  18.438   6.223  1.00 88.69           O  
ATOM     57  CG  ARG A   8     -15.195  20.812   7.633  1.00 88.69           C  
ATOM     58  CD  ARG A   8     -15.336  22.328   7.723  1.00 88.69           C  
ATOM     59  NE  ARG A   8     -16.484  22.719   8.531  1.00 88.69           N  
ATOM     60  NH1 ARG A   8     -15.812  24.922   8.789  1.00 88.69           N  
ATOM     61  NH2 ARG A   8     -17.766  24.188   9.750  1.00 88.69           N  
ATOM     62  CZ  ARG A   8     -16.688  23.938   9.023  1.00 88.69           C  
ATOM     63  N   SER A   9     -12.992  18.422   4.438  1.00 83.38           N  
ATOM     64  CA  SER A   9     -11.961  18.125   3.445  1.00 83.38           C  
ATOM     65  C   SER A   9     -11.930  19.172   2.346  1.00 83.38           C  
ATOM     66  CB  SER A   9     -12.203  16.734   2.832  1.00 83.38           C  
ATOM     67  O   SER A   9     -12.969  19.672   1.923  1.00 83.38           O  
ATOM     68  OG  SER A   9     -11.297  16.500   1.768  1.00 83.38           O  
ATOM     69  N   ASP A  10     -10.812  19.594   2.057  1.00 73.00           N  
ATOM     70  CA  ASP A  10     -10.688  20.453   0.876  1.00 73.00           C  
ATOM     71  C   ASP A  10     -10.203  19.641  -0.329  1.00 73.00           C  
ATOM     72  CB  ASP A  10      -9.734  21.609   1.154  1.00 73.00           C  
ATOM     73  O   ASP A  10      -9.742  20.219  -1.316  1.00 73.00           O  
ATOM     74  CG  ASP A  10      -8.336  21.156   1.537  1.00 73.00           C  
ATOM     75  OD1 ASP A  10      -8.039  19.938   1.429  1.00 73.00           O  
ATOM     76  OD2 ASP A  10      -7.527  22.016   1.954  1.00 73.00           O  
ATOM     77  N   GLY A  11     -10.242  18.344  -0.288  1.00 67.75           N  
ATOM     78  CA  GLY A  11      -9.820  17.453  -1.368  1.00 67.75           C  
ATOM     79  C   GLY A  11      -8.438  16.875  -1.157  1.00 67.75           C  
ATOM     80  O   GLY A  11      -8.180  15.727  -1.553  1.00 67.75           O  
ATOM     81  N   HIS A  12      -7.594  17.625  -0.561  1.00 72.12           N  
ATOM     82  CA  HIS A  12      -6.230  17.156  -0.350  1.00 72.12           C  
ATOM     83  C   HIS A  12      -5.922  17.016   1.137  1.00 72.12           C  
ATOM     84  CB  HIS A  12      -5.227  18.109  -1.008  1.00 72.12           C  
ATOM     85  O   HIS A  12      -5.273  16.047   1.551  1.00 72.12           O  
ATOM     86  CG  HIS A  12      -5.395  18.219  -2.490  1.00 72.12           C  
ATOM     87  CD2 HIS A  12      -5.852  19.234  -3.258  1.00 72.12           C  
ATOM     88  ND1 HIS A  12      -5.070  17.203  -3.355  1.00 72.12           N  
ATOM     89  CE1 HIS A  12      -5.324  17.578  -4.598  1.00 72.12           C  
ATOM     90  NE2 HIS A  12      -5.797  18.812  -4.562  1.00 72.12           N  
ATOM     91  N   THR A  13      -6.414  17.953   1.871  1.00 82.31           N  
ATOM     92  CA  THR A  13      -6.156  17.969   3.307  1.00 82.31           C  
ATOM     93  C   THR A  13      -7.449  17.781   4.094  1.00 82.31           C  
ATOM     94  CB  THR A  13      -5.484  19.297   3.729  1.00 82.31           C  
ATOM     95  O   THR A  13      -8.539  18.031   3.570  1.00 82.31           O  
ATOM     96  CG2 THR A  13      -4.141  19.484   3.027  1.00 82.31           C  
ATOM     97  OG1 THR A  13      -6.340  20.391   3.391  1.00 82.31           O  
ATOM     98  N   LEU A  14      -7.312  17.203   5.211  1.00 88.75           N  
ATOM     99  CA  LEU A  14      -8.430  17.094   6.145  1.00 88.75           C  
ATOM    100  C   LEU A  14      -8.234  18.031   7.328  1.00 88.75           C  
ATOM    101  CB  LEU A  14      -8.586  15.664   6.637  1.00 88.75           C  
ATOM    102  O   LEU A  14      -7.117  18.172   7.836  1.00 88.75           O  
ATOM    103  CG  LEU A  14      -9.148  14.656   5.629  1.00 88.75           C  
ATOM    104  CD1 LEU A  14      -9.172  13.258   6.234  1.00 88.75           C  
ATOM    105  CD2 LEU A  14     -10.539  15.070   5.176  1.00 88.75           C  
ATOM    106  N   VAL A  15      -9.297  18.766   7.625  1.00 92.56           N  
ATOM    107  CA  VAL A  15      -9.305  19.594   8.828  1.00 92.56           C  
ATOM    108  C   VAL A  15     -10.234  18.984   9.875  1.00 92.56           C  
ATOM    109  CB  VAL A  15      -9.727  21.047   8.516  1.00 92.56           C  
ATOM    110  O   VAL A  15     -11.445  18.891   9.656  1.00 92.56           O  
ATOM    111  CG1 VAL A  15      -9.719  21.891   9.781  1.00 92.56           C  
ATOM    112  CG2 VAL A  15      -8.812  21.641   7.453  1.00 92.56           C  
ATOM    113  N   ALA A  16      -9.672  18.531  10.969  1.00 93.69           N  
ATOM    114  CA  ALA A  16     -10.445  18.016  12.102  1.00 93.69           C  
ATOM    115  C   ALA A  16     -10.586  19.078  13.195  1.00 93.69           C  
ATOM    116  CB  ALA A  16      -9.781  16.766  12.664  1.00 93.69           C  
ATOM    117  O   ALA A  16      -9.594  19.641  13.648  1.00 93.69           O  
ATOM    118  N   SER A  17     -11.805  19.344  13.609  1.00 94.25           N  
ATOM    119  CA  SER A  17     -12.078  20.359  14.617  1.00 94.25           C  
ATOM    120  C   SER A  17     -12.750  19.766  15.844  1.00 94.25           C  
ATOM    121  CB  SER A  17     -12.961  21.469  14.031  1.00 94.25           C  
ATOM    122  O   SER A  17     -13.977  19.719  15.930  1.00 94.25           O  
ATOM    123  OG  SER A  17     -12.367  22.031  12.867  1.00 94.25           O  
ATOM    124  N   PRO A  18     -11.945  19.359  16.844  1.00 93.38           N  
ATOM    125  CA  PRO A  18     -12.555  18.922  18.094  1.00 93.38           C  
ATOM    126  C   PRO A  18     -13.211  20.078  18.859  1.00 93.38           C  
ATOM    127  CB  PRO A  18     -11.383  18.344  18.891  1.00 93.38           C  
ATOM    128  O   PRO A  18     -12.586  21.125  19.062  1.00 93.38           O  
ATOM    129  CG  PRO A  18     -10.172  19.000  18.312  1.00 93.38           C  
ATOM    130  CD  PRO A  18     -10.500  19.453  16.906  1.00 93.38           C  
ATOM    131  N   ILE A  19     -14.461  19.938  19.234  1.00 93.00           N  
ATOM    132  CA  ILE A  19     -15.242  20.969  19.906  1.00 93.00           C  
ATOM    133  C   ILE A  19     -15.711  20.453  21.266  1.00 93.00           C  
ATOM    134  CB  ILE A  19     -16.453  21.422  19.062  1.00 93.00           C  
ATOM    135  O   ILE A  19     -16.281  19.375  21.375  1.00 93.00           O  
ATOM    136  CG1 ILE A  19     -15.977  21.859  17.672  1.00 93.00           C  
ATOM    137  CG2 ILE A  19     -17.219  22.531  19.766  1.00 93.00           C  
ATOM    138  CD1 ILE A  19     -17.109  22.047  16.656  1.00 93.00           C  
ATOM    139  N   GLY A  20     -15.469  21.250  22.328  1.00 92.69           N  
ATOM    140  CA  GLY A  20     -15.945  20.875  23.656  1.00 92.69           C  
ATOM    141  C   GLY A  20     -14.844  20.844  24.703  1.00 92.69           C  
ATOM    142  O   GLY A  20     -13.820  21.516  24.547  1.00 92.69           O  
ATOM    143  N   ARG A  21     -15.141  20.172  25.859  1.00 90.88           N  
ATOM    144  CA  ARG A  21     -14.195  20.047  26.953  1.00 90.88           C  
ATOM    145  C   ARG A  21     -13.492  18.688  26.922  1.00 90.88           C  
ATOM    146  CB  ARG A  21     -14.898  20.219  28.297  1.00 90.88           C  
ATOM    147  O   ARG A  21     -14.125  17.656  27.094  1.00 90.88           O  
ATOM    148  CG  ARG A  21     -15.469  21.625  28.516  1.00 90.88           C  
ATOM    149  CD  ARG A  21     -16.125  21.766  29.891  1.00 90.88           C  
ATOM    150  NE  ARG A  21     -16.688  23.094  30.078  1.00 90.88           N  
ATOM    151  NH1 ARG A  21     -17.516  22.656  32.188  1.00 90.88           N  
ATOM    152  NH2 ARG A  21     -17.797  24.734  31.234  1.00 90.88           N  
ATOM    153  CZ  ARG A  21     -17.328  23.500  31.172  1.00 90.88           C  
ATOM    154  N   LEU A  22     -12.203  18.781  26.688  1.00 88.25           N  
ATOM    155  CA  LEU A  22     -11.414  17.562  26.547  1.00 88.25           C  
ATOM    156  C   LEU A  22     -11.047  17.000  27.922  1.00 88.25           C  
ATOM    157  CB  LEU A  22     -10.141  17.828  25.734  1.00 88.25           C  
ATOM    158  O   LEU A  22     -10.320  17.641  28.688  1.00 88.25           O  
ATOM    159  CG  LEU A  22      -9.250  16.625  25.453  1.00 88.25           C  
ATOM    160  CD1 LEU A  22      -9.969  15.641  24.531  1.00 88.25           C  
ATOM    161  CD2 LEU A  22      -7.922  17.062  24.844  1.00 88.25           C  
ATOM    162  N   GLN A  23     -11.641  15.930  28.219  1.00 81.94           N  
ATOM    163  CA  GLN A  23     -11.328  15.125  29.391  1.00 81.94           C  
ATOM    164  C   GLN A  23     -10.758  13.766  29.000  1.00 81.94           C  
ATOM    165  CB  GLN A  23     -12.570  14.938  30.266  1.00 81.94           C  
ATOM    166  O   GLN A  23     -10.688  13.445  27.797  1.00 81.94           O  
ATOM    167  CG  GLN A  23     -13.219  16.250  30.703  1.00 81.94           C  
ATOM    168  CD  GLN A  23     -14.438  16.031  31.578  1.00 81.94           C  
ATOM    169  NE2 GLN A  23     -14.812  17.047  32.344  1.00 81.94           N  
ATOM    170  OE1 GLN A  23     -15.047  14.953  31.562  1.00 81.94           O  
ATOM    171  N   LEU A  24     -10.258  13.031  29.984  1.00 70.75           N  
ATOM    172  CA  LEU A  24      -9.648  11.734  29.703  1.00 70.75           C  
ATOM    173  C   LEU A  24     -10.664  10.789  29.078  1.00 70.75           C  
ATOM    174  CB  LEU A  24      -9.086  11.125  30.984  1.00 70.75           C  
ATOM    175  O   LEU A  24     -10.305   9.953  28.234  1.00 70.75           O  
ATOM    176  CG  LEU A  24      -7.719  11.633  31.438  1.00 70.75           C  
ATOM    177  CD1 LEU A  24      -7.449  11.219  32.875  1.00 70.75           C  
ATOM    178  CD2 LEU A  24      -6.621  11.125  30.516  1.00 70.75           C  
ATOM    179  N   THR A  25     -11.945  10.984  29.406  1.00 75.31           N  
ATOM    180  CA  THR A  25     -12.992  10.109  28.875  1.00 75.31           C  
ATOM    181  C   THR A  25     -13.227  10.367  27.391  1.00 75.31           C  
ATOM    182  CB  THR A  25     -14.312  10.305  29.656  1.00 75.31           C  
ATOM    183  O   THR A  25     -13.773   9.523  26.688  1.00 75.31           O  
ATOM    184  CG2 THR A  25     -14.188   9.797  31.094  1.00 75.31           C  
ATOM    185  OG1 THR A  25     -14.641  11.695  29.672  1.00 75.31           O  
ATOM    186  N   ASP A  26     -12.789  11.523  26.938  1.00 81.19           N  
ATOM    187  CA  ASP A  26     -13.039  11.922  25.562  1.00 81.19           C  
ATOM    188  C   ASP A  26     -11.891  11.500  24.656  1.00 81.19           C  
ATOM    189  CB  ASP A  26     -13.258  13.430  25.469  1.00 81.19           C  
ATOM    190  O   ASP A  26     -11.969  11.633  23.438  1.00 81.19           O  
ATOM    191  CG  ASP A  26     -14.438  13.914  26.281  1.00 81.19           C  
ATOM    192  OD1 ASP A  26     -15.555  13.375  26.125  1.00 81.19           O  
ATOM    193  OD2 ASP A  26     -14.250  14.852  27.094  1.00 81.19           O  
ATOM    194  N   VAL A  27     -10.781  10.969  25.234  1.00 76.50           N  
ATOM    195  CA  VAL A  27      -9.555  10.703  24.484  1.00 76.50           C  
ATOM    196  C   VAL A  27      -9.797   9.602  23.469  1.00 76.50           C  
ATOM    197  CB  VAL A  27      -8.398  10.305  25.438  1.00 76.50           C  
ATOM    198  O   VAL A  27      -9.391   9.719  22.297  1.00 76.50           O  
ATOM    199  CG1 VAL A  27      -7.262   9.648  24.656  1.00 76.50           C  
ATOM    200  CG2 VAL A  27      -7.898  11.523  26.203  1.00 76.50           C  
ATOM    201  N   VAL A  28     -10.492   8.570  23.891  1.00 71.88           N  
ATOM    202  CA  VAL A  28     -10.672   7.414  23.016  1.00 71.88           C  
ATOM    203  C   VAL A  28     -11.539   7.797  21.812  1.00 71.88           C  
ATOM    204  CB  VAL A  28     -11.297   6.219  23.766  1.00 71.88           C  
ATOM    205  O   VAL A  28     -11.133   7.617  20.656  1.00 71.88           O  
ATOM    206  CG1 VAL A  28     -11.773   5.148  22.781  1.00 71.88           C  
ATOM    207  CG2 VAL A  28     -10.305   5.633  24.766  1.00 71.88           C  
ATOM    208  N   PRO A  29     -12.773   8.391  22.047  1.00 78.81           N  
ATOM    209  CA  PRO A  29     -13.570   8.781  20.875  1.00 78.81           C  
ATOM    210  C   PRO A  29     -12.844   9.781  19.969  1.00 78.81           C  
ATOM    211  CB  PRO A  29     -14.820   9.406  21.484  1.00 78.81           C  
ATOM    212  O   PRO A  29     -12.938   9.695  18.750  1.00 78.81           O  
ATOM    213  CG  PRO A  29     -14.828   8.930  22.906  1.00 78.81           C  
ATOM    214  CD  PRO A  29     -13.430   8.547  23.297  1.00 78.81           C  
ATOM    215  N   LEU A  30     -12.164  10.750  20.500  1.00 85.31           N  
ATOM    216  CA  LEU A  30     -11.430  11.727  19.719  1.00 85.31           C  
ATOM    217  C   LEU A  30     -10.312  11.047  18.922  1.00 85.31           C  
ATOM    218  CB  LEU A  30     -10.844  12.820  20.609  1.00 85.31           C  
ATOM    219  O   LEU A  30     -10.117  11.336  17.734  1.00 85.31           O  
ATOM    220  CG  LEU A  30     -10.031  13.906  19.922  1.00 85.31           C  
ATOM    221  CD1 LEU A  30     -10.867  14.594  18.844  1.00 85.31           C  
ATOM    222  CD2 LEU A  30      -9.516  14.922  20.922  1.00 85.31           C  
ATOM    223  N   ARG A  31      -9.570  10.180  19.594  1.00 81.50           N  
ATOM    224  CA  ARG A  31      -8.523   9.422  18.922  1.00 81.50           C  
ATOM    225  C   ARG A  31      -9.086   8.648  17.719  1.00 81.50           C  
ATOM    226  CB  ARG A  31      -7.840   8.461  19.891  1.00 81.50           C  
ATOM    227  O   ARG A  31      -8.508   8.672  16.641  1.00 81.50           O  
ATOM    228  CG  ARG A  31      -6.676   7.695  19.281  1.00 81.50           C  
ATOM    229  CD  ARG A  31      -6.160   6.621  20.234  1.00 81.50           C  
ATOM    230  NE  ARG A  31      -7.098   5.508  20.344  1.00 81.50           N  
ATOM    231  NH1 ARG A  31      -5.914   4.414  22.000  1.00 81.50           N  
ATOM    232  NH2 ARG A  31      -7.875   3.529  21.219  1.00 81.50           N  
ATOM    233  CZ  ARG A  31      -6.961   4.488  21.188  1.00 81.50           C  
ATOM    234  N   ASP A  32     -10.195   8.016  17.969  1.00 77.12           N  
ATOM    235  CA  ASP A  32     -10.812   7.238  16.906  1.00 77.12           C  
ATOM    236  C   ASP A  32     -11.156   8.117  15.703  1.00 77.12           C  
ATOM    237  CB  ASP A  32     -12.078   6.535  17.406  1.00 77.12           C  
ATOM    238  O   ASP A  32     -10.906   7.742  14.555  1.00 77.12           O  
ATOM    239  CG  ASP A  32     -11.773   5.332  18.281  1.00 77.12           C  
ATOM    240  OD1 ASP A  32     -10.586   4.969  18.422  1.00 77.12           O  
ATOM    241  OD2 ASP A  32     -12.727   4.738  18.828  1.00 77.12           O  
ATOM    242  N   SER A  33     -11.664   9.219  15.977  1.00 85.44           N  
ATOM    243  CA  SER A  33     -11.992  10.164  14.906  1.00 85.44           C  
ATOM    244  C   SER A  33     -10.742  10.594  14.148  1.00 85.44           C  
ATOM    245  CB  SER A  33     -12.703  11.391  15.477  1.00 85.44           C  
ATOM    246  O   SER A  33     -10.742  10.633  12.914  1.00 85.44           O  
ATOM    247  OG  SER A  33     -13.984  11.047  15.969  1.00 85.44           O  
ATOM    248  N   LEU A  34      -9.719  10.883  14.883  1.00 85.69           N  
ATOM    249  CA  LEU A  34      -8.484  11.344  14.258  1.00 85.69           C  
ATOM    250  C   LEU A  34      -7.816  10.211  13.477  1.00 85.69           C  
ATOM    251  CB  LEU A  34      -7.512  11.891  15.305  1.00 85.69           C  
ATOM    252  O   LEU A  34      -7.254  10.438  12.406  1.00 85.69           O  
ATOM    253  CG  LEU A  34      -7.945  13.164  16.031  1.00 85.69           C  
ATOM    254  CD1 LEU A  34      -6.945  13.523  17.125  1.00 85.69           C  
ATOM    255  CD2 LEU A  34      -8.094  14.320  15.039  1.00 85.69           C  
ATOM    256  N   LEU A  35      -7.895   9.016  14.016  1.00 79.44           N  
ATOM    257  CA  LEU A  35      -7.320   7.863  13.320  1.00 79.44           C  
ATOM    258  C   LEU A  35      -8.078   7.574  12.031  1.00 79.44           C  
ATOM    259  CB  LEU A  35      -7.344   6.633  14.227  1.00 79.44           C  
ATOM    260  O   LEU A  35      -7.477   7.191  11.023  1.00 79.44           O  
ATOM    261  CG  LEU A  35      -6.387   6.652  15.422  1.00 79.44           C  
ATOM    262  CD1 LEU A  35      -6.461   5.332  16.188  1.00 79.44           C  
ATOM    263  CD2 LEU A  35      -4.961   6.930  14.961  1.00 79.44           C  
ATOM    264  N   LYS A  36      -9.383   7.746  12.055  1.00 81.56           N  
ATOM    265  CA  LYS A  36     -10.156   7.602  10.828  1.00 81.56           C  
ATOM    266  C   LYS A  36      -9.711   8.609   9.766  1.00 81.56           C  
ATOM    267  CB  LYS A  36     -11.656   7.777  11.109  1.00 81.56           C  
ATOM    268  O   LYS A  36      -9.633   8.281   8.586  1.00 81.56           O  
ATOM    269  CG  LYS A  36     -12.289   6.586  11.805  1.00 81.56           C  
ATOM    270  CD  LYS A  36     -13.766   6.836  12.109  1.00 81.56           C  
ATOM    271  CE  LYS A  36     -14.406   5.645  12.805  1.00 81.56           C  
ATOM    272  NZ  LYS A  36     -15.836   5.910  13.156  1.00 81.56           N  
ATOM    273  N   CYS A  37      -9.430   9.805  10.258  1.00 84.88           N  
ATOM    274  CA  CYS A  37      -8.906  10.805   9.336  1.00 84.88           C  
ATOM    275  C   CYS A  37      -7.602  10.336   8.703  1.00 84.88           C  
ATOM    276  CB  CYS A  37      -8.680  12.133  10.062  1.00 84.88           C  
ATOM    277  O   CYS A  37      -7.410  10.477   7.492  1.00 84.88           O  
ATOM    278  SG  CYS A  37     -10.203  12.914  10.633  1.00 84.88           S  
ATOM    279  N   LEU A  38      -6.699   9.781   9.531  1.00 80.62           N  
ATOM    280  CA  LEU A  38      -5.414   9.305   9.023  1.00 80.62           C  
ATOM    281  C   LEU A  38      -5.605   8.164   8.031  1.00 80.62           C  
ATOM    282  CB  LEU A  38      -4.523   8.852  10.180  1.00 80.62           C  
ATOM    283  O   LEU A  38      -4.867   8.062   7.051  1.00 80.62           O  
ATOM    284  CG  LEU A  38      -3.959   9.953  11.078  1.00 80.62           C  
ATOM    285  CD1 LEU A  38      -3.107   9.344  12.188  1.00 80.62           C  
ATOM    286  CD2 LEU A  38      -3.146  10.945  10.258  1.00 80.62           C  
ATOM    287  N   ALA A  39      -6.652   7.312   8.375  1.00 77.94           N  
ATOM    288  CA  ALA A  39      -6.906   6.152   7.531  1.00 77.94           C  
ATOM    289  C   ALA A  39      -7.270   6.574   6.109  1.00 77.94           C  
ATOM    290  CB  ALA A  39      -8.016   5.293   8.125  1.00 77.94           C  
ATOM    291  O   ALA A  39      -7.070   5.816   5.160  1.00 77.94           O  
ATOM    292  N   GLU A  40      -7.785   7.785   5.969  1.00 77.88           N  
ATOM    293  CA  GLU A  40      -8.125   8.312   4.652  1.00 77.88           C  
ATOM    294  C   GLU A  40      -6.867   8.742   3.895  1.00 77.88           C  
ATOM    295  CB  GLU A  40      -9.094   9.492   4.773  1.00 77.88           C  
ATOM    296  O   GLU A  40      -6.930   9.055   2.703  1.00 77.88           O  
ATOM    297  CG  GLU A  40     -10.422   9.125   5.414  1.00 77.88           C  
ATOM    298  CD  GLU A  40     -11.195   8.070   4.637  1.00 77.88           C  
ATOM    299  OE1 GLU A  40     -11.805   7.176   5.270  1.00 77.88           O  
ATOM    300  OE2 GLU A  40     -11.180   8.133   3.389  1.00 77.88           O  
ATOM    301  N   GLN A  41      -5.766   8.797   4.512  1.00 77.12           N  
ATOM    302  CA  GLN A  41      -4.449   9.125   3.979  1.00 77.12           C  
ATOM    303  C   GLN A  41      -4.469  10.469   3.250  1.00 77.12           C  
ATOM    304  CB  GLN A  41      -3.963   8.023   3.037  1.00 77.12           C  
ATOM    305  O   GLN A  41      -4.023  10.562   2.104  1.00 77.12           O  
ATOM    306  CG  GLN A  41      -3.734   6.684   3.725  1.00 77.12           C  
ATOM    307  CD  GLN A  41      -3.287   5.598   2.764  1.00 77.12           C  
ATOM    308  NE2 GLN A  41      -4.055   4.516   2.695  1.00 77.12           N  
ATOM    309  OE1 GLN A  41      -2.264   5.734   2.086  1.00 77.12           O  
ATOM    310  N   PRO A  42      -4.914  11.484   3.957  1.00 79.50           N  
ATOM    311  CA  PRO A  42      -4.855  12.820   3.365  1.00 79.50           C  
ATOM    312  C   PRO A  42      -3.424  13.336   3.209  1.00 79.50           C  
ATOM    313  CB  PRO A  42      -5.641  13.680   4.359  1.00 79.50           C  
ATOM    314  O   PRO A  42      -2.492  12.758   3.775  1.00 79.50           O  
ATOM    315  CG  PRO A  42      -5.398  13.047   5.688  1.00 79.50           C  
ATOM    316  CD  PRO A  42      -5.316  11.555   5.496  1.00 79.50           C  
ATOM    317  N   GLU A  43      -3.309  14.414   2.398  1.00 75.81           N  
ATOM    318  CA  GLU A  43      -1.995  15.039   2.268  1.00 75.81           C  
ATOM    319  C   GLU A  43      -1.509  15.586   3.605  1.00 75.81           C  
ATOM    320  CB  GLU A  43      -2.033  16.156   1.224  1.00 75.81           C  
ATOM    321  O   GLU A  43      -0.312  15.555   3.900  1.00 75.81           O  
ATOM    322  CG  GLU A  43      -1.971  15.664  -0.214  1.00 75.81           C  
ATOM    323  CD  GLU A  43      -1.931  16.781  -1.236  1.00 75.81           C  
ATOM    324  OE1 GLU A  43      -1.954  16.500  -2.455  1.00 75.81           O  
ATOM    325  OE2 GLU A  43      -1.874  17.969  -0.816  1.00 75.81           O  
ATOM    326  N   ALA A  44      -2.439  16.078   4.316  1.00 85.12           N  
ATOM    327  CA  ALA A  44      -2.162  16.547   5.668  1.00 85.12           C  
ATOM    328  C   ALA A  44      -3.420  16.516   6.531  1.00 85.12           C  
ATOM    329  CB  ALA A  44      -1.584  17.953   5.633  1.00 85.12           C  
ATOM    330  O   ALA A  44      -4.535  16.625   6.016  1.00 85.12           O  
ATOM    331  N   LEU A  45      -3.182  16.297   7.762  1.00 88.69           N  
ATOM    332  CA  LEU A  45      -4.254  16.406   8.750  1.00 88.69           C  
ATOM    333  C   LEU A  45      -4.039  17.625   9.641  1.00 88.69           C  
ATOM    334  CB  LEU A  45      -4.332  15.141   9.602  1.00 88.69           C  
ATOM    335  O   LEU A  45      -3.066  17.688  10.398  1.00 88.69           O  
ATOM    336  CG  LEU A  45      -5.371  15.148  10.727  1.00 88.69           C  
ATOM    337  CD1 LEU A  45      -6.773  15.328  10.156  1.00 88.69           C  
ATOM    338  CD2 LEU A  45      -5.281  13.859  11.539  1.00 88.69           C  
ATOM    339  N   LEU A  46      -4.895  18.625   9.445  1.00 92.94           N  
ATOM    340  CA  LEU A  46      -4.863  19.844  10.250  1.00 92.94           C  
ATOM    341  C   LEU A  46      -5.898  19.781  11.367  1.00 92.94           C  
ATOM    342  CB  LEU A  46      -5.117  21.078   9.375  1.00 92.94           C  
ATOM    343  O   LEU A  46      -7.086  19.578  11.109  1.00 92.94           O  
ATOM    344  CG  LEU A  46      -4.230  21.219   8.141  1.00 92.94           C  
ATOM    345  CD1 LEU A  46      -4.711  22.391   7.277  1.00 92.94           C  
ATOM    346  CD2 LEU A  46      -2.773  21.422   8.547  1.00 92.94           C  
ATOM    347  N   ILE A  47      -5.426  19.953  12.625  1.00 93.50           N  
ATOM    348  CA  ILE A  47      -6.324  19.859  13.766  1.00 93.50           C  
ATOM    349  C   ILE A  47      -6.582  21.250  14.344  1.00 93.50           C  
ATOM    350  CB  ILE A  47      -5.750  18.922  14.852  1.00 93.50           C  
ATOM    351  O   ILE A  47      -5.672  21.875  14.883  1.00 93.50           O  
ATOM    352  CG1 ILE A  47      -5.438  17.547  14.266  1.00 93.50           C  
ATOM    353  CG2 ILE A  47      -6.727  18.797  16.031  1.00 93.50           C  
ATOM    354  CD1 ILE A  47      -4.754  16.594  15.242  1.00 93.50           C  
ATOM    355  N   ASP A  48      -7.809  21.719  14.188  1.00 95.00           N  
ATOM    356  CA  ASP A  48      -8.242  23.016  14.688  1.00 95.00           C  
ATOM    357  C   ASP A  48      -8.602  22.938  16.172  1.00 95.00           C  
ATOM    358  CB  ASP A  48      -9.430  23.531  13.875  1.00 95.00           C  
ATOM    359  O   ASP A  48      -9.617  22.344  16.531  1.00 95.00           O  
ATOM    360  CG  ASP A  48      -9.867  24.938  14.289  1.00 95.00           C  
ATOM    361  OD1 ASP A  48      -9.250  25.516  15.203  1.00 95.00           O  
ATOM    362  OD2 ASP A  48     -10.828  25.453  13.688  1.00 95.00           O  
ATOM    363  N   LEU A  49      -7.840  23.672  16.969  1.00 94.94           N  
ATOM    364  CA  LEU A  49      -8.047  23.562  18.406  1.00 94.94           C  
ATOM    365  C   LEU A  49      -8.789  24.781  18.938  1.00 94.94           C  
ATOM    366  CB  LEU A  49      -6.703  23.422  19.125  1.00 94.94           C  
ATOM    367  O   LEU A  49      -8.883  24.984  20.141  1.00 94.94           O  
ATOM    368  CG  LEU A  49      -5.871  22.188  18.766  1.00 94.94           C  
ATOM    369  CD1 LEU A  49      -4.555  22.188  19.531  1.00 94.94           C  
ATOM    370  CD2 LEU A  49      -6.656  20.906  19.047  1.00 94.94           C  
ATOM    371  N   ALA A  50      -9.297  25.578  18.078  1.00 93.19           N  
ATOM    372  CA  ALA A  50      -9.891  26.859  18.469  1.00 93.19           C  
ATOM    373  C   ALA A  50     -11.055  26.656  19.438  1.00 93.19           C  
ATOM    374  CB  ALA A  50     -10.367  27.625  17.234  1.00 93.19           C  
ATOM    375  O   ALA A  50     -11.281  27.484  20.328  1.00 93.19           O  
ATOM    376  N   ARG A  51     -11.812  25.641  19.297  1.00 92.81           N  
ATOM    377  CA  ARG A  51     -13.008  25.422  20.094  1.00 92.81           C  
ATOM    378  C   ARG A  51     -12.805  24.281  21.094  1.00 92.81           C  
ATOM    379  CB  ARG A  51     -14.219  25.141  19.203  1.00 92.81           C  
ATOM    380  O   ARG A  51     -13.773  23.719  21.594  1.00 92.81           O  
ATOM    381  CG  ARG A  51     -14.648  26.312  18.344  1.00 92.81           C  
ATOM    382  CD  ARG A  51     -15.969  26.047  17.641  1.00 92.81           C  
ATOM    383  NE  ARG A  51     -16.625  24.859  18.172  1.00 92.81           N  
ATOM    384  NH1 ARG A  51     -18.438  24.969  16.734  1.00 92.81           N  
ATOM    385  NH2 ARG A  51     -18.297  23.281  18.266  1.00 92.81           N  
ATOM    386  CZ  ARG A  51     -17.781  24.375  17.719  1.00 92.81           C  
ATOM    387  N   LEU A  52     -11.539  23.938  21.312  1.00 92.62           N  
ATOM    388  CA  LEU A  52     -11.234  22.859  22.250  1.00 92.62           C  
ATOM    389  C   LEU A  52     -10.812  23.438  23.609  1.00 92.62           C  
ATOM    390  CB  LEU A  52     -10.133  21.953  21.703  1.00 92.62           C  
ATOM    391  O   LEU A  52      -9.883  24.250  23.672  1.00 92.62           O  
ATOM    392  CG  LEU A  52      -9.836  20.688  22.484  1.00 92.62           C  
ATOM    393  CD1 LEU A  52     -10.992  19.688  22.344  1.00 92.62           C  
ATOM    394  CD2 LEU A  52      -8.523  20.062  22.031  1.00 92.62           C  
ATOM    395  N   HIS A  53     -11.523  23.094  24.656  1.00 91.06           N  
ATOM    396  CA  HIS A  53     -11.164  23.453  26.031  1.00 91.06           C  
ATOM    397  C   HIS A  53     -10.633  22.250  26.781  1.00 91.06           C  
ATOM    398  CB  HIS A  53     -12.359  24.062  26.766  1.00 91.06           C  
ATOM    399  O   HIS A  53     -11.344  21.250  26.938  1.00 91.06           O  
ATOM    400  CG  HIS A  53     -12.828  25.359  26.188  1.00 91.06           C  
ATOM    401  CD2 HIS A  53     -14.070  25.781  25.859  1.00 91.06           C  
ATOM    402  ND1 HIS A  53     -11.969  26.391  25.875  1.00 91.06           N  
ATOM    403  CE1 HIS A  53     -12.664  27.391  25.391  1.00 91.06           C  
ATOM    404  NE2 HIS A  53     -13.938  27.062  25.375  1.00 91.06           N  
ATOM    405  N   VAL A  54      -9.406  22.375  27.297  1.00 88.25           N  
ATOM    406  CA  VAL A  54      -8.758  21.250  27.969  1.00 88.25           C  
ATOM    407  C   VAL A  54      -9.031  21.312  29.469  1.00 88.25           C  
ATOM    408  CB  VAL A  54      -7.238  21.234  27.703  1.00 88.25           C  
ATOM    409  O   VAL A  54      -8.602  22.250  30.156  1.00 88.25           O  
ATOM    410  CG1 VAL A  54      -6.582  20.047  28.391  1.00 88.25           C  
ATOM    411  CG2 VAL A  54      -6.957  21.219  26.203  1.00 88.25           C  
ATOM    412  N   GLU A  55      -9.766  20.438  29.984  1.00 82.94           N  
ATOM    413  CA  GLU A  55     -10.039  20.344  31.422  1.00 82.94           C  
ATOM    414  C   GLU A  55      -8.969  19.516  32.125  1.00 82.94           C  
ATOM    415  CB  GLU A  55     -11.422  19.734  31.672  1.00 82.94           C  
ATOM    416  O   GLU A  55      -8.523  19.875  33.219  1.00 82.94           O  
ATOM    417  CG  GLU A  55     -12.484  20.750  32.031  1.00 82.94           C  
ATOM    418  CD  GLU A  55     -13.828  20.125  32.375  1.00 82.94           C  
ATOM    419  OE1 GLU A  55     -14.750  20.859  32.812  1.00 82.94           O  
ATOM    420  OE2 GLU A  55     -13.961  18.891  32.219  1.00 82.94           O  
ATOM    421  N   GLN A  56      -8.586  18.406  31.500  1.00 75.19           N  
ATOM    422  CA  GLN A  56      -7.527  17.547  32.031  1.00 75.19           C  
ATOM    423  C   GLN A  56      -6.340  17.500  31.062  1.00 75.19           C  
ATOM    424  CB  GLN A  56      -8.062  16.125  32.281  1.00 75.19           C  
ATOM    425  O   GLN A  56      -6.418  16.875  30.000  1.00 75.19           O  
ATOM    426  CG  GLN A  56      -9.133  16.062  33.344  1.00 75.19           C  
ATOM    427  CD  GLN A  56      -9.719  14.672  33.500  1.00 75.19           C  
ATOM    428  NE2 GLN A  56     -10.289  14.398  34.688  1.00 75.19           N  
ATOM    429  OE1 GLN A  56      -9.648  13.844  32.594  1.00 75.19           O  
ATOM    430  N   PRO A  57      -5.168  18.109  31.422  1.00 73.56           N  
ATOM    431  CA  PRO A  57      -4.016  18.266  30.531  1.00 73.56           C  
ATOM    432  C   PRO A  57      -3.506  16.938  29.984  1.00 73.56           C  
ATOM    433  CB  PRO A  57      -2.963  18.922  31.438  1.00 73.56           C  
ATOM    434  O   PRO A  57      -2.977  16.875  28.875  1.00 73.56           O  
ATOM    435  CG  PRO A  57      -3.750  19.688  32.438  1.00 73.56           C  
ATOM    436  CD  PRO A  57      -5.023  18.938  32.719  1.00 73.56           C  
ATOM    437  N   LEU A  58      -3.635  15.859  30.672  1.00 67.81           N  
ATOM    438  CA  LEU A  58      -3.146  14.562  30.219  1.00 67.81           C  
ATOM    439  C   LEU A  58      -3.893  14.102  28.969  1.00 67.81           C  
ATOM    440  CB  LEU A  58      -3.297  13.516  31.328  1.00 67.81           C  
ATOM    441  O   LEU A  58      -3.375  13.297  28.203  1.00 67.81           O  
ATOM    442  CG  LEU A  58      -2.055  13.250  32.188  1.00 67.81           C  
ATOM    443  CD1 LEU A  58      -2.406  13.328  33.656  1.00 67.81           C  
ATOM    444  CD2 LEU A  58      -1.451  11.891  31.844  1.00 67.81           C  
ATOM    445  N   ALA A  59      -5.117  14.641  28.844  1.00 77.38           N  
ATOM    446  CA  ALA A  59      -5.922  14.266  27.672  1.00 77.38           C  
ATOM    447  C   ALA A  59      -5.273  14.750  26.391  1.00 77.38           C  
ATOM    448  CB  ALA A  59      -7.332  14.836  27.812  1.00 77.38           C  
ATOM    449  O   ALA A  59      -5.578  14.242  25.297  1.00 77.38           O  
ATOM    450  N   LEU A  60      -4.293  15.633  26.453  1.00 78.31           N  
ATOM    451  CA  LEU A  60      -3.590  16.156  25.281  1.00 78.31           C  
ATOM    452  C   LEU A  60      -2.709  15.070  24.656  1.00 78.31           C  
ATOM    453  CB  LEU A  60      -2.738  17.359  25.672  1.00 78.31           C  
ATOM    454  O   LEU A  60      -2.281  15.203  23.516  1.00 78.31           O  
ATOM    455  CG  LEU A  60      -3.494  18.672  25.938  1.00 78.31           C  
ATOM    456  CD1 LEU A  60      -2.564  19.703  26.562  1.00 78.31           C  
ATOM    457  CD2 LEU A  60      -4.105  19.203  24.641  1.00 78.31           C  
ATOM    458  N   ALA A  61      -2.551  13.977  25.312  1.00 73.94           N  
ATOM    459  CA  ALA A  61      -1.750  12.867  24.812  1.00 73.94           C  
ATOM    460  C   ALA A  61      -2.365  12.281  23.547  1.00 73.94           C  
ATOM    461  CB  ALA A  61      -1.607  11.789  25.891  1.00 73.94           C  
ATOM    462  O   ALA A  61      -1.678  11.609  22.766  1.00 73.94           O  
ATOM    463  N   VAL A  62      -3.734  12.602  23.359  1.00 81.44           N  
ATOM    464  CA  VAL A  62      -4.414  12.109  22.172  1.00 81.44           C  
ATOM    465  C   VAL A  62      -3.711  12.633  20.922  1.00 81.44           C  
ATOM    466  CB  VAL A  62      -5.902  12.516  22.156  1.00 81.44           C  
ATOM    467  O   VAL A  62      -3.574  11.914  19.922  1.00 81.44           O  
ATOM    468  CG1 VAL A  62      -6.047  14.031  22.000  1.00 81.44           C  
ATOM    469  CG2 VAL A  62      -6.645  11.789  21.031  1.00 81.44           C  
ATOM    470  N   PHE A  63      -3.164  13.820  20.984  1.00 83.25           N  
ATOM    471  CA  PHE A  63      -2.512  14.406  19.812  1.00 83.25           C  
ATOM    472  C   PHE A  63      -1.122  13.820  19.625  1.00 83.25           C  
ATOM    473  CB  PHE A  63      -2.420  15.930  19.969  1.00 83.25           C  
ATOM    474  O   PHE A  63      -0.689  13.609  18.484  1.00 83.25           O  
ATOM    475  CG  PHE A  63      -3.756  16.609  20.031  1.00 83.25           C  
ATOM    476  CD1 PHE A  63      -4.656  16.516  18.984  1.00 83.25           C  
ATOM    477  CD2 PHE A  63      -4.113  17.359  21.156  1.00 83.25           C  
ATOM    478  CE1 PHE A  63      -5.895  17.156  19.047  1.00 83.25           C  
ATOM    479  CE2 PHE A  63      -5.348  18.000  21.219  1.00 83.25           C  
ATOM    480  CZ  PHE A  63      -6.238  17.891  20.172  1.00 83.25           C  
ATOM    481  N   THR A  64      -0.425  13.500  20.703  1.00 74.19           N  
ATOM    482  CA  THR A  64       0.862  12.820  20.609  1.00 74.19           C  
ATOM    483  C   THR A  64       0.696  11.438  19.984  1.00 74.19           C  
ATOM    484  CB  THR A  64       1.533  12.688  21.984  1.00 74.19           C  
ATOM    485  O   THR A  64       1.468  11.055  19.109  1.00 74.19           O  
ATOM    486  CG2 THR A  64       2.949  12.141  21.859  1.00 74.19           C  
ATOM    487  OG1 THR A  64       1.590  13.977  22.609  1.00 74.19           O  
ATOM    488  N   THR A  65      -0.365  10.727  20.438  1.00 72.06           N  
ATOM    489  CA  THR A  65      -0.638   9.406  19.891  1.00 72.06           C  
ATOM    490  C   THR A  65      -0.986   9.492  18.406  1.00 72.06           C  
ATOM    491  CB  THR A  65      -1.785   8.711  20.656  1.00 72.06           C  
ATOM    492  O   THR A  65      -0.537   8.672  17.609  1.00 72.06           O  
ATOM    493  CG2 THR A  65      -1.969   7.273  20.172  1.00 72.06           C  
ATOM    494  OG1 THR A  65      -1.489   8.703  22.047  1.00 72.06           O  
ATOM    495  N   THR A  66      -1.753  10.484  18.078  1.00 77.81           N  
ATOM    496  CA  THR A  66      -2.119  10.695  16.672  1.00 77.81           C  
ATOM    497  C   THR A  66      -0.883  10.984  15.836  1.00 77.81           C  
ATOM    498  CB  THR A  66      -3.131  11.844  16.531  1.00 77.81           C  
ATOM    499  O   THR A  66      -0.710  10.414  14.758  1.00 77.81           O  
ATOM    500  CG2 THR A  66      -3.541  12.031  15.070  1.00 77.81           C  
ATOM    501  OG1 THR A  66      -4.297  11.547  17.312  1.00 77.81           O  
ATOM    502  N   LEU A  67       0.036  11.828  16.359  1.00 75.25           N  
ATOM    503  CA  LEU A  67       1.271  12.164  15.664  1.00 75.25           C  
ATOM    504  C   LEU A  67       2.145  10.922  15.484  1.00 75.25           C  
ATOM    505  CB  LEU A  67       2.047  13.234  16.438  1.00 75.25           C  
ATOM    506  O   LEU A  67       2.701  10.711  14.406  1.00 75.25           O  
ATOM    507  CG  LEU A  67       1.995  14.648  15.859  1.00 75.25           C  
ATOM    508  CD1 LEU A  67       1.829  15.672  16.984  1.00 75.25           C  
ATOM    509  CD2 LEU A  67       3.250  14.945  15.039  1.00 75.25           C  
ATOM    510  N   ARG A  68       2.211  10.156  16.500  1.00 68.75           N  
ATOM    511  CA  ARG A  68       3.018   8.938  16.438  1.00 68.75           C  
ATOM    512  C   ARG A  68       2.439   7.957  15.422  1.00 68.75           C  
ATOM    513  CB  ARG A  68       3.117   8.281  17.812  1.00 68.75           C  
ATOM    514  O   ARG A  68       3.182   7.340  14.656  1.00 68.75           O  
ATOM    515  CG  ARG A  68       4.082   8.977  18.750  1.00 68.75           C  
ATOM    516  CD  ARG A  68       4.234   8.211  20.062  1.00 68.75           C  
ATOM    517  NE  ARG A  68       4.918   9.008  21.078  1.00 68.75           N  
ATOM    518  NH1 ARG A  68       4.898   7.355  22.688  1.00 68.75           N  
ATOM    519  NH2 ARG A  68       5.844   9.391  23.141  1.00 68.75           N  
ATOM    520  CZ  ARG A  68       5.219   8.586  22.297  1.00 68.75           C  
ATOM    521  N   GLN A  69       1.089   7.824  15.477  1.00 70.44           N  
ATOM    522  CA  GLN A  69       0.434   6.965  14.492  1.00 70.44           C  
ATOM    523  C   GLN A  69       0.687   7.453  13.070  1.00 70.44           C  
ATOM    524  CB  GLN A  69      -1.070   6.891  14.766  1.00 70.44           C  
ATOM    525  O   GLN A  69       1.016   6.664  12.188  1.00 70.44           O  
ATOM    526  CG  GLN A  69      -1.844   6.090  13.727  1.00 70.44           C  
ATOM    527  CD  GLN A  69      -1.418   4.637  13.664  1.00 70.44           C  
ATOM    528  NE2 GLN A  69      -1.169   4.141  12.461  1.00 70.44           N  
ATOM    529  OE1 GLN A  69      -1.313   3.965  14.695  1.00 70.44           O  
ATOM    530  N   ALA A  70       0.548   8.750  12.875  1.00 76.75           N  
ATOM    531  CA  ALA A  70       0.765   9.336  11.555  1.00 76.75           C  
ATOM    532  C   ALA A  70       2.186   9.078  11.062  1.00 76.75           C  
ATOM    533  CB  ALA A  70       0.484  10.836  11.594  1.00 76.75           C  
ATOM    534  O   ALA A  70       2.400   8.805   9.883  1.00 76.75           O  
ATOM    535  N   ALA A  71       3.119   9.188  12.031  1.00 67.50           N  
ATOM    536  CA  ALA A  71       4.516   8.953  11.680  1.00 67.50           C  
ATOM    537  C   ALA A  71       4.742   7.508  11.258  1.00 67.50           C  
ATOM    538  CB  ALA A  71       5.426   9.312  12.852  1.00 67.50           C  
ATOM    539  O   ALA A  71       5.527   7.238  10.344  1.00 67.50           O  
ATOM    540  N   ARG A  72       4.156   6.598  11.961  1.00 64.25           N  
ATOM    541  CA  ARG A  72       4.297   5.184  11.633  1.00 64.25           C  
ATOM    542  C   ARG A  72       3.590   4.852  10.320  1.00 64.25           C  
ATOM    543  CB  ARG A  72       3.740   4.309  12.758  1.00 64.25           C  
ATOM    544  O   ARG A  72       4.156   4.176   9.453  1.00 64.25           O  
ATOM    545  CG  ARG A  72       4.637   4.238  13.984  1.00 64.25           C  
ATOM    546  CD  ARG A  72       4.047   3.348  15.062  1.00 64.25           C  
ATOM    547  NE  ARG A  72       4.766   3.484  16.328  1.00 64.25           N  
ATOM    548  NH1 ARG A  72       3.209   2.324  17.578  1.00 64.25           N  
ATOM    549  NH2 ARG A  72       5.086   3.178  18.578  1.00 64.25           N  
ATOM    550  CZ  ARG A  72       4.352   2.994  17.500  1.00 64.25           C  
ATOM    551  N   TRP A  73       2.441   5.254  10.133  1.00 67.00           N  
ATOM    552  CA  TRP A  73       1.572   5.152   8.969  1.00 67.00           C  
ATOM    553  C   TRP A  73       0.379   6.094   9.094  1.00 67.00           C  
ATOM    554  CB  TRP A  73       1.085   3.713   8.781  1.00 67.00           C  
ATOM    555  O   TRP A  73      -0.164   6.273  10.188  1.00 67.00           O  
ATOM    556  CG  TRP A  73       0.312   3.490   7.516  1.00 67.00           C  
ATOM    557  CD1 TRP A  73       0.803   3.053   6.320  1.00 67.00           C  
ATOM    558  CD2 TRP A  73      -1.090   3.697   7.324  1.00 67.00           C  
ATOM    559  CE2 TRP A  73      -1.382   3.365   5.984  1.00 67.00           C  
ATOM    560  CE3 TRP A  73      -2.129   4.133   8.156  1.00 67.00           C  
ATOM    561  NE1 TRP A  73      -0.211   2.977   5.391  1.00 67.00           N  
ATOM    562  CH2 TRP A  73      -3.670   3.883   6.293  1.00 67.00           C  
ATOM    563  CZ2 TRP A  73      -2.672   3.455   5.457  1.00 67.00           C  
ATOM    564  CZ3 TRP A  73      -3.412   4.223   7.633  1.00 67.00           C  
ATOM    565  N   PRO A  74       0.005   6.723   8.078  1.00 69.75           N  
ATOM    566  CA  PRO A  74       0.458   6.633   6.688  1.00 69.75           C  
ATOM    567  C   PRO A  74       1.612   7.586   6.379  1.00 69.75           C  
ATOM    568  CB  PRO A  74      -0.790   7.012   5.883  1.00 69.75           C  
ATOM    569  O   PRO A  74       2.100   7.625   5.246  1.00 69.75           O  
ATOM    570  CG  PRO A  74      -1.580   7.891   6.801  1.00 69.75           C  
ATOM    571  CD  PRO A  74      -1.289   7.488   8.219  1.00 69.75           C  
ATOM    572  N   GLY A  75       2.131   8.312   7.238  1.00 71.25           N  
ATOM    573  CA  GLY A  75       3.154   9.320   7.012  1.00 71.25           C  
ATOM    574  C   GLY A  75       2.584  10.703   6.730  1.00 71.25           C  
ATOM    575  O   GLY A  75       3.283  11.570   6.207  1.00 71.25           O  
ATOM    576  N   THR A  76       1.334  10.891   7.051  1.00 75.56           N  
ATOM    577  CA  THR A  76       0.617  12.148   6.875  1.00 75.56           C  
ATOM    578  C   THR A  76       1.091  13.188   7.887  1.00 75.56           C  
ATOM    579  CB  THR A  76      -0.904  11.945   7.016  1.00 75.56           C  
ATOM    580  O   THR A  76       1.132  12.914   9.086  1.00 75.56           O  
ATOM    581  CG2 THR A  76      -1.654  13.258   6.777  1.00 75.56           C  
ATOM    582  OG1 THR A  76      -1.343  10.977   6.055  1.00 75.56           O  
ATOM    583  N   PRO A  77       1.557  14.367   7.344  1.00 81.12           N  
ATOM    584  CA  PRO A  77       1.849  15.430   8.305  1.00 81.12           C  
ATOM    585  C   PRO A  77       0.623  15.844   9.117  1.00 81.12           C  
ATOM    586  CB  PRO A  77       2.332  16.578   7.422  1.00 81.12           C  
ATOM    587  O   PRO A  77      -0.478  15.953   8.570  1.00 81.12           O  
ATOM    588  CG  PRO A  77       2.521  15.977   6.070  1.00 81.12           C  
ATOM    589  CD  PRO A  77       1.757  14.688   6.020  1.00 81.12           C  
ATOM    590  N   VAL A  78       0.828  15.984  10.406  1.00 85.31           N  
ATOM    591  CA  VAL A  78      -0.223  16.438  11.312  1.00 85.31           C  
ATOM    592  C   VAL A  78       0.188  17.750  11.961  1.00 85.31           C  
ATOM    593  CB  VAL A  78      -0.530  15.375  12.398  1.00 85.31           C  
ATOM    594  O   VAL A  78       1.292  17.875  12.500  1.00 85.31           O  
ATOM    595  CG1 VAL A  78      -1.635  15.867  13.328  1.00 85.31           C  
ATOM    596  CG2 VAL A  78      -0.921  14.047  11.750  1.00 85.31           C  
ATOM    597  N   LEU A  79      -0.639  18.750  11.781  1.00 89.25           N  
ATOM    598  CA  LEU A  79      -0.376  20.047  12.391  1.00 89.25           C  
ATOM    599  C   LEU A  79      -1.568  20.516  13.227  1.00 89.25           C  
ATOM    600  CB  LEU A  79      -0.053  21.094  11.320  1.00 89.25           C  
ATOM    601  O   LEU A  79      -2.719  20.344  12.812  1.00 89.25           O  
ATOM    602  CG  LEU A  79       1.326  20.984  10.672  1.00 89.25           C  
ATOM    603  CD1 LEU A  79       1.241  21.344   9.188  1.00 89.25           C  
ATOM    604  CD2 LEU A  79       2.326  21.891  11.383  1.00 89.25           C  
ATOM    605  N   LEU A  80      -1.252  20.969  14.383  1.00 92.25           N  
ATOM    606  CA  LEU A  80      -2.260  21.594  15.234  1.00 92.25           C  
ATOM    607  C   LEU A  80      -2.225  23.109  15.109  1.00 92.25           C  
ATOM    608  CB  LEU A  80      -2.043  21.188  16.703  1.00 92.25           C  
ATOM    609  O   LEU A  80      -1.156  23.688  14.914  1.00 92.25           O  
ATOM    610  CG  LEU A  80      -2.139  19.688  17.016  1.00 92.25           C  
ATOM    611  CD1 LEU A  80      -0.743  19.094  17.156  1.00 92.25           C  
ATOM    612  CD2 LEU A  80      -2.963  19.453  18.266  1.00 92.25           C  
ATOM    613  N   PHE A  81      -3.434  23.703  15.211  1.00 93.19           N  
ATOM    614  CA  PHE A  81      -3.400  25.156  15.125  1.00 93.19           C  
ATOM    615  C   PHE A  81      -4.574  25.781  15.883  1.00 93.19           C  
ATOM    616  CB  PHE A  81      -3.428  25.609  13.664  1.00 93.19           C  
ATOM    617  O   PHE A  81      -5.512  25.062  16.266  1.00 93.19           O  
ATOM    618  CG  PHE A  81      -4.727  25.328  12.961  1.00 93.19           C  
ATOM    619  CD1 PHE A  81      -4.949  24.109  12.352  1.00 93.19           C  
ATOM    620  CD2 PHE A  81      -5.730  26.297  12.906  1.00 93.19           C  
ATOM    621  CE1 PHE A  81      -6.152  23.844  11.703  1.00 93.19           C  
ATOM    622  CE2 PHE A  81      -6.934  26.031  12.266  1.00 93.19           C  
ATOM    623  CZ  PHE A  81      -7.145  24.812  11.656  1.00 93.19           C  
ATOM    624  N   GLY A  82      -4.371  27.094  16.234  1.00 92.06           N  
ATOM    625  CA  GLY A  82      -5.426  27.969  16.719  1.00 92.06           C  
ATOM    626  C   GLY A  82      -5.844  27.672  18.141  1.00 92.06           C  
ATOM    627  O   GLY A  82      -7.027  27.719  18.484  1.00 92.06           O  
ATOM    628  N   PRO A  83      -4.992  27.156  18.984  1.00 90.81           N  
ATOM    629  CA  PRO A  83      -5.434  26.875  20.359  1.00 90.81           C  
ATOM    630  C   PRO A  83      -5.738  28.141  21.141  1.00 90.81           C  
ATOM    631  CB  PRO A  83      -4.246  26.125  20.969  1.00 90.81           C  
ATOM    632  O   PRO A  83      -5.055  29.156  20.984  1.00 90.81           O  
ATOM    633  CG  PRO A  83      -3.049  26.641  20.234  1.00 90.81           C  
ATOM    634  CD  PRO A  83      -3.449  26.969  18.828  1.00 90.81           C  
ATOM    635  N   PRO A  84      -6.812  28.125  21.953  1.00 91.00           N  
ATOM    636  CA  PRO A  84      -6.984  29.234  22.891  1.00 91.00           C  
ATOM    637  C   PRO A  84      -5.809  29.391  23.859  1.00 91.00           C  
ATOM    638  CB  PRO A  84      -8.266  28.859  23.656  1.00 91.00           C  
ATOM    639  O   PRO A  84      -5.008  28.469  24.000  1.00 91.00           O  
ATOM    640  CG  PRO A  84      -8.469  27.406  23.359  1.00 91.00           C  
ATOM    641  CD  PRO A  84      -7.594  27.031  22.188  1.00 91.00           C  
ATOM    642  N   PRO A  85      -5.672  30.562  24.422  1.00 89.00           N  
ATOM    643  CA  PRO A  85      -4.488  30.859  25.234  1.00 89.00           C  
ATOM    644  C   PRO A  85      -4.223  29.812  26.297  1.00 89.00           C  
ATOM    645  CB  PRO A  85      -4.824  32.219  25.859  1.00 89.00           C  
ATOM    646  O   PRO A  85      -3.082  29.375  26.484  1.00 89.00           O  
ATOM    647  CG  PRO A  85      -5.789  32.844  24.922  1.00 89.00           C  
ATOM    648  CD  PRO A  85      -6.570  31.766  24.234  1.00 89.00           C  
ATOM    649  N   ARG A  86      -5.277  29.391  27.016  1.00 87.56           N  
ATOM    650  CA  ARG A  86      -5.078  28.391  28.062  1.00 87.56           C  
ATOM    651  C   ARG A  86      -4.570  27.078  27.484  1.00 87.56           C  
ATOM    652  CB  ARG A  86      -6.379  28.156  28.828  1.00 87.56           C  
ATOM    653  O   ARG A  86      -3.656  26.453  28.031  1.00 87.56           O  
ATOM    654  CG  ARG A  86      -6.180  27.547  30.203  1.00 87.56           C  
ATOM    655  CD  ARG A  86      -7.496  27.406  30.969  1.00 87.56           C  
ATOM    656  NE  ARG A  86      -7.324  26.672  32.219  1.00 87.56           N  
ATOM    657  NH1 ARG A  86      -9.492  27.016  32.938  1.00 87.56           N  
ATOM    658  NH2 ARG A  86      -8.016  25.828  34.219  1.00 87.56           N  
ATOM    659  CZ  ARG A  86      -8.273  26.500  33.125  1.00 87.56           C  
ATOM    660  N   THR A  87      -5.176  26.672  26.406  1.00 87.12           N  
ATOM    661  CA  THR A  87      -4.754  25.438  25.750  1.00 87.12           C  
ATOM    662  C   THR A  87      -3.350  25.594  25.172  1.00 87.12           C  
ATOM    663  CB  THR A  87      -5.730  25.047  24.625  1.00 87.12           C  
ATOM    664  O   THR A  87      -2.537  24.672  25.250  1.00 87.12           O  
ATOM    665  CG2 THR A  87      -5.375  23.688  24.031  1.00 87.12           C  
ATOM    666  OG1 THR A  87      -7.062  25.000  25.156  1.00 87.12           O  
ATOM    667  N   ARG A  88      -3.033  26.688  24.672  1.00 86.94           N  
ATOM    668  CA  ARG A  88      -1.708  26.953  24.125  1.00 86.94           C  
ATOM    669  C   ARG A  88      -0.632  26.812  25.188  1.00 86.94           C  
ATOM    670  CB  ARG A  88      -1.647  28.359  23.500  1.00 86.94           C  
ATOM    671  O   ARG A  88       0.402  26.172  24.953  1.00 86.94           O  
ATOM    672  CG  ARG A  88      -0.324  28.672  22.828  1.00 86.94           C  
ATOM    673  CD  ARG A  88      -0.317  30.078  22.234  1.00 86.94           C  
ATOM    674  NE  ARG A  88       0.812  30.281  21.328  1.00 86.94           N  
ATOM    675  NH1 ARG A  88      -0.177  31.984  20.141  1.00 86.94           N  
ATOM    676  NH2 ARG A  88       1.932  31.281  19.594  1.00 86.94           N  
ATOM    677  CZ  ARG A  88       0.853  31.172  20.359  1.00 86.94           C  
ATOM    678  N   ASP A  89      -0.889  27.297  26.328  1.00 85.44           N  
ATOM    679  CA  ASP A  89       0.076  27.234  27.422  1.00 85.44           C  
ATOM    680  C   ASP A  89       0.366  25.781  27.797  1.00 85.44           C  
ATOM    681  CB  ASP A  89      -0.435  28.000  28.641  1.00 85.44           C  
ATOM    682  O   ASP A  89       1.511  25.422  28.078  1.00 85.44           O  
ATOM    683  CG  ASP A  89      -0.453  29.500  28.422  1.00 85.44           C  
ATOM    684  OD1 ASP A  89       0.208  29.984  27.484  1.00 85.44           O  
ATOM    685  OD2 ASP A  89      -1.133  30.203  29.203  1.00 85.44           O  
ATOM    686  N   LEU A  90      -0.693  25.016  27.766  1.00 81.88           N  
ATOM    687  CA  LEU A  90      -0.524  23.609  28.078  1.00 81.88           C  
ATOM    688  C   LEU A  90       0.281  22.891  27.000  1.00 81.88           C  
ATOM    689  CB  LEU A  90      -1.887  22.922  28.250  1.00 81.88           C  
ATOM    690  O   LEU A  90       1.093  22.016  27.297  1.00 81.88           O  
ATOM    691  CG  LEU A  90      -2.697  23.328  29.484  1.00 81.88           C  
ATOM    692  CD1 LEU A  90      -4.121  22.797  29.391  1.00 81.88           C  
ATOM    693  CD2 LEU A  90      -2.020  22.844  30.766  1.00 81.88           C  
ATOM    694  N   LEU A  91       0.135  23.297  25.672  1.00 80.44           N  
ATOM    695  CA  LEU A  91       0.765  22.625  24.547  1.00 80.44           C  
ATOM    696  C   LEU A  91       2.240  23.000  24.438  1.00 80.44           C  
ATOM    697  CB  LEU A  91       0.046  22.984  23.234  1.00 80.44           C  
ATOM    698  O   LEU A  91       3.049  22.219  23.922  1.00 80.44           O  
ATOM    699  CG  LEU A  91      -1.294  22.281  22.984  1.00 80.44           C  
ATOM    700  CD1 LEU A  91      -2.068  23.000  21.891  1.00 80.44           C  
ATOM    701  CD2 LEU A  91      -1.077  20.828  22.625  1.00 80.44           C  
ATOM    702  N   ILE A  92       2.562  24.156  24.859  1.00 72.62           N  
ATOM    703  CA  ILE A  92       3.943  24.594  24.703  1.00 72.62           C  
ATOM    704  C   ILE A  92       4.738  24.266  25.969  1.00 72.62           C  
ATOM    705  CB  ILE A  92       4.020  26.109  24.406  1.00 72.62           C  
ATOM    706  O   ILE A  92       5.957  24.438  26.000  1.00 72.62           O  
ATOM    707  CG1 ILE A  92       3.297  26.906  25.516  1.00 72.62           C  
ATOM    708  CG2 ILE A  92       3.430  26.422  23.031  1.00 72.62           C  
ATOM    709  CD1 ILE A  92       3.482  28.406  25.406  1.00 72.62           C  
ATOM    710  N   SER A  93       3.961  23.859  26.859  1.00 61.88           N  
ATOM    711  CA  SER A  93       4.645  23.531  28.109  1.00 61.88           C  
ATOM    712  C   SER A  93       4.801  22.031  28.281  1.00 61.88           C  
ATOM    713  CB  SER A  93       3.885  24.125  29.297  1.00 61.88           C  
ATOM    714  O   SER A  93       3.945  21.250  27.844  1.00 61.88           O  
ATOM    715  OG  SER A  93       2.609  23.516  29.438  1.00 61.88           O  
ATOM    716  N   GLY A  94       5.957  21.578  28.766  1.00 55.28           N  
ATOM    717  CA  GLY A  94       6.203  20.234  29.281  1.00 55.28           C  
ATOM    718  C   GLY A  94       6.312  19.188  28.188  1.00 55.28           C  
ATOM    719  O   GLY A  94       7.012  19.391  27.188  1.00 55.28           O  
ATOM    720  N   ALA A  95       5.375  18.062  28.359  1.00 55.94           N  
ATOM    721  CA  ALA A  95       5.457  16.781  27.641  1.00 55.94           C  
ATOM    722  C   ALA A  95       4.957  16.922  26.203  1.00 55.94           C  
ATOM    723  CB  ALA A  95       4.664  15.711  28.375  1.00 55.94           C  
ATOM    724  O   ALA A  95       5.250  16.078  25.359  1.00 55.94           O  
ATOM    725  N   TYR A  96       4.273  18.172  25.906  1.00 58.78           N  
ATOM    726  CA  TYR A  96       3.619  18.266  24.609  1.00 58.78           C  
ATOM    727  C   TYR A  96       4.293  19.297  23.719  1.00 58.78           C  
ATOM    728  CB  TYR A  96       2.135  18.609  24.781  1.00 58.78           C  
ATOM    729  O   TYR A  96       3.752  19.688  22.672  1.00 58.78           O  
ATOM    730  CG  TYR A  96       1.377  17.625  25.625  1.00 58.78           C  
ATOM    731  CD1 TYR A  96       1.117  16.328  25.172  1.00 58.78           C  
ATOM    732  CD2 TYR A  96       0.919  17.969  26.891  1.00 58.78           C  
ATOM    733  CE1 TYR A  96       0.417  15.414  25.969  1.00 58.78           C  
ATOM    734  CE2 TYR A  96       0.218  17.078  27.688  1.00 58.78           C  
ATOM    735  OH  TYR A  96      -0.720  14.898  28.000  1.00 58.78           O  
ATOM    736  CZ  TYR A  96      -0.027  15.797  27.219  1.00 58.78           C  
ATOM    737  N   GLN A  97       5.488  19.750  24.156  1.00 60.75           N  
ATOM    738  CA  GLN A  97       6.230  20.797  23.453  1.00 60.75           C  
ATOM    739  C   GLN A  97       6.613  20.344  22.047  1.00 60.75           C  
ATOM    740  CB  GLN A  97       7.484  21.188  24.234  1.00 60.75           C  
ATOM    741  O   GLN A  97       6.855  21.172  21.172  1.00 60.75           O  
ATOM    742  CG  GLN A  97       7.293  22.406  25.141  1.00 60.75           C  
ATOM    743  CD  GLN A  97       8.562  22.797  25.875  1.00 60.75           C  
ATOM    744  NE2 GLN A  97       8.500  23.891  26.625  1.00 60.75           N  
ATOM    745  OE1 GLN A  97       9.594  22.125  25.766  1.00 60.75           O  
ATOM    746  N   GLN A  98       6.543  19.094  21.797  1.00 61.47           N  
ATOM    747  CA  GLN A  98       7.004  18.562  20.516  1.00 61.47           C  
ATOM    748  C   GLN A  98       5.867  18.500  19.500  1.00 61.47           C  
ATOM    749  CB  GLN A  98       7.609  17.172  20.688  1.00 61.47           C  
ATOM    750  O   GLN A  98       6.082  18.172  18.328  1.00 61.47           O  
ATOM    751  CG  GLN A  98       8.875  17.156  21.547  1.00 61.47           C  
ATOM    752  CD  GLN A  98       9.695  15.891  21.344  1.00 61.47           C  
ATOM    753  NE2 GLN A  98      10.922  15.891  21.859  1.00 61.47           N  
ATOM    754  OE1 GLN A  98       9.242  14.922  20.719  1.00 61.47           O  
ATOM    755  N   LEU A  99       4.676  18.906  19.938  1.00 70.88           N  
ATOM    756  CA  LEU A  99       3.555  18.906  19.000  1.00 70.88           C  
ATOM    757  C   LEU A  99       3.678  20.062  18.016  1.00 70.88           C  
ATOM    758  CB  LEU A  99       2.227  19.000  19.750  1.00 70.88           C  
ATOM    759  O   LEU A  99       4.008  21.188  18.406  1.00 70.88           O  
ATOM    760  CG  LEU A  99       1.810  17.766  20.547  1.00 70.88           C  
ATOM    761  CD1 LEU A  99       0.626  18.094  21.453  1.00 70.88           C  
ATOM    762  CD2 LEU A  99       1.469  16.609  19.609  1.00 70.88           C  
ATOM    763  N   PRO A 100       3.607  19.766  16.719  1.00 79.25           N  
ATOM    764  CA  PRO A 100       3.654  20.828  15.727  1.00 79.25           C  
ATOM    765  C   PRO A 100       2.463  21.781  15.820  1.00 79.25           C  
ATOM    766  CB  PRO A 100       3.641  20.062  14.398  1.00 79.25           C  
ATOM    767  O   PRO A 100       1.342  21.406  15.469  1.00 79.25           O  
ATOM    768  CG  PRO A 100       2.992  18.766  14.711  1.00 79.25           C  
ATOM    769  CD  PRO A 100       3.172  18.484  16.172  1.00 79.25           C  
ATOM    770  N   LEU A 101       2.744  22.891  16.422  1.00 86.38           N  
ATOM    771  CA  LEU A 101       1.691  23.875  16.672  1.00 86.38           C  
ATOM    772  C   LEU A 101       1.891  25.109  15.797  1.00 86.38           C  
ATOM    773  CB  LEU A 101       1.661  24.281  18.141  1.00 86.38           C  
ATOM    774  O   LEU A 101       2.988  25.672  15.750  1.00 86.38           O  
ATOM    775  CG  LEU A 101       0.495  25.156  18.578  1.00 86.38           C  
ATOM    776  CD1 LEU A 101      -0.818  24.391  18.500  1.00 86.38           C  
ATOM    777  CD2 LEU A 101       0.727  25.688  20.000  1.00 86.38           C  
ATOM    778  N   ALA A 102       0.852  25.469  15.047  1.00 89.12           N  
ATOM    779  CA  ALA A 102       0.802  26.703  14.281  1.00 89.12           C  
ATOM    780  C   ALA A 102      -0.204  27.688  14.891  1.00 89.12           C  
ATOM    781  CB  ALA A 102       0.453  26.422  12.828  1.00 89.12           C  
ATOM    782  O   ALA A 102      -1.080  27.281  15.656  1.00 89.12           O  
ATOM    783  N   ALA A 103       0.030  28.859  14.586  1.00 88.75           N  
ATOM    784  CA  ALA A 103      -0.828  29.891  15.164  1.00 88.75           C  
ATOM    785  C   ALA A 103      -2.236  29.812  14.578  1.00 88.75           C  
ATOM    786  CB  ALA A 103      -0.227  31.266  14.922  1.00 88.75           C  
ATOM    787  O   ALA A 103      -3.223  29.922  15.312  1.00 88.75           O  
ATOM    788  N   ASP A 104      -2.328  29.672  13.312  1.00 91.12           N  
ATOM    789  CA  ASP A 104      -3.600  29.625  12.594  1.00 91.12           C  
ATOM    790  C   ASP A 104      -3.516  28.703  11.375  1.00 91.12           C  
ATOM    791  CB  ASP A 104      -4.020  31.031  12.164  1.00 91.12           C  
ATOM    792  O   ASP A 104      -2.490  28.062  11.148  1.00 91.12           O  
ATOM    793  CG  ASP A 104      -2.943  31.750  11.375  1.00 91.12           C  
ATOM    794  OD1 ASP A 104      -2.100  31.094  10.742  1.00 91.12           O  
ATOM    795  OD2 ASP A 104      -2.936  33.000  11.391  1.00 91.12           O  
ATOM    796  N   LEU A 105      -4.656  28.641  10.758  1.00 89.56           N  
ATOM    797  CA  LEU A 105      -4.754  27.734   9.609  1.00 89.56           C  
ATOM    798  C   LEU A 105      -3.777  28.156   8.516  1.00 89.56           C  
ATOM    799  CB  LEU A 105      -6.184  27.734   9.055  1.00 89.56           C  
ATOM    800  O   LEU A 105      -3.141  27.297   7.891  1.00 89.56           O  
ATOM    801  CG  LEU A 105      -6.430  26.844   7.832  1.00 89.56           C  
ATOM    802  CD1 LEU A 105      -6.117  25.391   8.164  1.00 89.56           C  
ATOM    803  CD2 LEU A 105      -7.867  26.984   7.348  1.00 89.56           C  
ATOM    804  N   ALA A 106      -3.645  29.391   8.281  1.00 89.06           N  
ATOM    805  CA  ALA A 106      -2.748  29.875   7.242  1.00 89.06           C  
ATOM    806  C   ALA A 106      -1.301  29.500   7.539  1.00 89.06           C  
ATOM    807  CB  ALA A 106      -2.881  31.391   7.102  1.00 89.06           C  
ATOM    808  O   ALA A 106      -0.579  29.047   6.648  1.00 89.06           O  
ATOM    809  N   SER A 107      -0.885  29.719   8.750  1.00 87.50           N  
ATOM    810  CA  SER A 107       0.468  29.344   9.156  1.00 87.50           C  
ATOM    811  C   SER A 107       0.684  27.844   9.055  1.00 87.50           C  
ATOM    812  CB  SER A 107       0.748  29.812  10.586  1.00 87.50           C  
ATOM    813  O   SER A 107       1.767  27.391   8.680  1.00 87.50           O  
ATOM    814  OG  SER A 107       0.599  31.219  10.688  1.00 87.50           O  
ATOM    815  N   ALA A 108      -0.344  27.109   9.406  1.00 86.31           N  
ATOM    816  CA  ALA A 108      -0.254  25.656   9.305  1.00 86.31           C  
ATOM    817  C   ALA A 108      -0.056  25.219   7.852  1.00 86.31           C  
ATOM    818  CB  ALA A 108      -1.506  25.000   9.883  1.00 86.31           C  
ATOM    819  O   ALA A 108       0.812  24.391   7.555  1.00 86.31           O  
ATOM    820  N   ARG A 109      -0.825  25.750   6.992  1.00 82.81           N  
ATOM    821  CA  ARG A 109      -0.728  25.406   5.574  1.00 82.81           C  
ATOM    822  C   ARG A 109       0.625  25.828   5.004  1.00 82.81           C  
ATOM    823  CB  ARG A 109      -1.855  26.078   4.785  1.00 82.81           C  
ATOM    824  O   ARG A 109       1.194  25.109   4.168  1.00 82.81           O  
ATOM    825  CG  ARG A 109      -3.211  25.406   4.965  1.00 82.81           C  
ATOM    826  CD  ARG A 109      -4.289  26.094   4.141  1.00 82.81           C  
ATOM    827  NE  ARG A 109      -5.547  25.359   4.176  1.00 82.81           N  
ATOM    828  NH1 ARG A 109      -6.758  26.953   3.025  1.00 82.81           N  
ATOM    829  NH2 ARG A 109      -7.777  25.031   3.730  1.00 82.81           N  
ATOM    830  CZ  ARG A 109      -6.691  25.781   3.643  1.00 82.81           C  
ATOM    831  N   ALA A 110       1.122  26.891   5.461  1.00 81.31           N  
ATOM    832  CA  ALA A 110       2.432  27.359   5.016  1.00 81.31           C  
ATOM    833  C   ALA A 110       3.529  26.375   5.410  1.00 81.31           C  
ATOM    834  CB  ALA A 110       2.730  28.734   5.590  1.00 81.31           C  
ATOM    835  O   ALA A 110       4.457  26.125   4.633  1.00 81.31           O  
ATOM    836  N   ARG A 111       3.412  25.891   6.543  1.00 76.25           N  
ATOM    837  CA  ARG A 111       4.395  24.938   7.043  1.00 76.25           C  
ATOM    838  C   ARG A 111       4.367  23.641   6.230  1.00 76.25           C  
ATOM    839  CB  ARG A 111       4.145  24.625   8.523  1.00 76.25           C  
ATOM    840  O   ARG A 111       5.391  22.969   6.082  1.00 76.25           O  
ATOM    841  CG  ARG A 111       4.633  25.719   9.461  1.00 76.25           C  
ATOM    842  CD  ARG A 111       4.336  25.375  10.922  1.00 76.25           C  
ATOM    843  NE  ARG A 111       5.324  24.453  11.461  1.00 76.25           N  
ATOM    844  NH1 ARG A 111       5.180  25.234  13.625  1.00 76.25           N  
ATOM    845  NH2 ARG A 111       6.609  23.516  13.125  1.00 76.25           N  
ATOM    846  CZ  ARG A 111       5.703  24.406  12.742  1.00 76.25           C  
ATOM    847  N   LEU A 112       3.088  23.266   5.805  1.00 73.06           N  
ATOM    848  CA  LEU A 112       2.953  22.062   4.988  1.00 73.06           C  
ATOM    849  C   LEU A 112       3.615  22.250   3.627  1.00 73.06           C  
ATOM    850  CB  LEU A 112       1.476  21.703   4.801  1.00 73.06           C  
ATOM    851  O   LEU A 112       4.207  21.312   3.084  1.00 73.06           O  
ATOM    852  CG  LEU A 112       0.772  21.078   6.012  1.00 73.06           C  
ATOM    853  CD1 LEU A 112      -0.740  21.125   5.820  1.00 73.06           C  
ATOM    854  CD2 LEU A 112       1.251  19.656   6.230  1.00 73.06           C  
ATOM    855  N   SER A 113       3.430  23.359   3.021  1.00 64.25           N  
ATOM    856  CA  SER A 113       3.973  23.656   1.700  1.00 64.25           C  
ATOM    857  C   SER A 113       5.496  23.625   1.706  1.00 64.25           C  
ATOM    858  CB  SER A 113       3.488  25.031   1.225  1.00 64.25           C  
ATOM    859  O   SER A 113       6.117  23.281   0.698  1.00 64.25           O  
ATOM    860  OG  SER A 113       2.125  25.234   1.559  1.00 64.25           O  
ATOM    861  N   ASP A 114       6.125  24.000   2.928  1.00 55.41           N  
ATOM    862  CA  ASP A 114       7.578  24.016   3.059  1.00 55.41           C  
ATOM    863  C   ASP A 114       8.148  22.594   3.041  1.00 55.41           C  
ATOM    864  CB  ASP A 114       7.996  24.734   4.344  1.00 55.41           C  
ATOM    865  O   ASP A 114       9.297  22.391   2.631  1.00 55.41           O  
ATOM    866  CG  ASP A 114       9.039  25.812   4.113  1.00 55.41           C  
ATOM    867  OD1 ASP A 114       9.492  25.984   2.959  1.00 55.41           O  
ATOM    868  OD2 ASP A 114       9.422  26.484   5.090  1.00 55.41           O  
ATOM    869  N   GLY A 115       7.352  21.531   3.303  1.00 49.06           N  
ATOM    870  CA  GLY A 115       7.797  20.156   3.479  1.00 49.06           C  
ATOM    871  C   GLY A 115       7.141  19.188   2.516  1.00 49.06           C  
ATOM    872  O   GLY A 115       7.211  17.969   2.707  1.00 49.06           O  
ATOM    873  N   ARG A 116       6.414  19.688   1.584  1.00 47.34           N  
ATOM    874  CA  ARG A 116       5.562  18.844   0.750  1.00 47.34           C  
ATOM    875  C   ARG A 116       6.402  17.953  -0.154  1.00 47.34           C  
ATOM    876  CB  ARG A 116       4.617  19.703  -0.092  1.00 47.34           C  
ATOM    877  O   ARG A 116       6.938  18.406  -1.167  1.00 47.34           O  
ATOM    878  CG  ARG A 116       3.287  20.000   0.583  1.00 47.34           C  
ATOM    879  CD  ARG A 116       2.359  20.797  -0.323  1.00 47.34           C  
ATOM    880  NE  ARG A 116       1.100  21.125   0.344  1.00 47.34           N  
ATOM    881  NH1 ARG A 116       0.314  22.484  -1.346  1.00 47.34           N  
ATOM    882  NH2 ARG A 116      -0.950  22.141   0.535  1.00 47.34           N  
ATOM    883  CZ  ARG A 116       0.158  21.906  -0.157  1.00 47.34           C  
ATOM    884  N   ARG A 117       7.137  16.906   0.403  1.00 47.03           N  
ATOM    885  CA  ARG A 117       7.734  15.875  -0.444  1.00 47.03           C  
ATOM    886  C   ARG A 117       6.660  14.992  -1.079  1.00 47.03           C  
ATOM    887  CB  ARG A 117       8.711  15.016   0.362  1.00 47.03           C  
ATOM    888  O   ARG A 117       5.676  14.641  -0.429  1.00 47.03           O  
ATOM    889  CG  ARG A 117      10.102  15.609   0.488  1.00 47.03           C  
ATOM    890  CD  ARG A 117      11.047  14.688   1.244  1.00 47.03           C  
ATOM    891  NE  ARG A 117      12.375  15.273   1.388  1.00 47.03           N  
ATOM    892  NH1 ARG A 117      13.305  13.438   2.436  1.00 47.03           N  
ATOM    893  NH2 ARG A 117      14.578  15.297   2.029  1.00 47.03           N  
ATOM    894  CZ  ARG A 117      13.414  14.672   1.950  1.00 47.03           C  
ATOM    895  N   VAL A 118       6.484  15.141  -2.410  1.00 50.97           N  
ATOM    896  CA  VAL A 118       5.605  14.227  -3.133  1.00 50.97           C  
ATOM    897  C   VAL A 118       5.934  12.781  -2.754  1.00 50.97           C  
ATOM    898  CB  VAL A 118       5.723  14.414  -4.660  1.00 50.97           C  
ATOM    899  O   VAL A 118       7.074  12.344  -2.896  1.00 50.97           O  
ATOM    900  CG1 VAL A 118       4.750  13.492  -5.395  1.00 50.97           C  
ATOM    901  CG2 VAL A 118       5.469  15.867  -5.039  1.00 50.97           C  
ATOM    902  N   ILE A 119       5.094  12.156  -1.959  1.00 62.06           N  
ATOM    903  CA  ILE A 119       5.262  10.766  -1.563  1.00 62.06           C  
ATOM    904  C   ILE A 119       4.844   9.844  -2.711  1.00 62.06           C  
ATOM    905  CB  ILE A 119       4.449  10.438  -0.291  1.00 62.06           C  
ATOM    906  O   ILE A 119       3.695   9.891  -3.160  1.00 62.06           O  
ATOM    907  CG1 ILE A 119       4.828  11.391   0.846  1.00 62.06           C  
ATOM    908  CG2 ILE A 119       4.660   8.977   0.125  1.00 62.06           C  
ATOM    909  CD1 ILE A 119       3.938  11.273   2.076  1.00 62.06           C  
ATOM    910  N   PRO A 120       5.840   9.117  -3.443  1.00 66.62           N  
ATOM    911  CA  PRO A 120       5.406   8.133  -4.434  1.00 66.62           C  
ATOM    912  C   PRO A 120       4.352   7.172  -3.891  1.00 66.62           C  
ATOM    913  CB  PRO A 120       6.699   7.383  -4.773  1.00 66.62           C  
ATOM    914  O   PRO A 120       4.512   6.629  -2.795  1.00 66.62           O  
ATOM    915  CG  PRO A 120       7.793   8.250  -4.242  1.00 66.62           C  
ATOM    916  CD  PRO A 120       7.238   9.086  -3.125  1.00 66.62           C  
ATOM    917  N   VAL A 121       3.232   7.141  -4.602  1.00 73.25           N  
ATOM    918  CA  VAL A 121       2.125   6.305  -4.148  1.00 73.25           C  
ATOM    919  C   VAL A 121       1.542   5.539  -5.332  1.00 73.25           C  
ATOM    920  CB  VAL A 121       1.024   7.145  -3.463  1.00 73.25           C  
ATOM    921  O   VAL A 121       1.405   6.086  -6.430  1.00 73.25           O  
ATOM    922  CG1 VAL A 121      -0.189   6.277  -3.133  1.00 73.25           C  
ATOM    923  CG2 VAL A 121       1.569   7.809  -2.201  1.00 73.25           C  
ATOM    924  N   ILE A 122       1.276   4.203  -5.207  1.00 71.75           N  
ATOM    925  CA  ILE A 122       0.512   3.371  -6.129  1.00 71.75           C  
ATOM    926  C   ILE A 122      -0.757   2.871  -5.441  1.00 71.75           C  
ATOM    927  CB  ILE A 122       1.351   2.180  -6.641  1.00 71.75           C  
ATOM    928  O   ILE A 122      -0.715   2.432  -4.293  1.00 71.75           O  
ATOM    929  CG1 ILE A 122       2.576   2.682  -7.414  1.00 71.75           C  
ATOM    930  CG2 ILE A 122       0.496   1.252  -7.512  1.00 71.75           C  
ATOM    931  CD1 ILE A 122       3.531   1.576  -7.844  1.00 71.75           C  
ATOM    932  N   ARG A 123      -1.890   3.062  -6.133  1.00 73.00           N  
ATOM    933  CA  ARG A 123      -3.172   2.588  -5.621  1.00 73.00           C  
ATOM    934  C   ARG A 123      -3.799   1.576  -6.574  1.00 73.00           C  
ATOM    935  CB  ARG A 123      -4.129   3.760  -5.398  1.00 73.00           C  
ATOM    936  O   ARG A 123      -3.709   1.725  -7.793  1.00 73.00           O  
ATOM    937  CG  ARG A 123      -3.680   4.723  -4.309  1.00 73.00           C  
ATOM    938  CD  ARG A 123      -4.645   5.891  -4.156  1.00 73.00           C  
ATOM    939  NE  ARG A 123      -4.359   6.672  -2.955  1.00 73.00           N  
ATOM    940  NH1 ARG A 123      -4.637   8.727  -3.973  1.00 73.00           N  
ATOM    941  NH2 ARG A 123      -4.090   8.609  -1.750  1.00 73.00           N  
ATOM    942  CZ  ARG A 123      -4.363   8.000  -2.896  1.00 73.00           C  
ATOM    943  N   GLU A 124      -4.324   0.535  -6.023  1.00 72.50           N  
ATOM    944  CA  GLU A 124      -4.992  -0.501  -6.805  1.00 72.50           C  
ATOM    945  C   GLU A 124      -6.250  -0.999  -6.102  1.00 72.50           C  
ATOM    946  CB  GLU A 124      -4.043  -1.671  -7.074  1.00 72.50           C  
ATOM    947  O   GLU A 124      -6.219  -1.305  -4.906  1.00 72.50           O  
ATOM    948  CG  GLU A 124      -4.582  -2.688  -8.070  1.00 72.50           C  
ATOM    949  CD  GLU A 124      -4.520  -2.209  -9.508  1.00 72.50           C  
ATOM    950  OE1 GLU A 124      -5.207  -2.797 -10.375  1.00 72.50           O  
ATOM    951  OE2 GLU A 124      -3.775  -1.237  -9.773  1.00 72.50           O  
ATOM    952  N   ASP A 125      -7.367  -0.897  -6.836  1.00 71.62           N  
ATOM    953  CA  ASP A 125      -8.578  -1.512  -6.301  1.00 71.62           C  
ATOM    954  C   ASP A 125      -8.656  -2.990  -6.672  1.00 71.62           C  
ATOM    955  CB  ASP A 125      -9.820  -0.776  -6.805  1.00 71.62           C  
ATOM    956  O   ASP A 125      -8.383  -3.363  -7.816  1.00 71.62           O  
ATOM    957  CG  ASP A 125      -9.969   0.614  -6.211  1.00 71.62           C  
ATOM    958  OD1 ASP A 125      -9.594   0.819  -5.039  1.00 71.62           O  
ATOM    959  OD2 ASP A 125     -10.469   1.511  -6.922  1.00 71.62           O  
ATOM    960  N   LEU A 126      -8.953  -3.730  -5.668  1.00 77.81           N  
ATOM    961  CA  LEU A 126      -8.961  -5.176  -5.852  1.00 77.81           C  
ATOM    962  C   LEU A 126     -10.305  -5.773  -5.449  1.00 77.81           C  
ATOM    963  CB  LEU A 126      -7.840  -5.828  -5.035  1.00 77.81           C  
ATOM    964  O   LEU A 126     -10.961  -5.273  -4.535  1.00 77.81           O  
ATOM    965  CG  LEU A 126      -6.418  -5.363  -5.348  1.00 77.81           C  
ATOM    966  CD1 LEU A 126      -5.465  -5.789  -4.238  1.00 77.81           C  
ATOM    967  CD2 LEU A 126      -5.961  -5.910  -6.695  1.00 77.81           C  
ATOM    968  N   LEU A 127     -10.695  -6.840  -6.195  1.00 70.94           N  
ATOM    969  CA  LEU A 127     -11.859  -7.641  -5.824  1.00 70.94           C  
ATOM    970  C   LEU A 127     -11.453  -8.797  -4.918  1.00 70.94           C  
ATOM    971  CB  LEU A 127     -12.562  -8.180  -7.070  1.00 70.94           C  
ATOM    972  O   LEU A 127     -10.320  -9.281  -4.988  1.00 70.94           O  
ATOM    973  CG  LEU A 127     -13.156  -7.133  -8.016  1.00 70.94           C  
ATOM    974  CD1 LEU A 127     -13.531  -7.777  -9.352  1.00 70.94           C  
ATOM    975  CD2 LEU A 127     -14.367  -6.453  -7.383  1.00 70.94           C  
ATOM    976  N   PRO A 128     -12.445  -9.125  -4.031  1.00 78.69           N  
ATOM    977  CA  PRO A 128     -12.148 -10.305  -3.215  1.00 78.69           C  
ATOM    978  C   PRO A 128     -12.305 -11.609  -3.988  1.00 78.69           C  
ATOM    979  CB  PRO A 128     -13.180 -10.211  -2.084  1.00 78.69           C  
ATOM    980  O   PRO A 128     -13.234 -12.383  -3.729  1.00 78.69           O  
ATOM    981  CG  PRO A 128     -14.375  -9.562  -2.705  1.00 78.69           C  
ATOM    982  CD  PRO A 128     -13.898  -8.609  -3.766  1.00 78.69           C  
ATOM    983  N   ALA A 129     -11.391 -11.867  -4.926  1.00 73.50           N  
ATOM    984  CA  ALA A 129     -11.508 -13.016  -5.824  1.00 73.50           C  
ATOM    985  C   ALA A 129     -10.148 -13.672  -6.047  1.00 73.50           C  
ATOM    986  CB  ALA A 129     -12.109 -12.586  -7.160  1.00 73.50           C  
ATOM    987  O   ALA A 129      -9.117 -13.117  -5.672  1.00 73.50           O  
ATOM    988  N   THR A 130     -10.273 -14.875  -6.613  1.00 75.19           N  
ATOM    989  CA  THR A 130      -9.070 -15.594  -7.008  1.00 75.19           C  
ATOM    990  C   THR A 130      -8.219 -14.742  -7.949  1.00 75.19           C  
ATOM    991  CB  THR A 130      -9.406 -16.938  -7.688  1.00 75.19           C  
ATOM    992  O   THR A 130      -8.750 -14.070  -8.836  1.00 75.19           O  
ATOM    993  CG2 THR A 130      -8.156 -17.781  -7.883  1.00 75.19           C  
ATOM    994  OG1 THR A 130     -10.336 -17.656  -6.871  1.00 75.19           O  
ATOM    995  N   GLY A 131      -6.914 -14.750  -7.711  1.00 76.81           N  
ATOM    996  CA  GLY A 131      -5.996 -14.016  -8.570  1.00 76.81           C  
ATOM    997  C   GLY A 131      -5.621 -12.656  -8.016  1.00 76.81           C  
ATOM    998  O   GLY A 131      -4.613 -12.070  -8.422  1.00 76.81           O  
ATOM    999  N   SER A 132      -6.449 -12.172  -7.078  1.00 81.06           N  
ATOM   1000  CA  SER A 132      -6.191 -10.844  -6.539  1.00 81.06           C  
ATOM   1001  C   SER A 132      -4.855 -10.789  -5.805  1.00 81.06           C  
ATOM   1002  CB  SER A 132      -7.316 -10.422  -5.594  1.00 81.06           C  
ATOM   1003  O   SER A 132      -4.148  -9.781  -5.863  1.00 81.06           O  
ATOM   1004  OG  SER A 132      -8.492 -10.109  -6.320  1.00 81.06           O  
ATOM   1005  N   THR A 133      -4.512 -11.867  -5.098  1.00 87.50           N  
ATOM   1006  CA  THR A 133      -3.232 -11.898  -4.398  1.00 87.50           C  
ATOM   1007  C   THR A 133      -2.072 -11.820  -5.383  1.00 87.50           C  
ATOM   1008  CB  THR A 133      -3.094 -13.164  -3.537  1.00 87.50           C  
ATOM   1009  O   THR A 133      -1.106 -11.086  -5.160  1.00 87.50           O  
ATOM   1010  CG2 THR A 133      -4.062 -13.141  -2.357  1.00 87.50           C  
ATOM   1011  OG1 THR A 133      -3.371 -14.320  -4.344  1.00 87.50           O  
ATOM   1012  N   ARG A 134      -2.195 -12.547  -6.402  1.00 82.19           N  
ATOM   1013  CA  ARG A 134      -1.149 -12.508  -7.422  1.00 82.19           C  
ATOM   1014  C   ARG A 134      -1.065 -11.125  -8.062  1.00 82.19           C  
ATOM   1015  CB  ARG A 134      -1.399 -13.570  -8.492  1.00 82.19           C  
ATOM   1016  O   ARG A 134       0.028 -10.594  -8.258  1.00 82.19           O  
ATOM   1017  CG  ARG A 134      -0.317 -13.633  -9.562  1.00 82.19           C  
ATOM   1018  CD  ARG A 134      -0.573 -14.758 -10.555  1.00 82.19           C  
ATOM   1019  NE  ARG A 134      -0.372 -16.078  -9.945  1.00 82.19           N  
ATOM   1020  NH1 ARG A 134      -0.825 -17.266 -11.875  1.00 82.19           N  
ATOM   1021  NH2 ARG A 134      -0.291 -18.375  -9.938  1.00 82.19           N  
ATOM   1022  CZ  ARG A 134      -0.497 -17.234 -10.586  1.00 82.19           C  
ATOM   1023  N   HIS A 135      -2.184 -10.586  -8.352  1.00 77.81           N  
ATOM   1024  CA  HIS A 135      -2.211  -9.242  -8.922  1.00 77.81           C  
ATOM   1025  C   HIS A 135      -1.573  -8.234  -7.980  1.00 77.81           C  
ATOM   1026  CB  HIS A 135      -3.646  -8.828  -9.250  1.00 77.81           C  
ATOM   1027  O   HIS A 135      -0.768  -7.398  -8.406  1.00 77.81           O  
ATOM   1028  CG  HIS A 135      -3.750  -7.488  -9.906  1.00 77.81           C  
ATOM   1029  CD2 HIS A 135      -4.363  -6.348  -9.508  1.00 77.81           C  
ATOM   1030  ND1 HIS A 135      -3.178  -7.207 -11.125  1.00 77.81           N  
ATOM   1031  CE1 HIS A 135      -3.434  -5.953 -11.445  1.00 77.81           C  
ATOM   1032  NE2 HIS A 135      -4.152  -5.410 -10.484  1.00 77.81           N  
ATOM   1033  N   ALA A 136      -1.915  -8.336  -6.766  1.00 86.56           N  
ATOM   1034  CA  ALA A 136      -1.341  -7.438  -5.766  1.00 86.56           C  
ATOM   1035  C   ALA A 136       0.179  -7.566  -5.723  1.00 86.56           C  
ATOM   1036  CB  ALA A 136      -1.938  -7.723  -4.391  1.00 86.56           C  
ATOM   1037  O   ALA A 136       0.891  -6.566  -5.609  1.00 86.56           O  
ATOM   1038  N   ARG A 137       0.696  -8.797  -5.781  1.00 86.44           N  
ATOM   1039  CA  ARG A 137       2.137  -9.016  -5.801  1.00 86.44           C  
ATOM   1040  C   ARG A 137       2.779  -8.352  -7.016  1.00 86.44           C  
ATOM   1041  CB  ARG A 137       2.449 -10.516  -5.801  1.00 86.44           C  
ATOM   1042  O   ARG A 137       3.854  -7.758  -6.906  1.00 86.44           O  
ATOM   1043  CG  ARG A 137       2.258 -11.188  -4.449  1.00 86.44           C  
ATOM   1044  CD  ARG A 137       2.771 -12.617  -4.449  1.00 86.44           C  
ATOM   1045  NE  ARG A 137       1.979 -13.477  -5.328  1.00 86.44           N  
ATOM   1046  NH1 ARG A 137       3.336 -15.328  -5.094  1.00 86.44           N  
ATOM   1047  NH2 ARG A 137       1.475 -15.430  -6.426  1.00 86.44           N  
ATOM   1048  CZ  ARG A 137       2.266 -14.742  -5.613  1.00 86.44           C  
ATOM   1049  N   ASP A 138       2.127  -8.430  -8.086  1.00 79.00           N  
ATOM   1050  CA  ASP A 138       2.648  -7.789  -9.289  1.00 79.00           C  
ATOM   1051  C   ASP A 138       2.742  -6.273  -9.109  1.00 79.00           C  
ATOM   1052  CB  ASP A 138       1.770  -8.117 -10.500  1.00 79.00           C  
ATOM   1053  O   ASP A 138       3.748  -5.664  -9.477  1.00 79.00           O  
ATOM   1054  CG  ASP A 138       1.851  -9.578 -10.906  1.00 79.00           C  
ATOM   1055  OD1 ASP A 138       2.818 -10.273 -10.516  1.00 79.00           O  
ATOM   1056  OD2 ASP A 138       0.939 -10.047 -11.625  1.00 79.00           O  
ATOM   1057  N   VAL A 139       1.740  -5.762  -8.508  1.00 77.56           N  
ATOM   1058  CA  VAL A 139       1.695  -4.320  -8.266  1.00 77.56           C  
ATOM   1059  C   VAL A 139       2.840  -3.916  -7.344  1.00 77.56           C  
ATOM   1060  CB  VAL A 139       0.341  -3.889  -7.664  1.00 77.56           C  
ATOM   1061  O   VAL A 139       3.561  -2.955  -7.625  1.00 77.56           O  
ATOM   1062  CG1 VAL A 139       0.395  -2.434  -7.203  1.00 77.56           C  
ATOM   1063  CG2 VAL A 139      -0.785  -4.094  -8.672  1.00 77.56           C  
ATOM   1064  N   VAL A 140       3.055  -4.621  -6.285  1.00 86.81           N  
ATOM   1065  CA  VAL A 140       4.074  -4.270  -5.301  1.00 86.81           C  
ATOM   1066  C   VAL A 140       5.461  -4.492  -5.895  1.00 86.81           C  
ATOM   1067  CB  VAL A 140       3.912  -5.086  -4.000  1.00 86.81           C  
ATOM   1068  O   VAL A 140       6.387  -3.721  -5.629  1.00 86.81           O  
ATOM   1069  CG1 VAL A 140       5.188  -5.020  -3.162  1.00 86.81           C  
ATOM   1070  CG2 VAL A 140       2.715  -4.578  -3.197  1.00 86.81           C  
ATOM   1071  N   THR A 141       5.605  -5.566  -6.656  1.00 79.69           N  
ATOM   1072  CA  THR A 141       6.879  -5.816  -7.328  1.00 79.69           C  
ATOM   1073  C   THR A 141       7.230  -4.660  -8.266  1.00 79.69           C  
ATOM   1074  CB  THR A 141       6.840  -7.133  -8.125  1.00 79.69           C  
ATOM   1075  O   THR A 141       8.352  -4.145  -8.227  1.00 79.69           O  
ATOM   1076  CG2 THR A 141       8.164  -7.371  -8.852  1.00 79.69           C  
ATOM   1077  OG1 THR A 141       6.602  -8.219  -7.223  1.00 79.69           O  
ATOM   1078  N   ASP A 142       6.312  -4.281  -8.977  1.00 69.12           N  
ATOM   1079  CA  ASP A 142       6.523  -3.164  -9.891  1.00 69.12           C  
ATOM   1080  C   ASP A 142       6.871  -1.887  -9.133  1.00 69.12           C  
ATOM   1081  CB  ASP A 142       5.281  -2.941 -10.758  1.00 69.12           C  
ATOM   1082  O   ASP A 142       7.762  -1.139  -9.539  1.00 69.12           O  
ATOM   1083  CG  ASP A 142       5.105  -4.004 -11.828  1.00 69.12           C  
ATOM   1084  OD1 ASP A 142       6.055  -4.777 -12.086  1.00 69.12           O  
ATOM   1085  OD2 ASP A 142       4.012  -4.066 -12.422  1.00 69.12           O  
ATOM   1086  N   ALA A 143       6.168  -1.644  -8.055  1.00 76.62           N  
ATOM   1087  CA  ALA A 143       6.449  -0.471  -7.234  1.00 76.62           C  
ATOM   1088  C   ALA A 143       7.883  -0.496  -6.715  1.00 76.62           C  
ATOM   1089  CB  ALA A 143       5.469  -0.392  -6.066  1.00 76.62           C  
ATOM   1090  O   ALA A 143       8.609   0.496  -6.828  1.00 76.62           O  
ATOM   1091  N   CYS A 144       8.289  -1.633  -6.195  1.00 80.62           N  
ATOM   1092  CA  CYS A 144       9.633  -1.768  -5.641  1.00 80.62           C  
ATOM   1093  C   CYS A 144      10.695  -1.545  -6.715  1.00 80.62           C  
ATOM   1094  CB  CYS A 144       9.820  -3.148  -5.012  1.00 80.62           C  
ATOM   1095  O   CYS A 144      11.688  -0.859  -6.477  1.00 80.62           O  
ATOM   1096  SG  CYS A 144       8.922  -3.365  -3.459  1.00 80.62           S  
ATOM   1097  N   LEU A 145      10.414  -2.092  -7.809  1.00 68.81           N  
ATOM   1098  CA  LEU A 145      11.383  -1.949  -8.891  1.00 68.81           C  
ATOM   1099  C   LEU A 145      11.406  -0.519  -9.422  1.00 68.81           C  
ATOM   1100  CB  LEU A 145      11.070  -2.924 -10.023  1.00 68.81           C  
ATOM   1101  O   LEU A 145      12.477   0.052  -9.641  1.00 68.81           O  
ATOM   1102  CG  LEU A 145      11.227  -4.410  -9.711  1.00 68.81           C  
ATOM   1103  CD1 LEU A 145      10.773  -5.258 -10.898  1.00 68.81           C  
ATOM   1104  CD2 LEU A 145      12.664  -4.730  -9.336  1.00 68.81           C  
ATOM   1105  N   CYS A 146      10.281   0.056  -9.539  1.00 63.72           N  
ATOM   1106  CA  CYS A 146      10.164   1.427 -10.023  1.00 63.72           C  
ATOM   1107  C   CYS A 146      10.852   2.402  -9.070  1.00 63.72           C  
ATOM   1108  CB  CYS A 146       8.695   1.810 -10.188  1.00 63.72           C  
ATOM   1109  O   CYS A 146      11.398   3.414  -9.508  1.00 63.72           O  
ATOM   1110  SG  CYS A 146       7.941   1.174 -11.703  1.00 63.72           S  
ATOM   1111  N   TRP A 147      10.852   2.070  -7.793  1.00 72.69           N  
ATOM   1112  CA  TRP A 147      11.391   2.984  -6.793  1.00 72.69           C  
ATOM   1113  C   TRP A 147      12.773   2.535  -6.336  1.00 72.69           C  
ATOM   1114  CB  TRP A 147      10.453   3.086  -5.590  1.00 72.69           C  
ATOM   1115  O   TRP A 147      13.242   2.934  -5.266  1.00 72.69           O  
ATOM   1116  CG  TRP A 147       9.117   3.695  -5.910  1.00 72.69           C  
ATOM   1117  CD1 TRP A 147       8.828   4.547  -6.941  1.00 72.69           C  
ATOM   1118  CD2 TRP A 147       7.895   3.502  -5.195  1.00 72.69           C  
ATOM   1119  CE2 TRP A 147       6.902   4.270  -5.844  1.00 72.69           C  
ATOM   1120  CE3 TRP A 147       7.543   2.754  -4.062  1.00 72.69           C  
ATOM   1121  NE1 TRP A 147       7.496   4.895  -6.906  1.00 72.69           N  
ATOM   1122  CH2 TRP A 147       5.262   3.564  -4.293  1.00 72.69           C  
ATOM   1123  CZ2 TRP A 147       5.578   4.305  -5.398  1.00 72.69           C  
ATOM   1124  CZ3 TRP A 147       6.227   2.793  -3.623  1.00 72.69           C  
ATOM   1125  N   ASP A 148      13.375   1.656  -7.090  1.00 77.00           N  
ATOM   1126  CA  ASP A 148      14.750   1.187  -6.902  1.00 77.00           C  
ATOM   1127  C   ASP A 148      14.922   0.532  -5.535  1.00 77.00           C  
ATOM   1128  CB  ASP A 148      15.734   2.342  -7.059  1.00 77.00           C  
ATOM   1129  O   ASP A 148      15.852   0.862  -4.793  1.00 77.00           O  
ATOM   1130  CG  ASP A 148      17.125   1.880  -7.449  1.00 77.00           C  
ATOM   1131  OD1 ASP A 148      17.266   0.792  -8.047  1.00 77.00           O  
ATOM   1132  OD2 ASP A 148      18.109   2.607  -7.145  1.00 77.00           O  
ATOM   1133  N   LEU A 149      13.969  -0.324  -5.262  1.00 84.94           N  
ATOM   1134  CA  LEU A 149      14.023  -1.097  -4.027  1.00 84.94           C  
ATOM   1135  C   LEU A 149      13.945  -2.592  -4.316  1.00 84.94           C  
ATOM   1136  CB  LEU A 149      12.883  -0.687  -3.088  1.00 84.94           C  
ATOM   1137  O   LEU A 149      13.094  -3.291  -3.766  1.00 84.94           O  
ATOM   1138  CG  LEU A 149      12.844   0.785  -2.672  1.00 84.94           C  
ATOM   1139  CD1 LEU A 149      11.516   1.114  -2.012  1.00 84.94           C  
ATOM   1140  CD2 LEU A 149      14.008   1.107  -1.736  1.00 84.94           C  
ATOM   1141  N   PRO A 150      14.945  -3.115  -5.055  1.00 81.31           N  
ATOM   1142  CA  PRO A 150      14.859  -4.527  -5.430  1.00 81.31           C  
ATOM   1143  C   PRO A 150      14.969  -5.465  -4.230  1.00 81.31           C  
ATOM   1144  CB  PRO A 150      16.047  -4.715  -6.375  1.00 81.31           C  
ATOM   1145  O   PRO A 150      14.383  -6.555  -4.234  1.00 81.31           O  
ATOM   1146  CG  PRO A 150      17.000  -3.619  -6.008  1.00 81.31           C  
ATOM   1147  CD  PRO A 150      16.203  -2.430  -5.555  1.00 81.31           C  
ATOM   1148  N   ASP A 151      15.625  -4.988  -3.143  1.00 87.12           N  
ATOM   1149  CA  ASP A 151      15.828  -5.844  -1.978  1.00 87.12           C  
ATOM   1150  C   ASP A 151      14.539  -5.996  -1.177  1.00 87.12           C  
ATOM   1151  CB  ASP A 151      16.938  -5.281  -1.085  1.00 87.12           C  
ATOM   1152  O   ASP A 151      14.414  -6.906  -0.352  1.00 87.12           O  
ATOM   1153  CG  ASP A 151      18.297  -5.301  -1.752  1.00 87.12           C  
ATOM   1154  OD1 ASP A 151      18.562  -6.199  -2.580  1.00 87.12           O  
ATOM   1155  OD2 ASP A 151      19.125  -4.410  -1.443  1.00 87.12           O  
ATOM   1156  N   LEU A 152      13.570  -5.133  -1.541  1.00 91.12           N  
ATOM   1157  CA  LEU A 152      12.336  -5.176  -0.762  1.00 91.12           C  
ATOM   1158  C   LEU A 152      11.242  -5.922  -1.516  1.00 91.12           C  
ATOM   1159  CB  LEU A 152      11.867  -3.758  -0.427  1.00 91.12           C  
ATOM   1160  O   LEU A 152      10.141  -6.113  -0.993  1.00 91.12           O  
ATOM   1161  CG  LEU A 152      12.727  -2.973   0.566  1.00 91.12           C  
ATOM   1162  CD1 LEU A 152      12.062  -1.643   0.905  1.00 91.12           C  
ATOM   1163  CD2 LEU A 152      12.969  -3.793   1.828  1.00 91.12           C  
ATOM   1164  N   VAL A 153      11.578  -6.488  -2.645  1.00 89.06           N  
ATOM   1165  CA  VAL A 153      10.562  -7.152  -3.455  1.00 89.06           C  
ATOM   1166  C   VAL A 153      10.031  -8.375  -2.713  1.00 89.06           C  
ATOM   1167  CB  VAL A 153      11.125  -7.570  -4.836  1.00 89.06           C  
ATOM   1168  O   VAL A 153       8.812  -8.539  -2.566  1.00 89.06           O  
ATOM   1169  CG1 VAL A 153      10.180  -8.555  -5.523  1.00 89.06           C  
ATOM   1170  CG2 VAL A 153      11.352  -6.340  -5.711  1.00 89.06           C  
ATOM   1171  N   ALA A 154      10.859  -9.195  -2.143  1.00 89.38           N  
ATOM   1172  CA  ALA A 154      10.438 -10.445  -1.517  1.00 89.38           C  
ATOM   1173  C   ALA A 154       9.602 -10.180  -0.268  1.00 89.38           C  
ATOM   1174  CB  ALA A 154      11.656 -11.297  -1.168  1.00 89.38           C  
ATOM   1175  O   ALA A 154       8.469 -10.664  -0.155  1.00 89.38           O  
ATOM   1176  N   PRO A 155      10.133  -9.344   0.618  1.00 92.75           N  
ATOM   1177  CA  PRO A 155       9.320  -9.094   1.809  1.00 92.75           C  
ATOM   1178  C   PRO A 155       8.023  -8.352   1.489  1.00 92.75           C  
ATOM   1179  CB  PRO A 155      10.234  -8.242   2.693  1.00 92.75           C  
ATOM   1180  O   PRO A 155       6.980  -8.641   2.086  1.00 92.75           O  
ATOM   1181  CG  PRO A 155      11.250  -7.672   1.757  1.00 92.75           C  
ATOM   1182  CD  PRO A 155      11.453  -8.641   0.625  1.00 92.75           C  
ATOM   1183  N   ALA A 156       8.094  -7.445   0.579  1.00 94.00           N  
ATOM   1184  CA  ALA A 156       6.891  -6.707   0.204  1.00 94.00           C  
ATOM   1185  C   ALA A 156       5.859  -7.633  -0.433  1.00 94.00           C  
ATOM   1186  CB  ALA A 156       7.242  -5.566  -0.750  1.00 94.00           C  
ATOM   1187  O   ALA A 156       4.660  -7.504  -0.174  1.00 94.00           O  
ATOM   1188  N   SER A 157       6.312  -8.570  -1.215  1.00 93.00           N  
ATOM   1189  CA  SER A 157       5.418  -9.523  -1.867  1.00 93.00           C  
ATOM   1190  C   SER A 157       4.715 -10.406  -0.846  1.00 93.00           C  
ATOM   1191  CB  SER A 157       6.191 -10.391  -2.861  1.00 93.00           C  
ATOM   1192  O   SER A 157       3.516 -10.672  -0.963  1.00 93.00           O  
ATOM   1193  OG  SER A 157       6.609  -9.625  -3.979  1.00 93.00           O  
ATOM   1194  N   LEU A 158       5.434 -10.820   0.130  1.00 93.44           N  
ATOM   1195  CA  LEU A 158       4.832 -11.641   1.173  1.00 93.44           C  
ATOM   1196  C   LEU A 158       3.783 -10.859   1.953  1.00 93.44           C  
ATOM   1197  CB  LEU A 158       5.910 -12.172   2.129  1.00 93.44           C  
ATOM   1198  O   LEU A 158       2.676 -11.344   2.178  1.00 93.44           O  
ATOM   1199  CG  LEU A 158       5.434 -13.109   3.236  1.00 93.44           C  
ATOM   1200  CD1 LEU A 158       4.883 -14.398   2.637  1.00 93.44           C  
ATOM   1201  CD2 LEU A 158       6.566 -13.406   4.211  1.00 93.44           C  
ATOM   1202  N   ILE A 159       4.125  -9.648   2.217  1.00 94.31           N  
ATOM   1203  CA  ILE A 159       3.244  -8.812   3.023  1.00 94.31           C  
ATOM   1204  C   ILE A 159       1.944  -8.555   2.266  1.00 94.31           C  
ATOM   1205  CB  ILE A 159       3.922  -7.477   3.400  1.00 94.31           C  
ATOM   1206  O   ILE A 159       0.854  -8.758   2.805  1.00 94.31           O  
ATOM   1207  CG1 ILE A 159       4.980  -7.703   4.488  1.00 94.31           C  
ATOM   1208  CG2 ILE A 159       2.879  -6.453   3.854  1.00 94.31           C  
ATOM   1209  CD1 ILE A 159       5.863  -6.492   4.750  1.00 94.31           C  
ATOM   1210  N   VAL A 160       2.102  -8.164   1.038  1.00 94.81           N  
ATOM   1211  CA  VAL A 160       0.898  -7.805   0.293  1.00 94.81           C  
ATOM   1212  C   VAL A 160       0.034  -9.047   0.079  1.00 94.81           C  
ATOM   1213  CB  VAL A 160       1.244  -7.156  -1.066  1.00 94.81           C  
ATOM   1214  O   VAL A 160      -1.196  -8.961   0.088  1.00 94.81           O  
ATOM   1215  CG1 VAL A 160       1.744  -8.211  -2.055  1.00 94.81           C  
ATOM   1216  CG2 VAL A 160       0.030  -6.422  -1.631  1.00 94.81           C  
ATOM   1217  N   THR A 161       0.647 -10.180  -0.112  1.00 93.44           N  
ATOM   1218  CA  THR A 161      -0.089 -11.430  -0.278  1.00 93.44           C  
ATOM   1219  C   THR A 161      -0.931 -11.734   0.958  1.00 93.44           C  
ATOM   1220  CB  THR A 161       0.864 -12.609  -0.553  1.00 93.44           C  
ATOM   1221  O   THR A 161      -2.117 -12.047   0.846  1.00 93.44           O  
ATOM   1222  CG2 THR A 161       0.095 -13.922  -0.678  1.00 93.44           C  
ATOM   1223  OG1 THR A 161       1.575 -12.367  -1.772  1.00 93.44           O  
ATOM   1224  N   GLU A 162      -0.335 -11.562   2.119  1.00 93.69           N  
ATOM   1225  CA  GLU A 162      -1.039 -11.875   3.359  1.00 93.69           C  
ATOM   1226  C   GLU A 162      -2.137 -10.852   3.643  1.00 93.69           C  
ATOM   1227  CB  GLU A 162      -0.059 -11.930   4.535  1.00 93.69           C  
ATOM   1228  O   GLU A 162      -3.232 -11.219   4.078  1.00 93.69           O  
ATOM   1229  CG  GLU A 162       0.964 -13.055   4.430  1.00 93.69           C  
ATOM   1230  CD  GLU A 162       0.333 -14.430   4.262  1.00 93.69           C  
ATOM   1231  OE1 GLU A 162       0.901 -15.273   3.533  1.00 93.69           O  
ATOM   1232  OE2 GLU A 162      -0.738 -14.664   4.863  1.00 93.69           O  
ATOM   1233  N   LEU A 163      -1.857  -9.609   3.328  1.00 93.75           N  
ATOM   1234  CA  LEU A 163      -2.857  -8.586   3.607  1.00 93.75           C  
ATOM   1235  C   LEU A 163      -4.070  -8.750   2.697  1.00 93.75           C  
ATOM   1236  CB  LEU A 163      -2.256  -7.188   3.432  1.00 93.75           C  
ATOM   1237  O   LEU A 163      -5.211  -8.656   3.156  1.00 93.75           O  
ATOM   1238  CG  LEU A 163      -1.182  -6.781   4.441  1.00 93.75           C  
ATOM   1239  CD1 LEU A 163      -0.805  -5.316   4.254  1.00 93.75           C  
ATOM   1240  CD2 LEU A 163      -1.661  -7.035   5.867  1.00 93.75           C  
ATOM   1241  N   VAL A 164      -3.822  -8.984   1.483  1.00 92.12           N  
ATOM   1242  CA  VAL A 164      -4.910  -9.148   0.524  1.00 92.12           C  
ATOM   1243  C   VAL A 164      -5.668 -10.445   0.818  1.00 92.12           C  
ATOM   1244  CB  VAL A 164      -4.387  -9.156  -0.930  1.00 92.12           C  
ATOM   1245  O   VAL A 164      -6.902 -10.461   0.799  1.00 92.12           O  
ATOM   1246  CG1 VAL A 164      -5.492  -9.570  -1.899  1.00 92.12           C  
ATOM   1247  CG2 VAL A 164      -3.828  -7.785  -1.304  1.00 92.12           C  
ATOM   1248  N   ALA A 165      -4.938 -11.516   1.133  1.00 91.31           N  
ATOM   1249  CA  ALA A 165      -5.582 -12.781   1.493  1.00 91.31           C  
ATOM   1250  C   ALA A 165      -6.484 -12.602   2.711  1.00 91.31           C  
ATOM   1251  CB  ALA A 165      -4.531 -13.852   1.762  1.00 91.31           C  
ATOM   1252  O   ALA A 165      -7.586 -13.156   2.760  1.00 91.31           O  
ATOM   1253  N   ASN A 166      -5.961 -11.836   3.635  1.00 89.50           N  
ATOM   1254  CA  ASN A 166      -6.746 -11.578   4.836  1.00 89.50           C  
ATOM   1255  C   ASN A 166      -8.055 -10.867   4.508  1.00 89.50           C  
ATOM   1256  CB  ASN A 166      -5.938 -10.750   5.836  1.00 89.50           C  
ATOM   1257  O   ASN A 166      -9.109 -11.203   5.059  1.00 89.50           O  
ATOM   1258  CG  ASN A 166      -5.020 -11.602   6.691  1.00 89.50           C  
ATOM   1259  ND2 ASN A 166      -4.102 -10.961   7.402  1.00 89.50           N  
ATOM   1260  OD1 ASN A 166      -5.137 -12.828   6.715  1.00 89.50           O  
ATOM   1261  N   ALA A 167      -7.988  -9.953   3.615  1.00 88.69           N  
ATOM   1262  CA  ALA A 167      -9.195  -9.234   3.229  1.00 88.69           C  
ATOM   1263  C   ALA A 167     -10.172 -10.148   2.500  1.00 88.69           C  
ATOM   1264  CB  ALA A 167      -8.844  -8.031   2.350  1.00 88.69           C  
ATOM   1265  O   ALA A 167     -11.383 -10.078   2.723  1.00 88.69           O  
ATOM   1266  N   ILE A 168      -9.672 -11.000   1.709  1.00 85.94           N  
ATOM   1267  CA  ILE A 168     -10.508 -11.930   0.955  1.00 85.94           C  
ATOM   1268  C   ILE A 168     -11.195 -12.906   1.912  1.00 85.94           C  
ATOM   1269  CB  ILE A 168      -9.688 -12.703  -0.098  1.00 85.94           C  
ATOM   1270  O   ILE A 168     -12.398 -13.156   1.795  1.00 85.94           O  
ATOM   1271  CG1 ILE A 168      -9.148 -11.750  -1.168  1.00 85.94           C  
ATOM   1272  CG2 ILE A 168     -10.531 -13.820  -0.729  1.00 85.94           C  
ATOM   1273  CD1 ILE A 168      -8.141 -12.383  -2.115  1.00 85.94           C  
ATOM   1274  N   ASP A 169     -10.461 -13.414   2.918  1.00 87.00           N  
ATOM   1275  CA  ASP A 169     -10.945 -14.477   3.795  1.00 87.00           C  
ATOM   1276  C   ASP A 169     -11.891 -13.922   4.859  1.00 87.00           C  
ATOM   1277  CB  ASP A 169      -9.781 -15.203   4.461  1.00 87.00           C  
ATOM   1278  O   ASP A 169     -12.852 -14.586   5.254  1.00 87.00           O  
ATOM   1279  CG  ASP A 169      -9.000 -16.078   3.492  1.00 87.00           C  
ATOM   1280  OD1 ASP A 169      -9.523 -16.406   2.402  1.00 87.00           O  
ATOM   1281  OD2 ASP A 169      -7.852 -16.453   3.824  1.00 87.00           O  
ATOM   1282  N   HIS A 170     -11.688 -12.680   5.230  1.00 85.19           N  
ATOM   1283  CA  HIS A 170     -12.383 -12.227   6.430  1.00 85.19           C  
ATOM   1284  C   HIS A 170     -13.328 -11.070   6.117  1.00 85.19           C  
ATOM   1285  CB  HIS A 170     -11.375 -11.812   7.504  1.00 85.19           C  
ATOM   1286  O   HIS A 170     -14.352 -10.906   6.777  1.00 85.19           O  
ATOM   1287  CG  HIS A 170     -10.492 -12.922   7.965  1.00 85.19           C  
ATOM   1288  CD2 HIS A 170      -9.164 -13.125   7.793  1.00 85.19           C  
ATOM   1289  ND1 HIS A 170     -10.953 -13.992   8.695  1.00 85.19           N  
ATOM   1290  CE1 HIS A 170      -9.953 -14.812   8.953  1.00 85.19           C  
ATOM   1291  NE2 HIS A 170      -8.852 -14.312   8.414  1.00 85.19           N  
ATOM   1292  N   ALA A 171     -12.977 -10.219   5.137  1.00 83.50           N  
ATOM   1293  CA  ALA A 171     -13.812  -9.047   4.898  1.00 83.50           C  
ATOM   1294  C   ALA A 171     -14.859  -9.328   3.824  1.00 83.50           C  
ATOM   1295  CB  ALA A 171     -12.953  -7.852   4.492  1.00 83.50           C  
ATOM   1296  O   ALA A 171     -16.016  -8.914   3.949  1.00 83.50           O  
ATOM   1297  N   HIS A 172     -14.492 -10.031   2.787  1.00 80.50           N  
ATOM   1298  CA  HIS A 172     -15.344 -10.383   1.658  1.00 80.50           C  
ATOM   1299  C   HIS A 172     -15.891  -9.133   0.972  1.00 80.50           C  
ATOM   1300  CB  HIS A 172     -16.500 -11.273   2.115  1.00 80.50           C  
ATOM   1301  O   HIS A 172     -17.047  -9.109   0.533  1.00 80.50           O  
ATOM   1302  CG  HIS A 172     -16.062 -12.523   2.799  1.00 80.50           C  
ATOM   1303  CD2 HIS A 172     -16.203 -12.938   4.082  1.00 80.50           C  
ATOM   1304  ND1 HIS A 172     -15.375 -13.523   2.146  1.00 80.50           N  
ATOM   1305  CE1 HIS A 172     -15.117 -14.500   3.000  1.00 80.50           C  
ATOM   1306  NE2 HIS A 172     -15.609 -14.172   4.180  1.00 80.50           N  
ATOM   1307  N   THR A 173     -15.172  -8.062   0.989  1.00 77.94           N  
ATOM   1308  CA  THR A 173     -15.516  -6.797   0.348  1.00 77.94           C  
ATOM   1309  C   THR A 173     -14.461  -6.410  -0.688  1.00 77.94           C  
ATOM   1310  CB  THR A 173     -15.656  -5.668   1.384  1.00 77.94           C  
ATOM   1311  O   THR A 173     -13.398  -7.020  -0.754  1.00 77.94           O  
ATOM   1312  CG2 THR A 173     -16.594  -6.078   2.518  1.00 77.94           C  
ATOM   1313  OG1 THR A 173     -14.367  -5.359   1.928  1.00 77.94           O  
ATOM   1314  N   MET A 174     -14.867  -5.414  -1.502  1.00 77.94           N  
ATOM   1315  CA  MET A 174     -13.828  -4.766  -2.295  1.00 77.94           C  
ATOM   1316  C   MET A 174     -12.742  -4.180  -1.395  1.00 77.94           C  
ATOM   1317  CB  MET A 174     -14.430  -3.668  -3.174  1.00 77.94           C  
ATOM   1318  O   MET A 174     -13.000  -3.854  -0.235  1.00 77.94           O  
ATOM   1319  CG  MET A 174     -15.125  -4.191  -4.418  1.00 77.94           C  
ATOM   1320  SD  MET A 174     -15.445  -2.875  -5.652  1.00 77.94           S  
ATOM   1321  CE  MET A 174     -16.734  -3.676  -6.648  1.00 77.94           C  
ATOM   1322  N   MET A 175     -11.555  -4.230  -1.941  1.00 84.25           N  
ATOM   1323  CA  MET A 175     -10.461  -3.674  -1.153  1.00 84.25           C  
ATOM   1324  C   MET A 175      -9.594  -2.742  -2.000  1.00 84.25           C  
ATOM   1325  CB  MET A 175      -9.594  -4.793  -0.563  1.00 84.25           C  
ATOM   1326  O   MET A 175      -9.641  -2.799  -3.230  1.00 84.25           O  
ATOM   1327  CG  MET A 175      -8.852  -5.605  -1.608  1.00 84.25           C  
ATOM   1328  SD  MET A 175      -8.344  -7.254  -0.982  1.00 84.25           S  
ATOM   1329  CE  MET A 175      -9.938  -8.125  -1.043  1.00 84.25           C  
ATOM   1330  N   ALA A 176      -8.961  -1.818  -1.301  1.00 82.88           N  
ATOM   1331  CA  ALA A 176      -8.047  -0.879  -1.952  1.00 82.88           C  
ATOM   1332  C   ALA A 176      -6.617  -1.075  -1.465  1.00 82.88           C  
ATOM   1333  CB  ALA A 176      -8.500   0.558  -1.702  1.00 82.88           C  
ATOM   1334  O   ALA A 176      -6.348  -1.000  -0.264  1.00 82.88           O  
ATOM   1335  N   LEU A 177      -5.723  -1.425  -2.355  1.00 87.31           N  
ATOM   1336  CA  LEU A 177      -4.297  -1.540  -2.078  1.00 87.31           C  
ATOM   1337  C   LEU A 177      -3.588  -0.211  -2.320  1.00 87.31           C  
ATOM   1338  CB  LEU A 177      -3.668  -2.633  -2.945  1.00 87.31           C  
ATOM   1339  O   LEU A 177      -3.818   0.444  -3.338  1.00 87.31           O  
ATOM   1340  CG  LEU A 177      -2.139  -2.703  -2.945  1.00 87.31           C  
ATOM   1341  CD1 LEU A 177      -1.623  -3.021  -1.546  1.00 87.31           C  
ATOM   1342  CD2 LEU A 177      -1.651  -3.740  -3.951  1.00 87.31           C  
ATOM   1343  N   ARG A 178      -2.855   0.186  -1.286  1.00 85.00           N  
ATOM   1344  CA  ARG A 178      -2.039   1.389  -1.411  1.00 85.00           C  
ATOM   1345  C   ARG A 178      -0.585   1.104  -1.051  1.00 85.00           C  
ATOM   1346  CB  ARG A 178      -2.590   2.508  -0.524  1.00 85.00           C  
ATOM   1347  O   ARG A 178      -0.299   0.573   0.025  1.00 85.00           O  
ATOM   1348  CG  ARG A 178      -1.873   3.838  -0.694  1.00 85.00           C  
ATOM   1349  CD  ARG A 178      -2.518   4.934   0.141  1.00 85.00           C  
ATOM   1350  NE  ARG A 178      -1.770   6.188   0.054  1.00 85.00           N  
ATOM   1351  NH1 ARG A 178      -3.637   7.523  -0.190  1.00 85.00           N  
ATOM   1352  NH2 ARG A 178      -1.545   8.461  -0.168  1.00 85.00           N  
ATOM   1353  CZ  ARG A 178      -2.318   7.387  -0.101  1.00 85.00           C  
ATOM   1354  N   VAL A 179       0.323   1.362  -1.988  1.00 85.50           N  
ATOM   1355  CA  VAL A 179       1.763   1.267  -1.769  1.00 85.50           C  
ATOM   1356  C   VAL A 179       2.387   2.660  -1.811  1.00 85.50           C  
ATOM   1357  CB  VAL A 179       2.438   0.349  -2.812  1.00 85.50           C  
ATOM   1358  O   VAL A 179       2.164   3.418  -2.758  1.00 85.50           O  
ATOM   1359  CG1 VAL A 179       3.893   0.080  -2.436  1.00 85.50           C  
ATOM   1360  CG2 VAL A 179       1.665  -0.962  -2.947  1.00 85.50           C  
ATOM   1361  N   SER A 180       3.068   3.070  -0.672  1.00 81.69           N  
ATOM   1362  CA  SER A 180       3.654   4.406  -0.608  1.00 81.69           C  
ATOM   1363  C   SER A 180       5.094   4.355  -0.116  1.00 81.69           C  
ATOM   1364  CB  SER A 180       2.826   5.312   0.305  1.00 81.69           C  
ATOM   1365  O   SER A 180       5.445   3.508   0.708  1.00 81.69           O  
ATOM   1366  OG  SER A 180       2.754   4.773   1.614  1.00 81.69           O  
ATOM   1367  N   LEU A 181       5.914   5.176  -0.733  1.00 80.38           N  
ATOM   1368  CA  LEU A 181       7.316   5.258  -0.348  1.00 80.38           C  
ATOM   1369  C   LEU A 181       7.613   6.582   0.348  1.00 80.38           C  
ATOM   1370  CB  LEU A 181       8.219   5.102  -1.575  1.00 80.38           C  
ATOM   1371  O   LEU A 181       7.457   7.652  -0.250  1.00 80.38           O  
ATOM   1372  CG  LEU A 181       9.727   5.129  -1.315  1.00 80.38           C  
ATOM   1373  CD1 LEU A 181      10.133   3.945  -0.445  1.00 80.38           C  
ATOM   1374  CD2 LEU A 181      10.492   5.125  -2.633  1.00 80.38           C  
ATOM   1375  N   ARG A 182       7.992   6.438   1.595  1.00 71.75           N  
ATOM   1376  CA  ARG A 182       8.469   7.594   2.346  1.00 71.75           C  
ATOM   1377  C   ARG A 182       9.977   7.531   2.541  1.00 71.75           C  
ATOM   1378  CB  ARG A 182       7.770   7.676   3.705  1.00 71.75           C  
ATOM   1379  O   ARG A 182      10.648   6.648   1.999  1.00 71.75           O  
ATOM   1380  CG  ARG A 182       6.254   7.770   3.611  1.00 71.75           C  
ATOM   1381  CD  ARG A 182       5.797   9.172   3.248  1.00 71.75           C  
ATOM   1382  NE  ARG A 182       4.340   9.289   3.266  1.00 71.75           N  
ATOM   1383  NH1 ARG A 182       4.227  10.727   1.462  1.00 71.75           N  
ATOM   1384  NH2 ARG A 182       2.307  10.055   2.523  1.00 71.75           N  
ATOM   1385  CZ  ARG A 182       3.627  10.023   2.418  1.00 71.75           C  
ATOM   1386  N   THR A 183      10.500   8.492   3.215  1.00 65.50           N  
ATOM   1387  CA  THR A 183      11.945   8.633   3.332  1.00 65.50           C  
ATOM   1388  C   THR A 183      12.578   7.355   3.871  1.00 65.50           C  
ATOM   1389  CB  THR A 183      12.312   9.820   4.246  1.00 65.50           C  
ATOM   1390  O   THR A 183      13.602   6.902   3.363  1.00 65.50           O  
ATOM   1391  CG2 THR A 183      13.164  10.844   3.504  1.00 65.50           C  
ATOM   1392  OG1 THR A 183      11.117  10.453   4.707  1.00 65.50           O  
ATOM   1393  N   ARG A 184      11.953   6.742   4.816  1.00 72.06           N  
ATOM   1394  CA  ARG A 184      12.633   5.645   5.492  1.00 72.06           C  
ATOM   1395  C   ARG A 184      11.875   4.332   5.297  1.00 72.06           C  
ATOM   1396  CB  ARG A 184      12.781   5.941   6.984  1.00 72.06           C  
ATOM   1397  O   ARG A 184      12.430   3.252   5.527  1.00 72.06           O  
ATOM   1398  CG  ARG A 184      13.750   7.074   7.293  1.00 72.06           C  
ATOM   1399  CD  ARG A 184      13.961   7.250   8.789  1.00 72.06           C  
ATOM   1400  NE  ARG A 184      14.859   8.359   9.078  1.00 72.06           N  
ATOM   1401  NH1 ARG A 184      14.914   7.992  11.359  1.00 72.06           N  
ATOM   1402  NH2 ARG A 184      16.109   9.727  10.453  1.00 72.06           N  
ATOM   1403  CZ  ARG A 184      15.289   8.688  10.297  1.00 72.06           C  
ATOM   1404  N   TYR A 185      10.602   4.473   4.758  1.00 80.88           N  
ATOM   1405  CA  TYR A 185       9.797   3.254   4.797  1.00 80.88           C  
ATOM   1406  C   TYR A 185       9.000   3.084   3.508  1.00 80.88           C  
ATOM   1407  CB  TYR A 185       8.844   3.275   5.996  1.00 80.88           C  
ATOM   1408  O   TYR A 185       8.508   4.062   2.941  1.00 80.88           O  
ATOM   1409  CG  TYR A 185       9.555   3.205   7.328  1.00 80.88           C  
ATOM   1410  CD1 TYR A 185       9.961   1.982   7.859  1.00 80.88           C  
ATOM   1411  CD2 TYR A 185       9.812   4.359   8.062  1.00 80.88           C  
ATOM   1412  CE1 TYR A 185      10.609   1.912   9.086  1.00 80.88           C  
ATOM   1413  CE2 TYR A 185      10.461   4.301   9.289  1.00 80.88           C  
ATOM   1414  OH  TYR A 185      11.492   3.012  11.016  1.00 80.88           O  
ATOM   1415  CZ  TYR A 185      10.852   3.074   9.797  1.00 80.88           C  
ATOM   1416  N   LEU A 186       9.000   1.883   2.969  1.00 86.69           N  
ATOM   1417  CA  LEU A 186       7.957   1.433   2.053  1.00 86.69           C  
ATOM   1418  C   LEU A 186       6.727   0.964   2.818  1.00 86.69           C  
ATOM   1419  CB  LEU A 186       8.477   0.303   1.161  1.00 86.69           C  
ATOM   1420  O   LEU A 186       6.828   0.123   3.713  1.00 86.69           O  
ATOM   1421  CG  LEU A 186       7.484  -0.287   0.161  1.00 86.69           C  
ATOM   1422  CD1 LEU A 186       7.227   0.698  -0.974  1.00 86.69           C  
ATOM   1423  CD2 LEU A 186       7.996  -1.616  -0.383  1.00 86.69           C  
ATOM   1424  N   SER A 187       5.605   1.622   2.547  1.00 87.44           N  
ATOM   1425  CA  SER A 187       4.387   1.258   3.266  1.00 87.44           C  
ATOM   1426  C   SER A 187       3.395   0.553   2.348  1.00 87.44           C  
ATOM   1427  CB  SER A 187       3.736   2.498   3.879  1.00 87.44           C  
ATOM   1428  O   SER A 187       3.182   0.979   1.210  1.00 87.44           O  
ATOM   1429  OG  SER A 187       4.523   3.004   4.945  1.00 87.44           O  
ATOM   1430  N   ILE A 188       2.875  -0.573   2.764  1.00 92.31           N  
ATOM   1431  CA  ILE A 188       1.826  -1.335   2.094  1.00 92.31           C  
ATOM   1432  C   ILE A 188       0.564  -1.339   2.953  1.00 92.31           C  
ATOM   1433  CB  ILE A 188       2.279  -2.783   1.801  1.00 92.31           C  
ATOM   1434  O   ILE A 188       0.606  -1.710   4.129  1.00 92.31           O  
ATOM   1435  CG1 ILE A 188       3.594  -2.781   1.012  1.00 92.31           C  
ATOM   1436  CG2 ILE A 188       1.188  -3.547   1.046  1.00 92.31           C  
ATOM   1437  CD1 ILE A 188       4.270  -4.145   0.935  1.00 92.31           C  
ATOM   1438  N   ALA A 189      -0.556  -0.817   2.355  1.00 91.12           N  
ATOM   1439  CA  ALA A 189      -1.804  -0.744   3.111  1.00 91.12           C  
ATOM   1440  C   ALA A 189      -2.971  -1.303   2.303  1.00 91.12           C  
ATOM   1441  CB  ALA A 189      -2.090   0.697   3.527  1.00 91.12           C  
ATOM   1442  O   ALA A 189      -3.061  -1.075   1.094  1.00 91.12           O  
ATOM   1443  N   VAL A 190      -3.805  -2.086   2.947  1.00 92.31           N  
ATOM   1444  CA  VAL A 190      -5.016  -2.619   2.338  1.00 92.31           C  
ATOM   1445  C   VAL A 190      -6.238  -2.158   3.129  1.00 92.31           C  
ATOM   1446  CB  VAL A 190      -4.984  -4.164   2.260  1.00 92.31           C  
ATOM   1447  O   VAL A 190      -6.320  -2.379   4.340  1.00 92.31           O  
ATOM   1448  CG1 VAL A 190      -6.305  -4.707   1.716  1.00 92.31           C  
ATOM   1449  CG2 VAL A 190      -3.812  -4.625   1.394  1.00 92.31           C  
ATOM   1450  N   ARG A 191      -7.113  -1.441   2.428  1.00 88.88           N  
ATOM   1451  CA  ARG A 191      -8.383  -1.033   3.018  1.00 88.88           C  
ATOM   1452  C   ARG A 191      -9.508  -1.983   2.615  1.00 88.88           C  
ATOM   1453  CB  ARG A 191      -8.734   0.397   2.602  1.00 88.88           C  
ATOM   1454  O   ARG A 191      -9.672  -2.295   1.433  1.00 88.88           O  
ATOM   1455  CG  ARG A 191     -10.039   0.911   3.199  1.00 88.88           C  
ATOM   1456  CD  ARG A 191     -10.328   2.344   2.775  1.00 88.88           C  
ATOM   1457  NE  ARG A 191     -11.570   2.838   3.352  1.00 88.88           N  
ATOM   1458  NH1 ARG A 191     -11.484   4.895   2.305  1.00 88.88           N  
ATOM   1459  NH2 ARG A 191     -13.234   4.383   3.691  1.00 88.88           N  
ATOM   1460  CZ  ARG A 191     -12.094   4.039   3.115  1.00 88.88           C  
ATOM   1461  N   ASP A 192     -10.172  -2.449   3.633  1.00 89.88           N  
ATOM   1462  CA  ASP A 192     -11.320  -3.305   3.363  1.00 89.88           C  
ATOM   1463  C   ASP A 192     -12.570  -2.791   4.082  1.00 89.88           C  
ATOM   1464  CB  ASP A 192     -11.031  -4.746   3.781  1.00 89.88           C  
ATOM   1465  O   ASP A 192     -12.516  -1.765   4.762  1.00 89.88           O  
ATOM   1466  CG  ASP A 192     -10.766  -4.891   5.270  1.00 89.88           C  
ATOM   1467  OD1 ASP A 192     -11.516  -4.309   6.082  1.00 89.88           O  
ATOM   1468  OD2 ASP A 192      -9.797  -5.594   5.637  1.00 89.88           O  
ATOM   1469  N   GLY A 193     -13.703  -3.461   3.867  1.00 86.81           N  
ATOM   1470  CA  GLY A 193     -14.969  -2.963   4.387  1.00 86.81           C  
ATOM   1471  C   GLY A 193     -15.359  -3.600   5.707  1.00 86.81           C  
ATOM   1472  O   GLY A 193     -16.500  -3.434   6.168  1.00 86.81           O  
ATOM   1473  N   SER A 194     -14.547  -4.371   6.277  1.00 87.88           N  
ATOM   1474  CA  SER A 194     -14.844  -4.980   7.566  1.00 87.88           C  
ATOM   1475  C   SER A 194     -14.359  -4.102   8.719  1.00 87.88           C  
ATOM   1476  CB  SER A 194     -14.195  -6.363   7.668  1.00 87.88           C  
ATOM   1477  O   SER A 194     -13.273  -3.520   8.648  1.00 87.88           O  
ATOM   1478  OG  SER A 194     -14.320  -6.887   8.977  1.00 87.88           O  
ATOM   1479  N   THR A 195     -15.156  -3.945   9.781  1.00 85.06           N  
ATOM   1480  CA  THR A 195     -14.781  -3.154  10.945  1.00 85.06           C  
ATOM   1481  C   THR A 195     -14.117  -4.031  12.000  1.00 85.06           C  
ATOM   1482  CB  THR A 195     -16.000  -2.445  11.555  1.00 85.06           C  
ATOM   1483  O   THR A 195     -13.617  -3.525  13.008  1.00 85.06           O  
ATOM   1484  CG2 THR A 195     -16.578  -1.414  10.586  1.00 85.06           C  
ATOM   1485  OG1 THR A 195     -17.016  -3.418  11.852  1.00 85.06           O  
ATOM   1486  N   ASP A 196     -14.055  -5.371  11.742  1.00 84.81           N  
ATOM   1487  CA  ASP A 196     -13.438  -6.289  12.695  1.00 84.81           C  
ATOM   1488  C   ASP A 196     -11.914  -6.156  12.688  1.00 84.81           C  
ATOM   1489  CB  ASP A 196     -13.844  -7.734  12.391  1.00 84.81           C  
ATOM   1490  O   ASP A 196     -11.297  -6.180  11.625  1.00 84.81           O  
ATOM   1491  CG  ASP A 196     -15.320  -7.996  12.625  1.00 84.81           C  
ATOM   1492  OD1 ASP A 196     -15.930  -7.316  13.477  1.00 84.81           O  
ATOM   1493  OD2 ASP A 196     -15.875  -8.891  11.953  1.00 84.81           O  
ATOM   1494  N   PRO A 197     -11.391  -6.004  13.859  1.00 80.94           N  
ATOM   1495  CA  PRO A 197      -9.930  -5.906  13.922  1.00 80.94           C  
ATOM   1496  C   PRO A 197      -9.234  -7.191  13.484  1.00 80.94           C  
ATOM   1497  CB  PRO A 197      -9.656  -5.617  15.406  1.00 80.94           C  
ATOM   1498  O   PRO A 197      -9.773  -8.289  13.680  1.00 80.94           O  
ATOM   1499  CG  PRO A 197     -10.891  -6.078  16.109  1.00 80.94           C  
ATOM   1500  CD  PRO A 197     -12.031  -6.082  15.141  1.00 80.94           C  
ATOM   1501  N   PRO A 198      -8.055  -6.938  12.828  1.00 79.62           N  
ATOM   1502  CA  PRO A 198      -7.273  -8.133  12.500  1.00 79.62           C  
ATOM   1503  C   PRO A 198      -6.730  -8.844  13.734  1.00 79.62           C  
ATOM   1504  CB  PRO A 198      -6.133  -7.586  11.641  1.00 79.62           C  
ATOM   1505  O   PRO A 198      -6.234  -8.195  14.656  1.00 79.62           O  
ATOM   1506  CG  PRO A 198      -6.043  -6.137  12.000  1.00 79.62           C  
ATOM   1507  CD  PRO A 198      -7.367  -5.703  12.562  1.00 79.62           C  
ATOM   1508  N   VAL A 199      -6.996 -10.078  13.891  1.00 73.19           N  
ATOM   1509  CA  VAL A 199      -6.535 -10.859  15.039  1.00 73.19           C  
ATOM   1510  C   VAL A 199      -5.453 -11.844  14.594  1.00 73.19           C  
ATOM   1511  CB  VAL A 199      -7.699 -11.609  15.719  1.00 73.19           C  
ATOM   1512  O   VAL A 199      -5.688 -12.680  13.727  1.00 73.19           O  
ATOM   1513  CG1 VAL A 199      -7.262 -12.172  17.062  1.00 73.19           C  
ATOM   1514  CG2 VAL A 199      -8.906 -10.695  15.883  1.00 73.19           C  
ATOM   1515  N   PRO A 200      -4.172 -11.484  15.125  1.00 62.19           N  
ATOM   1516  CA  PRO A 200      -3.176 -12.531  14.867  1.00 62.19           C  
ATOM   1517  C   PRO A 200      -3.490 -13.836  15.602  1.00 62.19           C  
ATOM   1518  CB  PRO A 200      -1.875 -11.914  15.391  1.00 62.19           C  
ATOM   1519  O   PRO A 200      -3.930 -13.812  16.750  1.00 62.19           O  
ATOM   1520  CG  PRO A 200      -2.266 -10.555  15.875  1.00 62.19           C  
ATOM   1521  CD  PRO A 200      -3.758 -10.430  15.781  1.00 62.19           C  
ATOM   1522  N   GLU A 201      -4.082 -14.773  15.062  1.00 56.44           N  
ATOM   1523  CA  GLU A 201      -4.332 -15.984  15.828  1.00 56.44           C  
ATOM   1524  C   GLU A 201      -3.043 -16.516  16.453  1.00 56.44           C  
ATOM   1525  CB  GLU A 201      -4.980 -17.062  14.945  1.00 56.44           C  
ATOM   1526  O   GLU A 201      -1.970 -16.406  15.852  1.00 56.44           O  
ATOM   1527  CG  GLU A 201      -6.488 -16.922  14.828  1.00 56.44           C  
ATOM   1528  CD  GLU A 201      -7.133 -18.062  14.055  1.00 56.44           C  
ATOM   1529  OE1 GLU A 201      -8.383 -18.125  13.984  1.00 56.44           O  
ATOM   1530  OE2 GLU A 201      -6.383 -18.906  13.523  1.00 56.44           O  
ATOM   1531  N   GLY A 202      -2.844 -16.547  17.766  1.00 48.66           N  
ATOM   1532  CA  GLY A 202      -1.761 -17.000  18.625  1.00 48.66           C  
ATOM   1533  C   GLY A 202      -1.080 -18.250  18.109  1.00 48.66           C  
ATOM   1534  O   GLY A 202      -1.671 -19.016  17.328  1.00 48.66           O  
ATOM   1535  N   SER A 203       0.328 -18.234  17.766  1.00 45.97           N  
ATOM   1536  CA  SER A 203       1.227 -19.344  17.453  1.00 45.97           C  
ATOM   1537  C   SER A 203       0.826 -20.609  18.188  1.00 45.97           C  
ATOM   1538  CB  SER A 203       2.670 -18.984  17.797  1.00 45.97           C  
ATOM   1539  O   SER A 203       1.332 -21.703  17.891  1.00 45.97           O  
ATOM   1540  OG  SER A 203       2.811 -18.734  19.188  1.00 45.97           O  
ATOM   1541  N   ASP A 204       0.101 -20.484  19.359  1.00 43.88           N  
ATOM   1542  CA  ASP A 204       0.126 -21.625  20.266  1.00 43.88           C  
ATOM   1543  C   ASP A 204      -0.757 -22.750  19.766  1.00 43.88           C  
ATOM   1544  CB  ASP A 204      -0.324 -21.188  21.672  1.00 43.88           C  
ATOM   1545  O   ASP A 204      -0.770 -23.844  20.344  1.00 43.88           O  
ATOM   1546  CG  ASP A 204       0.801 -20.594  22.500  1.00 43.88           C  
ATOM   1547  OD1 ASP A 204       1.985 -20.812  22.172  1.00 43.88           O  
ATOM   1548  OD2 ASP A 204       0.500 -19.891  23.484  1.00 43.88           O  
ATOM   1549  N   GLN A 205      -1.888 -22.547  19.031  1.00 46.72           N  
ATOM   1550  CA  GLN A 205      -2.588 -23.766  18.641  1.00 46.72           C  
ATOM   1551  C   GLN A 205      -2.150 -24.250  17.266  1.00 46.72           C  
ATOM   1552  CB  GLN A 205      -4.102 -23.547  18.672  1.00 46.72           C  
ATOM   1553  O   GLN A 205      -2.316 -23.531  16.266  1.00 46.72           O  
ATOM   1554  CG  GLN A 205      -4.707 -23.594  20.062  1.00 46.72           C  
ATOM   1555  CD  GLN A 205      -6.219 -23.500  20.047  1.00 46.72           C  
ATOM   1556  NE2 GLN A 205      -6.824 -23.531  21.234  1.00 46.72           N  
ATOM   1557  OE1 GLN A 205      -6.840 -23.391  18.984  1.00 46.72           O  
ATOM   1558  N   PRO A 206      -1.167 -25.203  17.141  1.00 46.53           N  
ATOM   1559  CA  PRO A 206      -0.632 -25.812  15.922  1.00 46.53           C  
ATOM   1560  C   PRO A 206      -1.698 -26.016  14.852  1.00 46.53           C  
ATOM   1561  CB  PRO A 206      -0.087 -27.156  16.406  1.00 46.53           C  
ATOM   1562  O   PRO A 206      -1.379 -26.062  13.656  1.00 46.53           O  
ATOM   1563  CG  PRO A 206      -0.498 -27.234  17.844  1.00 46.53           C  
ATOM   1564  CD  PRO A 206      -1.209 -25.953  18.203  1.00 46.53           C  
ATOM   1565  N   ASP A 207      -2.953 -26.359  15.297  1.00 46.56           N  
ATOM   1566  CA  ASP A 207      -3.967 -26.891  14.383  1.00 46.56           C  
ATOM   1567  C   ASP A 207      -4.617 -25.766  13.578  1.00 46.56           C  
ATOM   1568  CB  ASP A 207      -5.031 -27.672  15.156  1.00 46.56           C  
ATOM   1569  O   ASP A 207      -5.426 -26.016  12.680  1.00 46.56           O  
ATOM   1570  CG  ASP A 207      -4.730 -29.156  15.250  1.00 46.56           C  
ATOM   1571  OD1 ASP A 207      -3.896 -29.656  14.461  1.00 46.56           O  
ATOM   1572  OD2 ASP A 207      -5.336 -29.828  16.109  1.00 46.56           O  
ATOM   1573  N   VAL A 208      -4.578 -24.516  14.047  1.00 47.41           N  
ATOM   1574  CA  VAL A 208      -5.461 -23.562  13.367  1.00 47.41           C  
ATOM   1575  C   VAL A 208      -4.773 -23.016  12.117  1.00 47.41           C  
ATOM   1576  CB  VAL A 208      -5.879 -22.406  14.297  1.00 47.41           C  
ATOM   1577  O   VAL A 208      -3.754 -22.328  12.219  1.00 47.41           O  
ATOM   1578  CG1 VAL A 208      -7.055 -21.641  13.703  1.00 47.41           C  
ATOM   1579  CG2 VAL A 208      -6.234 -22.938  15.688  1.00 47.41           C  
ATOM   1580  N   ALA A 209      -4.812 -23.641  11.008  1.00 51.72           N  
ATOM   1581  CA  ALA A 209      -4.434 -23.203   9.672  1.00 51.72           C  
ATOM   1582  C   ALA A 209      -4.699 -21.719   9.477  1.00 51.72           C  
ATOM   1583  CB  ALA A 209      -5.184 -24.016   8.609  1.00 51.72           C  
ATOM   1584  O   ALA A 209      -3.967 -21.031   8.758  1.00 51.72           O  
ATOM   1585  N   ARG A 210      -5.660 -21.250  10.398  1.00 55.62           N  
ATOM   1586  CA  ARG A 210      -6.191 -19.906  10.211  1.00 55.62           C  
ATOM   1587  C   ARG A 210      -5.375 -18.891  11.000  1.00 55.62           C  
ATOM   1588  CB  ARG A 210      -7.660 -19.844  10.633  1.00 55.62           C  
ATOM   1589  O   ARG A 210      -4.848 -19.203  12.070  1.00 55.62           O  
ATOM   1590  CG  ARG A 210      -8.633 -20.188   9.523  1.00 55.62           C  
ATOM   1591  CD  ARG A 210     -10.086 -20.031   9.977  1.00 55.62           C  
ATOM   1592  NE  ARG A 210     -11.016 -20.375   8.906  1.00 55.62           N  
ATOM   1593  NH1 ARG A 210     -12.914 -20.078  10.195  1.00 55.62           N  
ATOM   1594  NH2 ARG A 210     -13.102 -20.719   8.000  1.00 55.62           N  
ATOM   1595  CZ  ARG A 210     -12.344 -20.391   9.039  1.00 55.62           C  
ATOM   1596  N   GLY A 211      -4.703 -17.859  10.477  1.00 62.62           N  
ATOM   1597  CA  GLY A 211      -4.109 -16.688  11.102  1.00 62.62           C  
ATOM   1598  C   GLY A 211      -2.607 -16.594  10.906  1.00 62.62           C  
ATOM   1599  O   GLY A 211      -1.929 -15.820  11.578  1.00 62.62           O  
ATOM   1600  N   ARG A 212      -1.982 -17.500  10.289  1.00 78.31           N  
ATOM   1601  CA  ARG A 212      -0.539 -17.500  10.070  1.00 78.31           C  
ATOM   1602  C   ARG A 212      -0.118 -16.312   9.211  1.00 78.31           C  
ATOM   1603  CB  ARG A 212      -0.084 -18.812   9.430  1.00 78.31           C  
ATOM   1604  O   ARG A 212       1.027 -15.859   9.281  1.00 78.31           O  
ATOM   1605  CG  ARG A 212       0.032 -19.969  10.398  1.00 78.31           C  
ATOM   1606  CD  ARG A 212       0.561 -21.219   9.727  1.00 78.31           C  
ATOM   1607  NE  ARG A 212       0.486 -22.391  10.602  1.00 78.31           N  
ATOM   1608  NH1 ARG A 212       0.312 -23.922   8.898  1.00 78.31           N  
ATOM   1609  NH2 ARG A 212       0.310 -24.625  11.078  1.00 78.31           N  
ATOM   1610  CZ  ARG A 212       0.369 -23.641  10.195  1.00 78.31           C  
ATOM   1611  N   GLY A 213      -1.092 -15.781   8.664  1.00 87.25           N  
ATOM   1612  CA  GLY A 213      -0.766 -14.695   7.750  1.00 87.25           C  
ATOM   1613  C   GLY A 213      -0.182 -13.484   8.445  1.00 87.25           C  
ATOM   1614  O   GLY A 213       0.859 -12.961   8.039  1.00 87.25           O  
ATOM   1615  N   LEU A 214      -0.818 -13.109   9.586  1.00 84.69           N  
ATOM   1616  CA  LEU A 214      -0.352 -11.914  10.281  1.00 84.69           C  
ATOM   1617  C   LEU A 214       0.946 -12.195  11.031  1.00 84.69           C  
ATOM   1618  CB  LEU A 214      -1.420 -11.414  11.258  1.00 84.69           C  
ATOM   1619  O   LEU A 214       1.736 -11.289  11.281  1.00 84.69           O  
ATOM   1620  CG  LEU A 214      -2.643 -10.734  10.641  1.00 84.69           C  
ATOM   1621  CD1 LEU A 214      -3.672 -10.414  11.711  1.00 84.69           C  
ATOM   1622  CD2 LEU A 214      -2.230  -9.477   9.883  1.00 84.69           C  
ATOM   1623  N   LEU A 215       1.180 -13.461  11.375  1.00 82.38           N  
ATOM   1624  CA  LEU A 215       2.465 -13.828  11.961  1.00 82.38           C  
ATOM   1625  C   LEU A 215       3.596 -13.625  10.953  1.00 82.38           C  
ATOM   1626  CB  LEU A 215       2.439 -15.281  12.430  1.00 82.38           C  
ATOM   1627  O   LEU A 215       4.668 -13.133  11.312  1.00 82.38           O  
ATOM   1628  CG  LEU A 215       3.643 -15.750  13.258  1.00 82.38           C  
ATOM   1629  CD1 LEU A 215       3.178 -16.328  14.586  1.00 82.38           C  
ATOM   1630  CD2 LEU A 215       4.461 -16.781  12.477  1.00 82.38           C  
ATOM   1631  N   LEU A 216       3.312 -14.023   9.766  1.00 89.12           N  
ATOM   1632  CA  LEU A 216       4.312 -13.820   8.719  1.00 89.12           C  
ATOM   1633  C   LEU A 216       4.562 -12.336   8.484  1.00 89.12           C  
ATOM   1634  CB  LEU A 216       3.863 -14.492   7.418  1.00 89.12           C  
ATOM   1635  O   LEU A 216       5.715 -11.914   8.352  1.00 89.12           O  
ATOM   1636  CG  LEU A 216       3.836 -16.016   7.418  1.00 89.12           C  
ATOM   1637  CD1 LEU A 216       3.363 -16.547   6.062  1.00 89.12           C  
ATOM   1638  CD2 LEU A 216       5.211 -16.578   7.762  1.00 89.12           C  
ATOM   1639  N   VAL A 217       3.471 -11.562   8.516  1.00 89.56           N  
ATOM   1640  CA  VAL A 217       3.615 -10.117   8.344  1.00 89.56           C  
ATOM   1641  C   VAL A 217       4.465  -9.547   9.484  1.00 89.56           C  
ATOM   1642  CB  VAL A 217       2.242  -9.414   8.297  1.00 89.56           C  
ATOM   1643  O   VAL A 217       5.383  -8.758   9.242  1.00 89.56           O  
ATOM   1644  CG1 VAL A 217       2.414  -7.895   8.352  1.00 89.56           C  
ATOM   1645  CG2 VAL A 217       1.473  -9.828   7.047  1.00 89.56           C  
ATOM   1646  N   SER A 218       4.199 -10.008  10.672  1.00 82.56           N  
ATOM   1647  CA  SER A 218       4.918  -9.516  11.844  1.00 82.56           C  
ATOM   1648  C   SER A 218       6.398  -9.875  11.773  1.00 82.56           C  
ATOM   1649  CB  SER A 218       4.309 -10.086  13.125  1.00 82.56           C  
ATOM   1650  O   SER A 218       7.250  -9.125  12.258  1.00 82.56           O  
ATOM   1651  OG  SER A 218       4.539 -11.484  13.219  1.00 82.56           O  
ATOM   1652  N   SER A 219       6.684 -10.961  11.180  1.00 80.31           N  
ATOM   1653  CA  SER A 219       8.062 -11.438  11.133  1.00 80.31           C  
ATOM   1654  C   SER A 219       8.867 -10.711  10.062  1.00 80.31           C  
ATOM   1655  CB  SER A 219       8.094 -12.945  10.859  1.00 80.31           C  
ATOM   1656  O   SER A 219      10.094 -10.625  10.156  1.00 80.31           O  
ATOM   1657  OG  SER A 219       7.723 -13.227   9.523  1.00 80.31           O  
ATOM   1658  N   VAL A 220       8.203 -10.133   9.094  1.00 86.31           N  
ATOM   1659  CA  VAL A 220       8.914  -9.570   7.953  1.00 86.31           C  
ATOM   1660  C   VAL A 220       8.836  -8.047   8.000  1.00 86.31           C  
ATOM   1661  CB  VAL A 220       8.336 -10.086   6.617  1.00 86.31           C  
ATOM   1662  O   VAL A 220       9.812  -7.359   7.680  1.00 86.31           O  
ATOM   1663  CG1 VAL A 220       9.023  -9.398   5.434  1.00 86.31           C  
ATOM   1664  CG2 VAL A 220       8.492 -11.602   6.520  1.00 86.31           C  
ATOM   1665  N   ALA A 221       7.801  -7.504   8.508  1.00 85.81           N  
ATOM   1666  CA  ALA A 221       7.605  -6.059   8.523  1.00 85.81           C  
ATOM   1667  C   ALA A 221       8.336  -5.414   9.695  1.00 85.81           C  
ATOM   1668  CB  ALA A 221       6.117  -5.727   8.578  1.00 85.81           C  
ATOM   1669  O   ALA A 221       8.445  -6.008  10.766  1.00 85.81           O  
ATOM   1670  N   ASP A 222       8.852  -4.230   9.477  1.00 79.81           N  
ATOM   1671  CA  ASP A 222       9.375  -3.451  10.602  1.00 79.81           C  
ATOM   1672  C   ASP A 222       8.250  -3.039  11.547  1.00 79.81           C  
ATOM   1673  CB  ASP A 222      10.109  -2.211  10.094  1.00 79.81           C  
ATOM   1674  O   ASP A 222       8.414  -3.096  12.773  1.00 79.81           O  
ATOM   1675  CG  ASP A 222      11.398  -2.549   9.359  1.00 79.81           C  
ATOM   1676  OD1 ASP A 222      12.461  -2.670  10.016  1.00 79.81           O  
ATOM   1677  OD2 ASP A 222      11.359  -2.691   8.117  1.00 79.81           O  
ATOM   1678  N   HIS A 223       7.195  -2.525  10.930  1.00 77.44           N  
ATOM   1679  CA  HIS A 223       5.980  -2.172  11.656  1.00 77.44           C  
ATOM   1680  C   HIS A 223       4.734  -2.590  10.883  1.00 77.44           C  
ATOM   1681  CB  HIS A 223       5.945  -0.669  11.938  1.00 77.44           C  
ATOM   1682  O   HIS A 223       4.723  -2.551   9.648  1.00 77.44           O  
ATOM   1683  CG  HIS A 223       7.145  -0.168  12.672  1.00 77.44           C  
ATOM   1684  CD2 HIS A 223       7.320   0.159  13.977  1.00 77.44           C  
ATOM   1685  ND1 HIS A 223       8.359   0.053  12.055  1.00 77.44           N  
ATOM   1686  CE1 HIS A 223       9.227   0.495  12.953  1.00 77.44           C  
ATOM   1687  NE2 HIS A 223       8.625   0.567  14.125  1.00 77.44           N  
ATOM   1688  N   TRP A 224       3.816  -3.096  11.641  1.00 80.31           N  
ATOM   1689  CA  TRP A 224       2.508  -3.299  11.023  1.00 80.31           C  
ATOM   1690  C   TRP A 224       1.389  -2.961  12.008  1.00 80.31           C  
ATOM   1691  CB  TRP A 224       2.359  -4.742  10.539  1.00 80.31           C  
ATOM   1692  O   TRP A 224       1.628  -2.822  13.211  1.00 80.31           O  
ATOM   1693  CG  TRP A 224       2.064  -5.727  11.633  1.00 80.31           C  
ATOM   1694  CD1 TRP A 224       2.967  -6.324  12.469  1.00 80.31           C  
ATOM   1695  CD2 TRP A 224       0.777  -6.227  12.008  1.00 80.31           C  
ATOM   1696  CE2 TRP A 224       0.973  -7.125  13.078  1.00 80.31           C  
ATOM   1697  CE3 TRP A 224      -0.525  -6.000  11.539  1.00 80.31           C  
ATOM   1698  NE1 TRP A 224       2.316  -7.168  13.344  1.00 80.31           N  
ATOM   1699  CH2 TRP A 224      -1.350  -7.562  13.219  1.00 80.31           C  
ATOM   1700  CZ2 TRP A 224      -0.086  -7.801  13.695  1.00 80.31           C  
ATOM   1701  CZ3 TRP A 224      -1.577  -6.672  12.156  1.00 80.31           C  
ATOM   1702  N   GLY A 225       0.201  -2.635  11.500  1.00 80.31           N  
ATOM   1703  CA  GLY A 225      -0.964  -2.324  12.312  1.00 80.31           C  
ATOM   1704  C   GLY A 225      -2.230  -2.148  11.492  1.00 80.31           C  
ATOM   1705  O   GLY A 225      -2.289  -2.553  10.336  1.00 80.31           O  
ATOM   1706  N   TRP A 226      -3.229  -1.688  12.219  1.00 78.69           N  
ATOM   1707  CA  TRP A 226      -4.492  -1.408  11.539  1.00 78.69           C  
ATOM   1708  C   TRP A 226      -5.160  -0.170  12.133  1.00 78.69           C  
ATOM   1709  CB  TRP A 226      -5.434  -2.609  11.641  1.00 78.69           C  
ATOM   1710  O   TRP A 226      -4.859   0.232  13.258  1.00 78.69           O  
ATOM   1711  CG  TRP A 226      -6.008  -2.820  13.016  1.00 78.69           C  
ATOM   1712  CD1 TRP A 226      -5.414  -3.453  14.070  1.00 78.69           C  
ATOM   1713  CD2 TRP A 226      -7.297  -2.398  13.477  1.00 78.69           C  
ATOM   1714  CE2 TRP A 226      -7.414  -2.811  14.820  1.00 78.69           C  
ATOM   1715  CE3 TRP A 226      -8.359  -1.711  12.875  1.00 78.69           C  
ATOM   1716  NE1 TRP A 226      -6.254  -3.451  15.156  1.00 78.69           N  
ATOM   1717  CH2 TRP A 226      -9.586  -1.883  14.969  1.00 78.69           C  
ATOM   1718  CZ2 TRP A 226      -8.555  -2.557  15.578  1.00 78.69           C  
ATOM   1719  CZ3 TRP A 226      -9.500  -1.460  13.633  1.00 78.69           C  
ATOM   1720  N   LEU A 227      -5.883   0.554  11.305  1.00 78.75           N  
ATOM   1721  CA  LEU A 227      -6.676   1.711  11.703  1.00 78.75           C  
ATOM   1722  C   LEU A 227      -8.125   1.556  11.258  1.00 78.75           C  
ATOM   1723  CB  LEU A 227      -6.086   2.996  11.117  1.00 78.75           C  
ATOM   1724  O   LEU A 227      -8.391   1.020  10.180  1.00 78.75           O  
ATOM   1725  CG  LEU A 227      -4.707   3.406  11.641  1.00 78.75           C  
ATOM   1726  CD1 LEU A 227      -3.979   4.254  10.609  1.00 78.75           C  
ATOM   1727  CD2 LEU A 227      -4.840   4.164  12.961  1.00 78.75           C  
ATOM   1728  N   PRO A 228      -9.008   1.949  12.109  1.00 78.62           N  
ATOM   1729  CA  PRO A 228     -10.383   2.049  11.602  1.00 78.62           C  
ATOM   1730  C   PRO A 228     -10.531   3.094  10.500  1.00 78.62           C  
ATOM   1731  CB  PRO A 228     -11.188   2.445  12.844  1.00 78.62           C  
ATOM   1732  O   PRO A 228      -9.797   4.086  10.484  1.00 78.62           O  
ATOM   1733  CG  PRO A 228     -10.211   3.160  13.719  1.00 78.62           C  
ATOM   1734  CD  PRO A 228      -8.836   2.615  13.445  1.00 78.62           C  
ATOM   1735  N   SER A 229     -11.344   2.807   9.523  1.00 76.19           N  
ATOM   1736  CA  SER A 229     -11.680   3.729   8.445  1.00 76.19           C  
ATOM   1737  C   SER A 229     -13.195   3.857   8.281  1.00 76.19           C  
ATOM   1738  CB  SER A 229     -11.055   3.266   7.129  1.00 76.19           C  
ATOM   1739  O   SER A 229     -13.961   3.133   8.922  1.00 76.19           O  
ATOM   1740  OG  SER A 229     -11.719   2.117   6.633  1.00 76.19           O  
ATOM   1741  N   GLU A 230     -13.523   4.965   7.582  1.00 76.62           N  
ATOM   1742  CA  GLU A 230     -14.945   5.094   7.281  1.00 76.62           C  
ATOM   1743  C   GLU A 230     -15.469   3.867   6.539  1.00 76.62           C  
ATOM   1744  CB  GLU A 230     -15.211   6.355   6.457  1.00 76.62           C  
ATOM   1745  O   GLU A 230     -15.078   3.609   5.398  1.00 76.62           O  
ATOM   1746  CG  GLU A 230     -16.656   6.820   6.484  1.00 76.62           C  
ATOM   1747  CD  GLU A 230     -16.891   8.133   5.746  1.00 76.62           C  
ATOM   1748  OE1 GLU A 230     -18.047   8.602   5.680  1.00 76.62           O  
ATOM   1749  OE2 GLU A 230     -15.891   8.695   5.227  1.00 76.62           O  
ATOM   1750  N   GLY A 231     -16.281   3.025   7.176  1.00 74.06           N  
ATOM   1751  CA  GLY A 231     -16.906   1.871   6.543  1.00 74.06           C  
ATOM   1752  C   GLY A 231     -16.047   0.616   6.633  1.00 74.06           C  
ATOM   1753  O   GLY A 231     -16.375  -0.399   6.008  1.00 74.06           O  
ATOM   1754  N   GLY A 232     -14.992   0.715   7.262  1.00 86.00           N  
ATOM   1755  CA  GLY A 232     -14.164  -0.474   7.391  1.00 86.00           C  
ATOM   1756  C   GLY A 232     -12.867  -0.223   8.141  1.00 86.00           C  
ATOM   1757  O   GLY A 232     -12.867   0.427   9.188  1.00 86.00           O  
ATOM   1758  N   LYS A 233     -11.703  -0.873   7.629  1.00 85.06           N  
ATOM   1759  CA  LYS A 233     -10.406  -0.752   8.289  1.00 85.06           C  
ATOM   1760  C   LYS A 233      -9.273  -0.729   7.266  1.00 85.06           C  
ATOM   1761  CB  LYS A 233     -10.195  -1.900   9.273  1.00 85.06           C  
ATOM   1762  O   LYS A 233      -9.484  -1.061   6.094  1.00 85.06           O  
ATOM   1763  CG  LYS A 233     -10.055  -3.266   8.617  1.00 85.06           C  
ATOM   1764  CD  LYS A 233      -9.922  -4.375   9.656  1.00 85.06           C  
ATOM   1765  CE  LYS A 233      -9.789  -5.742   9.000  1.00 85.06           C  
ATOM   1766  NZ  LYS A 233     -11.094  -6.238   8.477  1.00 85.06           N  
ATOM   1767  N   VAL A 234      -8.211  -0.196   7.777  1.00 87.62           N  
ATOM   1768  CA  VAL A 234      -6.973  -0.262   7.004  1.00 87.62           C  
ATOM   1769  C   VAL A 234      -5.938  -1.096   7.754  1.00 87.62           C  
ATOM   1770  CB  VAL A 234      -6.414   1.147   6.711  1.00 87.62           C  
ATOM   1771  O   VAL A 234      -5.672  -0.851   8.938  1.00 87.62           O  
ATOM   1772  CG1 VAL A 234      -5.070   1.054   5.984  1.00 87.62           C  
ATOM   1773  CG2 VAL A 234      -7.414   1.960   5.891  1.00 87.62           C  
ATOM   1774  N   VAL A 235      -5.480  -2.143   7.070  1.00 88.25           N  
ATOM   1775  CA  VAL A 235      -4.340  -2.887   7.598  1.00 88.25           C  
ATOM   1776  C   VAL A 235      -3.076  -2.508   6.828  1.00 88.25           C  
ATOM   1777  CB  VAL A 235      -4.570  -4.414   7.516  1.00 88.25           C  
ATOM   1778  O   VAL A 235      -3.096  -2.406   5.598  1.00 88.25           O  
ATOM   1779  CG1 VAL A 235      -3.439  -5.168   8.211  1.00 88.25           C  
ATOM   1780  CG2 VAL A 235      -5.922  -4.777   8.133  1.00 88.25           C  
ATOM   1781  N   TRP A 236      -2.043  -2.197   7.641  1.00 88.62           N  
ATOM   1782  CA  TRP A 236      -0.848  -1.683   6.984  1.00 88.62           C  
ATOM   1783  C   TRP A 236       0.408  -2.344   7.543  1.00 88.62           C  
ATOM   1784  CB  TRP A 236      -0.755  -0.163   7.148  1.00 88.62           C  
ATOM   1785  O   TRP A 236       0.383  -2.916   8.633  1.00 88.62           O  
ATOM   1786  CG  TRP A 236      -0.669   0.291   8.578  1.00 88.62           C  
ATOM   1787  CD1 TRP A 236      -1.708   0.630   9.398  1.00 88.62           C  
ATOM   1788  CD2 TRP A 236       0.524   0.461   9.344  1.00 88.62           C  
ATOM   1789  CE2 TRP A 236       0.132   0.905  10.625  1.00 88.62           C  
ATOM   1790  CE3 TRP A 236       1.888   0.280   9.078  1.00 88.62           C  
ATOM   1791  NE1 TRP A 236      -1.233   1.000  10.633  1.00 88.62           N  
ATOM   1792  CH2 TRP A 236       2.385   0.985  11.352  1.00 88.62           C  
ATOM   1793  CZ2 TRP A 236       1.058   1.171  11.641  1.00 88.62           C  
ATOM   1794  CZ3 TRP A 236       2.807   0.544  10.086  1.00 88.62           C  
ATOM   1795  N   ALA A 237       1.490  -2.369   6.672  1.00 88.75           N  
ATOM   1796  CA  ALA A 237       2.830  -2.809   7.055  1.00 88.75           C  
ATOM   1797  C   ALA A 237       3.898  -1.914   6.434  1.00 88.75           C  
ATOM   1798  CB  ALA A 237       3.051  -4.262   6.637  1.00 88.75           C  
ATOM   1799  O   ALA A 237       3.721  -1.399   5.328  1.00 88.75           O  
ATOM   1800  N   ALA A 238       4.938  -1.671   7.238  1.00 85.75           N  
ATOM   1801  CA  ALA A 238       6.035  -0.820   6.789  1.00 85.75           C  
ATOM   1802  C   ALA A 238       7.348  -1.595   6.746  1.00 85.75           C  
ATOM   1803  CB  ALA A 238       6.168   0.402   7.695  1.00 85.75           C  
ATOM   1804  O   ALA A 238       7.629  -2.404   7.637  1.00 85.75           O  
ATOM   1805  N   LEU A 239       8.062  -1.453   5.605  1.00 88.00           N  
ATOM   1806  CA  LEU A 239       9.398  -2.023   5.430  1.00 88.00           C  
ATOM   1807  C   LEU A 239      10.453  -0.925   5.348  1.00 88.00           C  
ATOM   1808  CB  LEU A 239       9.445  -2.887   4.164  1.00 88.00           C  
ATOM   1809  O   LEU A 239      10.281   0.055   4.617  1.00 88.00           O  
ATOM   1810  CG  LEU A 239       8.594  -4.160   4.180  1.00 88.00           C  
ATOM   1811  CD1 LEU A 239       8.375  -4.668   2.760  1.00 88.00           C  
ATOM   1812  CD2 LEU A 239       9.250  -5.230   5.043  1.00 88.00           C  
ATOM   1813  N   ARG A 240      11.484  -1.100   6.148  1.00 83.94           N  
ATOM   1814  CA  ARG A 240      12.547  -0.102   6.156  1.00 83.94           C  
ATOM   1815  C   ARG A 240      13.398  -0.195   4.895  1.00 83.94           C  
ATOM   1816  CB  ARG A 240      13.430  -0.269   7.395  1.00 83.94           C  
ATOM   1817  O   ARG A 240      13.711  -1.293   4.430  1.00 83.94           O  
ATOM   1818  CG  ARG A 240      14.336   0.924   7.676  1.00 83.94           C  
ATOM   1819  CD  ARG A 240      15.133   0.741   8.961  1.00 83.94           C  
ATOM   1820  NE  ARG A 240      14.297   0.945  10.141  1.00 83.94           N  
ATOM   1821  NH1 ARG A 240      15.484   2.777  10.906  1.00 83.94           N  
ATOM   1822  NH2 ARG A 240      13.672   2.002  12.078  1.00 83.94           N  
ATOM   1823  CZ  ARG A 240      14.484   1.908  11.039  1.00 83.94           C  
ATOM   1824  N   ARG A 241      13.633   0.995   4.367  1.00 78.25           N  
ATOM   1825  CA  ARG A 241      14.570   1.062   3.256  1.00 78.25           C  
ATOM   1826  C   ARG A 241      16.016   0.914   3.746  1.00 78.25           C  
ATOM   1827  CB  ARG A 241      14.414   2.377   2.492  1.00 78.25           C  
ATOM   1828  O   ARG A 241      16.359   1.427   4.809  1.00 78.25           O  
ATOM   1829  CG  ARG A 241      13.070   2.521   1.790  1.00 78.25           C  
ATOM   1830  CD  ARG A 241      12.930   3.881   1.118  1.00 78.25           C  
ATOM   1831  NE  ARG A 241      13.891   4.047   0.033  1.00 78.25           N  
ATOM   1832  NH1 ARG A 241      13.289   6.227  -0.444  1.00 78.25           N  
ATOM   1833  NH2 ARG A 241      14.953   5.203  -1.647  1.00 78.25           N  
ATOM   1834  CZ  ARG A 241      14.039   5.160  -0.684  1.00 78.25           C  
ATOM   1835  N   GLU A 242      16.656  -0.090   3.299  1.00 65.31           N  
ATOM   1836  CA  GLU A 242      18.062  -0.096   3.705  1.00 65.31           C  
ATOM   1837  C   GLU A 242      18.781   1.148   3.201  1.00 65.31           C  
ATOM   1838  CB  GLU A 242      18.766  -1.356   3.193  1.00 65.31           C  
ATOM   1839  O   GLU A 242      18.500   1.646   2.111  1.00 65.31           O  
ATOM   1840  CG  GLU A 242      18.531  -2.586   4.059  1.00 65.31           C  
ATOM   1841  CD  GLU A 242      19.375  -3.777   3.652  1.00 65.31           C  
ATOM   1842  OE1 GLU A 242      19.297  -4.836   4.316  1.00 65.31           O  
ATOM   1843  OE2 GLU A 242      20.141  -3.652   2.666  1.00 65.31           O  
ATOM   1844  N   PRO A 243      19.484   1.966   4.102  1.00 50.56           N  
ATOM   1845  CA  PRO A 243      20.266   3.129   3.682  1.00 50.56           C  
ATOM   1846  C   PRO A 243      21.172   2.836   2.480  1.00 50.56           C  
ATOM   1847  CB  PRO A 243      21.109   3.455   4.922  1.00 50.56           C  
ATOM   1848  O   PRO A 243      21.547   1.683   2.256  1.00 50.56           O  
ATOM   1849  CG  PRO A 243      20.859   2.316   5.855  1.00 50.56           C  
ATOM   1850  CD  PRO A 243      19.812   1.421   5.258  1.00 50.56           C  
TER    1851      PRO A 243                                                      
ATOM   1852  N   MET B   1     -28.922  43.531 -35.219  1.00 23.34           N  
ATOM   1853  CA  MET B   1     -27.625  43.094 -35.750  1.00 23.34           C  
ATOM   1854  C   MET B   1     -26.812  42.438 -34.625  1.00 23.34           C  
ATOM   1855  CB  MET B   1     -26.859  44.281 -36.344  1.00 23.34           C  
ATOM   1856  O   MET B   1     -25.938  41.594 -34.906  1.00 23.34           O  
ATOM   1857  CG  MET B   1     -27.094  44.469 -37.812  1.00 23.34           C  
ATOM   1858  SD  MET B   1     -26.203  45.938 -38.469  1.00 23.34           S  
ATOM   1859  CE  MET B   1     -26.422  45.656 -40.250  1.00 23.34           C  
ATOM   1860  N   THR B   2     -26.438  43.156 -33.500  1.00 23.72           N  
ATOM   1861  CA  THR B   2     -25.281  43.094 -32.594  1.00 23.72           C  
ATOM   1862  C   THR B   2     -25.250  41.781 -31.844  1.00 23.72           C  
ATOM   1863  CB  THR B   2     -25.281  44.281 -31.594  1.00 23.72           C  
ATOM   1864  O   THR B   2     -26.250  41.375 -31.234  1.00 23.72           O  
ATOM   1865  CG2 THR B   2     -24.281  45.344 -32.000  1.00 23.72           C  
ATOM   1866  OG1 THR B   2     -26.594  44.844 -31.562  1.00 23.72           O  
ATOM   1867  N   SER B   3     -24.141  40.844 -32.094  1.00 22.00           N  
ATOM   1868  CA  SER B   3     -23.859  39.406 -31.953  1.00 22.00           C  
ATOM   1869  C   SER B   3     -23.797  39.000 -30.484  1.00 22.00           C  
ATOM   1870  CB  SER B   3     -22.531  39.062 -32.625  1.00 22.00           C  
ATOM   1871  O   SER B   3     -22.719  38.875 -29.906  1.00 22.00           O  
ATOM   1872  OG  SER B   3     -22.641  39.219 -34.031  1.00 22.00           O  
ATOM   1873  N   ARG B   4     -24.516  39.625 -29.531  1.00 20.88           N  
ATOM   1874  CA  ARG B   4     -24.266  39.562 -28.094  1.00 20.88           C  
ATOM   1875  C   ARG B   4     -24.188  38.125 -27.609  1.00 20.88           C  
ATOM   1876  CB  ARG B   4     -25.344  40.312 -27.328  1.00 20.88           C  
ATOM   1877  O   ARG B   4     -23.328  37.781 -26.781  1.00 20.88           O  
ATOM   1878  CG  ARG B   4     -24.969  41.750 -26.938  1.00 20.88           C  
ATOM   1879  CD  ARG B   4     -26.094  42.438 -26.203  1.00 20.88           C  
ATOM   1880  NE  ARG B   4     -25.703  43.781 -25.781  1.00 20.88           N  
ATOM   1881  NH1 ARG B   4     -27.797  44.375 -25.031  1.00 20.88           N  
ATOM   1882  NH2 ARG B   4     -26.062  45.875 -24.891  1.00 20.88           N  
ATOM   1883  CZ  ARG B   4     -26.516  44.688 -25.234  1.00 20.88           C  
ATOM   1884  N   ASN B   5     -25.391  37.375 -27.562  1.00 19.69           N  
ATOM   1885  CA  ASN B   5     -25.750  36.500 -26.438  1.00 19.69           C  
ATOM   1886  C   ASN B   5     -25.031  35.156 -26.500  1.00 19.69           C  
ATOM   1887  CB  ASN B   5     -27.266  36.312 -26.391  1.00 19.69           C  
ATOM   1888  O   ASN B   5     -25.656  34.125 -26.703  1.00 19.69           O  
ATOM   1889  CG  ASN B   5     -27.953  37.312 -25.500  1.00 19.69           C  
ATOM   1890  ND2 ASN B   5     -29.281  37.344 -25.578  1.00 19.69           N  
ATOM   1891  OD1 ASN B   5     -27.312  38.031 -24.734  1.00 19.69           O  
ATOM   1892  N   ILE B   6     -23.875  34.875 -27.422  1.00 21.16           N  
ATOM   1893  CA  ILE B   6     -23.500  33.500 -27.688  1.00 21.16           C  
ATOM   1894  C   ILE B   6     -23.094  32.812 -26.391  1.00 21.16           C  
ATOM   1895  CB  ILE B   6     -22.344  33.406 -28.719  1.00 21.16           C  
ATOM   1896  O   ILE B   6     -22.031  33.094 -25.828  1.00 21.16           O  
ATOM   1897  CG1 ILE B   6     -22.750  34.062 -30.031  1.00 21.16           C  
ATOM   1898  CG2 ILE B   6     -21.922  31.953 -28.953  1.00 21.16           C  
ATOM   1899  CD1 ILE B   6     -21.609  34.250 -31.031  1.00 21.16           C  
ATOM   1900  N   VAL B   7     -23.844  32.875 -25.219  1.00 23.67           N  
ATOM   1901  CA  VAL B   7     -23.562  32.438 -23.875  1.00 23.67           C  
ATOM   1902  C   VAL B   7     -23.016  31.000 -23.906  1.00 23.67           C  
ATOM   1903  CB  VAL B   7     -24.828  32.500 -22.984  1.00 23.67           C  
ATOM   1904  O   VAL B   7     -23.156  30.297 -24.906  1.00 23.67           O  
ATOM   1905  CG1 VAL B   7     -24.500  32.062 -21.547  1.00 23.67           C  
ATOM   1906  CG2 VAL B   7     -25.422  33.906 -23.000  1.00 23.67           C  
ATOM   1907  N   GLY B   8     -23.062  30.250 -22.625  1.00 23.44           N  
ATOM   1908  CA  GLY B   8     -22.297  29.250 -21.891  1.00 23.44           C  
ATOM   1909  C   GLY B   8     -22.500  27.844 -22.453  1.00 23.44           C  
ATOM   1910  O   GLY B   8     -23.438  27.141 -22.047  1.00 23.44           O  
ATOM   1911  N   GLU B   9     -22.594  27.531 -23.844  1.00 25.14           N  
ATOM   1912  CA  GLU B   9     -22.875  26.188 -24.312  1.00 25.14           C  
ATOM   1913  C   GLU B   9     -22.172  25.141 -23.469  1.00 25.14           C  
ATOM   1914  CB  GLU B   9     -22.484  26.047 -25.781  1.00 25.14           C  
ATOM   1915  O   GLU B   9     -21.047  25.359 -23.031  1.00 25.14           O  
ATOM   1916  CG  GLU B   9     -23.641  26.203 -26.766  1.00 25.14           C  
ATOM   1917  CD  GLU B   9     -23.219  26.094 -28.219  1.00 25.14           C  
ATOM   1918  OE1 GLU B   9     -24.094  26.047 -29.109  1.00 25.14           O  
ATOM   1919  OE2 GLU B   9     -21.984  26.062 -28.484  1.00 25.14           O  
ATOM   1920  N   ALA B  10     -22.906  24.188 -22.828  1.00 28.34           N  
ATOM   1921  CA  ALA B  10     -22.531  22.969 -22.109  1.00 28.34           C  
ATOM   1922  C   ALA B  10     -21.375  22.250 -22.797  1.00 28.34           C  
ATOM   1923  CB  ALA B  10     -23.734  22.031 -22.016  1.00 28.34           C  
ATOM   1924  O   ALA B  10     -21.406  22.016 -24.000  1.00 28.34           O  
ATOM   1925  N   ALA B  11     -20.141  22.625 -22.641  1.00 28.94           N  
ATOM   1926  CA  ALA B  11     -18.984  22.000 -23.250  1.00 28.94           C  
ATOM   1927  C   ALA B  11     -19.234  20.516 -23.531  1.00 28.94           C  
ATOM   1928  CB  ALA B  11     -17.750  22.172 -22.375  1.00 28.94           C  
ATOM   1929  O   ALA B  11     -19.656  19.781 -22.641  1.00 28.94           O  
ATOM   1930  N   ASP B  12     -19.797  19.984 -24.672  1.00 28.11           N  
ATOM   1931  CA  ASP B  12     -20.016  18.656 -25.250  1.00 28.11           C  
ATOM   1932  C   ASP B  12     -19.000  17.656 -24.734  1.00 28.11           C  
ATOM   1933  CB  ASP B  12     -19.969  18.734 -26.781  1.00 28.11           C  
ATOM   1934  O   ASP B  12     -17.781  17.875 -24.828  1.00 28.11           O  
ATOM   1935  CG  ASP B  12     -21.062  17.938 -27.453  1.00 28.11           C  
ATOM   1936  OD1 ASP B  12     -21.844  17.250 -26.734  1.00 28.11           O  
ATOM   1937  OD2 ASP B  12     -21.172  18.000 -28.688  1.00 28.11           O  
ATOM   1938  N   ASN B  13     -19.172  16.875 -23.594  1.00 32.56           N  
ATOM   1939  CA  ASN B  13     -18.516  15.711 -23.000  1.00 32.56           C  
ATOM   1940  C   ASN B  13     -18.062  14.719 -24.062  1.00 32.56           C  
ATOM   1941  CB  ASN B  13     -19.453  15.023 -21.984  1.00 32.56           C  
ATOM   1942  O   ASN B  13     -18.531  13.578 -24.094  1.00 32.56           O  
ATOM   1943  CG  ASN B  13     -18.828  14.906 -20.609  1.00 32.56           C  
ATOM   1944  ND2 ASN B  13     -19.578  14.344 -19.672  1.00 32.56           N  
ATOM   1945  OD1 ASN B  13     -17.688  15.305 -20.391  1.00 32.56           O  
ATOM   1946  N   THR B  14     -17.984  14.852 -25.422  1.00 33.91           N  
ATOM   1947  CA  THR B  14     -17.547  13.938 -26.469  1.00 33.91           C  
ATOM   1948  C   THR B  14     -16.219  13.281 -26.094  1.00 33.91           C  
ATOM   1949  CB  THR B  14     -17.391  14.664 -27.812  1.00 33.91           C  
ATOM   1950  O   THR B  14     -15.250  13.969 -25.781  1.00 33.91           O  
ATOM   1951  CG2 THR B  14     -18.734  14.781 -28.531  1.00 33.91           C  
ATOM   1952  OG1 THR B  14     -16.875  15.977 -27.594  1.00 33.91           O  
ATOM   1953  N   LEU B  15     -16.203  12.031 -25.406  1.00 40.25           N  
ATOM   1954  CA  LEU B  15     -15.023  11.195 -25.219  1.00 40.25           C  
ATOM   1955  C   LEU B  15     -14.164  11.188 -26.484  1.00 40.25           C  
ATOM   1956  CB  LEU B  15     -15.422   9.766 -24.859  1.00 40.25           C  
ATOM   1957  O   LEU B  15     -14.672  10.945 -27.578  1.00 40.25           O  
ATOM   1958  CG  LEU B  15     -15.656   9.484 -23.359  1.00 40.25           C  
ATOM   1959  CD1 LEU B  15     -16.656   8.352 -23.188  1.00 40.25           C  
ATOM   1960  CD2 LEU B  15     -14.336   9.164 -22.672  1.00 40.25           C  
ATOM   1961  N   GLU B  16     -13.172  11.914 -26.672  1.00 50.00           N  
ATOM   1962  CA  GLU B  16     -12.227  11.977 -27.781  1.00 50.00           C  
ATOM   1963  C   GLU B  16     -11.852  10.586 -28.266  1.00 50.00           C  
ATOM   1964  CB  GLU B  16     -10.969  12.750 -27.359  1.00 50.00           C  
ATOM   1965  O   GLU B  16     -11.539   9.703 -27.469  1.00 50.00           O  
ATOM   1966  CG  GLU B  16     -11.203  14.234 -27.125  1.00 50.00           C  
ATOM   1967  CD  GLU B  16     -10.336  14.812 -26.031  1.00 50.00           C  
ATOM   1968  OE1 GLU B  16     -10.344  16.047 -25.828  1.00 50.00           O  
ATOM   1969  OE2 GLU B  16      -9.633  14.023 -25.359  1.00 50.00           O  
ATOM   1970  N   ASP B  17     -12.367   9.992 -29.391  1.00 60.34           N  
ATOM   1971  CA  ASP B  17     -11.859   8.789 -30.047  1.00 60.34           C  
ATOM   1972  C   ASP B  17     -10.359   8.914 -30.344  1.00 60.34           C  
ATOM   1973  CB  ASP B  17     -12.625   8.516 -31.344  1.00 60.34           C  
ATOM   1974  O   ASP B  17      -9.969   9.352 -31.422  1.00 60.34           O  
ATOM   1975  CG  ASP B  17     -12.398   7.113 -31.875  1.00 60.34           C  
ATOM   1976  OD1 ASP B  17     -11.469   6.422 -31.406  1.00 60.34           O  
ATOM   1977  OD2 ASP B  17     -13.148   6.703 -32.781  1.00 60.34           O  
ATOM   1978  N   LEU B  18      -9.594   8.602 -29.250  1.00 72.31           N  
ATOM   1979  CA  LEU B  18      -8.148   8.773 -29.359  1.00 72.31           C  
ATOM   1980  C   LEU B  18      -7.559   7.785 -30.359  1.00 72.31           C  
ATOM   1981  CB  LEU B  18      -7.484   8.586 -28.000  1.00 72.31           C  
ATOM   1982  O   LEU B  18      -6.602   8.109 -31.062  1.00 72.31           O  
ATOM   1983  CG  LEU B  18      -7.828   9.633 -26.922  1.00 72.31           C  
ATOM   1984  CD1 LEU B  18      -7.375   9.156 -25.547  1.00 72.31           C  
ATOM   1985  CD2 LEU B  18      -7.191  10.977 -27.266  1.00 72.31           C  
ATOM   1986  N   ASP B  19      -8.109   6.625 -30.406  1.00 72.19           N  
ATOM   1987  CA  ASP B  19      -7.551   5.637 -31.328  1.00 72.19           C  
ATOM   1988  C   ASP B  19      -7.738   6.070 -32.781  1.00 72.19           C  
ATOM   1989  CB  ASP B  19      -8.195   4.270 -31.094  1.00 72.19           C  
ATOM   1990  O   ASP B  19      -6.812   5.965 -33.594  1.00 72.19           O  
ATOM   1991  CG  ASP B  19      -7.719   3.594 -29.828  1.00 72.19           C  
ATOM   1992  OD1 ASP B  19      -6.555   3.814 -29.422  1.00 72.19           O  
ATOM   1993  OD2 ASP B  19      -8.508   2.834 -29.234  1.00 72.19           O  
ATOM   1994  N   ALA B  20      -8.961   6.543 -33.062  1.00 77.00           N  
ATOM   1995  CA  ALA B  20      -9.180   7.020 -34.406  1.00 77.00           C  
ATOM   1996  C   ALA B  20      -8.258   8.188 -34.750  1.00 77.00           C  
ATOM   1997  CB  ALA B  20     -10.641   7.422 -34.625  1.00 77.00           C  
ATOM   1998  O   ALA B  20      -7.699   8.258 -35.844  1.00 77.00           O  
ATOM   1999  N   ALA B  21      -8.180   9.055 -33.781  1.00 80.19           N  
ATOM   2000  CA  ALA B  21      -7.324  10.211 -34.000  1.00 80.19           C  
ATOM   2001  C   ALA B  21      -5.867   9.789 -34.188  1.00 80.19           C  
ATOM   2002  CB  ALA B  21      -7.453  11.219 -32.875  1.00 80.19           C  
ATOM   2003  O   ALA B  21      -5.156  10.312 -35.031  1.00 80.19           O  
ATOM   2004  N   ALA B  22      -5.527   8.797 -33.406  1.00 81.38           N  
ATOM   2005  CA  ALA B  22      -4.145   8.328 -33.500  1.00 81.38           C  
ATOM   2006  C   ALA B  22      -3.896   7.555 -34.781  1.00 81.38           C  
ATOM   2007  CB  ALA B  22      -3.812   7.457 -32.281  1.00 81.38           C  
ATOM   2008  O   ALA B  22      -2.830   7.676 -35.375  1.00 81.38           O  
ATOM   2009  N   ALA B  23      -4.836   6.844 -35.156  1.00 79.75           N  
ATOM   2010  CA  ALA B  23      -4.699   6.121 -36.406  1.00 79.75           C  
ATOM   2011  C   ALA B  23      -4.586   7.090 -37.594  1.00 79.75           C  
ATOM   2012  CB  ALA B  23      -5.879   5.176 -36.625  1.00 79.75           C  
ATOM   2013  O   ALA B  23      -3.756   6.898 -38.500  1.00 79.75           O  
ATOM   2014  N   ARG B  24      -5.441   8.102 -37.625  1.00 81.88           N  
ATOM   2015  CA  ARG B  24      -5.352   9.102 -38.688  1.00 81.88           C  
ATOM   2016  C   ARG B  24      -3.986   9.781 -38.688  1.00 81.88           C  
ATOM   2017  CB  ARG B  24      -6.457  10.148 -38.531  1.00 81.88           C  
ATOM   2018  O   ARG B  24      -3.412  10.023 -39.750  1.00 81.88           O  
ATOM   2019  CG  ARG B  24      -7.766   9.773 -39.219  1.00 81.88           C  
ATOM   2020  CD  ARG B  24      -8.773  10.914 -39.156  1.00 81.88           C  
ATOM   2021  NE  ARG B  24      -9.289  11.133 -37.812  1.00 81.88           N  
ATOM   2022  NH1 ARG B  24     -11.000  12.531 -38.469  1.00 81.88           N  
ATOM   2023  NH2 ARG B  24     -10.727  12.023 -36.281  1.00 81.88           N  
ATOM   2024  CZ  ARG B  24     -10.336  11.898 -37.531  1.00 81.88           C  
ATOM   2025  N   TYR B  25      -3.574   9.992 -37.500  1.00 85.06           N  
ATOM   2026  CA  TYR B  25      -2.248  10.586 -37.375  1.00 85.06           C  
ATOM   2027  C   TYR B  25      -1.181   9.656 -37.938  1.00 85.06           C  
ATOM   2028  CB  TYR B  25      -1.937  10.914 -35.906  1.00 85.06           C  
ATOM   2029  O   TYR B  25      -0.300  10.094 -38.688  1.00 85.06           O  
ATOM   2030  CG  TYR B  25      -0.498  11.305 -35.688  1.00 85.06           C  
ATOM   2031  CD1 TYR B  25       0.395  10.414 -35.094  1.00 85.06           C  
ATOM   2032  CD2 TYR B  25      -0.029  12.562 -36.031  1.00 85.06           C  
ATOM   2033  CE1 TYR B  25       1.721  10.766 -34.844  1.00 85.06           C  
ATOM   2034  CE2 TYR B  25       1.295  12.922 -35.812  1.00 85.06           C  
ATOM   2035  OH  TYR B  25       3.473  12.383 -35.000  1.00 85.06           O  
ATOM   2036  CZ  TYR B  25       2.160  12.023 -35.219  1.00 85.06           C  
ATOM   2037  N   ALA B  26      -1.288   8.430 -37.688  1.00 81.56           N  
ATOM   2038  CA  ALA B  26      -0.281   7.477 -38.125  1.00 81.56           C  
ATOM   2039  C   ALA B  26      -0.297   7.352 -39.656  1.00 81.56           C  
ATOM   2040  CB  ALA B  26      -0.507   6.113 -37.500  1.00 81.56           C  
ATOM   2041  O   ALA B  26       0.757   7.246 -40.281  1.00 81.56           O  
ATOM   2042  N   GLU B  27      -1.407   7.375 -40.156  1.00 81.50           N  
ATOM   2043  CA  GLU B  27      -1.519   7.293 -41.594  1.00 81.50           C  
ATOM   2044  C   GLU B  27      -0.920   8.523 -42.281  1.00 81.50           C  
ATOM   2045  CB  GLU B  27      -2.980   7.121 -42.031  1.00 81.50           C  
ATOM   2046  O   GLU B  27      -0.245   8.414 -43.281  1.00 81.50           O  
ATOM   2047  CG  GLU B  27      -3.498   5.695 -41.875  1.00 81.50           C  
ATOM   2048  CD  GLU B  27      -4.977   5.562 -42.219  1.00 81.50           C  
ATOM   2049  OE1 GLU B  27      -5.531   4.449 -42.062  1.00 81.50           O  
ATOM   2050  OE2 GLU B  27      -5.586   6.578 -42.594  1.00 81.50           O  
ATOM   2051  N   CYS B  28      -1.216   9.664 -41.594  1.00 83.00           N  
ATOM   2052  CA  CYS B  28      -0.755  10.906 -42.219  1.00 83.00           C  
ATOM   2053  C   CYS B  28       0.725  11.141 -41.938  1.00 83.00           C  
ATOM   2054  CB  CYS B  28      -1.572  12.094 -41.688  1.00 83.00           C  
ATOM   2055  O   CYS B  28       1.403  11.836 -42.688  1.00 83.00           O  
ATOM   2056  SG  CYS B  28      -3.293  12.086 -42.250  1.00 83.00           S  
ATOM   2057  N   ARG B  29       1.225  10.562 -40.969  1.00 77.56           N  
ATOM   2058  CA  ARG B  29       2.602  10.773 -40.531  1.00 77.56           C  
ATOM   2059  C   ARG B  29       3.588  10.227 -41.562  1.00 77.56           C  
ATOM   2060  CB  ARG B  29       2.848  10.117 -39.156  1.00 77.56           C  
ATOM   2061  O   ARG B  29       4.621  10.844 -41.812  1.00 77.56           O  
ATOM   2062  CG  ARG B  29       4.227  10.391 -38.594  1.00 77.56           C  
ATOM   2063  CD  ARG B  29       4.477   9.586 -37.312  1.00 77.56           C  
ATOM   2064  NE  ARG B  29       4.703   8.172 -37.625  1.00 77.56           N  
ATOM   2065  NH1 ARG B  29       4.812   7.520 -35.406  1.00 77.56           N  
ATOM   2066  NH2 ARG B  29       5.055   5.969 -37.062  1.00 77.56           N  
ATOM   2067  CZ  ARG B  29       4.855   7.223 -36.688  1.00 77.56           C  
ATOM   2068  N   ASP B  30       3.232   9.125 -42.156  1.00 73.25           N  
ATOM   2069  CA  ASP B  30       4.156   8.477 -43.094  1.00 73.25           C  
ATOM   2070  C   ASP B  30       4.227   9.234 -44.406  1.00 73.25           C  
ATOM   2071  CB  ASP B  30       3.734   7.023 -43.312  1.00 73.25           C  
ATOM   2072  O   ASP B  30       5.246   9.188 -45.094  1.00 73.25           O  
ATOM   2073  CG  ASP B  30       3.926   6.137 -42.125  1.00 73.25           C  
ATOM   2074  OD1 ASP B  30       4.688   6.512 -41.188  1.00 73.25           O  
ATOM   2075  OD2 ASP B  30       3.311   5.047 -42.062  1.00 73.25           O  
ATOM   2076  N   THR B  31       3.199   9.984 -44.781  1.00 78.50           N  
ATOM   2077  CA  THR B  31       3.180  10.680 -46.062  1.00 78.50           C  
ATOM   2078  C   THR B  31       3.447  12.172 -45.875  1.00 78.50           C  
ATOM   2079  CB  THR B  31       1.834  10.484 -46.781  1.00 78.50           C  
ATOM   2080  O   THR B  31       3.574  12.906 -46.844  1.00 78.50           O  
ATOM   2081  CG2 THR B  31       1.671   9.039 -47.250  1.00 78.50           C  
ATOM   2082  OG1 THR B  31       0.765  10.797 -45.875  1.00 78.50           O  
ATOM   2083  N   ALA B  32       3.436  12.617 -44.719  1.00 78.50           N  
ATOM   2084  CA  ALA B  32       3.477  14.055 -44.438  1.00 78.50           C  
ATOM   2085  C   ALA B  32       4.914  14.562 -44.406  1.00 78.50           C  
ATOM   2086  CB  ALA B  32       2.746  14.391 -43.156  1.00 78.50           C  
ATOM   2087  O   ALA B  32       5.840  13.789 -44.125  1.00 78.50           O  
ATOM   2088  N   THR B  33       5.121  15.812 -44.969  1.00 81.88           N  
ATOM   2089  CA  THR B  33       6.410  16.484 -44.812  1.00 81.88           C  
ATOM   2090  C   THR B  33       6.750  16.703 -43.344  1.00 81.88           C  
ATOM   2091  CB  THR B  33       6.422  17.828 -45.562  1.00 81.88           C  
ATOM   2092  O   THR B  33       5.898  16.531 -42.469  1.00 81.88           O  
ATOM   2093  CG2 THR B  33       6.230  17.625 -47.062  1.00 81.88           C  
ATOM   2094  OG1 THR B  33       5.363  18.656 -45.062  1.00 81.88           O  
ATOM   2095  N   SER B  34       7.945  16.938 -43.031  1.00 77.44           N  
ATOM   2096  CA  SER B  34       8.406  17.156 -41.656  1.00 77.44           C  
ATOM   2097  C   SER B  34       7.574  18.234 -40.969  1.00 77.44           C  
ATOM   2098  CB  SER B  34       9.883  17.547 -41.625  1.00 77.44           C  
ATOM   2099  O   SER B  34       7.195  18.078 -39.781  1.00 77.44           O  
ATOM   2100  OG  SER B  34      10.320  17.797 -40.312  1.00 77.44           O  
ATOM   2101  N   ALA B  35       7.254  19.266 -41.750  1.00 78.62           N  
ATOM   2102  CA  ALA B  35       6.492  20.359 -41.156  1.00 78.62           C  
ATOM   2103  C   ALA B  35       5.055  19.938 -40.875  1.00 78.62           C  
ATOM   2104  CB  ALA B  35       6.512  21.578 -42.094  1.00 78.62           C  
ATOM   2105  O   ALA B  35       4.488  20.297 -39.844  1.00 78.62           O  
ATOM   2106  N   GLU B  36       4.492  19.109 -41.844  1.00 81.44           N  
ATOM   2107  CA  GLU B  36       3.121  18.641 -41.688  1.00 81.44           C  
ATOM   2108  C   GLU B  36       3.021  17.641 -40.531  1.00 81.44           C  
ATOM   2109  CB  GLU B  36       2.607  18.000 -42.969  1.00 81.44           C  
ATOM   2110  O   GLU B  36       2.041  17.641 -39.781  1.00 81.44           O  
ATOM   2111  CG  GLU B  36       2.141  19.016 -44.031  1.00 81.44           C  
ATOM   2112  CD  GLU B  36       1.829  18.375 -45.375  1.00 81.44           C  
ATOM   2113  OE1 GLU B  36       1.155  19.031 -46.188  1.00 81.44           O  
ATOM   2114  OE2 GLU B  36       2.262  17.234 -45.594  1.00 81.44           O  
ATOM   2115  N   ARG B  37       4.102  16.875 -40.375  1.00 82.25           N  
ATOM   2116  CA  ARG B  37       4.133  15.898 -39.281  1.00 82.25           C  
ATOM   2117  C   ARG B  37       4.109  16.594 -37.906  1.00 82.25           C  
ATOM   2118  CB  ARG B  37       5.371  15.008 -39.406  1.00 82.25           C  
ATOM   2119  O   ARG B  37       3.420  16.141 -37.000  1.00 82.25           O  
ATOM   2120  CG  ARG B  37       5.055  13.539 -39.625  1.00 82.25           C  
ATOM   2121  CD  ARG B  37       6.320  12.695 -39.719  1.00 82.25           C  
ATOM   2122  NE  ARG B  37       6.266  11.766 -40.844  1.00 82.25           N  
ATOM   2123  NH1 ARG B  37       8.539  11.344 -40.875  1.00 82.25           N  
ATOM   2124  NH2 ARG B  37       7.152  10.320 -42.375  1.00 82.25           N  
ATOM   2125  CZ  ARG B  37       7.320  11.148 -41.344  1.00 82.25           C  
ATOM   2126  N   ASP B  38       4.836  17.594 -37.906  1.00 79.38           N  
ATOM   2127  CA  ASP B  38       4.879  18.328 -36.625  1.00 79.38           C  
ATOM   2128  C   ASP B  38       3.523  18.969 -36.312  1.00 79.38           C  
ATOM   2129  CB  ASP B  38       5.965  19.406 -36.688  1.00 79.38           C  
ATOM   2130  O   ASP B  38       3.088  18.969 -35.156  1.00 79.38           O  
ATOM   2131  CG  ASP B  38       7.352  18.859 -36.406  1.00 79.38           C  
ATOM   2132  OD1 ASP B  38       7.469  17.719 -35.906  1.00 79.38           O  
ATOM   2133  OD2 ASP B  38       8.336  19.594 -36.656  1.00 79.38           O  
ATOM   2134  N   SER B  39       2.898  19.469 -37.406  1.00 83.56           N  
ATOM   2135  CA  SER B  39       1.578  20.062 -37.219  1.00 83.56           C  
ATOM   2136  C   SER B  39       0.552  19.000 -36.812  1.00 83.56           C  
ATOM   2137  CB  SER B  39       1.118  20.766 -38.469  1.00 83.56           C  
ATOM   2138  O   SER B  39      -0.267  19.234 -35.906  1.00 83.56           O  
ATOM   2139  OG  SER B  39       0.007  21.609 -38.219  1.00 83.56           O  
ATOM   2140  N   LEU B  40       0.655  17.812 -37.469  1.00 84.38           N  
ATOM   2141  CA  LEU B  40      -0.262  16.719 -37.156  1.00 84.38           C  
ATOM   2142  C   LEU B  40      -0.024  16.219 -35.719  1.00 84.38           C  
ATOM   2143  CB  LEU B  40      -0.106  15.570 -38.156  1.00 84.38           C  
ATOM   2144  O   LEU B  40      -0.975  15.906 -35.000  1.00 84.38           O  
ATOM   2145  CG  LEU B  40      -0.856  15.719 -39.469  1.00 84.38           C  
ATOM   2146  CD1 LEU B  40      -0.199  14.859 -40.562  1.00 84.38           C  
ATOM   2147  CD2 LEU B  40      -2.322  15.336 -39.281  1.00 84.38           C  
ATOM   2148  N   ARG B  41       1.279  16.203 -35.406  1.00 83.62           N  
ATOM   2149  CA  ARG B  41       1.650  15.797 -34.062  1.00 83.62           C  
ATOM   2150  C   ARG B  41       1.088  16.766 -33.000  1.00 83.62           C  
ATOM   2151  CB  ARG B  41       3.172  15.703 -33.906  1.00 83.62           C  
ATOM   2152  O   ARG B  41       0.498  16.328 -32.031  1.00 83.62           O  
ATOM   2153  CG  ARG B  41       3.643  15.258 -32.531  1.00 83.62           C  
ATOM   2154  CD  ARG B  41       5.160  15.203 -32.438  1.00 83.62           C  
ATOM   2155  NE  ARG B  41       5.609  14.828 -31.109  1.00 83.62           N  
ATOM   2156  NH1 ARG B  41       6.184  16.969 -30.469  1.00 83.62           N  
ATOM   2157  NH2 ARG B  41       6.469  15.219 -29.016  1.00 83.62           N  
ATOM   2158  CZ  ARG B  41       6.086  15.672 -30.203  1.00 83.62           C  
ATOM   2159  N   GLU B  42       1.213  17.938 -33.219  1.00 80.56           N  
ATOM   2160  CA  GLU B  42       0.722  18.938 -32.281  1.00 80.56           C  
ATOM   2161  C   GLU B  42      -0.798  18.891 -32.156  1.00 80.56           C  
ATOM   2162  CB  GLU B  42       1.164  20.344 -32.719  1.00 80.56           C  
ATOM   2163  O   GLU B  42      -1.344  19.047 -31.062  1.00 80.56           O  
ATOM   2164  CG  GLU B  42       1.427  21.297 -31.562  1.00 80.56           C  
ATOM   2165  CD  GLU B  42       2.191  22.547 -31.984  1.00 80.56           C  
ATOM   2166  OE1 GLU B  42       2.443  23.422 -31.125  1.00 80.56           O  
ATOM   2167  OE2 GLU B  42       2.539  22.641 -33.188  1.00 80.56           O  
ATOM   2168  N   THR B  43      -1.419  18.625 -33.281  1.00 82.38           N  
ATOM   2169  CA  THR B  43      -2.875  18.531 -33.281  1.00 82.38           C  
ATOM   2170  C   THR B  43      -3.340  17.344 -32.469  1.00 82.38           C  
ATOM   2171  CB  THR B  43      -3.430  18.422 -34.719  1.00 82.38           C  
ATOM   2172  O   THR B  43      -4.285  17.438 -31.688  1.00 82.38           O  
ATOM   2173  CG2 THR B  43      -4.953  18.469 -34.719  1.00 82.38           C  
ATOM   2174  OG1 THR B  43      -2.936  19.516 -35.500  1.00 82.38           O  
ATOM   2175  N   LEU B  44      -2.613  16.250 -32.625  1.00 83.31           N  
ATOM   2176  CA  LEU B  44      -2.988  15.062 -31.891  1.00 83.31           C  
ATOM   2177  C   LEU B  44      -2.730  15.258 -30.391  1.00 83.31           C  
ATOM   2178  CB  LEU B  44      -2.215  13.844 -32.406  1.00 83.31           C  
ATOM   2179  O   LEU B  44      -3.549  14.859 -29.562  1.00 83.31           O  
ATOM   2180  CG  LEU B  44      -2.541  12.500 -31.734  1.00 83.31           C  
ATOM   2181  CD1 LEU B  44      -4.012  12.148 -31.938  1.00 83.31           C  
ATOM   2182  CD2 LEU B  44      -1.638  11.398 -32.281  1.00 83.31           C  
ATOM   2183  N   ILE B  45      -1.633  15.906 -30.109  1.00 82.00           N  
ATOM   2184  CA  ILE B  45      -1.318  16.172 -28.703  1.00 82.00           C  
ATOM   2185  C   ILE B  45      -2.418  17.031 -28.094  1.00 82.00           C  
ATOM   2186  CB  ILE B  45       0.054  16.859 -28.562  1.00 82.00           C  
ATOM   2187  O   ILE B  45      -2.939  16.703 -27.016  1.00 82.00           O  
ATOM   2188  CG1 ILE B  45       1.186  15.891 -28.906  1.00 82.00           C  
ATOM   2189  CG2 ILE B  45       0.224  17.422 -27.141  1.00 82.00           C  
ATOM   2190  CD1 ILE B  45       2.561  16.547 -28.984  1.00 82.00           C  
ATOM   2191  N   ARG B  46      -2.824  18.016 -28.703  1.00 79.25           N  
ATOM   2192  CA  ARG B  46      -3.857  18.906 -28.188  1.00 79.25           C  
ATOM   2193  C   ARG B  46      -5.180  18.156 -28.000  1.00 79.25           C  
ATOM   2194  CB  ARG B  46      -4.055  20.094 -29.109  1.00 79.25           C  
ATOM   2195  O   ARG B  46      -5.902  18.391 -27.031  1.00 79.25           O  
ATOM   2196  CG  ARG B  46      -4.359  21.391 -28.391  1.00 79.25           C  
ATOM   2197  CD  ARG B  46      -4.527  22.562 -29.359  1.00 79.25           C  
ATOM   2198  NE  ARG B  46      -3.332  22.750 -30.172  1.00 79.25           N  
ATOM   2199  NH1 ARG B  46      -4.070  24.703 -31.156  1.00 79.25           N  
ATOM   2200  NH2 ARG B  46      -2.018  23.844 -31.703  1.00 79.25           N  
ATOM   2201  CZ  ARG B  46      -3.143  23.766 -31.016  1.00 79.25           C  
ATOM   2202  N   TYR B  47      -5.336  17.266 -28.953  1.00 77.44           N  
ATOM   2203  CA  TYR B  47      -6.570  16.500 -28.906  1.00 77.44           C  
ATOM   2204  C   TYR B  47      -6.574  15.555 -27.719  1.00 77.44           C  
ATOM   2205  CB  TYR B  47      -6.750  15.695 -30.203  1.00 77.44           C  
ATOM   2206  O   TYR B  47      -7.621  15.328 -27.094  1.00 77.44           O  
ATOM   2207  CG  TYR B  47      -8.078  14.984 -30.297  1.00 77.44           C  
ATOM   2208  CD1 TYR B  47      -8.164  13.602 -30.109  1.00 77.44           C  
ATOM   2209  CD2 TYR B  47      -9.242  15.688 -30.578  1.00 77.44           C  
ATOM   2210  CE1 TYR B  47      -9.391  12.945 -30.203  1.00 77.44           C  
ATOM   2211  CE2 TYR B  47     -10.469  15.031 -30.656  1.00 77.44           C  
ATOM   2212  OH  TYR B  47     -11.742  13.016 -30.562  1.00 77.44           O  
ATOM   2213  CZ  TYR B  47     -10.531  13.664 -30.469  1.00 77.44           C  
ATOM   2214  N   CYS B  48      -5.387  15.055 -27.344  1.00 78.62           N  
ATOM   2215  CA  CYS B  48      -5.309  14.016 -26.328  1.00 78.62           C  
ATOM   2216  C   CYS B  48      -5.059  14.617 -24.953  1.00 78.62           C  
ATOM   2217  CB  CYS B  48      -4.203  13.016 -26.656  1.00 78.62           C  
ATOM   2218  O   CYS B  48      -5.070  13.906 -23.938  1.00 78.62           O  
ATOM   2219  SG  CYS B  48      -4.531  12.039 -28.141  1.00 78.62           S  
ATOM   2220  N   LEU B  49      -4.883  15.969 -24.844  1.00 74.06           N  
ATOM   2221  CA  LEU B  49      -4.492  16.609 -23.594  1.00 74.06           C  
ATOM   2222  C   LEU B  49      -5.562  16.406 -22.531  1.00 74.06           C  
ATOM   2223  CB  LEU B  49      -4.246  18.109 -23.812  1.00 74.06           C  
ATOM   2224  O   LEU B  49      -5.242  16.125 -21.375  1.00 74.06           O  
ATOM   2225  CG  LEU B  49      -2.803  18.516 -24.094  1.00 74.06           C  
ATOM   2226  CD1 LEU B  49      -2.764  19.906 -24.719  1.00 74.06           C  
ATOM   2227  CD2 LEU B  49      -1.980  18.484 -22.812  1.00 74.06           C  
ATOM   2228  N   PRO B  50      -6.770  16.469 -22.953  1.00 69.06           N  
ATOM   2229  CA  PRO B  50      -7.758  16.234 -21.906  1.00 69.06           C  
ATOM   2230  C   PRO B  50      -7.672  14.820 -21.328  1.00 69.06           C  
ATOM   2231  CB  PRO B  50      -9.094  16.438 -22.625  1.00 69.06           C  
ATOM   2232  O   PRO B  50      -7.898  14.625 -20.125  1.00 69.06           O  
ATOM   2233  CG  PRO B  50      -8.750  17.219 -23.844  1.00 69.06           C  
ATOM   2234  CD  PRO B  50      -7.301  16.984 -24.172  1.00 69.06           C  
ATOM   2235  N   PHE B  51      -7.250  13.891 -22.156  1.00 68.50           N  
ATOM   2236  CA  PHE B  51      -7.055  12.516 -21.719  1.00 68.50           C  
ATOM   2237  C   PHE B  51      -5.918  12.422 -20.703  1.00 68.50           C  
ATOM   2238  CB  PHE B  51      -6.766  11.602 -22.906  1.00 68.50           C  
ATOM   2239  O   PHE B  51      -6.070  11.812 -19.641  1.00 68.50           O  
ATOM   2240  CG  PHE B  51      -6.383  10.195 -22.531  1.00 68.50           C  
ATOM   2241  CD1 PHE B  51      -5.066   9.773 -22.609  1.00 68.50           C  
ATOM   2242  CD2 PHE B  51      -7.348   9.305 -22.078  1.00 68.50           C  
ATOM   2243  CE1 PHE B  51      -4.711   8.469 -22.266  1.00 68.50           C  
ATOM   2244  CE2 PHE B  51      -7.000   8.008 -21.719  1.00 68.50           C  
ATOM   2245  CZ  PHE B  51      -5.684   7.590 -21.812  1.00 68.50           C  
ATOM   2246  N   ALA B  52      -4.805  13.062 -21.062  1.00 73.50           N  
ATOM   2247  CA  ALA B  52      -3.668  13.086 -20.156  1.00 73.50           C  
ATOM   2248  C   ALA B  52      -4.043  13.758 -18.828  1.00 73.50           C  
ATOM   2249  CB  ALA B  52      -2.482  13.805 -20.797  1.00 73.50           C  
ATOM   2250  O   ALA B  52      -3.646  13.297 -17.766  1.00 73.50           O  
ATOM   2251  N   GLY B  53      -4.812  14.797 -18.891  1.00 67.81           N  
ATOM   2252  CA  GLY B  53      -5.258  15.477 -17.688  1.00 67.81           C  
ATOM   2253  C   GLY B  53      -6.121  14.602 -16.797  1.00 67.81           C  
ATOM   2254  O   GLY B  53      -5.961  14.602 -15.578  1.00 67.81           O  
ATOM   2255  N   ARG B  54      -6.934  13.883 -17.484  1.00 62.06           N  
ATOM   2256  CA  ARG B  54      -7.785  12.977 -16.719  1.00 62.06           C  
ATOM   2257  C   ARG B  54      -6.957  11.914 -16.016  1.00 62.06           C  
ATOM   2258  CB  ARG B  54      -8.828  12.320 -17.625  1.00 62.06           C  
ATOM   2259  O   ARG B  54      -7.234  11.562 -14.859  1.00 62.06           O  
ATOM   2260  CG  ARG B  54      -9.977  13.242 -18.000  1.00 62.06           C  
ATOM   2261  CD  ARG B  54     -11.094  12.484 -18.703  1.00 62.06           C  
ATOM   2262  NE  ARG B  54     -10.680  12.016 -20.031  1.00 62.06           N  
ATOM   2263  NH1 ARG B  54     -12.117  13.398 -21.203  1.00 62.06           N  
ATOM   2264  NH2 ARG B  54     -10.734  11.953 -22.328  1.00 62.06           N  
ATOM   2265  CZ  ARG B  54     -11.180  12.461 -21.172  1.00 62.06           C  
ATOM   2266  N   LEU B  55      -5.875  11.398 -16.703  1.00 63.91           N  
ATOM   2267  CA  LEU B  55      -5.012  10.391 -16.109  1.00 63.91           C  
ATOM   2268  C   LEU B  55      -4.227  10.969 -14.938  1.00 63.91           C  
ATOM   2269  CB  LEU B  55      -4.047   9.820 -17.156  1.00 63.91           C  
ATOM   2270  O   LEU B  55      -4.070  10.312 -13.906  1.00 63.91           O  
ATOM   2271  CG  LEU B  55      -4.281   8.367 -17.578  1.00 63.91           C  
ATOM   2272  CD1 LEU B  55      -4.617   8.297 -19.062  1.00 63.91           C  
ATOM   2273  CD2 LEU B  55      -3.061   7.516 -17.250  1.00 63.91           C  
ATOM   2274  N   ALA B  56      -3.777  12.227 -15.180  1.00 65.00           N  
ATOM   2275  CA  ALA B  56      -3.029  12.891 -14.117  1.00 65.00           C  
ATOM   2276  C   ALA B  56      -3.906  13.117 -12.891  1.00 65.00           C  
ATOM   2277  CB  ALA B  56      -2.461  14.219 -14.617  1.00 65.00           C  
ATOM   2278  O   ALA B  56      -3.449  12.961 -11.758  1.00 65.00           O  
ATOM   2279  N   ARG B  57      -5.066  13.484 -13.195  1.00 57.72           N  
ATOM   2280  CA  ARG B  57      -5.969  13.812 -12.094  1.00 57.72           C  
ATOM   2281  C   ARG B  57      -6.215  12.602 -11.203  1.00 57.72           C  
ATOM   2282  CB  ARG B  57      -7.297  14.352 -12.625  1.00 57.72           C  
ATOM   2283  O   ARG B  57      -6.488  12.742 -10.008  1.00 57.72           O  
ATOM   2284  CG  ARG B  57      -7.289  15.852 -12.906  1.00 57.72           C  
ATOM   2285  CD  ARG B  57      -8.633  16.328 -13.422  1.00 57.72           C  
ATOM   2286  NE  ARG B  57      -8.547  17.688 -13.969  1.00 57.72           N  
ATOM   2287  NH1 ARG B  57     -10.734  17.750 -14.703  1.00 57.72           N  
ATOM   2288  NH2 ARG B  57      -9.359  19.562 -15.023  1.00 57.72           N  
ATOM   2289  CZ  ARG B  57      -9.547  18.328 -14.562  1.00 57.72           C  
ATOM   2290  N   ARG B  58      -5.918  11.344 -11.922  1.00 52.38           N  
ATOM   2291  CA  ARG B  58      -6.074  10.117 -11.148  1.00 52.38           C  
ATOM   2292  C   ARG B  58      -5.023  10.023 -10.047  1.00 52.38           C  
ATOM   2293  CB  ARG B  58      -5.992   8.891 -12.062  1.00 52.38           C  
ATOM   2294  O   ARG B  58      -5.227   9.344  -9.047  1.00 52.38           O  
ATOM   2295  CG  ARG B  58      -7.340   8.406 -12.562  1.00 52.38           C  
ATOM   2296  CD  ARG B  58      -7.199   7.195 -13.477  1.00 52.38           C  
ATOM   2297  NE  ARG B  58      -8.500   6.660 -13.875  1.00 52.38           N  
ATOM   2298  NH1 ARG B  58      -7.645   5.094 -15.344  1.00 52.38           N  
ATOM   2299  NH2 ARG B  58      -9.906   5.266 -15.031  1.00 52.38           N  
ATOM   2300  CZ  ARG B  58      -8.680   5.676 -14.750  1.00 52.38           C  
ATOM   2301  N   TYR B  59      -3.879  10.664 -10.344  1.00 52.88           N  
ATOM   2302  CA  TYR B  59      -2.770  10.648  -9.398  1.00 52.88           C  
ATOM   2303  C   TYR B  59      -2.746  11.914  -8.555  1.00 52.88           C  
ATOM   2304  CB  TYR B  59      -1.437  10.484 -10.133  1.00 52.88           C  
ATOM   2305  O   TYR B  59      -1.738  12.219  -7.910  1.00 52.88           O  
ATOM   2306  CG  TYR B  59      -1.250   9.125 -10.766  1.00 52.88           C  
ATOM   2307  CD1 TYR B  59      -0.601   8.102 -10.078  1.00 52.88           C  
ATOM   2308  CD2 TYR B  59      -1.722   8.859 -12.047  1.00 52.88           C  
ATOM   2309  CE1 TYR B  59      -0.425   6.848 -10.656  1.00 52.88           C  
ATOM   2310  CE2 TYR B  59      -1.551   7.613 -12.633  1.00 52.88           C  
ATOM   2311  OH  TYR B  59      -0.732   5.375 -12.508  1.00 52.88           O  
ATOM   2312  CZ  TYR B  59      -0.903   6.613 -11.930  1.00 52.88           C  
ATOM   2313  N   ARG B  60      -3.955  12.609  -8.734  1.00 45.56           N  
ATOM   2314  CA  ARG B  60      -4.066  13.828  -7.945  1.00 45.56           C  
ATOM   2315  C   ARG B  60      -4.133  13.516  -6.453  1.00 45.56           C  
ATOM   2316  CB  ARG B  60      -5.301  14.633  -8.367  1.00 45.56           C  
ATOM   2317  O   ARG B  60      -4.676  12.484  -6.055  1.00 45.56           O  
ATOM   2318  CG  ARG B  60      -5.113  16.141  -8.289  1.00 45.56           C  
ATOM   2319  CD  ARG B  60      -6.383  16.891  -8.680  1.00 45.56           C  
ATOM   2320  NE  ARG B  60      -6.137  18.312  -8.844  1.00 45.56           N  
ATOM   2321  NH1 ARG B  60      -8.297  18.828  -9.484  1.00 45.56           N  
ATOM   2322  NH2 ARG B  60      -6.719  20.484  -9.336  1.00 45.56           N  
ATOM   2323  CZ  ARG B  60      -7.051  19.203  -9.219  1.00 45.56           C  
ATOM   2324  N   GLY B  61      -3.508  14.312  -5.605  1.00 43.06           N  
ATOM   2325  CA  GLY B  61      -3.521  14.172  -4.156  1.00 43.06           C  
ATOM   2326  C   GLY B  61      -2.412  13.289  -3.629  1.00 43.06           C  
ATOM   2327  O   GLY B  61      -2.504  12.766  -2.516  1.00 43.06           O  
ATOM   2328  N   ARG B  62      -1.388  12.875  -4.504  1.00 43.69           N  
ATOM   2329  CA  ARG B  62      -0.266  12.023  -4.113  1.00 43.69           C  
ATOM   2330  C   ARG B  62       0.988  12.859  -3.863  1.00 43.69           C  
ATOM   2331  CB  ARG B  62       0.011  10.969  -5.188  1.00 43.69           C  
ATOM   2332  O   ARG B  62       2.105  12.391  -4.098  1.00 43.69           O  
ATOM   2333  CG  ARG B  62      -1.112   9.961  -5.363  1.00 43.69           C  
ATOM   2334  CD  ARG B  62      -0.653   8.734  -6.145  1.00 43.69           C  
ATOM   2335  NE  ARG B  62      -1.713   7.738  -6.254  1.00 43.69           N  
ATOM   2336  NH1 ARG B  62      -0.566   6.379  -7.727  1.00 43.69           N  
ATOM   2337  NH2 ARG B  62      -2.670   5.801  -7.027  1.00 43.69           N  
ATOM   2338  CZ  ARG B  62      -1.647   6.641  -7.004  1.00 43.69           C  
ATOM   2339  N   GLY B  63       0.914  13.977  -3.426  1.00 42.53           N  
ATOM   2340  CA  GLY B  63       2.035  14.828  -3.074  1.00 42.53           C  
ATOM   2341  C   GLY B  63       2.518  15.688  -4.227  1.00 42.53           C  
ATOM   2342  O   GLY B  63       3.479  16.453  -4.086  1.00 42.53           O  
ATOM   2343  N   GLU B  64       2.021  15.445  -5.375  1.00 48.12           N  
ATOM   2344  CA  GLU B  64       2.467  16.234  -6.516  1.00 48.12           C  
ATOM   2345  C   GLU B  64       1.354  17.156  -7.016  1.00 48.12           C  
ATOM   2346  CB  GLU B  64       2.949  15.328  -7.648  1.00 48.12           C  
ATOM   2347  O   GLU B  64       0.171  16.844  -6.879  1.00 48.12           O  
ATOM   2348  CG  GLU B  64       4.320  14.719  -7.402  1.00 48.12           C  
ATOM   2349  CD  GLU B  64       5.418  15.352  -8.250  1.00 48.12           C  
ATOM   2350  OE1 GLU B  64       6.613  15.133  -7.957  1.00 48.12           O  
ATOM   2351  OE2 GLU B  64       5.074  16.062  -9.219  1.00 48.12           O  
ATOM   2352  N   TYR B  65       1.623  18.453  -7.297  1.00 52.12           N  
ATOM   2353  CA  TYR B  65       0.673  19.375  -7.906  1.00 52.12           C  
ATOM   2354  C   TYR B  65       0.046  18.766  -9.156  1.00 52.12           C  
ATOM   2355  CB  TYR B  65       1.360  20.703  -8.250  1.00 52.12           C  
ATOM   2356  O   TYR B  65       0.709  18.047  -9.898  1.00 52.12           O  
ATOM   2357  CG  TYR B  65       1.710  21.531  -7.047  1.00 52.12           C  
ATOM   2358  CD1 TYR B  65       0.746  22.312  -6.414  1.00 52.12           C  
ATOM   2359  CD2 TYR B  65       3.004  21.547  -6.539  1.00 52.12           C  
ATOM   2360  CE1 TYR B  65       1.063  23.094  -5.305  1.00 52.12           C  
ATOM   2361  CE2 TYR B  65       3.334  22.328  -5.430  1.00 52.12           C  
ATOM   2362  OH  TYR B  65       2.680  23.859  -3.723  1.00 52.12           O  
ATOM   2363  CZ  TYR B  65       2.359  23.094  -4.820  1.00 52.12           C  
ATOM   2364  N   LEU B  66      -1.211  18.844  -9.055  1.00 57.06           N  
ATOM   2365  CA  LEU B  66      -1.935  18.328 -10.211  1.00 57.06           C  
ATOM   2366  C   LEU B  66      -1.319  18.844 -11.508  1.00 57.06           C  
ATOM   2367  CB  LEU B  66      -3.412  18.734 -10.141  1.00 57.06           C  
ATOM   2368  O   LEU B  66      -1.247  18.109 -12.492  1.00 57.06           O  
ATOM   2369  CG  LEU B  66      -4.316  18.172 -11.234  1.00 57.06           C  
ATOM   2370  CD1 LEU B  66      -4.508  16.672 -11.055  1.00 57.06           C  
ATOM   2371  CD2 LEU B  66      -5.664  18.891 -11.234  1.00 57.06           C  
ATOM   2372  N   GLU B  67      -0.915  20.062 -11.383  1.00 59.50           N  
ATOM   2373  CA  GLU B  67      -0.312  20.625 -12.586  1.00 59.50           C  
ATOM   2374  C   GLU B  67       0.943  19.859 -12.984  1.00 59.50           C  
ATOM   2375  CB  GLU B  67       0.023  22.109 -12.383  1.00 59.50           C  
ATOM   2376  O   GLU B  67       1.185  19.625 -14.172  1.00 59.50           O  
ATOM   2377  CG  GLU B  67      -1.153  23.031 -12.617  1.00 59.50           C  
ATOM   2378  CD  GLU B  67      -0.901  24.453 -12.133  1.00 59.50           C  
ATOM   2379  OE1 GLU B  67      -1.810  25.312 -12.250  1.00 59.50           O  
ATOM   2380  OE2 GLU B  67       0.214  24.719 -11.625  1.00 59.50           O  
ATOM   2381  N   ASP B  68       1.693  19.484 -11.875  1.00 60.38           N  
ATOM   2382  CA  ASP B  68       2.877  18.672 -12.164  1.00 60.38           C  
ATOM   2383  C   ASP B  68       2.488  17.312 -12.719  1.00 60.38           C  
ATOM   2384  CB  ASP B  68       3.729  18.516 -10.898  1.00 60.38           C  
ATOM   2385  O   ASP B  68       3.111  16.812 -13.664  1.00 60.38           O  
ATOM   2386  CG  ASP B  68       4.543  19.750 -10.562  1.00 60.38           C  
ATOM   2387  OD1 ASP B  68       4.660  20.656 -11.422  1.00 60.38           O  
ATOM   2388  OD2 ASP B  68       5.074  19.812  -9.438  1.00 60.38           O  
ATOM   2389  N   LEU B  69       1.501  16.812 -12.070  1.00 63.03           N  
ATOM   2390  CA  LEU B  69       1.034  15.516 -12.539  1.00 63.03           C  
ATOM   2391  C   LEU B  69       0.491  15.617 -13.961  1.00 63.03           C  
ATOM   2392  CB  LEU B  69      -0.046  14.969 -11.602  1.00 63.03           C  
ATOM   2393  O   LEU B  69       0.695  14.711 -14.773  1.00 63.03           O  
ATOM   2394  CG  LEU B  69       0.422  14.508 -10.219  1.00 63.03           C  
ATOM   2395  CD1 LEU B  69      -0.775  14.289  -9.305  1.00 63.03           C  
ATOM   2396  CD2 LEU B  69       1.257  13.242 -10.328  1.00 63.03           C  
ATOM   2397  N   GLU B  70      -0.217  16.734 -14.172  1.00 66.88           N  
ATOM   2398  CA  GLU B  70      -0.721  16.938 -15.523  1.00 66.88           C  
ATOM   2399  C   GLU B  70       0.423  17.094 -16.531  1.00 66.88           C  
ATOM   2400  CB  GLU B  70      -1.635  18.172 -15.578  1.00 66.88           C  
ATOM   2401  O   GLU B  70       0.341  16.609 -17.656  1.00 66.88           O  
ATOM   2402  CG  GLU B  70      -3.043  17.906 -15.062  1.00 66.88           C  
ATOM   2403  CD  GLU B  70      -3.959  19.109 -15.188  1.00 66.88           C  
ATOM   2404  OE1 GLU B  70      -5.188  18.969 -15.000  1.00 66.88           O  
ATOM   2405  OE2 GLU B  70      -3.445  20.219 -15.477  1.00 66.88           O  
ATOM   2406  N   GLN B  71       1.451  17.781 -16.031  1.00 67.75           N  
ATOM   2407  CA  GLN B  71       2.611  17.922 -16.906  1.00 67.75           C  
ATOM   2408  C   GLN B  71       3.270  16.562 -17.156  1.00 67.75           C  
ATOM   2409  CB  GLN B  71       3.625  18.891 -16.297  1.00 67.75           C  
ATOM   2410  O   GLN B  71       3.672  16.266 -18.297  1.00 67.75           O  
ATOM   2411  CG  GLN B  71       3.275  20.359 -16.500  1.00 67.75           C  
ATOM   2412  CD  GLN B  71       3.719  20.875 -17.859  1.00 67.75           C  
ATOM   2413  NE2 GLN B  71       3.506  22.172 -18.094  1.00 67.75           N  
ATOM   2414  OE1 GLN B  71       4.250  20.125 -18.688  1.00 67.75           O  
ATOM   2415  N   VAL B  72       3.396  15.789 -16.094  1.00 68.75           N  
ATOM   2416  CA  VAL B  72       3.959  14.453 -16.250  1.00 68.75           C  
ATOM   2417  C   VAL B  72       3.082  13.625 -17.188  1.00 68.75           C  
ATOM   2418  CB  VAL B  72       4.102  13.727 -14.891  1.00 68.75           C  
ATOM   2419  O   VAL B  72       3.592  12.914 -18.062  1.00 68.75           O  
ATOM   2420  CG1 VAL B  72       4.531  12.273 -15.094  1.00 68.75           C  
ATOM   2421  CG2 VAL B  72       5.098  14.469 -14.000  1.00 68.75           C  
ATOM   2422  N   ALA B  73       1.817  13.781 -16.953  1.00 75.50           N  
ATOM   2423  CA  ALA B  73       0.895  13.055 -17.812  1.00 75.50           C  
ATOM   2424  C   ALA B  73       1.021  13.516 -19.266  1.00 75.50           C  
ATOM   2425  CB  ALA B  73      -0.542  13.234 -17.328  1.00 75.50           C  
ATOM   2426  O   ALA B  73       0.956  12.703 -20.188  1.00 75.50           O  
ATOM   2427  N   ARG B  74       1.164  14.805 -19.422  1.00 74.94           N  
ATOM   2428  CA  ARG B  74       1.340  15.352 -20.766  1.00 74.94           C  
ATOM   2429  C   ARG B  74       2.623  14.828 -21.406  1.00 74.94           C  
ATOM   2430  CB  ARG B  74       1.358  16.875 -20.734  1.00 74.94           C  
ATOM   2431  O   ARG B  74       2.643  14.500 -22.594  1.00 74.94           O  
ATOM   2432  CG  ARG B  74      -0.018  17.500 -20.578  1.00 74.94           C  
ATOM   2433  CD  ARG B  74       0.060  19.031 -20.516  1.00 74.94           C  
ATOM   2434  NE  ARG B  74      -1.204  19.609 -20.078  1.00 74.94           N  
ATOM   2435  NH1 ARG B  74      -0.414  21.781 -20.016  1.00 74.94           N  
ATOM   2436  NH2 ARG B  74      -2.590  21.328 -19.453  1.00 74.94           N  
ATOM   2437  CZ  ARG B  74      -1.399  20.906 -19.859  1.00 74.94           C  
ATOM   2438  N   LEU B  75       3.707  14.797 -20.625  1.00 73.81           N  
ATOM   2439  CA  LEU B  75       4.945  14.227 -21.141  1.00 73.81           C  
ATOM   2440  C   LEU B  75       4.754  12.766 -21.531  1.00 73.81           C  
ATOM   2441  CB  LEU B  75       6.066  14.352 -20.109  1.00 73.81           C  
ATOM   2442  O   LEU B  75       5.246  12.320 -22.562  1.00 73.81           O  
ATOM   2443  CG  LEU B  75       7.484  14.516 -20.656  1.00 73.81           C  
ATOM   2444  CD1 LEU B  75       7.793  15.984 -20.906  1.00 73.81           C  
ATOM   2445  CD2 LEU B  75       8.500  13.898 -19.703  1.00 73.81           C  
ATOM   2446  N   GLY B  76       4.047  12.078 -20.609  1.00 76.94           N  
ATOM   2447  CA  GLY B  76       3.721  10.703 -20.938  1.00 76.94           C  
ATOM   2448  C   GLY B  76       2.914  10.578 -22.219  1.00 76.94           C  
ATOM   2449  O   GLY B  76       3.137   9.664 -23.016  1.00 76.94           O  
ATOM   2450  N   LEU B  77       2.012  11.469 -22.391  1.00 80.88           N  
ATOM   2451  CA  LEU B  77       1.196  11.469 -23.594  1.00 80.88           C  
ATOM   2452  C   LEU B  77       2.061  11.688 -24.828  1.00 80.88           C  
ATOM   2453  CB  LEU B  77       0.123  12.555 -23.516  1.00 80.88           C  
ATOM   2454  O   LEU B  77       1.908  10.977 -25.828  1.00 80.88           O  
ATOM   2455  CG  LEU B  77      -0.751  12.742 -24.750  1.00 80.88           C  
ATOM   2456  CD1 LEU B  77      -1.599  11.500 -25.000  1.00 80.88           C  
ATOM   2457  CD2 LEU B  77      -1.635  13.977 -24.609  1.00 80.88           C  
ATOM   2458  N   VAL B  78       2.938  12.609 -24.781  1.00 79.50           N  
ATOM   2459  CA  VAL B  78       3.811  12.891 -25.922  1.00 79.50           C  
ATOM   2460  C   VAL B  78       4.652  11.664 -26.250  1.00 79.50           C  
ATOM   2461  CB  VAL B  78       4.727  14.109 -25.641  1.00 79.50           C  
ATOM   2462  O   VAL B  78       4.801  11.297 -27.422  1.00 79.50           O  
ATOM   2463  CG1 VAL B  78       5.793  14.234 -26.734  1.00 79.50           C  
ATOM   2464  CG2 VAL B  78       3.902  15.391 -25.547  1.00 79.50           C  
ATOM   2465  N   LYS B  79       5.145  11.047 -25.250  1.00 77.88           N  
ATOM   2466  CA  LYS B  79       5.914   9.820 -25.469  1.00 77.88           C  
ATOM   2467  C   LYS B  79       5.059   8.742 -26.125  1.00 77.88           C  
ATOM   2468  CB  LYS B  79       6.477   9.297 -24.141  1.00 77.88           C  
ATOM   2469  O   LYS B  79       5.535   8.023 -27.000  1.00 77.88           O  
ATOM   2470  CG  LYS B  79       7.754   9.992 -23.703  1.00 77.88           C  
ATOM   2471  CD  LYS B  79       8.289   9.398 -22.406  1.00 77.88           C  
ATOM   2472  CE  LYS B  79       9.508  10.164 -21.891  1.00 77.88           C  
ATOM   2473  NZ  LYS B  79       9.992   9.633 -20.578  1.00 77.88           N  
ATOM   2474  N   ALA B  80       3.875   8.664 -25.625  1.00 79.31           N  
ATOM   2475  CA  ALA B  80       2.975   7.664 -26.188  1.00 79.31           C  
ATOM   2476  C   ALA B  80       2.703   7.941 -27.656  1.00 79.31           C  
ATOM   2477  CB  ALA B  80       1.662   7.629 -25.406  1.00 79.31           C  
ATOM   2478  O   ALA B  80       2.705   7.023 -28.484  1.00 79.31           O  
ATOM   2479  N   ILE B  81       2.498   9.164 -28.000  1.00 81.38           N  
ATOM   2480  CA  ILE B  81       2.174   9.547 -29.359  1.00 81.38           C  
ATOM   2481  C   ILE B  81       3.391   9.328 -30.266  1.00 81.38           C  
ATOM   2482  CB  ILE B  81       1.700  11.016 -29.453  1.00 81.38           C  
ATOM   2483  O   ILE B  81       3.270   8.797 -31.375  1.00 81.38           O  
ATOM   2484  CG1 ILE B  81       0.310  11.164 -28.828  1.00 81.38           C  
ATOM   2485  CG2 ILE B  81       1.701  11.500 -30.906  1.00 81.38           C  
ATOM   2486  CD1 ILE B  81      -0.160  12.609 -28.688  1.00 81.38           C  
ATOM   2487  N   ASP B  82       4.562   9.688 -29.797  1.00 79.25           N  
ATOM   2488  CA  ASP B  82       5.773   9.602 -30.609  1.00 79.25           C  
ATOM   2489  C   ASP B  82       6.145   8.141 -30.891  1.00 79.25           C  
ATOM   2490  CB  ASP B  82       6.934  10.320 -29.922  1.00 79.25           C  
ATOM   2491  O   ASP B  82       6.738   7.832 -31.922  1.00 79.25           O  
ATOM   2492  CG  ASP B  82       6.801  11.828 -29.969  1.00 79.25           C  
ATOM   2493  OD1 ASP B  82       5.980  12.352 -30.750  1.00 79.25           O  
ATOM   2494  OD2 ASP B  82       7.527  12.508 -29.203  1.00 79.25           O  
ATOM   2495  N   ARG B  83       5.793   7.312 -30.000  1.00 76.00           N  
ATOM   2496  CA  ARG B  83       6.230   5.926 -30.141  1.00 76.00           C  
ATOM   2497  C   ARG B  83       5.062   5.023 -30.531  1.00 76.00           C  
ATOM   2498  CB  ARG B  83       6.871   5.430 -28.844  1.00 76.00           C  
ATOM   2499  O   ARG B  83       5.160   3.799 -30.422  1.00 76.00           O  
ATOM   2500  CG  ARG B  83       8.219   6.074 -28.547  1.00 76.00           C  
ATOM   2501  CD  ARG B  83       8.883   5.438 -27.328  1.00 76.00           C  
ATOM   2502  NE  ARG B  83      10.109   6.141 -26.953  1.00 76.00           N  
ATOM   2503  NH1 ARG B  83      10.531   4.844 -25.094  1.00 76.00           N  
ATOM   2504  NH2 ARG B  83      11.961   6.547 -25.656  1.00 76.00           N  
ATOM   2505  CZ  ARG B  83      10.867   5.840 -25.906  1.00 76.00           C  
ATOM   2506  N   TYR B  84       4.055   5.680 -30.906  1.00 78.62           N  
ATOM   2507  CA  TYR B  84       2.873   4.883 -31.219  1.00 78.62           C  
ATOM   2508  C   TYR B  84       3.027   4.180 -32.562  1.00 78.62           C  
ATOM   2509  CB  TYR B  84       1.618   5.762 -31.234  1.00 78.62           C  
ATOM   2510  O   TYR B  84       3.453   4.793 -33.531  1.00 78.62           O  
ATOM   2511  CG  TYR B  84       0.369   5.031 -31.656  1.00 78.62           C  
ATOM   2512  CD1 TYR B  84      -0.316   5.406 -32.812  1.00 78.62           C  
ATOM   2513  CD2 TYR B  84      -0.128   3.967 -30.922  1.00 78.62           C  
ATOM   2514  CE1 TYR B  84      -1.468   4.738 -33.219  1.00 78.62           C  
ATOM   2515  CE2 TYR B  84      -1.279   3.291 -31.312  1.00 78.62           C  
ATOM   2516  OH  TYR B  84      -3.080   3.018 -32.844  1.00 78.62           O  
ATOM   2517  CZ  TYR B  84      -1.940   3.684 -32.469  1.00 78.62           C  
ATOM   2518  N   ASP B  85       2.879   2.926 -32.531  1.00 76.06           N  
ATOM   2519  CA  ASP B  85       2.799   2.094 -33.719  1.00 76.06           C  
ATOM   2520  C   ASP B  85       1.422   1.445 -33.844  1.00 76.06           C  
ATOM   2521  CB  ASP B  85       3.887   1.018 -33.719  1.00 76.06           C  
ATOM   2522  O   ASP B  85       1.052   0.597 -33.031  1.00 76.06           O  
ATOM   2523  CG  ASP B  85       3.959   0.224 -35.000  1.00 76.06           C  
ATOM   2524  OD1 ASP B  85       3.074   0.389 -35.875  1.00 76.06           O  
ATOM   2525  OD2 ASP B  85       4.910  -0.574 -35.156  1.00 76.06           O  
ATOM   2526  N   PRO B  86       0.705   1.926 -34.812  1.00 73.75           N  
ATOM   2527  CA  PRO B  86      -0.650   1.397 -34.969  1.00 73.75           C  
ATOM   2528  C   PRO B  86      -0.674  -0.120 -35.156  1.00 73.75           C  
ATOM   2529  CB  PRO B  86      -1.136   2.094 -36.250  1.00 73.75           C  
ATOM   2530  O   PRO B  86      -1.676  -0.764 -34.812  1.00 73.75           O  
ATOM   2531  CG  PRO B  86       0.040   2.885 -36.719  1.00 73.75           C  
ATOM   2532  CD  PRO B  86       1.159   2.715 -35.750  1.00 73.75           C  
ATOM   2533  N   GLU B  87       0.499  -0.625 -35.625  1.00 70.31           N  
ATOM   2534  CA  GLU B  87       0.538  -2.064 -35.844  1.00 70.31           C  
ATOM   2535  C   GLU B  87       0.586  -2.838 -34.531  1.00 70.31           C  
ATOM   2536  CB  GLU B  87       1.740  -2.436 -36.719  1.00 70.31           C  
ATOM   2537  O   GLU B  87       0.251  -4.023 -34.500  1.00 70.31           O  
ATOM   2538  CG  GLU B  87       1.665  -1.885 -38.156  1.00 70.31           C  
ATOM   2539  CD  GLU B  87       2.627  -2.564 -39.094  1.00 70.31           C  
ATOM   2540  OE1 GLU B  87       2.514  -2.350 -40.344  1.00 70.31           O  
ATOM   2541  OE2 GLU B  87       3.502  -3.320 -38.625  1.00 70.31           O  
ATOM   2542  N   ARG B  88       0.911  -2.109 -33.406  1.00 66.38           N  
ATOM   2543  CA  ARG B  88       1.147  -2.791 -32.156  1.00 66.38           C  
ATOM   2544  C   ARG B  88      -0.108  -2.787 -31.281  1.00 66.38           C  
ATOM   2545  CB  ARG B  88       2.307  -2.135 -31.391  1.00 66.38           C  
ATOM   2546  O   ARG B  88      -0.158  -3.459 -30.250  1.00 66.38           O  
ATOM   2547  CG  ARG B  88       3.666  -2.359 -32.031  1.00 66.38           C  
ATOM   2548  CD  ARG B  88       4.793  -1.816 -31.172  1.00 66.38           C  
ATOM   2549  NE  ARG B  88       6.102  -2.072 -31.766  1.00 66.38           N  
ATOM   2550  NH1 ARG B  88       7.312  -1.256 -29.984  1.00 66.38           N  
ATOM   2551  NH2 ARG B  88       8.398  -2.072 -31.828  1.00 66.38           N  
ATOM   2552  CZ  ARG B  88       7.266  -1.799 -31.188  1.00 66.38           C  
ATOM   2553  N   GLY B  89      -1.095  -1.965 -31.719  1.00 63.28           N  
ATOM   2554  CA  GLY B  89      -2.336  -2.037 -30.969  1.00 63.28           C  
ATOM   2555  C   GLY B  89      -2.986  -0.682 -30.766  1.00 63.28           C  
ATOM   2556  O   GLY B  89      -2.668   0.281 -31.469  1.00 63.28           O  
ATOM   2557  N   SER B  90      -3.846  -0.653 -29.781  1.00 66.88           N  
ATOM   2558  CA  SER B  90      -4.637   0.535 -29.484  1.00 66.88           C  
ATOM   2559  C   SER B  90      -3.770   1.646 -28.906  1.00 66.88           C  
ATOM   2560  CB  SER B  90      -5.766   0.196 -28.500  1.00 66.88           C  
ATOM   2561  O   SER B  90      -2.936   1.397 -28.031  1.00 66.88           O  
ATOM   2562  OG  SER B  90      -6.309   1.373 -27.938  1.00 66.88           O  
ATOM   2563  N   PHE B  91      -3.996   2.854 -29.453  1.00 73.06           N  
ATOM   2564  CA  PHE B  91      -3.273   4.008 -28.922  1.00 73.06           C  
ATOM   2565  C   PHE B  91      -3.701   4.309 -27.500  1.00 73.06           C  
ATOM   2566  CB  PHE B  91      -3.506   5.234 -29.812  1.00 73.06           C  
ATOM   2567  O   PHE B  91      -2.861   4.602 -26.641  1.00 73.06           O  
ATOM   2568  CG  PHE B  91      -2.916   6.504 -29.266  1.00 73.06           C  
ATOM   2569  CD1 PHE B  91      -3.730   7.473 -28.688  1.00 73.06           C  
ATOM   2570  CD2 PHE B  91      -1.547   6.727 -29.312  1.00 73.06           C  
ATOM   2571  CE1 PHE B  91      -3.188   8.648 -28.172  1.00 73.06           C  
ATOM   2572  CE2 PHE B  91      -0.997   7.902 -28.812  1.00 73.06           C  
ATOM   2573  CZ  PHE B  91      -1.818   8.859 -28.234  1.00 73.06           C  
ATOM   2574  N   THR B  92      -4.934   4.207 -27.312  1.00 62.69           N  
ATOM   2575  CA  THR B  92      -5.453   4.543 -25.984  1.00 62.69           C  
ATOM   2576  C   THR B  92      -4.820   3.654 -24.922  1.00 62.69           C  
ATOM   2577  CB  THR B  92      -6.984   4.398 -25.938  1.00 62.69           C  
ATOM   2578  O   THR B  92      -4.371   4.145 -23.875  1.00 62.69           O  
ATOM   2579  CG2 THR B  92      -7.547   4.980 -24.641  1.00 62.69           C  
ATOM   2580  OG1 THR B  92      -7.562   5.090 -27.047  1.00 62.69           O  
ATOM   2581  N   ALA B  93      -4.766   2.422 -25.172  1.00 58.41           N  
ATOM   2582  CA  ALA B  93      -4.137   1.497 -24.234  1.00 58.41           C  
ATOM   2583  C   ALA B  93      -2.660   1.827 -24.031  1.00 58.41           C  
ATOM   2584  CB  ALA B  93      -4.301   0.057 -24.703  1.00 58.41           C  
ATOM   2585  O   ALA B  93      -2.168   1.860 -22.906  1.00 58.41           O  
ATOM   2586  N   TYR B  94      -2.055   2.014 -25.172  1.00 66.12           N  
ATOM   2587  CA  TYR B  94      -0.637   2.352 -25.125  1.00 66.12           C  
ATOM   2588  C   TYR B  94      -0.409   3.643 -24.344  1.00 66.12           C  
ATOM   2589  CB  TYR B  94      -0.068   2.484 -26.531  1.00 66.12           C  
ATOM   2590  O   TYR B  94       0.502   3.727 -23.516  1.00 66.12           O  
ATOM   2591  CG  TYR B  94       1.404   2.816 -26.562  1.00 66.12           C  
ATOM   2592  CD1 TYR B  94       1.853   4.031 -27.078  1.00 66.12           C  
ATOM   2593  CD2 TYR B  94       2.350   1.917 -26.078  1.00 66.12           C  
ATOM   2594  CE1 TYR B  94       3.209   4.340 -27.109  1.00 66.12           C  
ATOM   2595  CE2 TYR B  94       3.707   2.217 -26.109  1.00 66.12           C  
ATOM   2596  OH  TYR B  94       5.469   3.730 -26.656  1.00 66.12           O  
ATOM   2597  CZ  TYR B  94       4.125   3.428 -26.625  1.00 66.12           C  
ATOM   2598  N   ALA B  95      -1.318   4.562 -24.609  1.00 69.56           N  
ATOM   2599  CA  ALA B  95      -1.176   5.855 -23.953  1.00 69.56           C  
ATOM   2600  C   ALA B  95      -1.415   5.723 -22.438  1.00 69.56           C  
ATOM   2601  CB  ALA B  95      -2.139   6.875 -24.547  1.00 69.56           C  
ATOM   2602  O   ALA B  95      -0.694   6.320 -21.641  1.00 69.56           O  
ATOM   2603  N   VAL B  96      -2.336   4.973 -22.062  1.00 61.72           N  
ATOM   2604  CA  VAL B  96      -2.621   4.785 -20.641  1.00 61.72           C  
ATOM   2605  C   VAL B  96      -1.404   4.180 -19.953  1.00 61.72           C  
ATOM   2606  CB  VAL B  96      -3.861   3.889 -20.422  1.00 61.72           C  
ATOM   2607  O   VAL B  96      -1.000   4.645 -18.875  1.00 61.72           O  
ATOM   2608  CG1 VAL B  96      -3.941   3.420 -18.969  1.00 61.72           C  
ATOM   2609  CG2 VAL B  96      -5.133   4.633 -20.828  1.00 61.72           C  
ATOM   2610  N   ILE B  97      -0.839   3.229 -20.500  1.00 60.66           N  
ATOM   2611  CA  ILE B  97       0.312   2.543 -19.922  1.00 60.66           C  
ATOM   2612  C   ILE B  97       1.500   3.498 -19.859  1.00 60.66           C  
ATOM   2613  CB  ILE B  97       0.687   1.285 -20.750  1.00 60.66           C  
ATOM   2614  O   ILE B  97       2.178   3.578 -18.828  1.00 60.66           O  
ATOM   2615  CG1 ILE B  97      -0.432   0.240 -20.656  1.00 60.66           C  
ATOM   2616  CG2 ILE B  97       2.018   0.703 -20.266  1.00 60.66           C  
ATOM   2617  CD1 ILE B  97      -0.251  -0.939 -21.609  1.00 60.66           C  
ATOM   2618  N   THR B  98       1.668   4.145 -20.969  1.00 66.19           N  
ATOM   2619  CA  THR B  98       2.814   5.043 -21.047  1.00 66.19           C  
ATOM   2620  C   THR B  98       2.656   6.199 -20.062  1.00 66.19           C  
ATOM   2621  CB  THR B  98       2.998   5.602 -22.469  1.00 66.19           C  
ATOM   2622  O   THR B  98       3.586   6.516 -19.312  1.00 66.19           O  
ATOM   2623  CG2 THR B  98       4.348   6.293 -22.625  1.00 66.19           C  
ATOM   2624  OG1 THR B  98       2.920   4.523 -23.406  1.00 66.19           O  
ATOM   2625  N   ILE B  99       1.440   6.812 -20.109  1.00 66.38           N  
ATOM   2626  CA  ILE B  99       1.215   7.953 -19.234  1.00 66.38           C  
ATOM   2627  C   ILE B  99       1.267   7.492 -17.766  1.00 66.38           C  
ATOM   2628  CB  ILE B  99      -0.137   8.641 -19.531  1.00 66.38           C  
ATOM   2629  O   ILE B  99       1.916   8.133 -16.938  1.00 66.38           O  
ATOM   2630  CG1 ILE B  99      -0.129   9.242 -20.938  1.00 66.38           C  
ATOM   2631  CG2 ILE B  99      -0.445   9.703 -18.469  1.00 66.38           C  
ATOM   2632  CD1 ILE B  99      -1.491   9.734 -21.406  1.00 66.38           C  
ATOM   2633  N   SER B 100       0.646   6.402 -17.562  1.00 61.31           N  
ATOM   2634  CA  SER B 100       0.680   5.879 -16.203  1.00 61.31           C  
ATOM   2635  C   SER B 100       2.104   5.535 -15.773  1.00 61.31           C  
ATOM   2636  CB  SER B 100      -0.211   4.641 -16.078  1.00 61.31           C  
ATOM   2637  O   SER B 100       2.482   5.750 -14.617  1.00 61.31           O  
ATOM   2638  OG  SER B 100      -1.566   4.973 -16.328  1.00 61.31           O  
ATOM   2639  N   GLY B 101       2.844   4.941 -16.688  1.00 60.53           N  
ATOM   2640  CA  GLY B 101       4.246   4.684 -16.406  1.00 60.53           C  
ATOM   2641  C   GLY B 101       5.031   5.938 -16.078  1.00 60.53           C  
ATOM   2642  O   GLY B 101       5.832   5.945 -15.133  1.00 60.53           O  
ATOM   2643  N   GLU B 102       4.750   6.953 -16.922  1.00 63.25           N  
ATOM   2644  CA  GLU B 102       5.445   8.219 -16.688  1.00 63.25           C  
ATOM   2645  C   GLU B 102       5.023   8.828 -15.352  1.00 63.25           C  
ATOM   2646  CB  GLU B 102       5.180   9.203 -17.828  1.00 63.25           C  
ATOM   2647  O   GLU B 102       5.855   9.375 -14.625  1.00 63.25           O  
ATOM   2648  CG  GLU B 102       6.066   8.992 -19.047  1.00 63.25           C  
ATOM   2649  CD  GLU B 102       7.543   9.227 -18.750  1.00 63.25           C  
ATOM   2650  OE1 GLU B 102       8.391   8.539 -19.375  1.00 63.25           O  
ATOM   2651  OE2 GLU B 102       7.848  10.094 -17.906  1.00 63.25           O  
ATOM   2652  N   LEU B 103       3.758   8.734 -15.125  1.00 59.22           N  
ATOM   2653  CA  LEU B 103       3.271   9.266 -13.859  1.00 59.22           C  
ATOM   2654  C   LEU B 103       3.861   8.492 -12.688  1.00 59.22           C  
ATOM   2655  CB  LEU B 103       1.743   9.211 -13.805  1.00 59.22           C  
ATOM   2656  O   LEU B 103       4.309   9.086 -11.703  1.00 59.22           O  
ATOM   2657  CG  LEU B 103       0.998  10.305 -14.562  1.00 59.22           C  
ATOM   2658  CD1 LEU B 103      -0.450   9.898 -14.805  1.00 59.22           C  
ATOM   2659  CD2 LEU B 103       1.064  11.625 -13.805  1.00 59.22           C  
ATOM   2660  N   LYS B 104       3.883   7.191 -12.906  1.00 52.66           N  
ATOM   2661  CA  LYS B 104       4.480   6.359 -11.867  1.00 52.66           C  
ATOM   2662  C   LYS B 104       5.969   6.652 -11.719  1.00 52.66           C  
ATOM   2663  CB  LYS B 104       4.266   4.875 -12.180  1.00 52.66           C  
ATOM   2664  O   LYS B 104       6.484   6.707 -10.602  1.00 52.66           O  
ATOM   2665  CG  LYS B 104       2.857   4.379 -11.891  1.00 52.66           C  
ATOM   2666  CD  LYS B 104       2.703   2.902 -12.234  1.00 52.66           C  
ATOM   2667  CE  LYS B 104       1.264   2.436 -12.062  1.00 52.66           C  
ATOM   2668  NZ  LYS B 104       1.093   1.011 -12.477  1.00 52.66           N  
ATOM   2669  N   ARG B 105       6.594   6.789 -12.953  1.00 53.34           N  
ATOM   2670  CA  ARG B 105       8.008   7.168 -12.938  1.00 53.34           C  
ATOM   2671  C   ARG B 105       8.203   8.523 -12.258  1.00 53.34           C  
ATOM   2672  CB  ARG B 105       8.570   7.203 -14.359  1.00 53.34           C  
ATOM   2673  O   ARG B 105       9.141   8.703 -11.484  1.00 53.34           O  
ATOM   2674  CG  ARG B 105      10.070   6.969 -14.430  1.00 53.34           C  
ATOM   2675  CD  ARG B 105      10.562   6.965 -15.875  1.00 53.34           C  
ATOM   2676  NE  ARG B 105      11.992   6.664 -15.945  1.00 53.34           N  
ATOM   2677  NH1 ARG B 105      12.273   7.531 -18.062  1.00 53.34           N  
ATOM   2678  NH2 ARG B 105      14.055   6.621 -16.953  1.00 53.34           N  
ATOM   2679  CZ  ARG B 105      12.773   6.938 -16.984  1.00 53.34           C  
ATOM   2680  N   HIS B 106       7.348   9.430 -12.625  1.00 51.66           N  
ATOM   2681  CA  HIS B 106       7.387  10.742 -11.992  1.00 51.66           C  
ATOM   2682  C   HIS B 106       7.285  10.625 -10.477  1.00 51.66           C  
ATOM   2683  CB  HIS B 106       6.266  11.633 -12.523  1.00 51.66           C  
ATOM   2684  O   HIS B 106       8.055  11.250  -9.750  1.00 51.66           O  
ATOM   2685  CG  HIS B 106       6.207  12.977 -11.883  1.00 51.66           C  
ATOM   2686  CD2 HIS B 106       5.395  13.469 -10.914  1.00 51.66           C  
ATOM   2687  ND1 HIS B 106       7.062  14.000 -12.219  1.00 51.66           N  
ATOM   2688  CE1 HIS B 106       6.777  15.070 -11.492  1.00 51.66           C  
ATOM   2689  NE2 HIS B 106       5.770  14.766 -10.695  1.00 51.66           N  
ATOM   2690  N   PHE B 107       6.352   9.891 -10.055  1.00 45.41           N  
ATOM   2691  CA  PHE B 107       6.234   9.680  -8.617  1.00 45.41           C  
ATOM   2692  C   PHE B 107       7.477   8.992  -8.070  1.00 45.41           C  
ATOM   2693  CB  PHE B 107       4.988   8.852  -8.289  1.00 45.41           C  
ATOM   2694  O   PHE B 107       7.938   9.312  -6.969  1.00 45.41           O  
ATOM   2695  CG  PHE B 107       3.729   9.672  -8.172  1.00 45.41           C  
ATOM   2696  CD1 PHE B 107       3.494  10.453  -7.051  1.00 45.41           C  
ATOM   2697  CD2 PHE B 107       2.779   9.656  -9.188  1.00 45.41           C  
ATOM   2698  CE1 PHE B 107       2.330  11.211  -6.941  1.00 45.41           C  
ATOM   2699  CE2 PHE B 107       1.614  10.406  -9.086  1.00 45.41           C  
ATOM   2700  CZ  PHE B 107       1.391  11.180  -7.961  1.00 45.41           C  
ATOM   2701  N   ARG B 108       7.922   8.000  -8.836  1.00 40.44           N  
ATOM   2702  CA  ARG B 108       9.141   7.309  -8.430  1.00 40.44           C  
ATOM   2703  C   ARG B 108      10.328   8.266  -8.383  1.00 40.44           C  
ATOM   2704  CB  ARG B 108       9.438   6.145  -9.375  1.00 40.44           C  
ATOM   2705  O   ARG B 108      11.125   8.219  -7.449  1.00 40.44           O  
ATOM   2706  CG  ARG B 108      10.609   5.273  -8.938  1.00 40.44           C  
ATOM   2707  CD  ARG B 108      10.938   4.203  -9.961  1.00 40.44           C  
ATOM   2708  NE  ARG B 108      11.234   4.785 -11.273  1.00 40.44           N  
ATOM   2709  NH1 ARG B 108      11.227   2.770 -12.398  1.00 40.44           N  
ATOM   2710  NH2 ARG B 108      11.641   4.723 -13.531  1.00 40.44           N  
ATOM   2711  CZ  ARG B 108      11.367   4.090 -12.398  1.00 40.44           C  
ATOM   2712  N   ASP B 109      10.523   8.844  -9.555  1.00 40.97           N  
ATOM   2713  CA  ASP B 109      11.680   9.711  -9.695  1.00 40.97           C  
ATOM   2714  C   ASP B 109      11.539  10.961  -8.820  1.00 40.97           C  
ATOM   2715  CB  ASP B 109      11.883  10.117 -11.156  1.00 40.97           C  
ATOM   2716  O   ASP B 109      12.531  11.477  -8.297  1.00 40.97           O  
ATOM   2717  CG  ASP B 109      12.266   8.945 -12.047  1.00 40.97           C  
ATOM   2718  OD1 ASP B 109      12.641   7.875 -11.516  1.00 40.97           O  
ATOM   2719  OD2 ASP B 109      12.195   9.094 -13.281  1.00 40.97           O  
ATOM   2720  N   ARG B 110      10.414  11.508  -8.992  1.00 36.50           N  
ATOM   2721  CA  ARG B 110      10.180  12.703  -8.195  1.00 36.50           C  
ATOM   2722  C   ARG B 110       9.734  12.344  -6.781  1.00 36.50           C  
ATOM   2723  CB  ARG B 110       9.125  13.594  -8.867  1.00 36.50           C  
ATOM   2724  O   ARG B 110       9.664  13.211  -5.906  1.00 36.50           O  
ATOM   2725  CG  ARG B 110       9.688  14.508  -9.945  1.00 36.50           C  
ATOM   2726  CD  ARG B 110       8.742  15.656 -10.258  1.00 36.50           C  
ATOM   2727  NE  ARG B 110       9.312  16.562 -11.258  1.00 36.50           N  
ATOM   2728  NH1 ARG B 110       7.465  17.953 -11.336  1.00 36.50           N  
ATOM   2729  NH2 ARG B 110       9.297  18.391 -12.648  1.00 36.50           N  
ATOM   2730  CZ  ARG B 110       8.688  17.641 -11.742  1.00 36.50           C  
ATOM   2731  N   THR B 111       8.812  11.305  -6.797  1.00 32.97           N  
ATOM   2732  CA  THR B 111       8.312  11.000  -5.461  1.00 32.97           C  
ATOM   2733  C   THR B 111       9.453  10.547  -4.551  1.00 32.97           C  
ATOM   2734  CB  THR B 111       7.227   9.914  -5.512  1.00 32.97           C  
ATOM   2735  O   THR B 111       9.211   9.945  -3.500  1.00 32.97           O  
ATOM   2736  CG2 THR B 111       6.199  10.109  -4.398  1.00 32.97           C  
ATOM   2737  OG1 THR B 111       6.559   9.969  -6.777  1.00 32.97           O  
ATOM   2738  N   TRP B 112      10.461  11.320  -4.539  1.00 29.86           N  
ATOM   2739  CA  TRP B 112      11.047  12.125  -3.471  1.00 29.86           C  
ATOM   2740  C   TRP B 112       9.992  13.008  -2.814  1.00 29.86           C  
ATOM   2741  CB  TRP B 112      12.188  12.992  -4.016  1.00 29.86           C  
ATOM   2742  O   TRP B 112       8.852  13.086  -3.281  1.00 29.86           O  
ATOM   2743  CG  TRP B 112      13.438  12.219  -4.328  1.00 29.86           C  
ATOM   2744  CD1 TRP B 112      13.531  11.055  -5.031  1.00 29.86           C  
ATOM   2745  CD2 TRP B 112      14.766  12.562  -3.936  1.00 29.86           C  
ATOM   2746  CE2 TRP B 112      15.625  11.562  -4.441  1.00 29.86           C  
ATOM   2747  CE3 TRP B 112      15.320  13.625  -3.207  1.00 29.86           C  
ATOM   2748  NE1 TRP B 112      14.844  10.648  -5.105  1.00 29.86           N  
ATOM   2749  CH2 TRP B 112      17.516  12.633  -3.523  1.00 29.86           C  
ATOM   2750  CZ2 TRP B 112      17.000  11.586  -4.238  1.00 29.86           C  
ATOM   2751  CZ3 TRP B 112      16.703  13.648  -3.008  1.00 29.86           C  
ATOM   2752  N   GLY B 113       9.406  14.039  -2.600  1.00 28.33           N  
ATOM   2753  CA  GLY B 113       8.102  14.617  -2.334  1.00 28.33           C  
ATOM   2754  C   GLY B 113       7.082  14.297  -3.408  1.00 28.33           C  
ATOM   2755  O   GLY B 113       5.875  14.344  -3.156  1.00 28.33           O  
ATOM   2756  N   VAL B 114       7.277  14.414  -5.129  1.00 29.14           N  
ATOM   2757  CA  VAL B 114       6.523  14.484  -6.375  1.00 29.14           C  
ATOM   2758  C   VAL B 114       6.695  13.188  -7.164  1.00 29.14           C  
ATOM   2759  CB  VAL B 114       6.957  15.695  -7.234  1.00 29.14           C  
ATOM   2760  O   VAL B 114       7.777  12.602  -7.168  1.00 29.14           O  
ATOM   2761  CG1 VAL B 114       6.070  15.828  -8.469  1.00 29.14           C  
ATOM   2762  CG2 VAL B 114       6.926  16.984  -6.402  1.00 29.14           C  
ATOM   2763  N   HIS B 115       5.711  12.414  -7.422  1.00 31.44           N  
ATOM   2764  CA  HIS B 115       5.648  11.211  -8.250  1.00 31.44           C  
ATOM   2765  C   HIS B 115       6.129  11.500  -9.672  1.00 31.44           C  
ATOM   2766  CB  HIS B 115       4.227  10.648  -8.281  1.00 31.44           C  
ATOM   2767  O   HIS B 115       5.469  12.219 -10.422  1.00 31.44           O  
ATOM   2768  CG  HIS B 115       4.168   9.156  -8.188  1.00 31.44           C  
ATOM   2769  CD2 HIS B 115       3.561   8.344  -7.293  1.00 31.44           C  
ATOM   2770  ND1 HIS B 115       4.789   8.336  -9.102  1.00 31.44           N  
ATOM   2771  CE1 HIS B 115       4.566   7.074  -8.766  1.00 31.44           C  
ATOM   2772  NE2 HIS B 115       3.824   7.055  -7.676  1.00 31.44           N  
ATOM   2773  N   VAL B 116       7.492  11.352 -10.156  1.00 33.16           N  
ATOM   2774  CA  VAL B 116       8.008  11.477 -11.516  1.00 33.16           C  
ATOM   2775  C   VAL B 116       7.766  10.172 -12.273  1.00 33.16           C  
ATOM   2776  CB  VAL B 116       9.508  11.836 -11.523  1.00 33.16           C  
ATOM   2777  O   VAL B 116       7.953   9.086 -11.727  1.00 33.16           O  
ATOM   2778  CG1 VAL B 116      10.023  11.953 -12.961  1.00 33.16           C  
ATOM   2779  CG2 VAL B 116       9.758  13.125 -10.750  1.00 33.16           C  
ATOM   2780  N   PRO B 117       7.312  10.242 -13.531  1.00 35.09           N  
ATOM   2781  CA  PRO B 117       7.066   9.141 -14.469  1.00 35.09           C  
ATOM   2782  C   PRO B 117       8.273   8.211 -14.609  1.00 35.09           C  
ATOM   2783  CB  PRO B 117       6.762   9.852 -15.789  1.00 35.09           C  
ATOM   2784  O   PRO B 117       9.414   8.648 -14.477  1.00 35.09           O  
ATOM   2785  CG  PRO B 117       6.621  11.289 -15.422  1.00 35.09           C  
ATOM   2786  CD  PRO B 117       7.156  11.484 -14.023  1.00 35.09           C  
ATOM   2787  N   ARG B 118       8.102   6.879 -14.688  1.00 37.78           N  
ATOM   2788  CA  ARG B 118       9.148   5.867 -14.781  1.00 37.78           C  
ATOM   2789  C   ARG B 118      10.125   6.195 -15.906  1.00 37.78           C  
ATOM   2790  CB  ARG B 118       8.539   4.480 -15.008  1.00 37.78           C  
ATOM   2791  O   ARG B 118      11.344   6.059 -15.742  1.00 37.78           O  
ATOM   2792  CG  ARG B 118       8.977   3.439 -13.992  1.00 37.78           C  
ATOM   2793  CD  ARG B 118       8.312   2.092 -14.242  1.00 37.78           C  
ATOM   2794  NE  ARG B 118       8.742   1.093 -13.266  1.00 37.78           N  
ATOM   2795  NH1 ARG B 118       7.492  -0.625 -14.172  1.00 37.78           N  
ATOM   2796  NH2 ARG B 118       8.797  -1.000 -12.320  1.00 37.78           N  
ATOM   2797  CZ  ARG B 118       8.344  -0.175 -13.258  1.00 37.78           C  
ATOM   2798  N   ARG B 119       9.688   6.613 -17.062  1.00 40.03           N  
ATOM   2799  CA  ARG B 119      10.570   6.969 -18.172  1.00 40.03           C  
ATOM   2800  C   ARG B 119      11.539   8.070 -17.750  1.00 40.03           C  
ATOM   2801  CB  ARG B 119       9.766   7.414 -19.391  1.00 40.03           C  
ATOM   2802  O   ARG B 119      12.727   8.031 -18.109  1.00 40.03           O  
ATOM   2803  CG  ARG B 119      10.547   7.391 -20.688  1.00 40.03           C  
ATOM   2804  CD  ARG B 119       9.688   7.812 -21.875  1.00 40.03           C  
ATOM   2805  NE  ARG B 119      10.500   8.375 -22.953  1.00 40.03           N  
ATOM   2806  NH1 ARG B 119       9.000   7.852 -24.625  1.00 40.03           N  
ATOM   2807  NH2 ARG B 119      10.961   8.914 -25.141  1.00 40.03           N  
ATOM   2808  CZ  ARG B 119      10.148   8.375 -24.234  1.00 40.03           C  
ATOM   2809  N   VAL B 120      10.844   8.977 -16.953  1.00 44.69           N  
ATOM   2810  CA  VAL B 120      11.641  10.102 -16.484  1.00 44.69           C  
ATOM   2811  C   VAL B 120      12.531   9.672 -15.328  1.00 44.69           C  
ATOM   2812  CB  VAL B 120      10.750  11.289 -16.062  1.00 44.69           C  
ATOM   2813  O   VAL B 120      13.664  10.141 -15.195  1.00 44.69           O  
ATOM   2814  CG1 VAL B 120      11.602  12.422 -15.484  1.00 44.69           C  
ATOM   2815  CG2 VAL B 120       9.922  11.789 -17.250  1.00 44.69           C  
ATOM   2816  N   GLN B 121      12.031   8.633 -14.703  1.00 42.84           N  
ATOM   2817  CA  GLN B 121      12.898   8.055 -13.680  1.00 42.84           C  
ATOM   2818  C   GLN B 121      14.070   7.301 -14.312  1.00 42.84           C  
ATOM   2819  CB  GLN B 121      12.109   7.125 -12.766  1.00 42.84           C  
ATOM   2820  O   GLN B 121      15.211   7.453 -13.883  1.00 42.84           O  
ATOM   2821  CG  GLN B 121      11.422   7.840 -11.602  1.00 42.84           C  
ATOM   2822  CD  GLN B 121      10.656   6.891 -10.703  1.00 42.84           C  
ATOM   2823  NE2 GLN B 121      10.016   7.438  -9.672  1.00 42.84           N  
ATOM   2824  OE1 GLN B 121      10.641   5.676 -10.922  1.00 42.84           O  
ATOM   2825  N   ASP B 122      13.695   6.504 -15.250  1.00 46.44           N  
ATOM   2826  CA  ASP B 122      14.742   5.781 -15.969  1.00 46.44           C  
ATOM   2827  C   ASP B 122      15.727   6.746 -16.625  1.00 46.44           C  
ATOM   2828  CB  ASP B 122      14.125   4.855 -17.016  1.00 46.44           C  
ATOM   2829  O   ASP B 122      16.938   6.551 -16.547  1.00 46.44           O  
ATOM   2830  CG  ASP B 122      13.469   3.627 -16.422  1.00 46.44           C  
ATOM   2831  OD1 ASP B 122      13.719   3.316 -15.234  1.00 46.44           O  
ATOM   2832  OD2 ASP B 122      12.695   2.961 -17.141  1.00 46.44           O  
ATOM   2833  N   LEU B 123      15.148   7.801 -17.234  1.00 53.47           N  
ATOM   2834  CA  LEU B 123      15.984   8.789 -17.906  1.00 53.47           C  
ATOM   2835  C   LEU B 123      16.781   9.602 -16.891  1.00 53.47           C  
ATOM   2836  CB  LEU B 123      15.125   9.734 -18.750  1.00 53.47           C  
ATOM   2837  O   LEU B 123      17.938   9.945 -17.141  1.00 53.47           O  
ATOM   2838  CG  LEU B 123      15.805  10.328 -19.984  1.00 53.47           C  
ATOM   2839  CD1 LEU B 123      15.633   9.406 -21.188  1.00 53.47           C  
ATOM   2840  CD2 LEU B 123      15.234  11.719 -20.281  1.00 53.47           C  
ATOM   2841  N   SER B 124      16.031   9.734 -15.773  1.00 51.47           N  
ATOM   2842  CA  SER B 124      16.766  10.461 -14.734  1.00 51.47           C  
ATOM   2843  C   SER B 124      17.969   9.664 -14.250  1.00 51.47           C  
ATOM   2844  CB  SER B 124      15.836  10.773 -13.555  1.00 51.47           C  
ATOM   2845  O   SER B 124      19.031  10.234 -14.008  1.00 51.47           O  
ATOM   2846  OG  SER B 124      16.156  12.039 -12.992  1.00 51.47           O  
ATOM   2847  N   LEU B 125      17.719   8.391 -14.125  1.00 50.59           N  
ATOM   2848  CA  LEU B 125      18.859   7.562 -13.773  1.00 50.59           C  
ATOM   2849  C   LEU B 125      19.891   7.562 -14.898  1.00 50.59           C  
ATOM   2850  CB  LEU B 125      18.422   6.129 -13.469  1.00 50.59           C  
ATOM   2851  O   LEU B 125      21.094   7.645 -14.641  1.00 50.59           O  
ATOM   2852  CG  LEU B 125      18.156   5.793 -12.000  1.00 50.59           C  
ATOM   2853  CD1 LEU B 125      17.094   4.699 -11.891  1.00 50.59           C  
ATOM   2854  CD2 LEU B 125      19.453   5.371 -11.312  1.00 50.59           C  
ATOM   2855  N   GLU B 126      19.438   7.523 -16.125  1.00 56.97           N  
ATOM   2856  CA  GLU B 126      20.344   7.543 -17.266  1.00 56.97           C  
ATOM   2857  C   GLU B 126      21.078   8.875 -17.375  1.00 56.97           C  
ATOM   2858  CB  GLU B 126      19.578   7.273 -18.562  1.00 56.97           C  
ATOM   2859  O   GLU B 126      22.281   8.906 -17.688  1.00 56.97           O  
ATOM   2860  CG  GLU B 126      19.344   5.797 -18.859  1.00 56.97           C  
ATOM   2861  CD  GLU B 126      18.719   5.539 -20.219  1.00 56.97           C  
ATOM   2862  OE1 GLU B 126      18.469   4.359 -20.547  1.00 56.97           O  
ATOM   2863  OE2 GLU B 126      18.453   6.523 -20.938  1.00 56.97           O  
ATOM   2864  N   VAL B 127      20.312   9.914 -17.047  1.00 58.56           N  
ATOM   2865  CA  VAL B 127      20.906  11.250 -17.078  1.00 58.56           C  
ATOM   2866  C   VAL B 127      21.953  11.375 -15.984  1.00 58.56           C  
ATOM   2867  CB  VAL B 127      19.828  12.352 -16.922  1.00 58.56           C  
ATOM   2868  O   VAL B 127      23.031  11.945 -16.203  1.00 58.56           O  
ATOM   2869  CG1 VAL B 127      20.484  13.703 -16.641  1.00 58.56           C  
ATOM   2870  CG2 VAL B 127      18.969  12.430 -18.172  1.00 58.56           C  
ATOM   2871  N   GLY B 128      21.453  10.797 -14.914  1.00 55.31           N  
ATOM   2872  CA  GLY B 128      22.453  10.797 -13.867  1.00 55.31           C  
ATOM   2873  C   GLY B 128      23.719  10.070 -14.258  1.00 55.31           C  
ATOM   2874  O   GLY B 128      24.828  10.578 -14.031  1.00 55.31           O  
ATOM   2875  N   HIS B 129      23.500   8.992 -14.742  1.00 56.81           N  
ATOM   2876  CA  HIS B 129      24.656   8.227 -15.188  1.00 56.81           C  
ATOM   2877  C   HIS B 129      25.406   8.961 -16.297  1.00 56.81           C  
ATOM   2878  CB  HIS B 129      24.234   6.840 -15.664  1.00 56.81           C  
ATOM   2879  O   HIS B 129      26.641   9.062 -16.250  1.00 56.81           O  
ATOM   2880  CG  HIS B 129      25.344   5.844 -15.672  1.00 56.81           C  
ATOM   2881  CD2 HIS B 129      25.984   5.234 -16.703  1.00 56.81           C  
ATOM   2882  ND1 HIS B 129      25.922   5.359 -14.523  1.00 56.81           N  
ATOM   2883  CE1 HIS B 129      26.875   4.496 -14.836  1.00 56.81           C  
ATOM   2884  NE2 HIS B 129      26.938   4.402 -16.156  1.00 56.81           N  
ATOM   2885  N   ALA B 130      24.781   9.469 -17.312  1.00 62.25           N  
ATOM   2886  CA  ALA B 130      25.391  10.195 -18.422  1.00 62.25           C  
ATOM   2887  C   ALA B 130      26.141  11.430 -17.922  1.00 62.25           C  
ATOM   2888  CB  ALA B 130      24.328  10.594 -19.438  1.00 62.25           C  
ATOM   2889  O   ALA B 130      27.219  11.750 -18.438  1.00 62.25           O  
ATOM   2890  N   SER B 131      25.516  12.031 -16.984  1.00 58.19           N  
ATOM   2891  CA  SER B 131      26.156  13.211 -16.406  1.00 58.19           C  
ATOM   2892  C   SER B 131      27.500  12.859 -15.781  1.00 58.19           C  
ATOM   2893  CB  SER B 131      25.250  13.859 -15.367  1.00 58.19           C  
ATOM   2894  O   SER B 131      28.484  13.578 -15.961  1.00 58.19           O  
ATOM   2895  OG  SER B 131      25.859  15.023 -14.828  1.00 58.19           O  
ATOM   2896  N   THR B 132      27.328  11.805 -15.117  1.00 58.78           N  
ATOM   2897  CA  THR B 132      28.594  11.391 -14.500  1.00 58.78           C  
ATOM   2898  C   THR B 132      29.625  11.047 -15.570  1.00 58.78           C  
ATOM   2899  CB  THR B 132      28.391  10.188 -13.570  1.00 58.78           C  
ATOM   2900  O   THR B 132      30.766  11.492 -15.492  1.00 58.78           O  
ATOM   2901  CG2 THR B 132      29.578  10.023 -12.625  1.00 58.78           C  
ATOM   2902  OG1 THR B 132      27.203  10.383 -12.789  1.00 58.78           O  
ATOM   2903  N   VAL B 133      29.203  10.297 -16.469  1.00 60.66           N  
ATOM   2904  CA  VAL B 133      30.109   9.867 -17.516  1.00 60.66           C  
ATOM   2905  C   VAL B 133      30.625  11.086 -18.281  1.00 60.66           C  
ATOM   2906  CB  VAL B 133      29.422   8.875 -18.484  1.00 60.66           C  
ATOM   2907  O   VAL B 133      31.828  11.211 -18.531  1.00 60.66           O  
ATOM   2908  CG1 VAL B 133      30.312   8.609 -19.703  1.00 60.66           C  
ATOM   2909  CG2 VAL B 133      29.094   7.566 -17.766  1.00 60.66           C  
ATOM   2910  N   LEU B 134      29.719  12.031 -18.641  1.00 65.12           N  
ATOM   2911  CA  LEU B 134      30.094  13.180 -19.469  1.00 65.12           C  
ATOM   2912  C   LEU B 134      30.922  14.172 -18.656  1.00 65.12           C  
ATOM   2913  CB  LEU B 134      28.828  13.875 -20.000  1.00 65.12           C  
ATOM   2914  O   LEU B 134      31.766  14.875 -19.203  1.00 65.12           O  
ATOM   2915  CG  LEU B 134      28.250  13.305 -21.297  1.00 65.12           C  
ATOM   2916  CD1 LEU B 134      26.812  13.766 -21.484  1.00 65.12           C  
ATOM   2917  CD2 LEU B 134      29.109  13.711 -22.500  1.00 65.12           C  
ATOM   2918  N   THR B 135      30.547  14.242 -17.438  1.00 60.69           N  
ATOM   2919  CA  THR B 135      31.359  15.125 -16.625  1.00 60.69           C  
ATOM   2920  C   THR B 135      32.812  14.672 -16.625  1.00 60.69           C  
ATOM   2921  CB  THR B 135      30.859  15.172 -15.164  1.00 60.69           C  
ATOM   2922  O   THR B 135      33.750  15.500 -16.672  1.00 60.69           O  
ATOM   2923  CG2 THR B 135      31.641  16.172 -14.336  1.00 60.69           C  
ATOM   2924  OG1 THR B 135      29.469  15.539 -15.164  1.00 60.69           O  
ATOM   2925  N   SER B 136      32.781  13.445 -16.516  1.00 59.72           N  
ATOM   2926  CA  SER B 136      34.156  12.938 -16.547  1.00 59.72           C  
ATOM   2927  C   SER B 136      34.781  13.148 -17.922  1.00 59.72           C  
ATOM   2928  CB  SER B 136      34.188  11.445 -16.203  1.00 59.72           C  
ATOM   2929  O   SER B 136      35.969  13.539 -18.016  1.00 59.72           O  
ATOM   2930  OG  SER B 136      34.469  10.664 -17.344  1.00 59.72           O  
ATOM   2931  N   THR B 137      34.094  12.914 -19.047  1.00 63.56           N  
ATOM   2932  CA  THR B 137      34.625  13.008 -20.391  1.00 63.56           C  
ATOM   2933  C   THR B 137      34.906  14.461 -20.781  1.00 63.56           C  
ATOM   2934  CB  THR B 137      33.656  12.375 -21.422  1.00 63.56           C  
ATOM   2935  O   THR B 137      35.906  14.773 -21.422  1.00 63.56           O  
ATOM   2936  CG2 THR B 137      34.438  11.695 -22.547  1.00 63.56           C  
ATOM   2937  OG1 THR B 137      32.875  11.391 -20.750  1.00 63.56           O  
ATOM   2938  N   LEU B 138      33.969  15.445 -20.375  1.00 66.94           N  
ATOM   2939  CA  LEU B 138      34.031  16.844 -20.797  1.00 66.94           C  
ATOM   2940  C   LEU B 138      34.781  17.688 -19.766  1.00 66.94           C  
ATOM   2941  CB  LEU B 138      32.625  17.406 -21.000  1.00 66.94           C  
ATOM   2942  O   LEU B 138      35.094  18.844 -20.016  1.00 66.94           O  
ATOM   2943  CG  LEU B 138      31.844  16.828 -22.188  1.00 66.94           C  
ATOM   2944  CD1 LEU B 138      30.344  17.109 -22.000  1.00 66.94           C  
ATOM   2945  CD2 LEU B 138      32.344  17.422 -23.500  1.00 66.94           C  
ATOM   2946  N   ALA B 139      35.250  17.078 -18.531  1.00 65.31           N  
ATOM   2947  CA  ALA B 139      35.906  17.781 -17.438  1.00 65.31           C  
ATOM   2948  C   ALA B 139      35.125  19.031 -17.031  1.00 65.31           C  
ATOM   2949  CB  ALA B 139      37.312  18.156 -17.812  1.00 65.31           C  
ATOM   2950  O   ALA B 139      35.688  20.047 -16.672  1.00 65.31           O  
ATOM   2951  N   ARG B 140      33.938  19.141 -17.438  1.00 60.59           N  
ATOM   2952  CA  ARG B 140      32.969  20.172 -17.031  1.00 60.59           C  
ATOM   2953  C   ARG B 140      31.578  19.578 -16.875  1.00 60.59           C  
ATOM   2954  CB  ARG B 140      32.938  21.312 -18.062  1.00 60.59           C  
ATOM   2955  O   ARG B 140      31.312  18.469 -17.297  1.00 60.59           O  
ATOM   2956  CG  ARG B 140      32.438  20.906 -19.422  1.00 60.59           C  
ATOM   2957  CD  ARG B 140      32.281  22.109 -20.344  1.00 60.59           C  
ATOM   2958  NE  ARG B 140      31.859  21.703 -21.688  1.00 60.59           N  
ATOM   2959  NH1 ARG B 140      29.609  22.000 -21.297  1.00 60.59           N  
ATOM   2960  NH2 ARG B 140      30.328  21.281 -23.344  1.00 60.59           N  
ATOM   2961  CZ  ARG B 140      30.594  21.656 -22.109  1.00 60.59           C  
ATOM   2962  N   THR B 141      30.750  20.109 -16.125  1.00 64.25           N  
ATOM   2963  CA  THR B 141      29.344  19.750 -16.031  1.00 64.25           C  
ATOM   2964  C   THR B 141      28.688  19.781 -17.406  1.00 64.25           C  
ATOM   2965  CB  THR B 141      28.578  20.688 -15.078  1.00 64.25           C  
ATOM   2966  O   THR B 141      28.797  20.781 -18.125  1.00 64.25           O  
ATOM   2967  CG2 THR B 141      28.047  19.922 -13.867  1.00 64.25           C  
ATOM   2968  OG1 THR B 141      29.469  21.719 -14.625  1.00 64.25           O  
ATOM   2969  N   PRO B 142      28.328  18.688 -17.891  1.00 66.19           N  
ATOM   2970  CA  PRO B 142      27.688  18.656 -19.203  1.00 66.19           C  
ATOM   2971  C   PRO B 142      26.500  19.609 -19.297  1.00 66.19           C  
ATOM   2972  CB  PRO B 142      27.219  17.203 -19.328  1.00 66.19           C  
ATOM   2973  O   PRO B 142      25.828  19.875 -18.297  1.00 66.19           O  
ATOM   2974  CG  PRO B 142      27.312  16.641 -17.938  1.00 66.19           C  
ATOM   2975  CD  PRO B 142      28.141  17.578 -17.109  1.00 66.19           C  
ATOM   2976  N   SER B 143      26.250  20.297 -20.188  1.00 62.75           N  
ATOM   2977  CA  SER B 143      25.031  21.062 -20.453  1.00 62.75           C  
ATOM   2978  C   SER B 143      23.844  20.141 -20.703  1.00 62.75           C  
ATOM   2979  CB  SER B 143      25.234  21.984 -21.656  1.00 62.75           C  
ATOM   2980  O   SER B 143      24.016  18.938 -20.953  1.00 62.75           O  
ATOM   2981  OG  SER B 143      25.328  21.234 -22.859  1.00 62.75           O  
ATOM   2982  N   ILE B 144      22.594  20.703 -20.578  1.00 65.81           N  
ATOM   2983  CA  ILE B 144      21.391  19.969 -20.906  1.00 65.81           C  
ATOM   2984  C   ILE B 144      21.469  19.453 -22.344  1.00 65.81           C  
ATOM   2985  CB  ILE B 144      20.125  20.844 -20.719  1.00 65.81           C  
ATOM   2986  O   ILE B 144      21.062  18.312 -22.625  1.00 65.81           O  
ATOM   2987  CG1 ILE B 144      19.938  21.203 -19.234  1.00 65.81           C  
ATOM   2988  CG2 ILE B 144      18.891  20.125 -21.266  1.00 65.81           C  
ATOM   2989  CD1 ILE B 144      18.844  22.219 -18.984  1.00 65.81           C  
ATOM   2990  N   ALA B 145      21.859  20.109 -23.062  1.00 72.25           N  
ATOM   2991  CA  ALA B 145      21.969  19.719 -24.453  1.00 72.25           C  
ATOM   2992  C   ALA B 145      22.953  18.562 -24.641  1.00 72.25           C  
ATOM   2993  CB  ALA B 145      22.391  20.922 -25.312  1.00 72.25           C  
ATOM   2994  O   ALA B 145      22.719  17.656 -25.438  1.00 72.25           O  
ATOM   2995  N   GLU B 146      24.172  18.781 -24.094  1.00 73.69           N  
ATOM   2996  CA  GLU B 146      25.156  17.703 -24.188  1.00 73.69           C  
ATOM   2997  C   GLU B 146      24.609  16.406 -23.578  1.00 73.69           C  
ATOM   2998  CB  GLU B 146      26.453  18.094 -23.500  1.00 73.69           C  
ATOM   2999  O   GLU B 146      24.828  15.320 -24.125  1.00 73.69           O  
ATOM   3000  CG  GLU B 146      27.281  19.109 -24.281  1.00 73.69           C  
ATOM   3001  CD  GLU B 146      28.438  19.688 -23.484  1.00 73.69           C  
ATOM   3002  OE1 GLU B 146      29.406  20.188 -24.094  1.00 73.69           O  
ATOM   3003  OE2 GLU B 146      28.375  19.625 -22.234  1.00 73.69           O  
ATOM   3004  N   LEU B 147      24.000  16.469 -22.422  1.00 68.94           N  
ATOM   3005  CA  LEU B 147      23.328  15.320 -21.844  1.00 68.94           C  
ATOM   3006  C   LEU B 147      22.312  14.734 -22.812  1.00 68.94           C  
ATOM   3007  CB  LEU B 147      22.625  15.719 -20.531  1.00 68.94           C  
ATOM   3008  O   LEU B 147      22.234  13.508 -22.969  1.00 68.94           O  
ATOM   3009  CG  LEU B 147      23.484  15.695 -19.266  1.00 68.94           C  
ATOM   3010  CD1 LEU B 147      22.922  16.656 -18.234  1.00 68.94           C  
ATOM   3011  CD2 LEU B 147      23.562  14.273 -18.719  1.00 68.94           C  
ATOM   3012  N   ALA B 148      21.578  15.516 -23.375  1.00 68.06           N  
ATOM   3013  CA  ALA B 148      20.547  15.094 -24.328  1.00 68.06           C  
ATOM   3014  C   ALA B 148      21.172  14.359 -25.516  1.00 68.06           C  
ATOM   3015  CB  ALA B 148      19.750  16.312 -24.812  1.00 68.06           C  
ATOM   3016  O   ALA B 148      20.641  13.344 -25.969  1.00 68.06           O  
ATOM   3017  N   ALA B 149      22.047  14.969 -26.078  1.00 76.31           N  
ATOM   3018  CA  ALA B 149      22.703  14.344 -27.234  1.00 76.31           C  
ATOM   3019  C   ALA B 149      23.266  12.977 -26.859  1.00 76.31           C  
ATOM   3020  CB  ALA B 149      23.812  15.250 -27.766  1.00 76.31           C  
ATOM   3021  O   ALA B 149      23.156  12.023 -27.625  1.00 76.31           O  
ATOM   3022  N   HIS B 150      24.000  12.953 -25.719  1.00 75.69           N  
ATOM   3023  CA  HIS B 150      24.594  11.703 -25.266  1.00 75.69           C  
ATOM   3024  C   HIS B 150      23.531  10.633 -25.047  1.00 75.69           C  
ATOM   3025  CB  HIS B 150      25.406  11.930 -23.984  1.00 75.69           C  
ATOM   3026  O   HIS B 150      23.750   9.469 -25.391  1.00 75.69           O  
ATOM   3027  CG  HIS B 150      26.141  10.719 -23.516  1.00 75.69           C  
ATOM   3028  CD2 HIS B 150      25.859   9.828 -22.547  1.00 75.69           C  
ATOM   3029  ND1 HIS B 150      27.328  10.312 -24.094  1.00 75.69           N  
ATOM   3030  CE1 HIS B 150      27.750   9.219 -23.469  1.00 75.69           C  
ATOM   3031  NE2 HIS B 150      26.875   8.898 -22.531  1.00 75.69           N  
ATOM   3032  N   LEU B 151      22.484  10.898 -24.469  1.00 65.69           N  
ATOM   3033  CA  LEU B 151      21.391   9.984 -24.125  1.00 65.69           C  
ATOM   3034  C   LEU B 151      20.453   9.797 -25.312  1.00 65.69           C  
ATOM   3035  CB  LEU B 151      20.609  10.508 -22.922  1.00 65.69           C  
ATOM   3036  O   LEU B 151      19.547   8.969 -25.250  1.00 65.69           O  
ATOM   3037  CG  LEU B 151      21.328  10.453 -21.562  1.00 65.69           C  
ATOM   3038  CD1 LEU B 151      20.609  11.352 -20.547  1.00 65.69           C  
ATOM   3039  CD2 LEU B 151      21.406   9.016 -21.062  1.00 65.69           C  
ATOM   3040  N   ARG B 152      20.672  10.641 -26.562  1.00 74.81           N  
ATOM   3041  CA  ARG B 152      19.781  10.648 -27.719  1.00 74.81           C  
ATOM   3042  C   ARG B 152      18.344  10.930 -27.312  1.00 74.81           C  
ATOM   3043  CB  ARG B 152      19.875   9.312 -28.469  1.00 74.81           C  
ATOM   3044  O   ARG B 152      17.422  10.219 -27.734  1.00 74.81           O  
ATOM   3045  CG  ARG B 152      21.203   9.078 -29.156  1.00 74.81           C  
ATOM   3046  CD  ARG B 152      21.188   7.801 -29.984  1.00 74.81           C  
ATOM   3047  NE  ARG B 152      22.547   7.328 -30.281  1.00 74.81           N  
ATOM   3048  NH1 ARG B 152      21.875   5.625 -31.688  1.00 74.81           N  
ATOM   3049  NH2 ARG B 152      24.094   5.957 -31.266  1.00 74.81           N  
ATOM   3050  CZ  ARG B 152      22.828   6.305 -31.078  1.00 74.81           C  
ATOM   3051  N   VAL B 153      18.328  11.867 -26.391  1.00 66.81           N  
ATOM   3052  CA  VAL B 153      17.047  12.422 -25.969  1.00 66.81           C  
ATOM   3053  C   VAL B 153      17.016  13.922 -26.250  1.00 66.81           C  
ATOM   3054  CB  VAL B 153      16.781  12.148 -24.469  1.00 66.81           C  
ATOM   3055  O   VAL B 153      18.016  14.500 -26.688  1.00 66.81           O  
ATOM   3056  CG1 VAL B 153      16.281  10.719 -24.250  1.00 66.81           C  
ATOM   3057  CG2 VAL B 153      18.047  12.406 -23.641  1.00 66.81           C  
ATOM   3058  N   THR B 154      15.695  14.633 -25.938  1.00 63.41           N  
ATOM   3059  CA  THR B 154      15.594  16.078 -26.094  1.00 63.41           C  
ATOM   3060  C   THR B 154      16.172  16.797 -24.875  1.00 63.41           C  
ATOM   3061  CB  THR B 154      14.125  16.516 -26.297  1.00 63.41           C  
ATOM   3062  O   THR B 154      16.250  16.219 -23.797  1.00 63.41           O  
ATOM   3063  CG2 THR B 154      13.516  15.812 -27.500  1.00 63.41           C  
ATOM   3064  OG1 THR B 154      13.367  16.188 -25.125  1.00 63.41           O  
ATOM   3065  N   GLU B 155      16.406  17.969 -25.125  1.00 62.56           N  
ATOM   3066  CA  GLU B 155      16.859  18.828 -24.031  1.00 62.56           C  
ATOM   3067  C   GLU B 155      15.766  18.969 -22.969  1.00 62.56           C  
ATOM   3068  CB  GLU B 155      17.281  20.203 -24.547  1.00 62.56           C  
ATOM   3069  O   GLU B 155      16.047  19.000 -21.781  1.00 62.56           O  
ATOM   3070  CG  GLU B 155      18.641  20.203 -25.250  1.00 62.56           C  
ATOM   3071  CD  GLU B 155      19.094  21.578 -25.672  1.00 62.56           C  
ATOM   3072  OE1 GLU B 155      20.109  21.688 -26.391  1.00 62.56           O  
ATOM   3073  OE2 GLU B 155      18.438  22.562 -25.250  1.00 62.56           O  
ATOM   3074  N   ALA B 156      14.688  18.938 -23.344  1.00 62.97           N  
ATOM   3075  CA  ALA B 156      13.547  19.047 -22.438  1.00 62.97           C  
ATOM   3076  C   ALA B 156      13.438  17.812 -21.547  1.00 62.97           C  
ATOM   3077  CB  ALA B 156      12.258  19.250 -23.219  1.00 62.97           C  
ATOM   3078  O   ALA B 156      13.141  17.922 -20.359  1.00 62.97           O  
ATOM   3079  N   ALA B 157      13.586  16.844 -22.188  1.00 61.03           N  
ATOM   3080  CA  ALA B 157      13.516  15.609 -21.391  1.00 61.03           C  
ATOM   3081  C   ALA B 157      14.602  15.586 -20.328  1.00 61.03           C  
ATOM   3082  CB  ALA B 157      13.641  14.391 -22.297  1.00 61.03           C  
ATOM   3083  O   ALA B 157      14.367  15.133 -19.203  1.00 61.03           O  
ATOM   3084  N   VAL B 158      15.719  16.094 -20.922  1.00 63.09           N  
ATOM   3085  CA  VAL B 158      16.797  16.141 -19.938  1.00 63.09           C  
ATOM   3086  C   VAL B 158      16.469  17.172 -18.859  1.00 63.09           C  
ATOM   3087  CB  VAL B 158      18.156  16.469 -20.594  1.00 63.09           C  
ATOM   3088  O   VAL B 158      16.688  16.922 -17.672  1.00 63.09           O  
ATOM   3089  CG1 VAL B 158      19.234  16.703 -19.531  1.00 63.09           C  
ATOM   3090  CG2 VAL B 158      18.578  15.336 -21.531  1.00 63.09           C  
ATOM   3091  N   LEU B 159      15.859  18.234 -19.250  1.00 53.81           N  
ATOM   3092  CA  LEU B 159      15.445  19.266 -18.297  1.00 53.81           C  
ATOM   3093  C   LEU B 159      14.375  18.719 -17.344  1.00 53.81           C  
ATOM   3094  CB  LEU B 159      14.914  20.484 -19.047  1.00 53.81           C  
ATOM   3095  O   LEU B 159      14.430  18.984 -16.141  1.00 53.81           O  
ATOM   3096  CG  LEU B 159      15.695  21.781 -18.844  1.00 53.81           C  
ATOM   3097  CD1 LEU B 159      16.094  22.375 -20.188  1.00 53.81           C  
ATOM   3098  CD2 LEU B 159      14.875  22.781 -18.031  1.00 53.81           C  
ATOM   3099  N   GLU B 160      13.531  18.094 -17.875  1.00 52.41           N  
ATOM   3100  CA  GLU B 160      12.508  17.453 -17.062  1.00 52.41           C  
ATOM   3101  C   GLU B 160      13.133  16.484 -16.062  1.00 52.41           C  
ATOM   3102  CB  GLU B 160      11.492  16.734 -17.938  1.00 52.41           C  
ATOM   3103  O   GLU B 160      12.711  16.406 -14.906  1.00 52.41           O  
ATOM   3104  CG  GLU B 160      10.086  16.703 -17.375  1.00 52.41           C  
ATOM   3105  CD  GLU B 160       9.070  16.047 -18.297  1.00 52.41           C  
ATOM   3106  OE1 GLU B 160       7.871  16.000 -17.938  1.00 52.41           O  
ATOM   3107  OE2 GLU B 160       9.484  15.562 -19.375  1.00 52.41           O  
ATOM   3108  N   ALA B 161      13.914  15.789 -16.734  1.00 51.50           N  
ATOM   3109  CA  ALA B 161      14.562  14.805 -15.875  1.00 51.50           C  
ATOM   3110  C   ALA B 161      15.398  15.477 -14.789  1.00 51.50           C  
ATOM   3111  CB  ALA B 161      15.438  13.867 -16.703  1.00 51.50           C  
ATOM   3112  O   ALA B 161      15.406  15.039 -13.633  1.00 51.50           O  
ATOM   3113  N   VAL B 162      16.094  16.625 -15.297  1.00 49.00           N  
ATOM   3114  CA  VAL B 162      16.922  17.359 -14.359  1.00 49.00           C  
ATOM   3115  C   VAL B 162      16.031  18.094 -13.352  1.00 49.00           C  
ATOM   3116  CB  VAL B 162      17.844  18.375 -15.094  1.00 49.00           C  
ATOM   3117  O   VAL B 162      16.328  18.125 -12.156  1.00 49.00           O  
ATOM   3118  CG1 VAL B 162      18.547  19.281 -14.086  1.00 49.00           C  
ATOM   3119  CG2 VAL B 162      18.875  17.625 -15.945  1.00 49.00           C  
ATOM   3120  N   GLU B 163      15.102  18.797 -13.789  1.00 40.97           N  
ATOM   3121  CA  GLU B 163      14.148  19.469 -12.906  1.00 40.97           C  
ATOM   3122  C   GLU B 163      13.508  18.500 -11.930  1.00 40.97           C  
ATOM   3123  CB  GLU B 163      13.062  20.188 -13.727  1.00 40.97           C  
ATOM   3124  O   GLU B 163      13.289  18.828 -10.766  1.00 40.97           O  
ATOM   3125  CG  GLU B 163      13.406  21.625 -14.094  1.00 40.97           C  
ATOM   3126  CD  GLU B 163      12.320  22.312 -14.906  1.00 40.97           C  
ATOM   3127  OE1 GLU B 163      12.461  23.516 -15.203  1.00 40.97           O  
ATOM   3128  OE2 GLU B 163      11.320  21.625 -15.242  1.00 40.97           O  
ATOM   3129  N   SER B 164      13.148  17.438 -12.453  1.00 36.22           N  
ATOM   3130  CA  SER B 164      12.609  16.391 -11.602  1.00 36.22           C  
ATOM   3131  C   SER B 164      13.641  15.945 -10.562  1.00 36.22           C  
ATOM   3132  CB  SER B 164      12.172  15.188 -12.445  1.00 36.22           C  
ATOM   3133  O   SER B 164      13.273  15.578  -9.445  1.00 36.22           O  
ATOM   3134  OG  SER B 164      10.977  15.484 -13.141  1.00 36.22           O  
ATOM   3135  N   ALA B 165      14.789  16.094 -11.117  1.00 36.50           N  
ATOM   3136  CA  ALA B 165      15.859  15.750 -10.188  1.00 36.50           C  
ATOM   3137  C   ALA B 165      16.031  16.844  -9.125  1.00 36.50           C  
ATOM   3138  CB  ALA B 165      17.172  15.539 -10.938  1.00 36.50           C  
ATOM   3139  O   ALA B 165      16.406  16.547  -7.988  1.00 36.50           O  
ATOM   3140  N   ALA B 166      16.109  18.266  -9.586  1.00 33.31           N  
ATOM   3141  CA  ALA B 166      16.188  19.406  -8.680  1.00 33.31           C  
ATOM   3142  C   ALA B 166      15.086  19.359  -7.629  1.00 33.31           C  
ATOM   3143  CB  ALA B 166      16.125  20.719  -9.461  1.00 33.31           C  
ATOM   3144  O   ALA B 166      15.227  19.922  -6.543  1.00 33.31           O  
ATOM   3145  N   GLY B 167      13.781  19.156  -7.844  1.00 30.53           N  
ATOM   3146  CA  GLY B 167      12.742  18.938  -6.852  1.00 30.53           C  
ATOM   3147  C   GLY B 167      13.188  18.016  -5.727  1.00 30.53           C  
ATOM   3148  O   GLY B 167      12.406  17.719  -4.816  1.00 30.53           O  
ATOM   3149  N   TYR B 168      14.219  17.609  -5.828  1.00 30.52           N  
ATOM   3150  CA  TYR B 168      14.961  16.922  -4.781  1.00 30.52           C  
ATOM   3151  C   TYR B 168      15.609  17.922  -3.822  1.00 30.52           C  
ATOM   3152  CB  TYR B 168      16.031  16.016  -5.391  1.00 30.52           C  
ATOM   3153  O   TYR B 168      16.094  17.531  -2.754  1.00 30.52           O  
ATOM   3154  CG  TYR B 168      16.156  14.672  -4.715  1.00 30.52           C  
ATOM   3155  CD1 TYR B 168      17.109  14.445  -3.727  1.00 30.52           C  
ATOM   3156  CD2 TYR B 168      15.305  13.625  -5.059  1.00 30.52           C  
ATOM   3157  CE1 TYR B 168      17.219  13.211  -3.100  1.00 30.52           C  
ATOM   3158  CE2 TYR B 168      15.406  12.383  -4.438  1.00 30.52           C  
ATOM   3159  OH  TYR B 168      16.469  10.961  -2.846  1.00 30.52           O  
ATOM   3160  CZ  TYR B 168      16.359  12.188  -3.463  1.00 30.52           C  
ATOM   3161  N   SER B 169      15.820  19.188  -4.238  1.00 28.67           N  
ATOM   3162  CA  SER B 169      16.375  20.141  -3.279  1.00 28.67           C  
ATOM   3163  C   SER B 169      15.266  20.906  -2.566  1.00 28.67           C  
ATOM   3164  CB  SER B 169      17.312  21.109  -3.979  1.00 28.67           C  
ATOM   3165  O   SER B 169      14.609  21.766  -3.168  1.00 28.67           O  
ATOM   3166  OG  SER B 169      18.625  20.578  -4.055  1.00 28.67           O  
ATOM   3167  N   PRO B 170      14.578  20.672  -1.445  1.00 30.41           N  
ATOM   3168  CA  PRO B 170      13.469  21.391  -0.813  1.00 30.41           C  
ATOM   3169  C   PRO B 170      13.773  22.875  -0.605  1.00 30.41           C  
ATOM   3170  CB  PRO B 170      13.305  20.672   0.529  1.00 30.41           C  
ATOM   3171  O   PRO B 170      14.852  23.219  -0.119  1.00 30.41           O  
ATOM   3172  CG  PRO B 170      14.547  19.844   0.681  1.00 30.41           C  
ATOM   3173  CD  PRO B 170      15.273  19.844  -0.633  1.00 30.41           C  
ATOM   3174  N   ALA B 171      13.305  23.906  -1.403  1.00 30.72           N  
ATOM   3175  CA  ALA B 171      13.336  25.312  -1.001  1.00 30.72           C  
ATOM   3176  C   ALA B 171      12.508  25.547   0.258  1.00 30.72           C  
ATOM   3177  CB  ALA B 171      12.836  26.203  -2.135  1.00 30.72           C  
ATOM   3178  O   ALA B 171      11.570  24.781   0.541  1.00 30.72           O  
ATOM   3179  N   SER B 172      12.742  26.531   1.128  1.00 31.72           N  
ATOM   3180  CA  SER B 172      12.039  26.859   2.363  1.00 31.72           C  
ATOM   3181  C   SER B 172      10.688  27.500   2.074  1.00 31.72           C  
ATOM   3182  CB  SER B 172      12.883  27.797   3.229  1.00 31.72           C  
ATOM   3183  O   SER B 172      10.594  28.422   1.262  1.00 31.72           O  
ATOM   3184  OG  SER B 172      12.195  28.141   4.414  1.00 31.72           O  
ATOM   3185  N   LEU B 173       9.508  26.891   2.188  1.00 31.83           N  
ATOM   3186  CA  LEU B 173       8.148  27.391   2.006  1.00 31.83           C  
ATOM   3187  C   LEU B 173       7.980  28.750   2.676  1.00 31.83           C  
ATOM   3188  CB  LEU B 173       7.129  26.406   2.574  1.00 31.83           C  
ATOM   3189  O   LEU B 173       7.000  29.453   2.426  1.00 31.83           O  
ATOM   3190  CG  LEU B 173       6.863  25.141   1.738  1.00 31.83           C  
ATOM   3191  CD1 LEU B 173       6.172  24.078   2.584  1.00 31.83           C  
ATOM   3192  CD2 LEU B 173       6.023  25.484   0.512  1.00 31.83           C  
ATOM   3193  N   ASN B 174       8.906  29.016   3.502  1.00 33.44           N  
ATOM   3194  CA  ASN B 174       8.938  30.344   4.121  1.00 33.44           C  
ATOM   3195  C   ASN B 174       9.508  31.391   3.176  1.00 33.44           C  
ATOM   3196  CB  ASN B 174       9.734  30.297   5.426  1.00 33.44           C  
ATOM   3197  O   ASN B 174       9.805  32.500   3.594  1.00 33.44           O  
ATOM   3198  CG  ASN B 174       9.016  29.562   6.531  1.00 33.44           C  
ATOM   3199  ND2 ASN B 174       9.562  29.609   7.742  1.00 33.44           N  
ATOM   3200  OD1 ASN B 174       7.973  28.938   6.305  1.00 33.44           O  
ATOM   3201  N   ALA B 175       9.438  30.828   1.859  1.00 36.88           N  
ATOM   3202  CA  ALA B 175      10.000  31.891   1.030  1.00 36.88           C  
ATOM   3203  C   ALA B 175       8.938  32.938   0.663  1.00 36.88           C  
ATOM   3204  CB  ALA B 175      10.625  31.312  -0.233  1.00 36.88           C  
ATOM   3205  O   ALA B 175       7.812  32.562   0.299  1.00 36.88           O  
ATOM   3206  N   PRO B 176       9.000  34.125   0.870  1.00 37.50           N  
ATOM   3207  CA  PRO B 176       8.078  35.219   0.574  1.00 37.50           C  
ATOM   3208  C   PRO B 176       7.723  35.312  -0.909  1.00 37.50           C  
ATOM   3209  CB  PRO B 176       8.844  36.469   1.026  1.00 37.50           C  
ATOM   3210  O   PRO B 176       8.594  35.156  -1.767  1.00 37.50           O  
ATOM   3211  CG  PRO B 176      10.234  36.000   1.280  1.00 37.50           C  
ATOM   3212  CD  PRO B 176      10.242  34.500   1.198  1.00 37.50           C  
ATOM   3213  N   VAL B 177       6.371  35.031  -1.264  1.00 39.47           N  
ATOM   3214  CA  VAL B 177       5.938  35.062  -2.658  1.00 39.47           C  
ATOM   3215  C   VAL B 177       5.793  36.500  -3.119  1.00 39.47           C  
ATOM   3216  CB  VAL B 177       4.605  34.281  -2.857  1.00 39.47           C  
ATOM   3217  O   VAL B 177       6.090  36.812  -4.270  1.00 39.47           O  
ATOM   3218  CG1 VAL B 177       4.301  34.125  -4.344  1.00 39.47           C  
ATOM   3219  CG2 VAL B 177       4.656  32.938  -2.162  1.00 39.47           C  
ATOM   3220  N   THR B 178       4.992  37.219  -2.395  1.00 40.53           N  
ATOM   3221  CA  THR B 178       4.820  38.625  -2.828  1.00 40.53           C  
ATOM   3222  C   THR B 178       5.926  39.500  -2.256  1.00 40.53           C  
ATOM   3223  CB  THR B 178       3.447  39.156  -2.412  1.00 40.53           C  
ATOM   3224  O   THR B 178       6.594  39.125  -1.293  1.00 40.53           O  
ATOM   3225  CG2 THR B 178       2.322  38.469  -3.180  1.00 40.53           C  
ATOM   3226  OG1 THR B 178       3.256  38.938  -1.009  1.00 40.53           O  
ATOM   3227  N   GLY B 179       6.301  40.656  -3.074  1.00 39.56           N  
ATOM   3228  CA  GLY B 179       7.223  41.688  -2.664  1.00 39.56           C  
ATOM   3229  C   GLY B 179       7.031  42.125  -1.221  1.00 39.56           C  
ATOM   3230  O   GLY B 179       7.980  42.562  -0.563  1.00 39.56           O  
ATOM   3231  N   ASP B 180       5.676  42.438  -0.840  1.00 44.28           N  
ATOM   3232  CA  ASP B 180       5.457  43.031   0.472  1.00 44.28           C  
ATOM   3233  C   ASP B 180       5.504  42.000   1.574  1.00 44.28           C  
ATOM   3234  CB  ASP B 180       4.117  43.781   0.510  1.00 44.28           C  
ATOM   3235  O   ASP B 180       5.301  42.312   2.750  1.00 44.28           O  
ATOM   3236  CG  ASP B 180       4.113  45.031  -0.331  1.00 44.28           C  
ATOM   3237  OD1 ASP B 180       5.195  45.500  -0.771  1.00 44.28           O  
ATOM   3238  OD2 ASP B 180       3.016  45.594  -0.554  1.00 44.28           O  
ATOM   3239  N   GLY B 181       6.191  40.688   1.546  1.00 41.81           N  
ATOM   3240  CA  GLY B 181       6.582  39.625   2.467  1.00 41.81           C  
ATOM   3241  C   GLY B 181       5.402  38.875   3.035  1.00 41.81           C  
ATOM   3242  O   GLY B 181       5.547  38.125   4.004  1.00 41.81           O  
ATOM   3243  N   LEU B 182       4.109  39.188   2.834  1.00 42.09           N  
ATOM   3244  CA  LEU B 182       3.031  38.688   3.688  1.00 42.09           C  
ATOM   3245  C   LEU B 182       2.557  37.312   3.227  1.00 42.09           C  
ATOM   3246  CB  LEU B 182       1.857  39.688   3.691  1.00 42.09           C  
ATOM   3247  O   LEU B 182       2.029  36.531   4.023  1.00 42.09           O  
ATOM   3248  CG  LEU B 182       1.930  40.812   4.711  1.00 42.09           C  
ATOM   3249  CD1 LEU B 182       1.131  42.000   4.219  1.00 42.09           C  
ATOM   3250  CD2 LEU B 182       1.423  40.344   6.070  1.00 42.09           C  
ATOM   3251  N   ALA B 183       2.252  37.000   1.932  1.00 38.97           N  
ATOM   3252  CA  ALA B 183       1.628  35.781   1.491  1.00 38.97           C  
ATOM   3253  C   ALA B 183       2.682  34.719   1.139  1.00 38.97           C  
ATOM   3254  CB  ALA B 183       0.716  36.031   0.294  1.00 38.97           C  
ATOM   3255  O   ALA B 183       3.717  35.062   0.551  1.00 38.97           O  
ATOM   3256  N   GLU B 184       2.754  33.500   1.972  1.00 33.97           N  
ATOM   3257  CA  GLU B 184       3.721  32.438   1.731  1.00 33.97           C  
ATOM   3258  C   GLU B 184       3.264  31.531   0.600  1.00 33.97           C  
ATOM   3259  CB  GLU B 184       3.953  31.641   3.006  1.00 33.97           C  
ATOM   3260  O   GLU B 184       2.074  31.484   0.278  1.00 33.97           O  
ATOM   3261  CG  GLU B 184       4.629  32.406   4.121  1.00 33.97           C  
ATOM   3262  CD  GLU B 184       4.875  31.594   5.371  1.00 33.97           C  
ATOM   3263  OE1 GLU B 184       5.531  32.094   6.316  1.00 33.97           O  
ATOM   3264  OE2 GLU B 184       4.410  30.422   5.410  1.00 33.97           O  
ATOM   3265  N   PHE B 185       4.125  31.031  -0.281  1.00 36.59           N  
ATOM   3266  CA  PHE B 185       3.893  30.203  -1.463  1.00 36.59           C  
ATOM   3267  C   PHE B 185       2.920  29.078  -1.152  1.00 36.59           C  
ATOM   3268  CB  PHE B 185       5.211  29.641  -1.990  1.00 36.59           C  
ATOM   3269  O   PHE B 185       2.105  28.703  -1.997  1.00 36.59           O  
ATOM   3270  CG  PHE B 185       5.152  29.203  -3.430  1.00 36.59           C  
ATOM   3271  CD1 PHE B 185       4.980  27.859  -3.760  1.00 36.59           C  
ATOM   3272  CD2 PHE B 185       5.273  30.125  -4.453  1.00 36.59           C  
ATOM   3273  CE1 PHE B 185       4.926  27.453  -5.090  1.00 36.59           C  
ATOM   3274  CE2 PHE B 185       5.219  29.734  -5.785  1.00 36.59           C  
ATOM   3275  CZ  PHE B 185       5.047  28.391  -6.102  1.00 36.59           C  
ATOM   3276  N   GLY B 186       2.693  28.594   0.010  1.00 34.56           N  
ATOM   3277  CA  GLY B 186       1.785  27.547   0.462  1.00 34.56           C  
ATOM   3278  C   GLY B 186       0.325  27.938   0.371  1.00 34.56           C  
ATOM   3279  O   GLY B 186      -0.544  27.094   0.162  1.00 34.56           O  
ATOM   3280  N   ASP B 187      -0.163  29.062   0.494  1.00 38.31           N  
ATOM   3281  CA  ASP B 187      -1.531  29.578   0.507  1.00 38.31           C  
ATOM   3282  C   ASP B 187      -2.209  29.359  -0.846  1.00 38.31           C  
ATOM   3283  CB  ASP B 187      -1.548  31.062   0.880  1.00 38.31           C  
ATOM   3284  O   ASP B 187      -3.438  29.359  -0.935  1.00 38.31           O  
ATOM   3285  CG  ASP B 187      -1.188  31.312   2.334  1.00 38.31           C  
ATOM   3286  OD1 ASP B 187      -1.260  30.359   3.150  1.00 38.31           O  
ATOM   3287  OD2 ASP B 187      -0.835  32.469   2.668  1.00 38.31           O  
ATOM   3288  N   LEU B 188      -1.635  29.328  -1.826  1.00 32.56           N  
ATOM   3289  CA  LEU B 188      -2.217  29.312  -3.164  1.00 32.56           C  
ATOM   3290  C   LEU B 188      -2.457  27.891  -3.641  1.00 32.56           C  
ATOM   3291  CB  LEU B 188      -1.308  30.062  -4.152  1.00 32.56           C  
ATOM   3292  O   LEU B 188      -2.920  27.672  -4.766  1.00 32.56           O  
ATOM   3293  CG  LEU B 188      -1.227  31.578  -3.996  1.00 32.56           C  
ATOM   3294  CD1 LEU B 188       0.044  32.094  -4.648  1.00 32.56           C  
ATOM   3295  CD2 LEU B 188      -2.461  32.250  -4.594  1.00 32.56           C  
ATOM   3296  N   LEU B 189      -2.158  26.781  -2.982  1.00 29.97           N  
ATOM   3297  CA  LEU B 189      -2.250  25.391  -3.438  1.00 29.97           C  
ATOM   3298  C   LEU B 189      -3.627  24.812  -3.133  1.00 29.97           C  
ATOM   3299  CB  LEU B 189      -1.166  24.547  -2.777  1.00 29.97           C  
ATOM   3300  O   LEU B 189      -4.125  24.938  -2.012  1.00 29.97           O  
ATOM   3301  CG  LEU B 189       0.249  24.688  -3.338  1.00 29.97           C  
ATOM   3302  CD1 LEU B 189       1.275  24.188  -2.328  1.00 29.97           C  
ATOM   3303  CD2 LEU B 189       0.381  23.938  -4.660  1.00 29.97           C  
ATOM   3304  N   GLY B 190      -4.684  24.562  -4.137  1.00 31.53           N  
ATOM   3305  CA  GLY B 190      -6.039  24.031  -4.098  1.00 31.53           C  
ATOM   3306  C   GLY B 190      -6.113  22.641  -3.512  1.00 31.53           C  
ATOM   3307  O   GLY B 190      -5.086  22.000  -3.273  1.00 31.53           O  
ATOM   3308  N   ASP B 191      -7.480  22.016  -2.988  1.00 29.59           N  
ATOM   3309  CA  ASP B 191      -7.738  20.766  -2.279  1.00 29.59           C  
ATOM   3310  C   ASP B 191      -8.039  19.641  -3.254  1.00 29.59           C  
ATOM   3311  CB  ASP B 191      -8.898  20.938  -1.299  1.00 29.59           C  
ATOM   3312  O   ASP B 191      -8.383  19.875  -4.414  1.00 29.59           O  
ATOM   3313  CG  ASP B 191      -8.570  20.469   0.103  1.00 29.59           C  
ATOM   3314  OD1 ASP B 191      -7.543  19.781   0.287  1.00 29.59           O  
ATOM   3315  OD2 ASP B 191      -9.352  20.766   1.032  1.00 29.59           O  
ATOM   3316  N   VAL B 192      -7.672  18.188  -3.037  1.00 31.48           N  
ATOM   3317  CA  VAL B 192      -7.887  17.047  -3.920  1.00 31.48           C  
ATOM   3318  C   VAL B 192      -9.383  16.750  -4.016  1.00 31.48           C  
ATOM   3319  CB  VAL B 192      -7.117  15.805  -3.432  1.00 31.48           C  
ATOM   3320  O   VAL B 192     -10.062  16.641  -2.994  1.00 31.48           O  
ATOM   3321  CG1 VAL B 192      -7.379  14.617  -4.355  1.00 31.48           C  
ATOM   3322  CG2 VAL B 192      -5.621  16.094  -3.348  1.00 31.48           C  
ATOM   3323  N   ASP B 193     -10.023  16.906  -5.094  1.00 30.02           N  
ATOM   3324  CA  ASP B 193     -11.398  16.547  -5.438  1.00 30.02           C  
ATOM   3325  C   ASP B 193     -11.539  15.047  -5.641  1.00 30.02           C  
ATOM   3326  CB  ASP B 193     -11.844  17.297  -6.699  1.00 30.02           C  
ATOM   3327  O   ASP B 193     -10.977  14.484  -6.582  1.00 30.02           O  
ATOM   3328  CG  ASP B 193     -13.344  17.219  -6.926  1.00 30.02           C  
ATOM   3329  OD1 ASP B 193     -14.016  16.359  -6.324  1.00 30.02           O  
ATOM   3330  OD2 ASP B 193     -13.867  18.047  -7.719  1.00 30.02           O  
ATOM   3331  N   ASP B 194     -12.047  14.188  -4.781  1.00 32.12           N  
ATOM   3332  CA  ASP B 194     -12.242  12.734  -4.750  1.00 32.12           C  
ATOM   3333  C   ASP B 194     -12.906  12.250  -6.035  1.00 32.12           C  
ATOM   3334  CB  ASP B 194     -13.086  12.336  -3.535  1.00 32.12           C  
ATOM   3335  O   ASP B 194     -12.656  11.125  -6.480  1.00 32.12           O  
ATOM   3336  CG  ASP B 194     -12.297  12.359  -2.236  1.00 32.12           C  
ATOM   3337  OD1 ASP B 194     -11.055  12.312  -2.277  1.00 32.12           O  
ATOM   3338  OD2 ASP B 194     -12.938  12.430  -1.161  1.00 32.12           O  
ATOM   3339  N   ASP B 195     -13.883  12.875  -6.602  1.00 32.91           N  
ATOM   3340  CA  ASP B 195     -14.609  12.492  -7.809  1.00 32.91           C  
ATOM   3341  C   ASP B 195     -13.656  12.352  -9.000  1.00 32.91           C  
ATOM   3342  CB  ASP B 195     -15.695  13.523  -8.133  1.00 32.91           C  
ATOM   3343  O   ASP B 195     -13.930  11.578  -9.922  1.00 32.91           O  
ATOM   3344  CG  ASP B 195     -16.938  13.359  -7.266  1.00 32.91           C  
ATOM   3345  OD1 ASP B 195     -17.141  12.273  -6.680  1.00 32.91           O  
ATOM   3346  OD2 ASP B 195     -17.719  14.328  -7.176  1.00 32.91           O  
ATOM   3347  N   LEU B 196     -12.578  12.961  -9.039  1.00 32.75           N  
ATOM   3348  CA  LEU B 196     -11.641  13.000 -10.156  1.00 32.75           C  
ATOM   3349  C   LEU B 196     -10.742  11.766 -10.148  1.00 32.75           C  
ATOM   3350  CB  LEU B 196     -10.789  14.266 -10.102  1.00 32.75           C  
ATOM   3351  O   LEU B 196     -10.312  11.289 -11.203  1.00 32.75           O  
ATOM   3352  CG  LEU B 196     -11.141  15.367 -11.109  1.00 32.75           C  
ATOM   3353  CD1 LEU B 196     -11.367  16.688 -10.398  1.00 32.75           C  
ATOM   3354  CD2 LEU B 196     -10.047  15.492 -12.164  1.00 32.75           C  
ATOM   3355  N   GLU B 197     -10.492  11.055  -8.898  1.00 33.62           N  
ATOM   3356  CA  GLU B 197      -9.672   9.859  -8.773  1.00 33.62           C  
ATOM   3357  C   GLU B 197     -10.367   8.641  -9.367  1.00 33.62           C  
ATOM   3358  CB  GLU B 197      -9.320   9.594  -7.305  1.00 33.62           C  
ATOM   3359  O   GLU B 197      -9.719   7.762  -9.945  1.00 33.62           O  
ATOM   3360  CG  GLU B 197      -7.961  10.133  -6.887  1.00 33.62           C  
ATOM   3361  CD  GLU B 197      -7.582   9.773  -5.461  1.00 33.62           C  
ATOM   3362  OE1 GLU B 197      -6.469  10.133  -5.020  1.00 33.62           O  
ATOM   3363  OE2 GLU B 197      -8.406   9.117  -4.781  1.00 33.62           O  
ATOM   3364  N   SER B 198     -11.492   8.555  -9.367  1.00 36.62           N  
ATOM   3365  CA  SER B 198     -12.297   7.512  -9.992  1.00 36.62           C  
ATOM   3366  C   SER B 198     -12.195   7.566 -11.516  1.00 36.62           C  
ATOM   3367  CB  SER B 198     -13.758   7.641  -9.570  1.00 36.62           C  
ATOM   3368  O   SER B 198     -12.555   6.609 -12.195  1.00 36.62           O  
ATOM   3369  OG  SER B 198     -14.375   8.734 -10.219  1.00 36.62           O  
ATOM   3370  N   ILE B 199     -11.727   8.602 -11.992  1.00 37.84           N  
ATOM   3371  CA  ILE B 199     -11.719   8.781 -13.438  1.00 37.84           C  
ATOM   3372  C   ILE B 199     -10.609   7.930 -14.055  1.00 37.84           C  
ATOM   3373  CB  ILE B 199     -11.531  10.266 -13.828  1.00 37.84           C  
ATOM   3374  O   ILE B 199     -10.812   7.289 -15.094  1.00 37.84           O  
ATOM   3375  CG1 ILE B 199     -12.812  11.055 -13.523  1.00 37.84           C  
ATOM   3376  CG2 ILE B 199     -11.141  10.398 -15.297  1.00 37.84           C  
ATOM   3377  CD1 ILE B 199     -12.656  12.562 -13.672  1.00 37.84           C  
ATOM   3378  N   THR B 200      -9.430   7.785 -13.367  1.00 36.84           N  
ATOM   3379  CA  THR B 200      -8.320   6.988 -13.891  1.00 36.84           C  
ATOM   3380  C   THR B 200      -8.680   5.508 -13.898  1.00 36.84           C  
ATOM   3381  CB  THR B 200      -7.039   7.207 -13.070  1.00 36.84           C  
ATOM   3382  O   THR B 200      -8.406   4.801 -14.875  1.00 36.84           O  
ATOM   3383  CG2 THR B 200      -5.957   7.883 -13.906  1.00 36.84           C  
ATOM   3384  OG1 THR B 200      -7.340   8.031 -11.938  1.00 36.84           O  
ATOM   3385  N   ASP B 201      -9.172   5.070 -12.836  1.00 41.62           N  
ATOM   3386  CA  ASP B 201      -9.656   3.697 -12.852  1.00 41.62           C  
ATOM   3387  C   ASP B 201     -10.695   3.502 -13.961  1.00 41.62           C  
ATOM   3388  CB  ASP B 201     -10.258   3.318 -11.500  1.00 41.62           C  
ATOM   3389  O   ASP B 201     -10.656   2.506 -14.680  1.00 41.62           O  
ATOM   3390  CG  ASP B 201      -9.203   3.168 -10.406  1.00 41.62           C  
ATOM   3391  OD1 ASP B 201      -8.008   3.053 -10.734  1.00 41.62           O  
ATOM   3392  OD2 ASP B 201      -9.586   3.162  -9.219  1.00 41.62           O  
ATOM   3393  N   LYS B 202     -11.328   4.496 -14.039  1.00 46.56           N  
ATOM   3394  CA  LYS B 202     -12.359   4.434 -15.070  1.00 46.56           C  
ATOM   3395  C   LYS B 202     -11.742   4.406 -16.469  1.00 46.56           C  
ATOM   3396  CB  LYS B 202     -13.320   5.621 -14.945  1.00 46.56           C  
ATOM   3397  O   LYS B 202     -12.180   3.648 -17.328  1.00 46.56           O  
ATOM   3398  CG  LYS B 202     -14.406   5.426 -13.906  1.00 46.56           C  
ATOM   3399  CD  LYS B 202     -15.320   6.645 -13.812  1.00 46.56           C  
ATOM   3400  CE  LYS B 202     -16.328   6.516 -12.680  1.00 46.56           C  
ATOM   3401  NZ  LYS B 202     -17.156   7.746 -12.531  1.00 46.56           N  
ATOM   3402  N   LEU B 203     -10.719   5.145 -16.641  1.00 42.12           N  
ATOM   3403  CA  LEU B 203     -10.078   5.184 -17.953  1.00 42.12           C  
ATOM   3404  C   LEU B 203      -9.281   3.910 -18.203  1.00 42.12           C  
ATOM   3405  CB  LEU B 203      -9.156   6.406 -18.062  1.00 42.12           C  
ATOM   3406  O   LEU B 203      -9.312   3.363 -19.312  1.00 42.12           O  
ATOM   3407  CG  LEU B 203      -9.836   7.734 -18.391  1.00 42.12           C  
ATOM   3408  CD1 LEU B 203      -8.906   8.898 -18.062  1.00 42.12           C  
ATOM   3409  CD2 LEU B 203     -10.234   7.773 -19.859  1.00 42.12           C  
ATOM   3410  N   THR B 204      -8.609   3.365 -17.203  1.00 45.91           N  
ATOM   3411  CA  THR B 204      -7.879   2.111 -17.359  1.00 45.91           C  
ATOM   3412  C   THR B 204      -8.836   0.960 -17.656  1.00 45.91           C  
ATOM   3413  CB  THR B 204      -7.059   1.785 -16.094  1.00 45.91           C  
ATOM   3414  O   THR B 204      -8.586   0.150 -18.547  1.00 45.91           O  
ATOM   3415  CG2 THR B 204      -6.141   0.589 -16.328  1.00 45.91           C  
ATOM   3416  OG1 THR B 204      -6.262   2.924 -15.742  1.00 45.91           O  
ATOM   3417  N   VAL B 205      -9.859   1.045 -16.922  1.00 55.28           N  
ATOM   3418  CA  VAL B 205     -10.820  -0.026 -17.172  1.00 55.28           C  
ATOM   3419  C   VAL B 205     -11.398   0.111 -18.578  1.00 55.28           C  
ATOM   3420  CB  VAL B 205     -11.953  -0.020 -16.125  1.00 55.28           C  
ATOM   3421  O   VAL B 205     -11.648  -0.890 -19.250  1.00 55.28           O  
ATOM   3422  CG1 VAL B 205     -13.109  -0.915 -16.562  1.00 55.28           C  
ATOM   3423  CG2 VAL B 205     -11.430  -0.469 -14.758  1.00 55.28           C  
ATOM   3424  N   THR B 206     -11.375   1.321 -18.938  1.00 52.91           N  
ATOM   3425  CA  THR B 206     -11.914   1.527 -20.281  1.00 52.91           C  
ATOM   3426  C   THR B 206     -10.969   0.962 -21.328  1.00 52.91           C  
ATOM   3427  CB  THR B 206     -12.164   3.021 -20.547  1.00 52.91           C  
ATOM   3428  O   THR B 206     -11.406   0.267 -22.250  1.00 52.91           O  
ATOM   3429  CG2 THR B 206     -12.852   3.221 -21.906  1.00 52.91           C  
ATOM   3430  OG1 THR B 206     -13.000   3.559 -19.516  1.00 52.91           O  
ATOM   3431  N   ASP B 207      -9.688   1.200 -21.234  1.00 50.25           N  
ATOM   3432  CA  ASP B 207      -8.711   0.660 -22.172  1.00 50.25           C  
ATOM   3433  C   ASP B 207      -8.633  -0.860 -22.062  1.00 50.25           C  
ATOM   3434  CB  ASP B 207      -7.336   1.281 -21.938  1.00 50.25           C  
ATOM   3435  O   ASP B 207      -8.555  -1.557 -23.078  1.00 50.25           O  
ATOM   3436  CG  ASP B 207      -6.703   1.827 -23.203  1.00 50.25           C  
ATOM   3437  OD1 ASP B 207      -7.414   1.976 -24.219  1.00 50.25           O  
ATOM   3438  OD2 ASP B 207      -5.484   2.109 -23.188  1.00 50.25           O  
ATOM   3439  N   LEU B 208      -8.609  -1.385 -20.844  1.00 56.34           N  
ATOM   3440  CA  LEU B 208      -8.570  -2.834 -20.672  1.00 56.34           C  
ATOM   3441  C   LEU B 208      -9.844  -3.479 -21.219  1.00 56.34           C  
ATOM   3442  CB  LEU B 208      -8.383  -3.209 -19.203  1.00 56.34           C  
ATOM   3443  O   LEU B 208      -9.789  -4.562 -21.812  1.00 56.34           O  
ATOM   3444  CG  LEU B 208      -6.969  -3.057 -18.641  1.00 56.34           C  
ATOM   3445  CD1 LEU B 208      -6.992  -3.160 -17.125  1.00 56.34           C  
ATOM   3446  CD2 LEU B 208      -6.039  -4.105 -19.234  1.00 56.34           C  
ATOM   3447  N   LEU B 209     -10.703  -2.590 -21.016  1.00 60.69           N  
ATOM   3448  CA  LEU B 209     -11.953  -3.104 -21.562  1.00 60.69           C  
ATOM   3449  C   LEU B 209     -11.852  -3.246 -23.078  1.00 60.69           C  
ATOM   3450  CB  LEU B 209     -13.117  -2.182 -21.203  1.00 60.69           C  
ATOM   3451  O   LEU B 209     -12.414  -4.180 -23.656  1.00 60.69           O  
ATOM   3452  CG  LEU B 209     -13.844  -2.488 -19.891  1.00 60.69           C  
ATOM   3453  CD1 LEU B 209     -14.609  -1.264 -19.406  1.00 60.69           C  
ATOM   3454  CD2 LEU B 209     -14.781  -3.682 -20.062  1.00 60.69           C  
ATOM   3455  N   MET B 210     -11.039  -2.314 -23.609  1.00 54.47           N  
ATOM   3456  CA  MET B 210     -10.938  -2.330 -25.062  1.00 54.47           C  
ATOM   3457  C   MET B 210     -10.047  -3.479 -25.547  1.00 54.47           C  
ATOM   3458  CB  MET B 210     -10.391  -0.999 -25.578  1.00 54.47           C  
ATOM   3459  O   MET B 210     -10.047  -3.822 -26.719  1.00 54.47           O  
ATOM   3460  CG  MET B 210     -11.359   0.163 -25.438  1.00 54.47           C  
ATOM   3461  SD  MET B 210     -12.844  -0.013 -26.500  1.00 54.47           S  
ATOM   3462  CE  MET B 210     -12.711   1.511 -27.484  1.00 54.47           C  
ATOM   3463  N   ARG B 211      -9.234  -4.074 -24.625  1.00 54.22           N  
ATOM   3464  CA  ARG B 211      -8.422  -5.230 -24.984  1.00 54.22           C  
ATOM   3465  C   ARG B 211      -9.227  -6.523 -24.891  1.00 54.22           C  
ATOM   3466  CB  ARG B 211      -7.188  -5.316 -24.078  1.00 54.22           C  
ATOM   3467  O   ARG B 211      -8.781  -7.570 -25.359  1.00 54.22           O  
ATOM   3468  CG  ARG B 211      -6.184  -4.195 -24.297  1.00 54.22           C  
ATOM   3469  CD  ARG B 211      -4.906  -4.422 -23.484  1.00 54.22           C  
ATOM   3470  NE  ARG B 211      -3.885  -3.430 -23.812  1.00 54.22           N  
ATOM   3471  NH1 ARG B 211      -2.170  -4.539 -22.734  1.00 54.22           N  
ATOM   3472  NH2 ARG B 211      -1.765  -2.549 -23.797  1.00 54.22           N  
ATOM   3473  CZ  ARG B 211      -2.609  -3.508 -23.453  1.00 54.22           C  
ATOM   3474  N   LEU B 212     -10.320  -6.344 -24.359  1.00 60.19           N  
ATOM   3475  CA  LEU B 212     -11.188  -7.516 -24.281  1.00 60.19           C  
ATOM   3476  C   LEU B 212     -11.945  -7.719 -25.594  1.00 60.19           C  
ATOM   3477  CB  LEU B 212     -12.180  -7.375 -23.125  1.00 60.19           C  
ATOM   3478  O   LEU B 212     -12.203  -6.758 -26.312  1.00 60.19           O  
ATOM   3479  CG  LEU B 212     -11.602  -7.527 -21.719  1.00 60.19           C  
ATOM   3480  CD1 LEU B 212     -12.578  -6.969 -20.688  1.00 60.19           C  
ATOM   3481  CD2 LEU B 212     -11.289  -8.992 -21.422  1.00 60.19           C  
ATOM   3482  N   PRO B 213     -12.195  -8.898 -26.000  1.00 61.78           N  
ATOM   3483  CA  PRO B 213     -13.031  -9.109 -27.172  1.00 61.78           C  
ATOM   3484  C   PRO B 213     -14.359  -8.352 -27.109  1.00 61.78           C  
ATOM   3485  CB  PRO B 213     -13.273 -10.625 -27.172  1.00 61.78           C  
ATOM   3486  O   PRO B 213     -14.867  -8.102 -26.016  1.00 61.78           O  
ATOM   3487  CG  PRO B 213     -12.297 -11.164 -26.172  1.00 61.78           C  
ATOM   3488  CD  PRO B 213     -11.797 -10.023 -25.344  1.00 61.78           C  
ATOM   3489  N   ALA B 214     -14.781  -7.883 -28.422  1.00 60.00           N  
ATOM   3490  CA  ALA B 214     -15.977  -7.066 -28.562  1.00 60.00           C  
ATOM   3491  C   ALA B 214     -17.141  -7.641 -27.750  1.00 60.00           C  
ATOM   3492  CB  ALA B 214     -16.375  -6.949 -30.031  1.00 60.00           C  
ATOM   3493  O   ALA B 214     -17.922  -6.891 -27.156  1.00 60.00           O  
ATOM   3494  N   ARG B 215     -17.125  -9.039 -27.750  1.00 65.38           N  
ATOM   3495  CA  ARG B 215     -18.250  -9.625 -27.031  1.00 65.38           C  
ATOM   3496  C   ARG B 215     -18.125  -9.336 -25.531  1.00 65.38           C  
ATOM   3497  CB  ARG B 215     -18.312 -11.133 -27.266  1.00 65.38           C  
ATOM   3498  O   ARG B 215     -19.109  -8.961 -24.891  1.00 65.38           O  
ATOM   3499  CG  ARG B 215     -19.562 -11.789 -26.703  1.00 65.38           C  
ATOM   3500  CD  ARG B 215     -19.594 -13.281 -26.969  1.00 65.38           C  
ATOM   3501  NE  ARG B 215     -20.438 -13.992 -26.016  1.00 65.38           N  
ATOM   3502  NH1 ARG B 215     -19.969 -16.094 -26.844  1.00 65.38           N  
ATOM   3503  NH2 ARG B 215     -21.391 -15.852 -25.062  1.00 65.38           N  
ATOM   3504  CZ  ARG B 215     -20.594 -15.312 -25.969  1.00 65.38           C  
ATOM   3505  N   GLU B 216     -16.812  -9.500 -24.938  1.00 64.38           N  
ATOM   3506  CA  GLU B 216     -16.609  -9.273 -23.516  1.00 64.38           C  
ATOM   3507  C   GLU B 216     -16.750  -7.793 -23.156  1.00 64.38           C  
ATOM   3508  CB  GLU B 216     -15.227  -9.781 -23.078  1.00 64.38           C  
ATOM   3509  O   GLU B 216     -17.312  -7.445 -22.109  1.00 64.38           O  
ATOM   3510  CG  GLU B 216     -15.125 -11.297 -23.000  1.00 64.38           C  
ATOM   3511  CD  GLU B 216     -14.906 -11.953 -24.359  1.00 64.38           C  
ATOM   3512  OE1 GLU B 216     -14.789 -13.203 -24.406  1.00 64.38           O  
ATOM   3513  OE2 GLU B 216     -14.859 -11.219 -25.359  1.00 64.38           O  
ATOM   3514  N   ARG B 217     -16.359  -6.965 -24.000  1.00 61.31           N  
ATOM   3515  CA  ARG B 217     -16.562  -5.535 -23.781  1.00 61.31           C  
ATOM   3516  C   ARG B 217     -18.047  -5.199 -23.734  1.00 61.31           C  
ATOM   3517  CB  ARG B 217     -15.875  -4.727 -24.891  1.00 61.31           C  
ATOM   3518  O   ARG B 217     -18.484  -4.426 -22.891  1.00 61.31           O  
ATOM   3519  CG  ARG B 217     -14.648  -3.963 -24.422  1.00 61.31           C  
ATOM   3520  CD  ARG B 217     -14.102  -3.045 -25.500  1.00 61.31           C  
ATOM   3521  NE  ARG B 217     -13.773  -3.783 -26.719  1.00 61.31           N  
ATOM   3522  NH1 ARG B 217     -12.914  -1.957 -27.844  1.00 61.31           N  
ATOM   3523  NH2 ARG B 217     -12.969  -4.012 -28.859  1.00 61.31           N  
ATOM   3524  CZ  ARG B 217     -13.219  -3.248 -27.797  1.00 61.31           C  
ATOM   3525  N   ARG B 218     -18.719  -5.648 -24.734  1.00 65.81           N  
ATOM   3526  CA  ARG B 218     -20.156  -5.387 -24.781  1.00 65.81           C  
ATOM   3527  C   ARG B 218     -20.844  -5.906 -23.531  1.00 65.81           C  
ATOM   3528  CB  ARG B 218     -20.781  -6.020 -26.031  1.00 65.81           C  
ATOM   3529  O   ARG B 218     -21.734  -5.242 -22.984  1.00 65.81           O  
ATOM   3530  CG  ARG B 218     -22.141  -5.457 -26.391  1.00 65.81           C  
ATOM   3531  CD  ARG B 218     -22.641  -6.012 -27.703  1.00 65.81           C  
ATOM   3532  NE  ARG B 218     -24.000  -5.562 -28.000  1.00 65.81           N  
ATOM   3533  NH1 ARG B 218     -24.203  -6.758 -29.969  1.00 65.81           N  
ATOM   3534  NH2 ARG B 218     -25.938  -5.453 -29.219  1.00 65.81           N  
ATOM   3535  CZ  ARG B 218     -24.719  -5.926 -29.062  1.00 65.81           C  
ATOM   3536  N   MET B 219     -20.375  -7.102 -23.031  1.00 67.25           N  
ATOM   3537  CA  MET B 219     -20.969  -7.656 -21.812  1.00 67.25           C  
ATOM   3538  C   MET B 219     -20.688  -6.758 -20.625  1.00 67.25           C  
ATOM   3539  CB  MET B 219     -20.422  -9.062 -21.547  1.00 67.25           C  
ATOM   3540  O   MET B 219     -21.578  -6.496 -19.812  1.00 67.25           O  
ATOM   3541  CG  MET B 219     -21.438 -10.164 -21.797  1.00 67.25           C  
ATOM   3542  SD  MET B 219     -20.781 -11.836 -21.406  1.00 67.25           S  
ATOM   3543  CE  MET B 219     -20.141 -11.539 -19.734  1.00 67.25           C  
ATOM   3544  N   LEU B 220     -19.406  -6.219 -20.594  1.00 64.31           N  
ATOM   3545  CA  LEU B 220     -19.016  -5.352 -19.484  1.00 64.31           C  
ATOM   3546  C   LEU B 220     -19.766  -4.027 -19.531  1.00 64.31           C  
ATOM   3547  CB  LEU B 220     -17.500  -5.094 -19.500  1.00 64.31           C  
ATOM   3548  O   LEU B 220     -20.203  -3.512 -18.500  1.00 64.31           O  
ATOM   3549  CG  LEU B 220     -16.625  -6.234 -19.000  1.00 64.31           C  
ATOM   3550  CD1 LEU B 220     -15.164  -5.984 -19.391  1.00 64.31           C  
ATOM   3551  CD2 LEU B 220     -16.750  -6.398 -17.500  1.00 64.31           C  
ATOM   3552  N   ALA B 221     -19.859  -3.453 -20.625  1.00 60.47           N  
ATOM   3553  CA  ALA B 221     -20.625  -2.215 -20.797  1.00 60.47           C  
ATOM   3554  C   ALA B 221     -22.078  -2.402 -20.406  1.00 60.47           C  
ATOM   3555  CB  ALA B 221     -20.516  -1.727 -22.234  1.00 60.47           C  
ATOM   3556  O   ALA B 221     -22.672  -1.544 -19.734  1.00 60.47           O  
ATOM   3557  N   MET B 222     -22.656  -3.512 -20.875  1.00 67.38           N  
ATOM   3558  CA  MET B 222     -24.062  -3.744 -20.531  1.00 67.38           C  
ATOM   3559  C   MET B 222     -24.234  -3.887 -19.016  1.00 67.38           C  
ATOM   3560  CB  MET B 222     -24.578  -4.992 -21.234  1.00 67.38           C  
ATOM   3561  O   MET B 222     -25.203  -3.381 -18.453  1.00 67.38           O  
ATOM   3562  CG  MET B 222     -24.766  -4.816 -22.734  1.00 67.38           C  
ATOM   3563  SD  MET B 222     -25.609  -6.254 -23.516  1.00 67.38           S  
ATOM   3564  CE  MET B 222     -24.219  -7.414 -23.609  1.00 67.38           C  
ATOM   3565  N   ARG B 223     -23.234  -4.578 -18.422  1.00 62.81           N  
ATOM   3566  CA  ARG B 223     -23.344  -4.867 -17.000  1.00 62.81           C  
ATOM   3567  C   ARG B 223     -23.094  -3.611 -16.172  1.00 62.81           C  
ATOM   3568  CB  ARG B 223     -22.359  -5.965 -16.594  1.00 62.81           C  
ATOM   3569  O   ARG B 223     -23.875  -3.295 -15.273  1.00 62.81           O  
ATOM   3570  CG  ARG B 223     -22.406  -6.328 -15.125  1.00 62.81           C  
ATOM   3571  CD  ARG B 223     -23.750  -6.906 -14.734  1.00 62.81           C  
ATOM   3572  NE  ARG B 223     -23.797  -7.281 -13.320  1.00 62.81           N  
ATOM   3573  NH1 ARG B 223     -25.703  -6.074 -12.836  1.00 62.81           N  
ATOM   3574  NH2 ARG B 223     -24.656  -7.285 -11.195  1.00 62.81           N  
ATOM   3575  CZ  ARG B 223     -24.719  -6.879 -12.453  1.00 62.81           C  
ATOM   3576  N   PHE B 224     -21.984  -2.844 -16.562  1.00 62.03           N  
ATOM   3577  CA  PHE B 224     -21.531  -1.814 -15.625  1.00 62.03           C  
ATOM   3578  C   PHE B 224     -21.984  -0.433 -16.094  1.00 62.03           C  
ATOM   3579  CB  PHE B 224     -20.016  -1.852 -15.469  1.00 62.03           C  
ATOM   3580  O   PHE B 224     -22.125   0.485 -15.273  1.00 62.03           O  
ATOM   3581  CG  PHE B 224     -19.500  -3.086 -14.773  1.00 62.03           C  
ATOM   3582  CD1 PHE B 224     -19.656  -3.244 -13.398  1.00 62.03           C  
ATOM   3583  CD2 PHE B 224     -18.859  -4.086 -15.492  1.00 62.03           C  
ATOM   3584  CE1 PHE B 224     -19.188  -4.387 -12.758  1.00 62.03           C  
ATOM   3585  CE2 PHE B 224     -18.391  -5.230 -14.852  1.00 62.03           C  
ATOM   3586  CZ  PHE B 224     -18.547  -5.379 -13.484  1.00 62.03           C  
ATOM   3587  N   TYR B 225     -22.234  -0.214 -17.281  1.00 54.03           N  
ATOM   3588  CA  TYR B 225     -22.766   1.055 -17.766  1.00 54.03           C  
ATOM   3589  C   TYR B 225     -24.250   0.959 -18.031  1.00 54.03           C  
ATOM   3590  CB  TYR B 225     -22.031   1.481 -19.047  1.00 54.03           C  
ATOM   3591  O   TYR B 225     -25.016   1.882 -17.703  1.00 54.03           O  
ATOM   3592  CG  TYR B 225     -21.922   2.977 -19.203  1.00 54.03           C  
ATOM   3593  CD1 TYR B 225     -22.828   3.680 -20.000  1.00 54.03           C  
ATOM   3594  CD2 TYR B 225     -20.906   3.691 -18.578  1.00 54.03           C  
ATOM   3595  CE1 TYR B 225     -22.719   5.059 -20.156  1.00 54.03           C  
ATOM   3596  CE2 TYR B 225     -20.797   5.070 -18.719  1.00 54.03           C  
ATOM   3597  OH  TYR B 225     -21.609   7.109 -19.672  1.00 54.03           O  
ATOM   3598  CZ  TYR B 225     -21.703   5.742 -19.516  1.00 54.03           C  
ATOM   3599  N   GLY B 226     -24.703  -0.101 -18.500  1.00 59.09           N  
ATOM   3600  CA  GLY B 226     -26.125  -0.238 -18.844  1.00 59.09           C  
ATOM   3601  C   GLY B 226     -26.969  -0.731 -17.688  1.00 59.09           C  
ATOM   3602  O   GLY B 226     -28.188  -0.758 -17.781  1.00 59.09           O  
ATOM   3603  N   ASN B 227     -26.328  -1.084 -16.688  1.00 60.91           N  
ATOM   3604  CA  ASN B 227     -26.984  -1.608 -15.492  1.00 60.91           C  
ATOM   3605  C   ASN B 227     -27.922  -2.766 -15.828  1.00 60.91           C  
ATOM   3606  CB  ASN B 227     -27.750  -0.499 -14.766  1.00 60.91           C  
ATOM   3607  O   ASN B 227     -29.031  -2.850 -15.289  1.00 60.91           O  
ATOM   3608  CG  ASN B 227     -27.312  -0.343 -13.320  1.00 60.91           C  
ATOM   3609  ND2 ASN B 227     -28.031   0.495 -12.578  1.00 60.91           N  
ATOM   3610  OD1 ASN B 227     -26.359  -0.969 -12.875  1.00 60.91           O  
ATOM   3611  N   ARG B 228     -27.406  -3.453 -16.859  1.00 70.25           N  
ATOM   3612  CA  ARG B 228     -28.219  -4.605 -17.203  1.00 70.25           C  
ATOM   3613  C   ARG B 228     -27.859  -5.816 -16.359  1.00 70.25           C  
ATOM   3614  CB  ARG B 228     -28.062  -4.945 -18.688  1.00 70.25           C  
ATOM   3615  O   ARG B 228     -26.703  -5.988 -15.961  1.00 70.25           O  
ATOM   3616  CG  ARG B 228     -28.531  -3.854 -19.625  1.00 70.25           C  
ATOM   3617  CD  ARG B 228     -29.266  -4.426 -20.844  1.00 70.25           C  
ATOM   3618  NE  ARG B 228     -29.719  -3.375 -21.750  1.00 70.25           N  
ATOM   3619  NH1 ARG B 228     -30.578  -4.820 -23.328  1.00 70.25           N  
ATOM   3620  NH2 ARG B 228     -30.703  -2.557 -23.656  1.00 70.25           N  
ATOM   3621  CZ  ARG B 228     -30.328  -3.588 -22.906  1.00 70.25           C  
ATOM   3622  N   THR B 229     -28.844  -6.570 -16.047  1.00 73.69           N  
ATOM   3623  CA  THR B 229     -28.641  -7.793 -15.281  1.00 73.69           C  
ATOM   3624  C   THR B 229     -27.969  -8.859 -16.141  1.00 73.69           C  
ATOM   3625  CB  THR B 229     -29.969  -8.344 -14.734  1.00 73.69           C  
ATOM   3626  O   THR B 229     -27.953  -8.758 -17.359  1.00 73.69           O  
ATOM   3627  CG2 THR B 229     -30.703  -7.297 -13.898  1.00 73.69           C  
ATOM   3628  OG1 THR B 229     -30.812  -8.727 -15.836  1.00 73.69           O  
ATOM   3629  N   GLN B 230     -27.188  -9.750 -15.414  1.00 69.88           N  
ATOM   3630  CA  GLN B 230     -26.531 -10.828 -16.156  1.00 69.88           C  
ATOM   3631  C   GLN B 230     -27.531 -11.609 -17.000  1.00 69.88           C  
ATOM   3632  CB  GLN B 230     -25.797 -11.766 -15.195  1.00 69.88           C  
ATOM   3633  O   GLN B 230     -27.203 -12.086 -18.078  1.00 69.88           O  
ATOM   3634  CG  GLN B 230     -24.594 -11.133 -14.516  1.00 69.88           C  
ATOM   3635  CD  GLN B 230     -23.875 -12.094 -13.586  1.00 69.88           C  
ATOM   3636  NE2 GLN B 230     -22.797 -11.617 -12.953  1.00 69.88           N  
ATOM   3637  OE1 GLN B 230     -24.281 -13.250 -13.430  1.00 69.88           O  
ATOM   3638  N   ALA B 231     -28.734 -11.656 -16.500  1.00 78.50           N  
ATOM   3639  CA  ALA B 231     -29.766 -12.328 -17.281  1.00 78.50           C  
ATOM   3640  C   ALA B 231     -30.125 -11.523 -18.516  1.00 78.50           C  
ATOM   3641  CB  ALA B 231     -31.000 -12.570 -16.422  1.00 78.50           C  
ATOM   3642  O   ALA B 231     -30.297 -12.078 -19.609  1.00 78.50           O  
ATOM   3643  N   GLU B 232     -30.219 -10.195 -18.375  1.00 80.19           N  
ATOM   3644  CA  GLU B 232     -30.516  -9.336 -19.516  1.00 80.19           C  
ATOM   3645  C   GLU B 232     -29.359  -9.328 -20.516  1.00 80.19           C  
ATOM   3646  CB  GLU B 232     -30.812  -7.906 -19.047  1.00 80.19           C  
ATOM   3647  O   GLU B 232     -29.594  -9.344 -21.734  1.00 80.19           O  
ATOM   3648  CG  GLU B 232     -32.156  -7.762 -18.328  1.00 80.19           C  
ATOM   3649  CD  GLU B 232     -32.312  -6.402 -17.672  1.00 80.19           C  
ATOM   3650  OE1 GLU B 232     -33.469  -6.039 -17.328  1.00 80.19           O  
ATOM   3651  OE2 GLU B 232     -31.312  -5.695 -17.484  1.00 80.19           O  
ATOM   3652  N   ILE B 233     -28.266  -9.516 -20.000  1.00 75.44           N  
ATOM   3653  CA  ILE B 233     -27.094  -9.562 -20.875  1.00 75.44           C  
ATOM   3654  C   ILE B 233     -27.062 -10.898 -21.609  1.00 75.44           C  
ATOM   3655  CB  ILE B 233     -25.781  -9.367 -20.078  1.00 75.44           C  
ATOM   3656  O   ILE B 233     -26.766 -10.945 -22.812  1.00 75.44           O  
ATOM   3657  CG1 ILE B 233     -25.766  -7.969 -19.438  1.00 75.44           C  
ATOM   3658  CG2 ILE B 233     -24.562  -9.578 -20.969  1.00 75.44           C  
ATOM   3659  CD1 ILE B 233     -24.594  -7.754 -18.469  1.00 75.44           C  
ATOM   3660  N   ALA B 234     -27.375 -11.906 -20.969  1.00 77.31           N  
ATOM   3661  CA  ALA B 234     -27.422 -13.242 -21.562  1.00 77.31           C  
ATOM   3662  C   ALA B 234     -28.453 -13.305 -22.688  1.00 77.31           C  
ATOM   3663  CB  ALA B 234     -27.703 -14.297 -20.500  1.00 77.31           C  
ATOM   3664  O   ALA B 234     -28.203 -13.891 -23.750  1.00 77.31           O  
ATOM   3665  N   ALA B 235     -29.547 -12.656 -22.328  1.00 80.88           N  
ATOM   3666  CA  ALA B 235     -30.578 -12.641 -23.359  1.00 80.88           C  
ATOM   3667  C   ALA B 235     -30.141 -11.836 -24.578  1.00 80.88           C  
ATOM   3668  CB  ALA B 235     -31.875 -12.062 -22.781  1.00 80.88           C  
ATOM   3669  O   ALA B 235     -30.375 -12.250 -25.719  1.00 80.88           O  
ATOM   3670  N   GLU B 236     -29.453 -10.734 -24.359  1.00 77.00           N  
ATOM   3671  CA  GLU B 236     -29.031  -9.867 -25.453  1.00 77.00           C  
ATOM   3672  C   GLU B 236     -27.906 -10.500 -26.266  1.00 77.00           C  
ATOM   3673  CB  GLU B 236     -28.578  -8.500 -24.922  1.00 77.00           C  
ATOM   3674  O   GLU B 236     -27.859 -10.375 -27.484  1.00 77.00           O  
ATOM   3675  CG  GLU B 236     -28.547  -7.406 -25.969  1.00 77.00           C  
ATOM   3676  CD  GLU B 236     -29.031  -6.062 -25.453  1.00 77.00           C  
ATOM   3677  OE1 GLU B 236     -29.000  -5.070 -26.219  1.00 77.00           O  
ATOM   3678  OE2 GLU B 236     -29.453  -6.000 -24.281  1.00 77.00           O  
ATOM   3679  N   LEU B 237     -27.078 -11.273 -25.609  1.00 70.19           N  
ATOM   3680  CA  LEU B 237     -25.922 -11.852 -26.297  1.00 70.19           C  
ATOM   3681  C   LEU B 237     -26.219 -13.266 -26.766  1.00 70.19           C  
ATOM   3682  CB  LEU B 237     -24.688 -11.844 -25.391  1.00 70.19           C  
ATOM   3683  O   LEU B 237     -25.422 -13.875 -27.469  1.00 70.19           O  
ATOM   3684  CG  LEU B 237     -24.062 -10.484 -25.094  1.00 70.19           C  
ATOM   3685  CD1 LEU B 237     -23.125 -10.570 -23.891  1.00 70.19           C  
ATOM   3686  CD2 LEU B 237     -23.312  -9.969 -26.328  1.00 70.19           C  
ATOM   3687  N   GLY B 238     -27.422 -13.781 -26.562  1.00 79.00           N  
ATOM   3688  CA  GLY B 238     -27.828 -15.117 -26.953  1.00 79.00           C  
ATOM   3689  C   GLY B 238     -27.016 -16.203 -26.281  1.00 79.00           C  
ATOM   3690  O   GLY B 238     -26.688 -17.219 -26.922  1.00 79.00           O  
ATOM   3691  N   ILE B 239     -26.438 -15.930 -25.219  1.00 73.50           N  
ATOM   3692  CA  ILE B 239     -25.688 -16.922 -24.453  1.00 73.50           C  
ATOM   3693  C   ILE B 239     -26.359 -17.172 -23.109  1.00 73.50           C  
ATOM   3694  CB  ILE B 239     -24.219 -16.484 -24.250  1.00 73.50           C  
ATOM   3695  O   ILE B 239     -27.297 -16.453 -22.750  1.00 73.50           O  
ATOM   3696  CG1 ILE B 239     -24.172 -15.078 -23.641  1.00 73.50           C  
ATOM   3697  CG2 ILE B 239     -23.453 -16.531 -25.562  1.00 73.50           C  
ATOM   3698  CD1 ILE B 239     -22.766 -14.625 -23.250  1.00 73.50           C  
ATOM   3699  N   SER B 240     -26.172 -18.328 -22.406  1.00 71.31           N  
ATOM   3700  CA  SER B 240     -26.766 -18.609 -21.109  1.00 71.31           C  
ATOM   3701  C   SER B 240     -26.297 -17.625 -20.047  1.00 71.31           C  
ATOM   3702  CB  SER B 240     -26.438 -20.047 -20.656  1.00 71.31           C  
ATOM   3703  O   SER B 240     -25.219 -17.031 -20.188  1.00 71.31           O  
ATOM   3704  OG  SER B 240     -25.078 -20.156 -20.281  1.00 71.31           O  
ATOM   3705  N   GLN B 241     -27.156 -17.344 -19.203  1.00 67.38           N  
ATOM   3706  CA  GLN B 241     -26.797 -16.469 -18.094  1.00 67.38           C  
ATOM   3707  C   GLN B 241     -25.516 -16.922 -17.422  1.00 67.38           C  
ATOM   3708  CB  GLN B 241     -27.938 -16.422 -17.062  1.00 67.38           C  
ATOM   3709  O   GLN B 241     -24.688 -16.109 -17.016  1.00 67.38           O  
ATOM   3710  CG  GLN B 241     -27.734 -15.383 -15.969  1.00 67.38           C  
ATOM   3711  CD  GLN B 241     -28.641 -15.609 -14.773  1.00 67.38           C  
ATOM   3712  NE2 GLN B 241     -28.312 -14.961 -13.656  1.00 67.38           N  
ATOM   3713  OE1 GLN B 241     -29.609 -16.359 -14.852  1.00 67.38           O  
ATOM   3714  N   MET B 242     -25.312 -18.188 -17.391  1.00 63.97           N  
ATOM   3715  CA  MET B 242     -24.109 -18.750 -16.766  1.00 63.97           C  
ATOM   3716  C   MET B 242     -22.859 -18.391 -17.594  1.00 63.97           C  
ATOM   3717  CB  MET B 242     -24.219 -20.266 -16.625  1.00 63.97           C  
ATOM   3718  O   MET B 242     -21.797 -18.125 -17.031  1.00 63.97           O  
ATOM   3719  CG  MET B 242     -23.625 -20.797 -15.320  1.00 63.97           C  
ATOM   3720  SD  MET B 242     -23.750 -22.625 -15.188  1.00 63.97           S  
ATOM   3721  CE  MET B 242     -22.641 -23.109 -16.531  1.00 63.97           C  
ATOM   3722  N   HIS B 243     -22.922 -18.484 -19.000  1.00 68.69           N  
ATOM   3723  CA  HIS B 243     -21.828 -18.094 -19.891  1.00 68.69           C  
ATOM   3724  C   HIS B 243     -21.500 -16.609 -19.734  1.00 68.69           C  
ATOM   3725  CB  HIS B 243     -22.172 -18.406 -21.344  1.00 68.69           C  
ATOM   3726  O   HIS B 243     -20.312 -16.234 -19.734  1.00 68.69           O  
ATOM   3727  CG  HIS B 243     -20.984 -18.750 -22.188  1.00 68.69           C  
ATOM   3728  CD2 HIS B 243     -19.766 -18.172 -22.266  1.00 68.69           C  
ATOM   3729  ND1 HIS B 243     -20.984 -19.797 -23.078  1.00 68.69           N  
ATOM   3730  CE1 HIS B 243     -19.812 -19.859 -23.688  1.00 68.69           C  
ATOM   3731  NE2 HIS B 243     -19.047 -18.891 -23.203  1.00 68.69           N  
ATOM   3732  N   VAL B 244     -22.578 -15.828 -19.594  1.00 69.31           N  
ATOM   3733  CA  VAL B 244     -22.344 -14.406 -19.359  1.00 69.31           C  
ATOM   3734  C   VAL B 244     -21.562 -14.227 -18.062  1.00 69.31           C  
ATOM   3735  CB  VAL B 244     -23.656 -13.602 -19.312  1.00 69.31           C  
ATOM   3736  O   VAL B 244     -20.594 -13.469 -18.016  1.00 69.31           O  
ATOM   3737  CG1 VAL B 244     -23.391 -12.172 -18.828  1.00 69.31           C  
ATOM   3738  CG2 VAL B 244     -24.328 -13.594 -20.672  1.00 69.31           C  
ATOM   3739  N   SER B 245     -22.078 -14.914 -17.109  1.00 65.31           N  
ATOM   3740  CA  SER B 245     -21.422 -14.789 -15.812  1.00 65.31           C  
ATOM   3741  C   SER B 245     -19.953 -15.203 -15.891  1.00 65.31           C  
ATOM   3742  CB  SER B 245     -22.141 -15.641 -14.773  1.00 65.31           C  
ATOM   3743  O   SER B 245     -19.094 -14.539 -15.328  1.00 65.31           O  
ATOM   3744  OG  SER B 245     -21.609 -15.406 -13.477  1.00 65.31           O  
ATOM   3745  N   ARG B 246     -19.625 -16.219 -16.547  1.00 62.34           N  
ATOM   3746  CA  ARG B 246     -18.250 -16.688 -16.688  1.00 62.34           C  
ATOM   3747  C   ARG B 246     -17.406 -15.695 -17.484  1.00 62.34           C  
ATOM   3748  CB  ARG B 246     -18.219 -18.062 -17.375  1.00 62.34           C  
ATOM   3749  O   ARG B 246     -16.266 -15.422 -17.125  1.00 62.34           O  
ATOM   3750  CG  ARG B 246     -18.172 -19.234 -16.422  1.00 62.34           C  
ATOM   3751  CD  ARG B 246     -18.109 -20.562 -17.156  1.00 62.34           C  
ATOM   3752  NE  ARG B 246     -18.344 -21.688 -16.250  1.00 62.34           N  
ATOM   3753  NH1 ARG B 246     -18.234 -23.297 -17.906  1.00 62.34           N  
ATOM   3754  NH2 ARG B 246     -18.625 -23.906 -15.734  1.00 62.34           N  
ATOM   3755  CZ  ARG B 246     -18.406 -22.969 -16.641  1.00 62.34           C  
ATOM   3756  N   LEU B 247     -18.000 -15.203 -18.656  1.00 64.06           N  
ATOM   3757  CA  LEU B 247     -17.281 -14.242 -19.500  1.00 64.06           C  
ATOM   3758  C   LEU B 247     -17.031 -12.945 -18.734  1.00 64.06           C  
ATOM   3759  CB  LEU B 247     -18.062 -13.961 -20.781  1.00 64.06           C  
ATOM   3760  O   LEU B 247     -15.953 -12.359 -18.844  1.00 64.06           O  
ATOM   3761  CG  LEU B 247     -17.766 -14.867 -21.969  1.00 64.06           C  
ATOM   3762  CD1 LEU B 247     -19.000 -14.984 -22.859  1.00 64.06           C  
ATOM   3763  CD2 LEU B 247     -16.578 -14.336 -22.766  1.00 64.06           C  
ATOM   3764  N   LEU B 248     -18.094 -12.555 -17.984  1.00 67.69           N  
ATOM   3765  CA  LEU B 248     -17.906 -11.344 -17.188  1.00 67.69           C  
ATOM   3766  C   LEU B 248     -16.859 -11.562 -16.109  1.00 67.69           C  
ATOM   3767  CB  LEU B 248     -19.234 -10.930 -16.547  1.00 67.69           C  
ATOM   3768  O   LEU B 248     -16.016 -10.695 -15.875  1.00 67.69           O  
ATOM   3769  CG  LEU B 248     -20.047  -9.859 -17.297  1.00 67.69           C  
ATOM   3770  CD1 LEU B 248     -21.516  -9.938 -16.891  1.00 67.69           C  
ATOM   3771  CD2 LEU B 248     -19.469  -8.477 -17.016  1.00 67.69           C  
ATOM   3772  N   SER B 249     -16.953 -12.680 -15.594  1.00 63.19           N  
ATOM   3773  CA  SER B 249     -15.969 -12.984 -14.562  1.00 63.19           C  
ATOM   3774  C   SER B 249     -14.555 -13.047 -15.133  1.00 63.19           C  
ATOM   3775  CB  SER B 249     -16.297 -14.305 -13.867  1.00 63.19           C  
ATOM   3776  O   SER B 249     -13.609 -12.547 -14.516  1.00 63.19           O  
ATOM   3777  OG  SER B 249     -17.500 -14.195 -13.125  1.00 63.19           O  
ATOM   3778  N   ARG B 250     -14.414 -13.797 -16.266  1.00 61.38           N  
ATOM   3779  CA  ARG B 250     -13.117 -13.844 -16.953  1.00 61.38           C  
ATOM   3780  C   ARG B 250     -12.664 -12.453 -17.359  1.00 61.38           C  
ATOM   3781  CB  ARG B 250     -13.195 -14.758 -18.172  1.00 61.38           C  
ATOM   3782  O   ARG B 250     -11.492 -12.102 -17.203  1.00 61.38           O  
ATOM   3783  CG  ARG B 250     -11.836 -15.156 -18.734  1.00 61.38           C  
ATOM   3784  CD  ARG B 250     -11.953 -16.219 -19.812  1.00 61.38           C  
ATOM   3785  NE  ARG B 250     -12.797 -15.758 -20.922  1.00 61.38           N  
ATOM   3786  NH1 ARG B 250     -12.492 -17.656 -22.203  1.00 61.38           N  
ATOM   3787  NH2 ARG B 250     -13.828 -15.945 -22.969  1.00 61.38           N  
ATOM   3788  CZ  ARG B 250     -13.039 -16.453 -22.031  1.00 61.38           C  
ATOM   3789  N   ALA B 251     -13.641 -11.742 -17.953  1.00 64.75           N  
ATOM   3790  CA  ALA B 251     -13.297 -10.391 -18.391  1.00 64.75           C  
ATOM   3791  C   ALA B 251     -12.898  -9.523 -17.203  1.00 64.75           C  
ATOM   3792  CB  ALA B 251     -14.461  -9.766 -19.141  1.00 64.75           C  
ATOM   3793  O   ALA B 251     -11.906  -8.789 -17.266  1.00 64.75           O  
ATOM   3794  N   LEU B 252     -13.750  -9.703 -16.172  1.00 63.34           N  
ATOM   3795  CA  LEU B 252     -13.445  -8.898 -15.000  1.00 63.34           C  
ATOM   3796  C   LEU B 252     -12.156  -9.367 -14.336  1.00 63.34           C  
ATOM   3797  CB  LEU B 252     -14.602  -8.953 -14.000  1.00 63.34           C  
ATOM   3798  O   LEU B 252     -11.375  -8.555 -13.836  1.00 63.34           O  
ATOM   3799  CG  LEU B 252     -15.836  -8.117 -14.336  1.00 63.34           C  
ATOM   3800  CD1 LEU B 252     -16.984  -8.469 -13.406  1.00 63.34           C  
ATOM   3801  CD2 LEU B 252     -15.516  -6.629 -14.266  1.00 63.34           C  
ATOM   3802  N   ALA B 253     -12.008 -10.656 -14.445  1.00 60.12           N  
ATOM   3803  CA  ALA B 253     -10.742 -11.180 -13.938  1.00 60.12           C  
ATOM   3804  C   ALA B 253      -9.562 -10.680 -14.766  1.00 60.12           C  
ATOM   3805  CB  ALA B 253     -10.766 -12.703 -13.922  1.00 60.12           C  
ATOM   3806  O   ALA B 253      -8.523 -10.312 -14.219  1.00 60.12           O  
ATOM   3807  N   TRP B 254      -9.805 -10.906 -16.172  1.00 59.94           N  
ATOM   3808  CA  TRP B 254      -8.758 -10.367 -17.047  1.00 59.94           C  
ATOM   3809  C   TRP B 254      -8.570  -8.875 -16.812  1.00 59.94           C  
ATOM   3810  CB  TRP B 254      -9.086 -10.641 -18.516  1.00 59.94           C  
ATOM   3811  O   TRP B 254      -7.438  -8.391 -16.734  1.00 59.94           O  
ATOM   3812  CG  TRP B 254      -8.023 -10.188 -19.469  1.00 59.94           C  
ATOM   3813  CD1 TRP B 254      -6.910 -10.875 -19.844  1.00 59.94           C  
ATOM   3814  CD2 TRP B 254      -7.980  -8.938 -20.172  1.00 59.94           C  
ATOM   3815  CE2 TRP B 254      -6.805  -8.938 -20.953  1.00 59.94           C  
ATOM   3816  CE3 TRP B 254      -8.820  -7.816 -20.203  1.00 59.94           C  
ATOM   3817  NE1 TRP B 254      -6.172 -10.133 -20.734  1.00 59.94           N  
ATOM   3818  CH2 TRP B 254      -7.285  -6.777 -21.781  1.00 59.94           C  
ATOM   3819  CZ2 TRP B 254      -6.449  -7.863 -21.766  1.00 59.94           C  
ATOM   3820  CZ3 TRP B 254      -8.461  -6.746 -21.016  1.00 59.94           C  
ATOM   3821  N   LEU B 255      -9.695  -8.125 -16.578  1.00 59.78           N  
ATOM   3822  CA  LEU B 255      -9.602  -6.688 -16.344  1.00 59.78           C  
ATOM   3823  C   LEU B 255      -8.867  -6.395 -15.039  1.00 59.78           C  
ATOM   3824  CB  LEU B 255     -10.992  -6.055 -16.312  1.00 59.78           C  
ATOM   3825  O   LEU B 255      -8.039  -5.480 -14.977  1.00 59.78           O  
ATOM   3826  CG  LEU B 255     -11.523  -5.516 -17.641  1.00 59.78           C  
ATOM   3827  CD1 LEU B 255     -13.047  -5.562 -17.672  1.00 59.78           C  
ATOM   3828  CD2 LEU B 255     -11.023  -4.098 -17.891  1.00 59.78           C  
ATOM   3829  N   ARG B 256      -9.211  -7.266 -14.180  1.00 55.19           N  
ATOM   3830  CA  ARG B 256      -8.539  -7.090 -12.891  1.00 55.19           C  
ATOM   3831  C   ARG B 256      -7.059  -7.426 -13.000  1.00 55.19           C  
ATOM   3832  CB  ARG B 256      -9.203  -7.961 -11.820  1.00 55.19           C  
ATOM   3833  O   ARG B 256      -6.215  -6.715 -12.445  1.00 55.19           O  
ATOM   3834  CG  ARG B 256      -9.258  -7.309 -10.445  1.00 55.19           C  
ATOM   3835  CD  ARG B 256      -9.938  -8.203  -9.422  1.00 55.19           C  
ATOM   3836  NE  ARG B 256     -10.805  -7.445  -8.531  1.00 55.19           N  
ATOM   3837  NH1 ARG B 256     -11.484  -9.273  -7.293  1.00 55.19           N  
ATOM   3838  NH2 ARG B 256     -12.281  -7.184  -6.793  1.00 55.19           N  
ATOM   3839  CZ  ARG B 256     -11.523  -7.969  -7.543  1.00 55.19           C  
ATOM   3840  N   GLU B 257      -6.891  -8.609 -13.688  1.00 52.88           N  
ATOM   3841  CA  GLU B 257      -5.496  -8.984 -13.914  1.00 52.88           C  
ATOM   3842  C   GLU B 257      -4.773  -7.938 -14.750  1.00 52.88           C  
ATOM   3843  CB  GLU B 257      -5.414 -10.352 -14.594  1.00 52.88           C  
ATOM   3844  O   GLU B 257      -3.627  -7.582 -14.461  1.00 52.88           O  
ATOM   3845  CG  GLU B 257      -4.102 -11.086 -14.344  1.00 52.88           C  
ATOM   3846  CD  GLU B 257      -4.074 -12.484 -14.930  1.00 52.88           C  
ATOM   3847  OE1 GLU B 257      -3.047 -13.188 -14.789  1.00 52.88           O  
ATOM   3848  OE2 GLU B 257      -5.090 -12.883 -15.539  1.00 52.88           O  
ATOM   3849  N   ALA B 258      -5.555  -7.570 -15.719  1.00 54.97           N  
ATOM   3850  CA  ALA B 258      -4.961  -6.605 -16.641  1.00 54.97           C  
ATOM   3851  C   ALA B 258      -4.770  -5.246 -15.969  1.00 54.97           C  
ATOM   3852  CB  ALA B 258      -5.828  -6.457 -17.891  1.00 54.97           C  
ATOM   3853  O   ALA B 258      -3.803  -4.535 -16.250  1.00 54.97           O  
ATOM   3854  N   MET B 259      -5.602  -4.988 -14.977  1.00 49.75           N  
ATOM   3855  CA  MET B 259      -5.504  -3.725 -14.250  1.00 49.75           C  
ATOM   3856  C   MET B 259      -4.344  -3.752 -13.258  1.00 49.75           C  
ATOM   3857  CB  MET B 259      -6.812  -3.428 -13.516  1.00 49.75           C  
ATOM   3858  O   MET B 259      -3.762  -2.711 -12.953  1.00 49.75           O  
ATOM   3859  CG  MET B 259      -7.871  -2.768 -14.383  1.00 49.75           C  
ATOM   3860  SD  MET B 259      -9.305  -2.160 -13.414  1.00 49.75           S  
ATOM   3861  CE  MET B 259      -8.469  -0.999 -12.297  1.00 49.75           C  
ATOM   3862  N   LEU B 260      -3.918  -5.090 -12.914  1.00 39.88           N  
ATOM   3863  CA  LEU B 260      -2.945  -5.270 -11.844  1.00 39.88           C  
ATOM   3864  C   LEU B 260      -1.608  -5.754 -12.398  1.00 39.88           C  
ATOM   3865  CB  LEU B 260      -3.469  -6.262 -10.805  1.00 39.88           C  
ATOM   3866  O   LEU B 260      -0.684  -6.039 -11.633  1.00 39.88           O  
ATOM   3867  CG  LEU B 260      -4.660  -5.801  -9.961  1.00 39.88           C  
ATOM   3868  CD1 LEU B 260      -5.316  -6.988  -9.266  1.00 39.88           C  
ATOM   3869  CD2 LEU B 260      -4.223  -4.754  -8.945  1.00 39.88           C  
ATOM   3870  N   SER B 261      -1.390  -6.227 -13.805  1.00 41.06           N  
ATOM   3871  CA  SER B 261      -0.179  -6.719 -14.461  1.00 41.06           C  
ATOM   3872  C   SER B 261       0.429  -5.656 -15.367  1.00 41.06           C  
ATOM   3873  CB  SER B 261      -0.480  -7.984 -15.266  1.00 41.06           C  
ATOM   3874  O   SER B 261      -0.292  -4.848 -15.953  1.00 41.06           O  
ATOM   3875  OG  SER B 261       0.325  -8.039 -16.422  1.00 41.06           O  
ATOM   3876  N   ASP B 262       1.830  -5.543 -15.188  1.00 39.97           N  
ATOM   3877  CA  ASP B 262       2.553  -4.656 -16.094  1.00 39.97           C  
ATOM   3878  C   ASP B 262       2.406  -5.109 -17.547  1.00 39.97           C  
ATOM   3879  CB  ASP B 262       4.031  -4.586 -15.711  1.00 39.97           C  
ATOM   3880  O   ASP B 262       2.482  -4.297 -18.469  1.00 39.97           O  
ATOM   3881  CG  ASP B 262       4.293  -3.688 -14.516  1.00 39.97           C  
ATOM   3882  OD1 ASP B 262       3.430  -2.850 -14.180  1.00 39.97           O  
ATOM   3883  OD2 ASP B 262       5.375  -3.816 -13.906  1.00 39.97           O  
ATOM   3884  N   THR B 263       2.559  -6.465 -17.938  1.00 40.28           N  
ATOM   3885  CA  THR B 263       2.299  -7.062 -19.250  1.00 40.28           C  
ATOM   3886  C   THR B 263       0.849  -7.523 -19.359  1.00 40.28           C  
ATOM   3887  CB  THR B 263       3.240  -8.250 -19.516  1.00 40.28           C  
ATOM   3888  O   THR B 263       0.347  -8.219 -18.469  1.00 40.28           O  
ATOM   3889  CG2 THR B 263       4.648  -7.773 -19.844  1.00 40.28           C  
ATOM   3890  OG1 THR B 263       3.293  -9.078 -18.344  1.00 40.28           O  
ATOM   3891  N   THR B 264       0.151  -6.582 -20.094  1.00 44.72           N  
ATOM   3892  CA  THR B 264      -1.210  -7.066 -20.312  1.00 44.72           C  
ATOM   3893  C   THR B 264      -1.207  -8.539 -20.703  1.00 44.72           C  
ATOM   3894  CB  THR B 264      -1.935  -6.238 -21.391  1.00 44.72           C  
ATOM   3895  O   THR B 264      -0.599  -8.914 -21.703  1.00 44.72           O  
ATOM   3896  CG2 THR B 264      -2.904  -5.242 -20.750  1.00 44.72           C  
ATOM   3897  OG1 THR B 264      -0.966  -5.520 -22.156  1.00 44.72           O  
ATOM   3898  N   PRO B 265      -1.564  -9.383 -19.844  1.00 48.22           N  
ATOM   3899  CA  PRO B 265      -1.655 -10.766 -20.312  1.00 48.22           C  
ATOM   3900  C   PRO B 265      -2.393 -10.883 -21.656  1.00 48.22           C  
ATOM   3901  CB  PRO B 265      -2.430 -11.477 -19.203  1.00 48.22           C  
ATOM   3902  O   PRO B 265      -3.256 -10.055 -21.953  1.00 48.22           O  
ATOM   3903  CG  PRO B 265      -2.967 -10.375 -18.344  1.00 48.22           C  
ATOM   3904  CD  PRO B 265      -2.354  -9.078 -18.797  1.00 48.22           C  
ATOM   3905  N   ARG B 266      -1.632 -11.430 -22.875  1.00 49.16           N  
ATOM   3906  CA  ARG B 266      -2.363 -11.719 -24.094  1.00 49.16           C  
ATOM   3907  C   ARG B 266      -3.770 -12.227 -23.797  1.00 49.16           C  
ATOM   3908  CB  ARG B 266      -1.609 -12.750 -24.953  1.00 49.16           C  
ATOM   3909  O   ARG B 266      -3.971 -12.992 -22.859  1.00 49.16           O  
ATOM   3910  CG  ARG B 266      -1.116 -12.211 -26.281  1.00 49.16           C  
ATOM   3911  CD  ARG B 266      -0.430 -13.289 -27.109  1.00 49.16           C  
ATOM   3912  NE  ARG B 266      -0.035 -12.789 -28.422  1.00 49.16           N  
ATOM   3913  NH1 ARG B 266       0.965 -14.758 -29.094  1.00 49.16           N  
ATOM   3914  NH2 ARG B 266       0.928 -12.945 -30.500  1.00 49.16           N  
ATOM   3915  CZ  ARG B 266       0.618 -13.500 -29.328  1.00 49.16           C  
ATOM   3916  N   TRP B 267      -4.457 -11.273 -24.156  1.00 40.94           N  
ATOM   3917  CA  TRP B 267      -5.773 -11.906 -24.094  1.00 40.94           C  
ATOM   3918  C   TRP B 267      -5.770 -13.242 -24.828  1.00 40.94           C  
ATOM   3919  CB  TRP B 267      -6.844 -10.984 -24.688  1.00 40.94           C  
ATOM   3920  O   TRP B 267      -5.598 -13.281 -26.047  1.00 40.94           O  
ATOM   3921  CG  TRP B 267      -8.227 -11.562 -24.656  1.00 40.94           C  
ATOM   3922  CD1 TRP B 267      -8.891 -12.172 -25.672  1.00 40.94           C  
ATOM   3923  CD2 TRP B 267      -9.117 -11.578 -23.531  1.00 40.94           C  
ATOM   3924  CE2 TRP B 267     -10.305 -12.219 -23.953  1.00 40.94           C  
ATOM   3925  CE3 TRP B 267      -9.031 -11.117 -22.219  1.00 40.94           C  
ATOM   3926  NE1 TRP B 267     -10.141 -12.570 -25.266  1.00 40.94           N  
ATOM   3927  CH2 TRP B 267     -11.289 -11.938 -21.828  1.00 40.94           C  
ATOM   3928  CZ2 TRP B 267     -11.398 -12.398 -23.109  1.00 40.94           C  
ATOM   3929  CZ3 TRP B 267     -10.117 -11.305 -21.375  1.00 40.94           C  
ATOM   3930  N   GLU B 268      -4.871 -14.445 -24.547  1.00 40.16           N  
ATOM   3931  CA  GLU B 268      -5.152 -15.680 -25.266  1.00 40.16           C  
ATOM   3932  C   GLU B 268      -6.641 -15.812 -25.578  1.00 40.16           C  
ATOM   3933  CB  GLU B 268      -4.668 -16.891 -24.469  1.00 40.16           C  
ATOM   3934  O   GLU B 268      -7.473 -15.781 -24.656  1.00 40.16           O  
ATOM   3935  CG  GLU B 268      -3.166 -17.125 -24.547  1.00 40.16           C  
ATOM   3936  CD  GLU B 268      -2.705 -18.344 -23.781  1.00 40.16           C  
ATOM   3937  OE1 GLU B 268      -1.515 -18.719 -23.891  1.00 40.16           O  
ATOM   3938  OE2 GLU B 268      -3.539 -18.938 -23.062  1.00 40.16           O  
ATOM   3939  N   GLY B 269      -6.918 -15.062 -26.594  1.00 35.09           N  
ATOM   3940  CA  GLY B 269      -8.219 -15.539 -27.031  1.00 35.09           C  
ATOM   3941  C   GLY B 269      -8.547 -16.938 -26.547  1.00 35.09           C  
ATOM   3942  O   GLY B 269      -7.734 -17.562 -25.875  1.00 35.09           O  
ATOM   3943  N   ALA B 270      -9.477 -17.750 -27.234  1.00 31.23           N  
ATOM   3944  CA  ALA B 270      -9.719 -19.203 -27.156  1.00 31.23           C  
ATOM   3945  C   ALA B 270      -8.406 -19.969 -27.047  1.00 31.23           C  
ATOM   3946  CB  ALA B 270     -10.500 -19.672 -28.375  1.00 31.23           C  
ATOM   3947  O   ALA B 270      -8.258 -20.828 -26.172  1.00 31.23           O  
ATOM   3948  N   GLU B 271      -7.594 -20.203 -28.281  1.00 26.97           N  
ATOM   3949  CA  GLU B 271      -6.707 -21.328 -28.578  1.00 26.97           C  
ATOM   3950  C   GLU B 271      -5.352 -21.141 -27.891  1.00 26.97           C  
ATOM   3951  CB  GLU B 271      -6.520 -21.484 -30.078  1.00 26.97           C  
ATOM   3952  O   GLU B 271      -4.852 -22.062 -27.234  1.00 26.97           O  
ATOM   3953  CG  GLU B 271      -7.648 -22.250 -30.766  1.00 26.97           C  
ATOM   3954  CD  GLU B 271      -7.457 -22.391 -32.281  1.00 26.97           C  
ATOM   3955  OE1 GLU B 271      -8.211 -23.156 -32.906  1.00 26.97           O  
ATOM   3956  OE2 GLU B 271      -6.547 -21.719 -32.812  1.00 26.97           O  
ATOM   3957  N   SER B 272      -4.184 -20.297 -28.547  1.00 25.58           N  
ATOM   3958  CA  SER B 272      -2.795 -20.734 -28.500  1.00 25.58           C  
ATOM   3959  C   SER B 272      -2.104 -20.250 -27.219  1.00 25.58           C  
ATOM   3960  CB  SER B 272      -2.031 -20.234 -29.719  1.00 25.58           C  
ATOM   3961  O   SER B 272      -0.874 -20.266 -27.141  1.00 25.58           O  
ATOM   3962  OG  SER B 272      -2.613 -20.734 -30.922  1.00 25.58           O  
ATOM   3963  N   ARG B 273      -2.172 -19.266 -26.266  1.00 26.80           N  
ATOM   3964  CA  ARG B 273      -1.188 -19.844 -25.344  1.00 26.80           C  
ATOM   3965  C   ARG B 273      -1.372 -21.359 -25.219  1.00 26.80           C  
ATOM   3966  CB  ARG B 273      -1.282 -19.188 -23.969  1.00 26.80           C  
ATOM   3967  O   ARG B 273      -2.457 -21.828 -24.875  1.00 26.80           O  
ATOM   3968  CG  ARG B 273      -0.509 -17.875 -23.859  1.00 26.80           C  
ATOM   3969  CD  ARG B 273      -0.588 -17.297 -22.453  1.00 26.80           C  
ATOM   3970  NE  ARG B 273       0.297 -16.141 -22.297  1.00 26.80           N  
ATOM   3971  NH1 ARG B 273      -0.594 -15.477 -20.281  1.00 26.80           N  
ATOM   3972  NH2 ARG B 273       1.125 -14.289 -21.234  1.00 26.80           N  
ATOM   3973  CZ  ARG B 273       0.274 -15.305 -21.266  1.00 26.80           C  
ATOM   3974  N   THR B 274      -0.810 -22.219 -25.688  1.00 27.14           N  
ATOM   3975  CA  THR B 274       0.036 -23.375 -25.391  1.00 27.14           C  
ATOM   3976  C   THR B 274       0.400 -23.422 -23.922  1.00 27.14           C  
ATOM   3977  CB  THR B 274       1.323 -23.344 -26.234  1.00 27.14           C  
ATOM   3978  O   THR B 274       0.364 -22.406 -23.219  1.00 27.14           O  
ATOM   3979  CG2 THR B 274       1.131 -24.094 -27.562  1.00 27.14           C  
ATOM   3980  OG1 THR B 274       1.676 -21.984 -26.516  1.00 27.14           O  
ATOM   3981  N   GLY B 275       0.833 -24.406 -23.203  1.00 27.88           N  
ATOM   3982  CA  GLY B 275       1.078 -25.000 -21.906  1.00 27.88           C  
ATOM   3983  C   GLY B 275       1.919 -24.125 -21.000  1.00 27.88           C  
ATOM   3984  O   GLY B 275       2.553 -24.609 -20.062  1.00 27.88           O  
ATOM   3985  N   GLN B 276       2.488 -22.953 -21.297  1.00 31.16           N  
ATOM   3986  CA  GLN B 276       3.512 -22.766 -20.281  1.00 31.16           C  
ATOM   3987  C   GLN B 276       2.887 -22.625 -18.891  1.00 31.16           C  
ATOM   3988  CB  GLN B 276       4.379 -21.547 -20.594  1.00 31.16           C  
ATOM   3989  O   GLN B 276       2.039 -21.750 -18.672  1.00 31.16           O  
ATOM   3990  CG  GLN B 276       5.621 -21.875 -21.406  1.00 31.16           C  
ATOM   3991  CD  GLN B 276       6.434 -20.641 -21.766  1.00 31.16           C  
ATOM   3992  NE2 GLN B 276       7.566 -20.844 -22.422  1.00 31.16           N  
ATOM   3993  OE1 GLN B 276       6.047 -19.516 -21.438  1.00 31.16           O  
ATOM   3994  N   HIS B 277       2.471 -23.453 -18.062  1.00 33.62           N  
ATOM   3995  CA  HIS B 277       2.189 -23.906 -16.703  1.00 33.62           C  
ATOM   3996  C   HIS B 277       2.717 -22.906 -15.680  1.00 33.62           C  
ATOM   3997  CB  HIS B 277       2.795 -25.281 -16.453  1.00 33.62           C  
ATOM   3998  O   HIS B 277       3.830 -23.062 -15.172  1.00 33.62           O  
ATOM   3999  CG  HIS B 277       1.981 -26.406 -17.016  1.00 33.62           C  
ATOM   4000  CD2 HIS B 277       2.262 -27.312 -17.984  1.00 33.62           C  
ATOM   4001  ND1 HIS B 277       0.706 -26.688 -16.578  1.00 33.62           N  
ATOM   4002  CE1 HIS B 277       0.236 -27.719 -17.250  1.00 33.62           C  
ATOM   4003  NE2 HIS B 277       1.161 -28.125 -18.109  1.00 33.62           N  
ATOM   4004  N   HIS B 278       2.637 -21.531 -15.922  1.00 43.09           N  
ATOM   4005  CA  HIS B 278       3.148 -20.750 -14.797  1.00 43.09           C  
ATOM   4006  C   HIS B 278       2.492 -21.188 -13.484  1.00 43.09           C  
ATOM   4007  CB  HIS B 278       2.922 -19.266 -15.031  1.00 43.09           C  
ATOM   4008  O   HIS B 278       2.691 -20.547 -12.453  1.00 43.09           O  
ATOM   4009  CG  HIS B 278       3.924 -18.641 -15.953  1.00 43.09           C  
ATOM   4010  CD2 HIS B 278       4.863 -17.688 -15.734  1.00 43.09           C  
ATOM   4011  ND1 HIS B 278       4.027 -18.984 -17.281  1.00 43.09           N  
ATOM   4012  CE1 HIS B 278       4.992 -18.281 -17.844  1.00 43.09           C  
ATOM   4013  NE2 HIS B 278       5.516 -17.484 -16.922  1.00 43.09           N  
ATOM   4014  N   GLY B 279       1.284 -21.688 -13.508  1.00 57.03           N  
ATOM   4015  CA  GLY B 279       0.820 -22.281 -12.266  1.00 57.03           C  
ATOM   4016  C   GLY B 279       1.877 -23.125 -11.578  1.00 57.03           C  
ATOM   4017  O   GLY B 279       2.943 -23.391 -12.141  1.00 57.03           O  
ATOM   4018  N   MET B 280       1.631 -22.906 -10.477  1.00 77.19           N  
ATOM   4019  CA  MET B 280       2.445 -23.828  -9.680  1.00 77.19           C  
ATOM   4020  C   MET B 280       2.369 -25.234 -10.234  1.00 77.19           C  
ATOM   4021  CB  MET B 280       2.000 -23.812  -8.219  1.00 77.19           C  
ATOM   4022  O   MET B 280       1.296 -25.703 -10.633  1.00 77.19           O  
ATOM   4023  CG  MET B 280       2.895 -24.625  -7.297  1.00 77.19           C  
ATOM   4024  SD  MET B 280       2.170 -24.844  -5.625  1.00 77.19           S  
ATOM   4025  CE  MET B 280       0.952 -26.141  -5.977  1.00 77.19           C  
ATOM   4026  N   GLN B 281       3.521 -25.750 -10.781  1.00 88.88           N  
ATOM   4027  CA  GLN B 281       3.641 -27.156 -11.195  1.00 88.88           C  
ATOM   4028  C   GLN B 281       4.109 -28.031 -10.047  1.00 88.88           C  
ATOM   4029  CB  GLN B 281       4.602 -27.281 -12.383  1.00 88.88           C  
ATOM   4030  O   GLN B 281       4.992 -27.641  -9.281  1.00 88.88           O  
ATOM   4031  CG  GLN B 281       4.145 -26.531 -13.633  1.00 88.88           C  
ATOM   4032  CD  GLN B 281       5.113 -26.688 -14.789  1.00 88.88           C  
ATOM   4033  NE2 GLN B 281       4.719 -26.188 -15.953  1.00 88.88           N  
ATOM   4034  OE1 GLN B 281       6.211 -27.234 -14.633  1.00 88.88           O  
ATOM   4035  N   VAL B 282       3.342 -29.078  -9.938  1.00 91.62           N  
ATOM   4036  CA  VAL B 282       3.734 -30.078  -8.953  1.00 91.62           C  
ATOM   4037  C   VAL B 282       3.943 -31.422  -9.641  1.00 91.62           C  
ATOM   4038  CB  VAL B 282       2.684 -30.219  -7.828  1.00 91.62           C  
ATOM   4039  O   VAL B 282       3.035 -31.953 -10.289  1.00 91.62           O  
ATOM   4040  CG1 VAL B 282       3.123 -31.250  -6.793  1.00 91.62           C  
ATOM   4041  CG2 VAL B 282       2.441 -28.859  -7.160  1.00 91.62           C  
ATOM   4042  N   LEU B 283       5.180 -31.938  -9.648  1.00 91.88           N  
ATOM   4043  CA  LEU B 283       5.520 -33.250 -10.203  1.00 91.88           C  
ATOM   4044  C   LEU B 283       5.961 -34.188  -9.109  1.00 91.88           C  
ATOM   4045  CB  LEU B 283       6.625 -33.094 -11.258  1.00 91.88           C  
ATOM   4046  O   LEU B 283       6.770 -33.844  -8.250  1.00 91.88           O  
ATOM   4047  CG  LEU B 283       6.270 -32.312 -12.516  1.00 91.88           C  
ATOM   4048  CD1 LEU B 283       7.539 -31.859 -13.234  1.00 91.88           C  
ATOM   4049  CD2 LEU B 283       5.398 -33.156 -13.445  1.00 91.88           C  
ATOM   4050  N   VAL B 284       5.348 -35.375  -9.125  1.00 90.56           N  
ATOM   4051  CA  VAL B 284       5.715 -36.406  -8.164  1.00 90.56           C  
ATOM   4052  C   VAL B 284       6.469 -37.531  -8.867  1.00 90.56           C  
ATOM   4053  CB  VAL B 284       4.473 -36.969  -7.434  1.00 90.56           C  
ATOM   4054  O   VAL B 284       5.969 -38.094  -9.836  1.00 90.56           O  
ATOM   4055  CG1 VAL B 284       4.883 -38.000  -6.395  1.00 90.56           C  
ATOM   4056  CG2 VAL B 284       3.678 -35.844  -6.781  1.00 90.56           C  
ATOM   4057  N   ASP B 285       7.656 -37.594  -8.531  1.00 89.31           N  
ATOM   4058  CA  ASP B 285       8.500 -38.656  -9.086  1.00 89.31           C  
ATOM   4059  C   ASP B 285       8.984 -39.625  -7.992  1.00 89.31           C  
ATOM   4060  CB  ASP B 285       9.688 -38.062  -9.836  1.00 89.31           C  
ATOM   4061  O   ASP B 285       9.031 -39.250  -6.820  1.00 89.31           O  
ATOM   4062  CG  ASP B 285       9.297 -37.406 -11.141  1.00 89.31           C  
ATOM   4063  OD1 ASP B 285       8.383 -37.906 -11.836  1.00 89.31           O  
ATOM   4064  OD2 ASP B 285       9.906 -36.375 -11.484  1.00 89.31           O  
ATOM   4065  N   ALA B 286       9.109 -40.938  -8.320  1.00 86.56           N  
ATOM   4066  CA  ALA B 286       9.672 -41.906  -7.395  1.00 86.56           C  
ATOM   4067  C   ALA B 286      11.133 -42.188  -7.727  1.00 86.56           C  
ATOM   4068  CB  ALA B 286       8.859 -43.219  -7.434  1.00 86.56           C  
ATOM   4069  O   ALA B 286      11.469 -42.531  -8.867  1.00 86.56           O  
ATOM   4070  N   GLU B 287      11.922 -41.656  -6.910  1.00 79.50           N  
ATOM   4071  CA  GLU B 287      13.352 -41.938  -7.051  1.00 79.50           C  
ATOM   4072  C   GLU B 287      13.844 -42.844  -5.914  1.00 79.50           C  
ATOM   4073  CB  GLU B 287      14.164 -40.656  -7.094  1.00 79.50           C  
ATOM   4074  O   GLU B 287      13.914 -42.406  -4.766  1.00 79.50           O  
ATOM   4075  CG  GLU B 287      14.102 -39.938  -8.430  1.00 79.50           C  
ATOM   4076  CD  GLU B 287      14.953 -38.656  -8.477  1.00 79.50           C  
ATOM   4077  OE1 GLU B 287      14.914 -37.938  -9.492  1.00 79.50           O  
ATOM   4078  OE2 GLU B 287      15.664 -38.406  -7.477  1.00 79.50           O  
ATOM   4079  N   ASP B 288      14.273 -44.062  -6.281  1.00 78.25           N  
ATOM   4080  CA  ASP B 288      14.789 -45.062  -5.340  1.00 78.25           C  
ATOM   4081  C   ASP B 288      13.789 -45.312  -4.219  1.00 78.25           C  
ATOM   4082  CB  ASP B 288      16.125 -44.594  -4.754  1.00 78.25           C  
ATOM   4083  O   ASP B 288      12.641 -45.688  -4.477  1.00 78.25           O  
ATOM   4084  CG  ASP B 288      17.266 -44.656  -5.758  1.00 78.25           C  
ATOM   4085  OD1 ASP B 288      17.219 -45.500  -6.680  1.00 78.25           O  
ATOM   4086  OD2 ASP B 288      18.219 -43.875  -5.625  1.00 78.25           O  
ATOM   4087  N   ALA B 289      14.188 -45.062  -2.885  1.00 81.00           N  
ATOM   4088  CA  ALA B 289      13.359 -45.375  -1.718  1.00 81.00           C  
ATOM   4089  C   ALA B 289      12.609 -44.125  -1.242  1.00 81.00           C  
ATOM   4090  CB  ALA B 289      14.219 -45.938  -0.589  1.00 81.00           C  
ATOM   4091  O   ALA B 289      11.977 -44.156  -0.181  1.00 81.00           O  
ATOM   4092  N   ALA B 290      12.703 -43.094  -2.123  1.00 88.81           N  
ATOM   4093  CA  ALA B 290      12.039 -41.875  -1.673  1.00 88.81           C  
ATOM   4094  C   ALA B 290      11.180 -41.281  -2.781  1.00 88.81           C  
ATOM   4095  CB  ALA B 290      13.070 -40.875  -1.199  1.00 88.81           C  
ATOM   4096  O   ALA B 290      11.492 -41.438  -3.965  1.00 88.81           O  
ATOM   4097  N   ALA B 291       9.984 -40.812  -2.443  1.00 92.75           N  
ATOM   4098  CA  ALA B 291       9.148 -40.031  -3.363  1.00 92.75           C  
ATOM   4099  C   ALA B 291       9.578 -38.562  -3.398  1.00 92.75           C  
ATOM   4100  CB  ALA B 291       7.680 -40.156  -2.971  1.00 92.75           C  
ATOM   4101  O   ALA B 291       9.820 -37.969  -2.354  1.00 92.75           O  
ATOM   4102  N   VAL B 292       9.852 -38.031  -4.598  1.00 93.00           N  
ATOM   4103  CA  VAL B 292      10.281 -36.656  -4.742  1.00 93.00           C  
ATOM   4104  C   VAL B 292       9.156 -35.812  -5.340  1.00 93.00           C  
ATOM   4105  CB  VAL B 292      11.547 -36.531  -5.625  1.00 93.00           C  
ATOM   4106  O   VAL B 292       8.625 -36.156  -6.406  1.00 93.00           O  
ATOM   4107  CG1 VAL B 292      11.961 -35.094  -5.801  1.00 93.00           C  
ATOM   4108  CG2 VAL B 292      12.695 -37.344  -5.016  1.00 93.00           C  
ATOM   4109  N   VAL B 293       8.672 -34.781  -4.570  1.00 94.75           N  
ATOM   4110  CA  VAL B 293       7.664 -33.844  -5.035  1.00 94.75           C  
ATOM   4111  C   VAL B 293       8.336 -32.562  -5.500  1.00 94.75           C  
ATOM   4112  CB  VAL B 293       6.625 -33.531  -3.934  1.00 94.75           C  
ATOM   4113  O   VAL B 293       8.789 -31.766  -4.684  1.00 94.75           O  
ATOM   4114  CG1 VAL B 293       5.520 -32.625  -4.473  1.00 94.75           C  
ATOM   4115  CG2 VAL B 293       6.035 -34.844  -3.377  1.00 94.75           C  
ATOM   4116  N   ARG B 294       8.461 -32.344  -6.781  1.00 93.88           N  
ATOM   4117  CA  ARG B 294       9.078 -31.125  -7.340  1.00 93.88           C  
ATOM   4118  C   ARG B 294       8.039 -30.031  -7.566  1.00 93.88           C  
ATOM   4119  CB  ARG B 294       9.797 -31.453  -8.656  1.00 93.88           C  
ATOM   4120  O   ARG B 294       7.086 -30.219  -8.320  1.00 93.88           O  
ATOM   4121  CG  ARG B 294      11.039 -32.312  -8.484  1.00 93.88           C  
ATOM   4122  CD  ARG B 294      11.742 -32.562  -9.812  1.00 93.88           C  
ATOM   4123  NE  ARG B 294      12.711 -33.656  -9.719  1.00 93.88           N  
ATOM   4124  NH1 ARG B 294      12.352 -34.406 -11.867  1.00 93.88           N  
ATOM   4125  NH2 ARG B 294      13.875 -35.469 -10.508  1.00 93.88           N  
ATOM   4126  CZ  ARG B 294      12.977 -34.500 -10.695  1.00 93.88           C  
ATOM   4127  N   VAL B 295       8.227 -28.938  -6.797  1.00 94.75           N  
ATOM   4128  CA  VAL B 295       7.293 -27.812  -6.871  1.00 94.75           C  
ATOM   4129  C   VAL B 295       7.957 -26.625  -7.574  1.00 94.75           C  
ATOM   4130  CB  VAL B 295       6.797 -27.391  -5.473  1.00 94.75           C  
ATOM   4131  O   VAL B 295       9.086 -26.266  -7.246  1.00 94.75           O  
ATOM   4132  CG1 VAL B 295       5.695 -26.344  -5.582  1.00 94.75           C  
ATOM   4133  CG2 VAL B 295       6.301 -28.609  -4.695  1.00 94.75           C  
ATOM   4134  N   ARG B 296       7.281 -26.062  -8.633  1.00 91.69           N  
ATOM   4135  CA  ARG B 296       7.738 -24.875  -9.336  1.00 91.69           C  
ATOM   4136  C   ARG B 296       6.629 -23.828  -9.438  1.00 91.69           C  
ATOM   4137  CB  ARG B 296       8.242 -25.234 -10.734  1.00 91.69           C  
ATOM   4138  O   ARG B 296       5.512 -24.156  -9.844  1.00 91.69           O  
ATOM   4139  CG  ARG B 296       9.539 -26.031 -10.734  1.00 91.69           C  
ATOM   4140  CD  ARG B 296      10.086 -26.234 -12.141  1.00 91.69           C  
ATOM   4141  NE  ARG B 296      11.328 -27.000 -12.133  1.00 91.69           N  
ATOM   4142  NH1 ARG B 296      11.711 -26.781 -14.406  1.00 91.69           N  
ATOM   4143  NH2 ARG B 296      13.188 -27.953 -13.094  1.00 91.69           N  
ATOM   4144  CZ  ARG B 296      12.070 -27.234 -13.211  1.00 91.69           C  
ATOM   4145  N   GLY B 297       6.980 -22.562  -9.000  1.00 90.38           N  
ATOM   4146  CA  GLY B 297       6.008 -21.484  -9.016  1.00 90.38           C  
ATOM   4147  C   GLY B 297       5.641 -21.000  -7.625  1.00 90.38           C  
ATOM   4148  O   GLY B 297       6.184 -21.484  -6.629  1.00 90.38           O  
ATOM   4149  N   GLU B 298       4.773 -20.062  -7.535  1.00 90.50           N  
ATOM   4150  CA  GLU B 298       4.355 -19.469  -6.270  1.00 90.50           C  
ATOM   4151  C   GLU B 298       3.332 -20.344  -5.555  1.00 90.50           C  
ATOM   4152  CB  GLU B 298       3.775 -18.062  -6.492  1.00 90.50           C  
ATOM   4153  O   GLU B 298       2.377 -20.828  -6.172  1.00 90.50           O  
ATOM   4154  CG  GLU B 298       4.781 -17.062  -7.043  1.00 90.50           C  
ATOM   4155  CD  GLU B 298       4.168 -15.719  -7.371  1.00 90.50           C  
ATOM   4156  OE1 GLU B 298       4.918 -14.766  -7.691  1.00 90.50           O  
ATOM   4157  OE2 GLU B 298       2.922 -15.609  -7.312  1.00 90.50           O  
ATOM   4158  N   VAL B 299       3.607 -20.641  -4.301  1.00 93.06           N  
ATOM   4159  CA  VAL B 299       2.682 -21.406  -3.465  1.00 93.06           C  
ATOM   4160  C   VAL B 299       1.836 -20.453  -2.629  1.00 93.06           C  
ATOM   4161  CB  VAL B 299       3.430 -22.391  -2.545  1.00 93.06           C  
ATOM   4162  O   VAL B 299       2.299 -19.922  -1.614  1.00 93.06           O  
ATOM   4163  CG1 VAL B 299       2.443 -23.203  -1.707  1.00 93.06           C  
ATOM   4164  CG2 VAL B 299       4.320 -23.328  -3.369  1.00 93.06           C  
ATOM   4165  N   ASP B 300       0.667 -20.250  -3.154  1.00 90.56           N  
ATOM   4166  CA  ASP B 300      -0.222 -19.312  -2.467  1.00 90.56           C  
ATOM   4167  C   ASP B 300      -1.637 -19.875  -2.361  1.00 90.56           C  
ATOM   4168  CB  ASP B 300      -0.249 -17.969  -3.191  1.00 90.56           C  
ATOM   4169  O   ASP B 300      -1.862 -21.062  -2.646  1.00 90.56           O  
ATOM   4170  CG  ASP B 300      -0.832 -18.047  -4.590  1.00 90.56           C  
ATOM   4171  OD1 ASP B 300      -1.414 -19.094  -4.941  1.00 90.56           O  
ATOM   4172  OD2 ASP B 300      -0.706 -17.062  -5.348  1.00 90.56           O  
ATOM   4173  N   ARG B 301      -2.537 -19.109  -1.813  1.00 86.75           N  
ATOM   4174  CA  ARG B 301      -3.904 -19.531  -1.530  1.00 86.75           C  
ATOM   4175  C   ARG B 301      -4.578 -20.094  -2.781  1.00 86.75           C  
ATOM   4176  CB  ARG B 301      -4.723 -18.375  -0.973  1.00 86.75           C  
ATOM   4177  O   ARG B 301      -5.367 -21.031  -2.699  1.00 86.75           O  
ATOM   4178  CG  ARG B 301      -5.227 -17.406  -2.035  1.00 86.75           C  
ATOM   4179  CD  ARG B 301      -6.199 -16.391  -1.458  1.00 86.75           C  
ATOM   4180  NE  ARG B 301      -7.484 -17.000  -1.121  1.00 86.75           N  
ATOM   4181  NH1 ARG B 301      -8.211 -15.242   0.190  1.00 86.75           N  
ATOM   4182  NH2 ARG B 301      -9.539 -17.078  -0.104  1.00 86.75           N  
ATOM   4183  CZ  ARG B 301      -8.406 -16.438  -0.346  1.00 86.75           C  
ATOM   4184  N   ASP B 302      -4.215 -19.578  -3.932  1.00 85.38           N  
ATOM   4185  CA  ASP B 302      -4.887 -19.984  -5.164  1.00 85.38           C  
ATOM   4186  C   ASP B 302      -4.289 -21.266  -5.723  1.00 85.38           C  
ATOM   4187  CB  ASP B 302      -4.797 -18.859  -6.211  1.00 85.38           C  
ATOM   4188  O   ASP B 302      -4.965 -22.016  -6.434  1.00 85.38           O  
ATOM   4189  CG  ASP B 302      -5.598 -17.625  -5.828  1.00 85.38           C  
ATOM   4190  OD1 ASP B 302      -6.586 -17.750  -5.074  1.00 85.38           O  
ATOM   4191  OD2 ASP B 302      -5.234 -16.531  -6.289  1.00 85.38           O  
ATOM   4192  N   THR B 303      -3.039 -21.609  -5.406  1.00 88.88           N  
ATOM   4193  CA  THR B 303      -2.354 -22.734  -6.035  1.00 88.88           C  
ATOM   4194  C   THR B 303      -2.129 -23.859  -5.031  1.00 88.88           C  
ATOM   4195  CB  THR B 303      -1.004 -22.297  -6.637  1.00 88.88           C  
ATOM   4196  O   THR B 303      -1.793 -24.984  -5.414  1.00 88.88           O  
ATOM   4197  CG2 THR B 303      -1.192 -21.219  -7.684  1.00 88.88           C  
ATOM   4198  OG1 THR B 303      -0.161 -21.797  -5.590  1.00 88.88           O  
ATOM   4199  N   VAL B 304      -2.447 -23.688  -3.777  1.00 90.62           N  
ATOM   4200  CA  VAL B 304      -2.008 -24.562  -2.695  1.00 90.62           C  
ATOM   4201  C   VAL B 304      -2.711 -25.922  -2.807  1.00 90.62           C  
ATOM   4202  CB  VAL B 304      -2.275 -23.938  -1.311  1.00 90.62           C  
ATOM   4203  O   VAL B 304      -2.191 -26.938  -2.342  1.00 90.62           O  
ATOM   4204  CG1 VAL B 304      -3.768 -23.969  -0.981  1.00 90.62           C  
ATOM   4205  CG2 VAL B 304      -1.471 -24.656  -0.232  1.00 90.62           C  
ATOM   4206  N   GLU B 305      -3.898 -25.953  -3.447  1.00 90.62           N  
ATOM   4207  CA  GLU B 305      -4.617 -27.219  -3.539  1.00 90.62           C  
ATOM   4208  C   GLU B 305      -3.852 -28.234  -4.391  1.00 90.62           C  
ATOM   4209  CB  GLU B 305      -6.020 -27.000  -4.113  1.00 90.62           C  
ATOM   4210  O   GLU B 305      -3.854 -29.422  -4.098  1.00 90.62           O  
ATOM   4211  CG  GLU B 305      -6.926 -28.219  -3.996  1.00 90.62           C  
ATOM   4212  CD  GLU B 305      -7.105 -28.703  -2.562  1.00 90.62           C  
ATOM   4213  OE1 GLU B 305      -7.426 -29.891  -2.357  1.00 90.62           O  
ATOM   4214  OE2 GLU B 305      -6.930 -27.875  -1.641  1.00 90.62           O  
ATOM   4215  N   ARG B 306      -3.162 -27.750  -5.367  1.00 91.06           N  
ATOM   4216  CA  ARG B 306      -2.334 -28.641  -6.188  1.00 91.06           C  
ATOM   4217  C   ARG B 306      -1.188 -29.234  -5.371  1.00 91.06           C  
ATOM   4218  CB  ARG B 306      -1.780 -27.875  -7.398  1.00 91.06           C  
ATOM   4219  O   ARG B 306      -0.859 -30.406  -5.520  1.00 91.06           O  
ATOM   4220  CG  ARG B 306      -2.805 -27.641  -8.492  1.00 91.06           C  
ATOM   4221  CD  ARG B 306      -2.193 -26.922  -9.688  1.00 91.06           C  
ATOM   4222  NE  ARG B 306      -3.195 -26.609 -10.703  1.00 91.06           N  
ATOM   4223  NH1 ARG B 306      -1.794 -25.297 -11.992  1.00 91.06           N  
ATOM   4224  NH2 ARG B 306      -3.969 -25.641 -12.633  1.00 91.06           N  
ATOM   4225  CZ  ARG B 306      -2.984 -25.859 -11.773  1.00 91.06           C  
ATOM   4226  N   LEU B 307      -0.602 -28.438  -4.531  1.00 93.00           N  
ATOM   4227  CA  LEU B 307       0.455 -28.922  -3.650  1.00 93.00           C  
ATOM   4228  C   LEU B 307      -0.085 -29.969  -2.672  1.00 93.00           C  
ATOM   4229  CB  LEU B 307       1.088 -27.766  -2.879  1.00 93.00           C  
ATOM   4230  O   LEU B 307       0.534 -31.016  -2.467  1.00 93.00           O  
ATOM   4231  CG  LEU B 307       2.189 -28.125  -1.884  1.00 93.00           C  
ATOM   4232  CD1 LEU B 307       3.357 -28.797  -2.605  1.00 93.00           C  
ATOM   4233  CD2 LEU B 307       2.654 -26.891  -1.123  1.00 93.00           C  
ATOM   4234  N   ARG B 308      -1.266 -29.719  -2.168  1.00 93.00           N  
ATOM   4235  CA  ARG B 308      -1.882 -30.625  -1.217  1.00 93.00           C  
ATOM   4236  C   ARG B 308      -2.076 -32.000  -1.836  1.00 93.00           C  
ATOM   4237  CB  ARG B 308      -3.225 -30.078  -0.729  1.00 93.00           C  
ATOM   4238  O   ARG B 308      -1.714 -33.031  -1.234  1.00 93.00           O  
ATOM   4239  CG  ARG B 308      -3.871 -30.922   0.365  1.00 93.00           C  
ATOM   4240  CD  ARG B 308      -5.230 -30.359   0.767  1.00 93.00           C  
ATOM   4241  NE  ARG B 308      -5.105 -29.109   1.500  1.00 93.00           N  
ATOM   4242  NH1 ARG B 308      -6.438 -27.891   0.056  1.00 93.00           N  
ATOM   4243  NH2 ARG B 308      -5.504 -26.875   1.886  1.00 93.00           N  
ATOM   4244  CZ  ARG B 308      -5.684 -27.953   1.146  1.00 93.00           C  
ATOM   4245  N   ILE B 309      -2.551 -32.000  -3.016  1.00 92.88           N  
ATOM   4246  CA  ILE B 309      -2.816 -33.250  -3.721  1.00 92.88           C  
ATOM   4247  C   ILE B 309      -1.502 -33.969  -3.986  1.00 92.88           C  
ATOM   4248  CB  ILE B 309      -3.570 -33.000  -5.047  1.00 92.88           C  
ATOM   4249  O   ILE B 309      -1.397 -35.188  -3.756  1.00 92.88           O  
ATOM   4250  CG1 ILE B 309      -4.984 -32.500  -4.766  1.00 92.88           C  
ATOM   4251  CG2 ILE B 309      -3.609 -34.281  -5.891  1.00 92.88           C  
ATOM   4252  CD1 ILE B 309      -5.719 -31.984  -6.004  1.00 92.88           C  
ATOM   4253  N   GLY B 310      -0.499 -33.250  -4.441  1.00 92.56           N  
ATOM   4254  CA  GLY B 310       0.801 -33.844  -4.703  1.00 92.56           C  
ATOM   4255  C   GLY B 310       1.437 -34.438  -3.465  1.00 92.56           C  
ATOM   4256  O   GLY B 310       1.968 -35.562  -3.514  1.00 92.56           O  
ATOM   4257  N   LEU B 311       1.288 -33.781  -2.387  1.00 94.44           N  
ATOM   4258  CA  LEU B 311       1.884 -34.281  -1.141  1.00 94.44           C  
ATOM   4259  C   LEU B 311       1.134 -35.469  -0.605  1.00 94.44           C  
ATOM   4260  CB  LEU B 311       1.886 -33.156  -0.092  1.00 94.44           C  
ATOM   4261  O   LEU B 311       1.751 -36.438  -0.137  1.00 94.44           O  
ATOM   4262  CG  LEU B 311       2.885 -32.000  -0.313  1.00 94.44           C  
ATOM   4263  CD1 LEU B 311       2.625 -30.875   0.674  1.00 94.44           C  
ATOM   4264  CD2 LEU B 311       4.316 -32.531  -0.185  1.00 94.44           C  
ATOM   4265  N   ARG B 312      -0.163 -35.500  -0.711  1.00 92.50           N  
ATOM   4266  CA  ARG B 312      -0.946 -36.625  -0.258  1.00 92.50           C  
ATOM   4267  C   ARG B 312      -0.614 -37.875  -1.071  1.00 92.50           C  
ATOM   4268  CB  ARG B 312      -2.443 -36.344  -0.349  1.00 92.50           C  
ATOM   4269  O   ARG B 312      -0.489 -38.969  -0.518  1.00 92.50           O  
ATOM   4270  CG  ARG B 312      -2.980 -35.531   0.821  1.00 92.50           C  
ATOM   4271  CD  ARG B 312      -4.496 -35.375   0.756  1.00 92.50           C  
ATOM   4272  NE  ARG B 312      -5.016 -34.656   1.911  1.00 92.50           N  
ATOM   4273  NH1 ARG B 312      -7.219 -34.719   1.217  1.00 92.50           N  
ATOM   4274  NH2 ARG B 312      -6.660 -33.688   3.191  1.00 92.50           N  
ATOM   4275  CZ  ARG B 312      -6.297 -34.344   2.104  1.00 92.50           C  
ATOM   4276  N   HIS B 313      -0.495 -37.625  -2.332  1.00 92.25           N  
ATOM   4277  CA  HIS B 313      -0.137 -38.750  -3.211  1.00 92.25           C  
ATOM   4278  C   HIS B 313       1.236 -39.312  -2.859  1.00 92.25           C  
ATOM   4279  CB  HIS B 313      -0.162 -38.281  -4.676  1.00 92.25           C  
ATOM   4280  O   HIS B 313       1.413 -40.531  -2.787  1.00 92.25           O  
ATOM   4281  CG  HIS B 313       0.094 -39.406  -5.645  1.00 92.25           C  
ATOM   4282  CD2 HIS B 313       1.149 -39.656  -6.457  1.00 92.25           C  
ATOM   4283  ND1 HIS B 313      -0.806 -40.406  -5.867  1.00 92.25           N  
ATOM   4284  CE1 HIS B 313      -0.313 -41.250  -6.773  1.00 92.25           C  
ATOM   4285  NE2 HIS B 313       0.872 -40.812  -7.148  1.00 92.25           N  
ATOM   4286  N   ALA B 314       2.162 -38.500  -2.586  1.00 93.12           N  
ATOM   4287  CA  ALA B 314       3.521 -38.906  -2.266  1.00 93.12           C  
ATOM   4288  C   ALA B 314       3.566 -39.625  -0.921  1.00 93.12           C  
ATOM   4289  CB  ALA B 314       4.469 -37.719  -2.254  1.00 93.12           C  
ATOM   4290  O   ALA B 314       4.211 -40.688  -0.791  1.00 93.12           O  
ATOM   4291  N   ILE B 315       2.859 -39.125   0.026  1.00 92.25           N  
ATOM   4292  CA  ILE B 315       2.850 -39.719   1.360  1.00 92.25           C  
ATOM   4293  C   ILE B 315       2.131 -41.062   1.324  1.00 92.25           C  
ATOM   4294  CB  ILE B 315       2.180 -38.781   2.389  1.00 92.25           C  
ATOM   4295  O   ILE B 315       2.516 -42.000   2.027  1.00 92.25           O  
ATOM   4296  CG1 ILE B 315       3.031 -37.531   2.600  1.00 92.25           C  
ATOM   4297  CG2 ILE B 315       1.942 -39.500   3.713  1.00 92.25           C  
ATOM   4298  CD1 ILE B 315       2.326 -36.406   3.373  1.00 92.25           C  
ATOM   4299  N   GLY B 316       1.146 -41.188   0.427  1.00 90.19           N  
ATOM   4300  CA  GLY B 316       0.382 -42.406   0.326  1.00 90.19           C  
ATOM   4301  C   GLY B 316       1.009 -43.438  -0.610  1.00 90.19           C  
ATOM   4302  O   GLY B 316       0.466 -44.531  -0.806  1.00 90.19           O  
ATOM   4303  N   SER B 317       2.029 -43.094  -1.326  1.00 87.62           N  
ATOM   4304  CA  SER B 317       2.631 -43.938  -2.346  1.00 87.62           C  
ATOM   4305  C   SER B 317       3.350 -45.125  -1.716  1.00 87.62           C  
ATOM   4306  CB  SER B 317       3.611 -43.156  -3.205  1.00 87.62           C  
ATOM   4307  O   SER B 317       3.752 -46.062  -2.416  1.00 87.62           O  
ATOM   4308  OG  SER B 317       4.723 -42.719  -2.436  1.00 87.62           O  
ATOM   4309  N   GLY B 318       3.535 -45.219  -0.347  1.00 85.06           N  
ATOM   4310  CA  GLY B 318       4.207 -46.344   0.314  1.00 85.06           C  
ATOM   4311  C   GLY B 318       5.703 -46.125   0.452  1.00 85.06           C  
ATOM   4312  O   GLY B 318       6.410 -47.000   0.979  1.00 85.06           O  
ATOM   4313  N   SER B 319       6.215 -45.031  -0.053  1.00 86.81           N  
ATOM   4314  CA  SER B 319       7.633 -44.719   0.095  1.00 86.81           C  
ATOM   4315  C   SER B 319       7.973 -44.344   1.539  1.00 86.81           C  
ATOM   4316  CB  SER B 319       8.031 -43.562  -0.830  1.00 86.81           C  
ATOM   4317  O   SER B 319       7.121 -43.875   2.279  1.00 86.81           O  
ATOM   4318  OG  SER B 319       7.715 -43.875  -2.178  1.00 86.81           O  
ATOM   4319  N   GLY B 320       9.125 -44.688   2.053  1.00 88.25           N  
ATOM   4320  CA  GLY B 320       9.555 -44.406   3.416  1.00 88.25           C  
ATOM   4321  C   GLY B 320       9.914 -42.969   3.646  1.00 88.25           C  
ATOM   4322  O   GLY B 320       9.984 -42.500   4.793  1.00 88.25           O  
ATOM   4323  N   ALA B 321      10.250 -42.312   2.469  1.00 92.88           N  
ATOM   4324  CA  ALA B 321      10.664 -40.906   2.602  1.00 92.88           C  
ATOM   4325  C   ALA B 321      10.086 -40.062   1.470  1.00 92.88           C  
ATOM   4326  CB  ALA B 321      12.188 -40.812   2.623  1.00 92.88           C  
ATOM   4327  O   ALA B 321       9.875 -40.562   0.361  1.00 92.88           O  
ATOM   4328  N   VAL B 322       9.695 -38.812   1.818  1.00 93.94           N  
ATOM   4329  CA  VAL B 322       9.203 -37.875   0.833  1.00 93.94           C  
ATOM   4330  C   VAL B 322      10.062 -36.594   0.865  1.00 93.94           C  
ATOM   4331  CB  VAL B 322       7.719 -37.500   1.081  1.00 93.94           C  
ATOM   4332  O   VAL B 322      10.273 -36.031   1.928  1.00 93.94           O  
ATOM   4333  CG1 VAL B 322       7.273 -36.375   0.158  1.00 93.94           C  
ATOM   4334  CG2 VAL B 322       6.832 -38.750   0.886  1.00 93.94           C  
ATOM   4335  N   VAL B 323      10.641 -36.281  -0.285  1.00 94.25           N  
ATOM   4336  CA  VAL B 323      11.445 -35.094  -0.420  1.00 94.25           C  
ATOM   4337  C   VAL B 323      10.695 -34.062  -1.266  1.00 94.25           C  
ATOM   4338  CB  VAL B 323      12.820 -35.375  -1.047  1.00 94.25           C  
ATOM   4339  O   VAL B 323      10.320 -34.344  -2.406  1.00 94.25           O  
ATOM   4340  CG1 VAL B 323      13.625 -34.094  -1.237  1.00 94.25           C  
ATOM   4341  CG2 VAL B 323      13.602 -36.375  -0.180  1.00 94.25           C  
ATOM   4342  N   VAL B 324      10.367 -32.906  -0.634  1.00 95.62           N  
ATOM   4343  CA  VAL B 324       9.727 -31.828  -1.355  1.00 95.62           C  
ATOM   4344  C   VAL B 324      10.789 -30.859  -1.873  1.00 95.62           C  
ATOM   4345  CB  VAL B 324       8.711 -31.078  -0.465  1.00 95.62           C  
ATOM   4346  O   VAL B 324      11.477 -30.203  -1.087  1.00 95.62           O  
ATOM   4347  CG1 VAL B 324       7.953 -30.031  -1.275  1.00 95.62           C  
ATOM   4348  CG2 VAL B 324       7.738 -32.062   0.176  1.00 95.62           C  
ATOM   4349  N   ASP B 325      10.977 -30.750  -3.156  1.00 94.44           N  
ATOM   4350  CA  ASP B 325      11.945 -29.859  -3.793  1.00 94.44           C  
ATOM   4351  C   ASP B 325      11.352 -28.484  -4.043  1.00 94.44           C  
ATOM   4352  CB  ASP B 325      12.438 -30.469  -5.109  1.00 94.44           C  
ATOM   4353  O   ASP B 325      10.516 -28.312  -4.934  1.00 94.44           O  
ATOM   4354  CG  ASP B 325      13.469 -29.594  -5.812  1.00 94.44           C  
ATOM   4355  OD1 ASP B 325      13.922 -28.594  -5.227  1.00 94.44           O  
ATOM   4356  OD2 ASP B 325      13.836 -29.922  -6.961  1.00 94.44           O  
ATOM   4357  N   PHE B 326      11.781 -27.453  -3.225  1.00 95.25           N  
ATOM   4358  CA  PHE B 326      11.273 -26.094  -3.322  1.00 95.25           C  
ATOM   4359  C   PHE B 326      12.273 -25.188  -4.043  1.00 95.25           C  
ATOM   4360  CB  PHE B 326      10.969 -25.531  -1.931  1.00 95.25           C  
ATOM   4361  O   PHE B 326      12.250 -23.969  -3.879  1.00 95.25           O  
ATOM   4362  CG  PHE B 326       9.547 -25.750  -1.483  1.00 95.25           C  
ATOM   4363  CD1 PHE B 326       8.789 -26.766  -2.031  1.00 95.25           C  
ATOM   4364  CD2 PHE B 326       8.977 -24.938  -0.515  1.00 95.25           C  
ATOM   4365  CE1 PHE B 326       7.473 -26.984  -1.620  1.00 95.25           C  
ATOM   4366  CE2 PHE B 326       7.668 -25.141  -0.098  1.00 95.25           C  
ATOM   4367  CZ  PHE B 326       6.914 -26.156  -0.653  1.00 95.25           C  
ATOM   4368  N   SER B 327      13.188 -25.672  -4.867  1.00 91.88           N  
ATOM   4369  CA  SER B 327      14.188 -24.891  -5.578  1.00 91.88           C  
ATOM   4370  C   SER B 327      13.531 -23.922  -6.551  1.00 91.88           C  
ATOM   4371  CB  SER B 327      15.156 -25.812  -6.328  1.00 91.88           C  
ATOM   4372  O   SER B 327      14.078 -22.844  -6.824  1.00 91.88           O  
ATOM   4373  OG  SER B 327      14.445 -26.688  -7.180  1.00 91.88           O  
ATOM   4374  N   GLY B 328      12.375 -24.188  -7.008  1.00 91.50           N  
ATOM   4375  CA  GLY B 328      11.688 -23.344  -7.973  1.00 91.50           C  
ATOM   4376  C   GLY B 328      10.547 -22.562  -7.363  1.00 91.50           C  
ATOM   4377  O   GLY B 328       9.648 -22.094  -8.078  1.00 91.50           O  
ATOM   4378  N   VAL B 329      10.531 -22.469  -5.988  1.00 93.06           N  
ATOM   4379  CA  VAL B 329       9.422 -21.797  -5.312  1.00 93.06           C  
ATOM   4380  C   VAL B 329       9.891 -20.438  -4.785  1.00 93.06           C  
ATOM   4381  CB  VAL B 329       8.859 -22.656  -4.156  1.00 93.06           C  
ATOM   4382  O   VAL B 329      10.633 -20.375  -3.801  1.00 93.06           O  
ATOM   4383  CG1 VAL B 329       7.746 -21.906  -3.424  1.00 93.06           C  
ATOM   4384  CG2 VAL B 329       8.352 -24.000  -4.684  1.00 93.06           C  
ATOM   4385  N   PRO B 330       9.469 -19.359  -5.434  1.00 90.88           N  
ATOM   4386  CA  PRO B 330       9.922 -18.031  -5.012  1.00 90.88           C  
ATOM   4387  C   PRO B 330       9.148 -17.484  -3.814  1.00 90.88           C  
ATOM   4388  CB  PRO B 330       9.688 -17.172  -6.254  1.00 90.88           C  
ATOM   4389  O   PRO B 330       9.602 -16.562  -3.145  1.00 90.88           O  
ATOM   4390  CG  PRO B 330       8.570 -17.844  -6.980  1.00 90.88           C  
ATOM   4391  CD  PRO B 330       8.656 -19.312  -6.730  1.00 90.88           C  
ATOM   4392  N   LEU B 331       7.977 -18.031  -3.617  1.00 92.50           N  
ATOM   4393  CA  LEU B 331       7.129 -17.500  -2.557  1.00 92.50           C  
ATOM   4394  C   LEU B 331       6.219 -18.578  -1.988  1.00 92.50           C  
ATOM   4395  CB  LEU B 331       6.289 -16.328  -3.080  1.00 92.50           C  
ATOM   4396  O   LEU B 331       5.676 -19.391  -2.738  1.00 92.50           O  
ATOM   4397  CG  LEU B 331       5.375 -15.648  -2.064  1.00 92.50           C  
ATOM   4398  CD1 LEU B 331       5.445 -14.133  -2.230  1.00 92.50           C  
ATOM   4399  CD2 LEU B 331       3.941 -16.141  -2.215  1.00 92.50           C  
ATOM   4400  N   VAL B 332       6.102 -18.594  -0.655  1.00 93.81           N  
ATOM   4401  CA  VAL B 332       5.125 -19.406   0.059  1.00 93.81           C  
ATOM   4402  C   VAL B 332       4.344 -18.547   1.043  1.00 93.81           C  
ATOM   4403  CB  VAL B 332       5.805 -20.578   0.803  1.00 93.81           C  
ATOM   4404  O   VAL B 332       4.934 -17.891   1.912  1.00 93.81           O  
ATOM   4405  CG1 VAL B 332       4.770 -21.406   1.562  1.00 93.81           C  
ATOM   4406  CG2 VAL B 332       6.578 -21.469  -0.178  1.00 93.81           C  
ATOM   4407  N   ASP B 333       3.021 -18.500   0.836  1.00 92.94           N  
ATOM   4408  CA  ASP B 333       2.215 -17.719   1.761  1.00 92.94           C  
ATOM   4409  C   ASP B 333       1.706 -18.578   2.918  1.00 92.94           C  
ATOM   4410  CB  ASP B 333       1.037 -17.078   1.027  1.00 92.94           C  
ATOM   4411  O   ASP B 333       2.176 -19.688   3.119  1.00 92.94           O  
ATOM   4412  CG  ASP B 333      -0.015 -18.078   0.594  1.00 92.94           C  
ATOM   4413  OD1 ASP B 333       0.201 -19.297   0.761  1.00 92.94           O  
ATOM   4414  OD2 ASP B 333      -1.068 -17.641   0.077  1.00 92.94           O  
ATOM   4415  N   ALA B 334       0.830 -18.000   3.738  1.00 92.50           N  
ATOM   4416  CA  ALA B 334       0.332 -18.688   4.926  1.00 92.50           C  
ATOM   4417  C   ALA B 334      -0.448 -19.938   4.543  1.00 92.50           C  
ATOM   4418  CB  ALA B 334      -0.543 -17.750   5.758  1.00 92.50           C  
ATOM   4419  O   ALA B 334      -0.413 -20.953   5.258  1.00 92.50           O  
ATOM   4420  N   ALA B 335      -1.139 -19.859   3.428  1.00 91.88           N  
ATOM   4421  CA  ALA B 335      -1.878 -21.031   2.965  1.00 91.88           C  
ATOM   4422  C   ALA B 335      -0.930 -22.188   2.617  1.00 91.88           C  
ATOM   4423  CB  ALA B 335      -2.740 -20.688   1.757  1.00 91.88           C  
ATOM   4424  O   ALA B 335      -1.205 -23.344   2.934  1.00 91.88           O  
ATOM   4425  N   GLY B 336       0.150 -21.828   1.895  1.00 93.38           N  
ATOM   4426  CA  GLY B 336       1.162 -22.828   1.605  1.00 93.38           C  
ATOM   4427  C   GLY B 336       1.767 -23.438   2.854  1.00 93.38           C  
ATOM   4428  O   GLY B 336       1.944 -24.656   2.930  1.00 93.38           O  
ATOM   4429  N   VAL B 337       2.029 -22.656   3.852  1.00 93.38           N  
ATOM   4430  CA  VAL B 337       2.580 -23.125   5.121  1.00 93.38           C  
ATOM   4431  C   VAL B 337       1.595 -24.078   5.789  1.00 93.38           C  
ATOM   4432  CB  VAL B 337       2.902 -21.938   6.066  1.00 93.38           C  
ATOM   4433  O   VAL B 337       1.991 -25.125   6.305  1.00 93.38           O  
ATOM   4434  CG1 VAL B 337       3.232 -22.453   7.469  1.00 93.38           C  
ATOM   4435  CG2 VAL B 337       4.059 -21.109   5.512  1.00 93.38           C  
ATOM   4436  N   ALA B 338       0.355 -23.750   5.715  1.00 92.06           N  
ATOM   4437  CA  ALA B 338      -0.659 -24.594   6.340  1.00 92.06           C  
ATOM   4438  C   ALA B 338      -0.676 -25.984   5.711  1.00 92.06           C  
ATOM   4439  CB  ALA B 338      -2.035 -23.953   6.227  1.00 92.06           C  
ATOM   4440  O   ALA B 338      -0.761 -27.000   6.418  1.00 92.06           O  
ATOM   4441  N   VAL B 339      -0.594 -26.000   4.422  1.00 93.31           N  
ATOM   4442  CA  VAL B 339      -0.609 -27.266   3.717  1.00 93.31           C  
ATOM   4443  C   VAL B 339       0.636 -28.078   4.078  1.00 93.31           C  
ATOM   4444  CB  VAL B 339      -0.686 -27.078   2.186  1.00 93.31           C  
ATOM   4445  O   VAL B 339       0.563 -29.297   4.258  1.00 93.31           O  
ATOM   4446  CG1 VAL B 339      -0.344 -28.375   1.454  1.00 93.31           C  
ATOM   4447  CG2 VAL B 339      -2.074 -26.578   1.782  1.00 93.31           C  
ATOM   4448  N   LEU B 340       1.788 -27.438   4.230  1.00 93.69           N  
ATOM   4449  CA  LEU B 340       3.018 -28.125   4.598  1.00 93.69           C  
ATOM   4450  C   LEU B 340       2.930 -28.672   6.023  1.00 93.69           C  
ATOM   4451  CB  LEU B 340       4.223 -27.188   4.469  1.00 93.69           C  
ATOM   4452  O   LEU B 340       3.377 -29.781   6.297  1.00 93.69           O  
ATOM   4453  CG  LEU B 340       4.719 -26.922   3.051  1.00 93.69           C  
ATOM   4454  CD1 LEU B 340       5.758 -25.797   3.059  1.00 93.69           C  
ATOM   4455  CD2 LEU B 340       5.293 -28.188   2.432  1.00 93.69           C  
ATOM   4456  N   VAL B 341       2.285 -27.938   6.895  1.00 92.00           N  
ATOM   4457  CA  VAL B 341       2.098 -28.391   8.266  1.00 92.00           C  
ATOM   4458  C   VAL B 341       1.193 -29.625   8.289  1.00 92.00           C  
ATOM   4459  CB  VAL B 341       1.503 -27.281   9.156  1.00 92.00           C  
ATOM   4460  O   VAL B 341       1.481 -30.609   8.977  1.00 92.00           O  
ATOM   4461  CG1 VAL B 341       1.054 -27.844  10.500  1.00 92.00           C  
ATOM   4462  CG2 VAL B 341       2.520 -26.156   9.359  1.00 92.00           C  
ATOM   4463  N   GLU B 342       0.154 -29.531   7.527  1.00 91.81           N  
ATOM   4464  CA  GLU B 342      -0.742 -30.672   7.414  1.00 91.81           C  
ATOM   4465  C   GLU B 342      -0.012 -31.891   6.859  1.00 91.81           C  
ATOM   4466  CB  GLU B 342      -1.945 -30.344   6.531  1.00 91.81           C  
ATOM   4467  O   GLU B 342      -0.218 -33.031   7.328  1.00 91.81           O  
ATOM   4468  CG  GLU B 342      -3.031 -31.406   6.535  1.00 91.81           C  
ATOM   4469  CD  GLU B 342      -4.199 -31.078   5.617  1.00 91.81           C  
ATOM   4470  OE1 GLU B 342      -5.066 -31.953   5.398  1.00 91.81           O  
ATOM   4471  OE2 GLU B 342      -4.242 -29.922   5.109  1.00 91.81           O  
ATOM   4472  N   ALA B 343       0.804 -31.656   5.875  1.00 93.75           N  
ATOM   4473  CA  ALA B 343       1.558 -32.750   5.254  1.00 93.75           C  
ATOM   4474  C   ALA B 343       2.533 -33.375   6.246  1.00 93.75           C  
ATOM   4475  CB  ALA B 343       2.305 -32.250   4.023  1.00 93.75           C  
ATOM   4476  O   ALA B 343       2.701 -34.594   6.277  1.00 93.75           O  
ATOM   4477  N   VAL B 344       3.188 -32.594   7.082  1.00 93.06           N  
ATOM   4478  CA  VAL B 344       4.121 -33.062   8.086  1.00 93.06           C  
ATOM   4479  C   VAL B 344       3.379 -33.938   9.109  1.00 93.06           C  
ATOM   4480  CB  VAL B 344       4.859 -31.906   8.789  1.00 93.06           C  
ATOM   4481  O   VAL B 344       3.852 -35.000   9.500  1.00 93.06           O  
ATOM   4482  CG1 VAL B 344       5.605 -32.406  10.023  1.00 93.06           C  
ATOM   4483  CG2 VAL B 344       5.816 -31.219   7.824  1.00 93.06           C  
ATOM   4484  N   ARG B 345       2.223 -33.500   9.469  1.00 91.81           N  
ATOM   4485  CA  ARG B 345       1.411 -34.250  10.406  1.00 91.81           C  
ATOM   4486  C   ARG B 345       0.991 -35.594   9.797  1.00 91.81           C  
ATOM   4487  CB  ARG B 345       0.175 -33.469  10.828  1.00 91.81           C  
ATOM   4488  O   ARG B 345       1.115 -36.625  10.438  1.00 91.81           O  
ATOM   4489  CG  ARG B 345      -0.607 -34.094  11.969  1.00 91.81           C  
ATOM   4490  CD  ARG B 345      -1.819 -33.250  12.352  1.00 91.81           C  
ATOM   4491  NE  ARG B 345      -2.797 -34.031  13.102  1.00 91.81           N  
ATOM   4492  NH1 ARG B 345      -4.086 -32.219  13.711  1.00 91.81           N  
ATOM   4493  NH2 ARG B 345      -4.676 -34.344  14.391  1.00 91.81           N  
ATOM   4494  CZ  ARG B 345      -3.852 -33.531  13.734  1.00 91.81           C  
ATOM   4495  N   ALA B 346       0.552 -35.531   8.570  1.00 92.75           N  
ATOM   4496  CA  ALA B 346       0.118 -36.750   7.879  1.00 92.75           C  
ATOM   4497  C   ALA B 346       1.280 -37.719   7.691  1.00 92.75           C  
ATOM   4498  CB  ALA B 346      -0.500 -36.406   6.531  1.00 92.75           C  
ATOM   4499  O   ALA B 346       1.114 -38.938   7.840  1.00 92.75           O  
ATOM   4500  N   ALA B 347       2.383 -37.188   7.371  1.00 93.50           N  
ATOM   4501  CA  ALA B 347       3.570 -38.031   7.203  1.00 93.50           C  
ATOM   4502  C   ALA B 347       3.963 -38.688   8.523  1.00 93.50           C  
ATOM   4503  CB  ALA B 347       4.734 -37.188   6.664  1.00 93.50           C  
ATOM   4504  O   ALA B 347       4.371 -39.875   8.539  1.00 93.50           O  
ATOM   4505  N   GLY B 348       3.822 -37.969   9.609  1.00 92.25           N  
ATOM   4506  CA  GLY B 348       4.082 -38.562  10.914  1.00 92.25           C  
ATOM   4507  C   GLY B 348       3.162 -39.719  11.242  1.00 92.25           C  
ATOM   4508  O   GLY B 348       3.611 -40.750  11.742  1.00 92.25           O  
ATOM   4509  N   GLU B 349       1.973 -39.562  10.914  1.00 92.75           N  
ATOM   4510  CA  GLU B 349       1.000 -40.625  11.148  1.00 92.75           C  
ATOM   4511  C   GLU B 349       1.288 -41.844  10.281  1.00 92.75           C  
ATOM   4512  CB  GLU B 349      -0.422 -40.125  10.898  1.00 92.75           C  
ATOM   4513  O   GLU B 349       1.102 -42.969  10.711  1.00 92.75           O  
ATOM   4514  CG  GLU B 349      -0.921 -39.125  11.945  1.00 92.75           C  
ATOM   4515  CD  GLU B 349      -2.277 -38.531  11.602  1.00 92.75           C  
ATOM   4516  OE1 GLU B 349      -2.770 -37.656  12.367  1.00 92.75           O  
ATOM   4517  OE2 GLU B 349      -2.852 -38.938  10.562  1.00 92.75           O  
ATOM   4518  N   ALA B 350       1.781 -41.594   9.125  1.00 92.56           N  
ATOM   4519  CA  ALA B 350       2.080 -42.656   8.188  1.00 92.56           C  
ATOM   4520  C   ALA B 350       3.496 -43.188   8.398  1.00 92.56           C  
ATOM   4521  CB  ALA B 350       1.901 -42.188   6.750  1.00 92.56           C  
ATOM   4522  O   ALA B 350       3.924 -44.125   7.711  1.00 92.56           O  
ATOM   4523  N   ARG B 351       4.254 -42.594   9.328  1.00 92.31           N  
ATOM   4524  CA  ARG B 351       5.637 -42.969   9.609  1.00 92.31           C  
ATOM   4525  C   ARG B 351       6.520 -42.750   8.383  1.00 92.31           C  
ATOM   4526  CB  ARG B 351       5.719 -44.406  10.086  1.00 92.31           C  
ATOM   4527  O   ARG B 351       7.328 -43.625   8.047  1.00 92.31           O  
ATOM   4528  CG  ARG B 351       5.020 -44.656  11.414  1.00 92.31           C  
ATOM   4529  CD  ARG B 351       5.277 -46.094  11.922  1.00 92.31           C  
ATOM   4530  NE  ARG B 351       4.617 -46.312  13.203  1.00 92.31           N  
ATOM   4531  NH1 ARG B 351       5.379 -48.500  13.430  1.00 92.31           N  
ATOM   4532  NH2 ARG B 351       4.043 -47.562  15.047  1.00 92.31           N  
ATOM   4533  CZ  ARG B 351       4.680 -47.469  13.891  1.00 92.31           C  
ATOM   4534  N   VAL B 352       6.289 -41.781   7.566  1.00 92.31           N  
ATOM   4535  CA  VAL B 352       7.078 -41.375   6.410  1.00 92.31           C  
ATOM   4536  C   VAL B 352       7.922 -40.156   6.770  1.00 92.31           C  
ATOM   4537  CB  VAL B 352       6.180 -41.062   5.191  1.00 92.31           C  
ATOM   4538  O   VAL B 352       7.441 -39.219   7.426  1.00 92.31           O  
ATOM   4539  CG1 VAL B 352       7.020 -40.531   4.023  1.00 92.31           C  
ATOM   4540  CG2 VAL B 352       5.391 -42.312   4.781  1.00 92.31           C  
ATOM   4541  N   ASP B 353       9.273 -40.188   6.480  1.00 92.12           N  
ATOM   4542  CA  ASP B 353      10.141 -39.031   6.707  1.00 92.12           C  
ATOM   4543  C   ASP B 353       9.930 -37.969   5.629  1.00 92.12           C  
ATOM   4544  CB  ASP B 353      11.609 -39.469   6.750  1.00 92.12           C  
ATOM   4545  O   ASP B 353      10.094 -38.250   4.438  1.00 92.12           O  
ATOM   4546  CG  ASP B 353      12.000 -40.094   8.070  1.00 92.12           C  
ATOM   4547  OD1 ASP B 353      11.297 -39.875   9.086  1.00 92.12           O  
ATOM   4548  OD2 ASP B 353      13.031 -40.812   8.109  1.00 92.12           O  
ATOM   4549  N   LEU B 354       9.500 -36.750   6.000  1.00 93.38           N  
ATOM   4550  CA  LEU B 354       9.242 -35.688   5.059  1.00 93.38           C  
ATOM   4551  C   LEU B 354      10.250 -34.562   5.246  1.00 93.38           C  
ATOM   4552  CB  LEU B 354       7.820 -35.156   5.227  1.00 93.38           C  
ATOM   4553  O   LEU B 354      10.469 -34.094   6.371  1.00 93.38           O  
ATOM   4554  CG  LEU B 354       7.363 -34.094   4.215  1.00 93.38           C  
ATOM   4555  CD1 LEU B 354       5.906 -34.312   3.830  1.00 93.38           C  
ATOM   4556  CD2 LEU B 354       7.559 -32.688   4.777  1.00 93.38           C  
ATOM   4557  N   CYS B 355      10.945 -34.188   4.168  1.00 94.44           N  
ATOM   4558  CA  CYS B 355      11.891 -33.062   4.227  1.00 94.44           C  
ATOM   4559  C   CYS B 355      11.711 -32.156   3.033  1.00 94.44           C  
ATOM   4560  CB  CYS B 355      13.328 -33.594   4.258  1.00 94.44           C  
ATOM   4561  O   CYS B 355      11.133 -32.531   2.016  1.00 94.44           O  
ATOM   4562  SG  CYS B 355      13.859 -34.375   2.713  1.00 94.44           S  
ATOM   4563  N   VAL B 356      12.008 -30.859   3.234  1.00 94.94           N  
ATOM   4564  CA  VAL B 356      11.953 -29.859   2.178  1.00 94.94           C  
ATOM   4565  C   VAL B 356      13.367 -29.469   1.759  1.00 94.94           C  
ATOM   4566  CB  VAL B 356      11.164 -28.609   2.625  1.00 94.94           C  
ATOM   4567  O   VAL B 356      14.195 -29.109   2.602  1.00 94.94           O  
ATOM   4568  CG1 VAL B 356      11.195 -27.531   1.540  1.00 94.94           C  
ATOM   4569  CG2 VAL B 356       9.727 -28.984   2.969  1.00 94.94           C  
ATOM   4570  N   SER B 357      13.680 -29.594   0.486  1.00 93.25           N  
ATOM   4571  CA  SER B 357      15.008 -29.281  -0.034  1.00 93.25           C  
ATOM   4572  C   SER B 357      14.945 -28.141  -1.056  1.00 93.25           C  
ATOM   4573  CB  SER B 357      15.641 -30.516  -0.669  1.00 93.25           C  
ATOM   4574  O   SER B 357      13.898 -27.906  -1.667  1.00 93.25           O  
ATOM   4575  OG  SER B 357      15.023 -30.812  -1.909  1.00 93.25           O  
ATOM   4576  N   GLY B 358      16.078 -27.344  -1.115  1.00 92.75           N  
ATOM   4577  CA  GLY B 358      16.281 -26.375  -2.182  1.00 92.75           C  
ATOM   4578  C   GLY B 358      15.516 -25.078  -1.958  1.00 92.75           C  
ATOM   4579  O   GLY B 358      15.359 -24.281  -2.883  1.00 92.75           O  
ATOM   4580  N   ALA B 359      15.023 -24.906  -0.763  1.00 93.00           N  
ATOM   4581  CA  ALA B 359      14.258 -23.688  -0.503  1.00 93.00           C  
ATOM   4582  C   ALA B 359      15.156 -22.453  -0.575  1.00 93.00           C  
ATOM   4583  CB  ALA B 359      13.578 -23.766   0.861  1.00 93.00           C  
ATOM   4584  O   ALA B 359      16.234 -22.438   0.010  1.00 93.00           O  
ATOM   4585  N   GLN B 360      14.727 -21.469  -1.300  1.00 89.94           N  
ATOM   4586  CA  GLN B 360      15.422 -20.188  -1.342  1.00 89.94           C  
ATOM   4587  C   GLN B 360      15.461 -19.547   0.038  1.00 89.94           C  
ATOM   4588  CB  GLN B 360      14.758 -19.250  -2.348  1.00 89.94           C  
ATOM   4589  O   GLN B 360      14.641 -19.859   0.902  1.00 89.94           O  
ATOM   4590  CG  GLN B 360      14.750 -19.781  -3.775  1.00 89.94           C  
ATOM   4591  CD  GLN B 360      14.109 -18.812  -4.758  1.00 89.94           C  
ATOM   4592  NE2 GLN B 360      14.023 -19.219  -6.020  1.00 89.94           N  
ATOM   4593  OE1 GLN B 360      13.695 -17.719  -4.387  1.00 89.94           O  
ATOM   4594  N   PRO B 361      16.438 -18.656   0.273  1.00 87.81           N  
ATOM   4595  CA  PRO B 361      16.625 -18.094   1.604  1.00 87.81           C  
ATOM   4596  C   PRO B 361      15.359 -17.453   2.170  1.00 87.81           C  
ATOM   4597  CB  PRO B 361      17.703 -17.031   1.373  1.00 87.81           C  
ATOM   4598  O   PRO B 361      15.047 -17.641   3.348  1.00 87.81           O  
ATOM   4599  CG  PRO B 361      18.516 -17.547   0.226  1.00 87.81           C  
ATOM   4600  CD  PRO B 361      17.594 -18.281  -0.706  1.00 87.81           C  
ATOM   4601  N   TYR B 362      14.680 -16.781   1.324  1.00 88.94           N  
ATOM   4602  CA  TYR B 362      13.492 -16.094   1.812  1.00 88.94           C  
ATOM   4603  C   TYR B 362      12.391 -17.109   2.148  1.00 88.94           C  
ATOM   4604  CB  TYR B 362      12.977 -15.094   0.774  1.00 88.94           C  
ATOM   4605  O   TYR B 362      11.719 -16.969   3.176  1.00 88.94           O  
ATOM   4606  CG  TYR B 362      11.836 -14.242   1.265  1.00 88.94           C  
ATOM   4607  CD1 TYR B 362      10.531 -14.484   0.836  1.00 88.94           C  
ATOM   4608  CD2 TYR B 362      12.055 -13.203   2.156  1.00 88.94           C  
ATOM   4609  CE1 TYR B 362       9.469 -13.703   1.283  1.00 88.94           C  
ATOM   4610  CE2 TYR B 362      11.000 -12.414   2.609  1.00 88.94           C  
ATOM   4611  OH  TYR B 362       8.672 -11.891   2.615  1.00 88.94           O  
ATOM   4612  CZ  TYR B 362       9.719 -12.672   2.170  1.00 88.94           C  
ATOM   4613  N   VAL B 363      12.273 -18.125   1.339  1.00 92.62           N  
ATOM   4614  CA  VAL B 363      11.281 -19.172   1.584  1.00 92.62           C  
ATOM   4615  C   VAL B 363      11.664 -19.969   2.830  1.00 92.62           C  
ATOM   4616  CB  VAL B 363      11.141 -20.109   0.370  1.00 92.62           C  
ATOM   4617  O   VAL B 363      10.812 -20.266   3.664  1.00 92.62           O  
ATOM   4618  CG1 VAL B 363      10.266 -21.312   0.721  1.00 92.62           C  
ATOM   4619  CG2 VAL B 363      10.570 -19.359  -0.828  1.00 92.62           C  
ATOM   4620  N   ALA B 364      12.953 -20.234   3.006  1.00 92.00           N  
ATOM   4621  CA  ALA B 364      13.438 -20.938   4.188  1.00 92.00           C  
ATOM   4622  C   ALA B 364      13.125 -20.172   5.461  1.00 92.00           C  
ATOM   4623  CB  ALA B 364      14.938 -21.203   4.078  1.00 92.00           C  
ATOM   4624  O   ALA B 364      12.734 -20.750   6.477  1.00 92.00           O  
ATOM   4625  N   ARG B 365      13.258 -18.875   5.375  1.00 90.69           N  
ATOM   4626  CA  ARG B 365      12.953 -18.031   6.523  1.00 90.69           C  
ATOM   4627  C   ARG B 365      11.469 -18.094   6.879  1.00 90.69           C  
ATOM   4628  CB  ARG B 365      13.352 -16.578   6.242  1.00 90.69           C  
ATOM   4629  O   ARG B 365      11.117 -18.203   8.055  1.00 90.69           O  
ATOM   4630  CG  ARG B 365      13.164 -15.648   7.430  1.00 90.69           C  
ATOM   4631  CD  ARG B 365      13.680 -14.242   7.133  1.00 90.69           C  
ATOM   4632  NE  ARG B 365      13.328 -13.305   8.195  1.00 90.69           N  
ATOM   4633  NH1 ARG B 365      14.141 -11.445   7.102  1.00 90.69           N  
ATOM   4634  NH2 ARG B 365      13.195 -11.234   9.180  1.00 90.69           N  
ATOM   4635  CZ  ARG B 365      13.555 -12.000   8.156  1.00 90.69           C  
ATOM   4636  N   VAL B 366      10.672 -18.094   5.867  1.00 91.81           N  
ATOM   4637  CA  VAL B 366       9.227 -18.156   6.086  1.00 91.81           C  
ATOM   4638  C   VAL B 366       8.875 -19.484   6.750  1.00 91.81           C  
ATOM   4639  CB  VAL B 366       8.445 -18.000   4.766  1.00 91.81           C  
ATOM   4640  O   VAL B 366       8.109 -19.516   7.719  1.00 91.81           O  
ATOM   4641  CG1 VAL B 366       6.980 -18.391   4.957  1.00 91.81           C  
ATOM   4642  CG2 VAL B 366       8.555 -16.562   4.250  1.00 91.81           C  
ATOM   4643  N   LEU B 367       9.445 -20.547   6.258  1.00 92.56           N  
ATOM   4644  CA  LEU B 367       9.180 -21.875   6.828  1.00 92.56           C  
ATOM   4645  C   LEU B 367       9.703 -21.953   8.258  1.00 92.56           C  
ATOM   4646  CB  LEU B 367       9.828 -22.969   5.973  1.00 92.56           C  
ATOM   4647  O   LEU B 367       9.039 -22.516   9.133  1.00 92.56           O  
ATOM   4648  CG  LEU B 367       9.266 -23.141   4.559  1.00 92.56           C  
ATOM   4649  CD1 LEU B 367      10.031 -24.219   3.809  1.00 92.56           C  
ATOM   4650  CD2 LEU B 367       7.777 -23.469   4.613  1.00 92.56           C  
ATOM   4651  N   ALA B 368      10.836 -21.344   8.531  1.00 88.81           N  
ATOM   4652  CA  ALA B 368      11.430 -21.375   9.867  1.00 88.81           C  
ATOM   4653  C   ALA B 368      10.562 -20.625  10.875  1.00 88.81           C  
ATOM   4654  CB  ALA B 368      12.836 -20.781   9.836  1.00 88.81           C  
ATOM   4655  O   ALA B 368      10.297 -21.141  11.969  1.00 88.81           O  
ATOM   4656  N   VAL B 369      10.078 -19.453  10.438  1.00 86.69           N  
ATOM   4657  CA  VAL B 369       9.266 -18.625  11.328  1.00 86.69           C  
ATOM   4658  C   VAL B 369       7.930 -19.312  11.602  1.00 86.69           C  
ATOM   4659  CB  VAL B 369       9.023 -17.219  10.742  1.00 86.69           C  
ATOM   4660  O   VAL B 369       7.305 -19.078  12.641  1.00 86.69           O  
ATOM   4661  CG1 VAL B 369       7.977 -16.469  11.555  1.00 86.69           C  
ATOM   4662  CG2 VAL B 369      10.336 -16.438  10.688  1.00 86.69           C  
ATOM   4663  N   SER B 370       7.570 -20.266  10.680  1.00 87.69           N  
ATOM   4664  CA  SER B 370       6.281 -20.938  10.812  1.00 87.69           C  
ATOM   4665  C   SER B 370       6.426 -22.266  11.539  1.00 87.69           C  
ATOM   4666  CB  SER B 370       5.648 -21.156   9.438  1.00 87.69           C  
ATOM   4667  O   SER B 370       5.504 -23.078  11.539  1.00 87.69           O  
ATOM   4668  OG  SER B 370       5.383 -19.922   8.797  1.00 87.69           O  
ATOM   4669  N   GLY B 371       7.547 -22.531  12.039  1.00 86.62           N  
ATOM   4670  CA  GLY B 371       7.754 -23.750  12.820  1.00 86.62           C  
ATOM   4671  C   GLY B 371       8.156 -24.938  11.977  1.00 86.62           C  
ATOM   4672  O   GLY B 371       8.047 -26.094  12.422  1.00 86.62           O  
ATOM   4673  N   LEU B 372       8.555 -24.734  10.766  1.00 90.50           N  
ATOM   4674  CA  LEU B 372       8.914 -25.828   9.867  1.00 90.50           C  
ATOM   4675  C   LEU B 372      10.422 -25.891   9.672  1.00 90.50           C  
ATOM   4676  CB  LEU B 372       8.219 -25.672   8.516  1.00 90.50           C  
ATOM   4677  O   LEU B 372      10.898 -26.312   8.609  1.00 90.50           O  
ATOM   4678  CG  LEU B 372       6.699 -25.891   8.508  1.00 90.50           C  
ATOM   4679  CD1 LEU B 372       6.105 -25.406   7.184  1.00 90.50           C  
ATOM   4680  CD2 LEU B 372       6.363 -27.344   8.758  1.00 90.50           C  
ATOM   4681  N   GLU B 373      11.141 -25.422  10.633  1.00 88.81           N  
ATOM   4682  CA  GLU B 373      12.602 -25.453  10.547  1.00 88.81           C  
ATOM   4683  C   GLU B 373      13.117 -26.891  10.484  1.00 88.81           C  
ATOM   4684  CB  GLU B 373      13.219 -24.719  11.734  1.00 88.81           C  
ATOM   4685  O   GLU B 373      14.086 -27.172   9.773  1.00 88.81           O  
ATOM   4686  CG  GLU B 373      14.727 -24.516  11.609  1.00 88.81           C  
ATOM   4687  CD  GLU B 373      15.320 -23.719  12.773  1.00 88.81           C  
ATOM   4688  OE1 GLU B 373      16.547 -23.484  12.773  1.00 88.81           O  
ATOM   4689  OE2 GLU B 373      14.547 -23.359  13.688  1.00 88.81           O  
ATOM   4690  N   ALA B 374      12.469 -27.812  11.203  1.00 89.31           N  
ATOM   4691  CA  ALA B 374      12.914 -29.203  11.305  1.00 89.31           C  
ATOM   4692  C   ALA B 374      12.883 -29.891   9.938  1.00 89.31           C  
ATOM   4693  CB  ALA B 374      12.047 -29.969  12.297  1.00 89.31           C  
ATOM   4694  O   ALA B 374      13.766 -30.688   9.617  1.00 89.31           O  
ATOM   4695  N   VAL B 375      11.906 -29.500   9.102  1.00 89.38           N  
ATOM   4696  CA  VAL B 375      11.758 -30.172   7.812  1.00 89.38           C  
ATOM   4697  C   VAL B 375      12.805 -29.641   6.832  1.00 89.38           C  
ATOM   4698  CB  VAL B 375      10.336 -29.969   7.234  1.00 89.38           C  
ATOM   4699  O   VAL B 375      13.117 -30.281   5.832  1.00 89.38           O  
ATOM   4700  CG1 VAL B 375       9.953 -31.141   6.332  1.00 89.38           C  
ATOM   4701  CG2 VAL B 375       9.320 -29.812   8.359  1.00 89.38           C  
ATOM   4702  N   LEU B 376      13.359 -28.484   7.074  1.00 87.50           N  
ATOM   4703  CA  LEU B 376      14.398 -27.906   6.230  1.00 87.50           C  
ATOM   4704  C   LEU B 376      15.742 -28.562   6.488  1.00 87.50           C  
ATOM   4705  CB  LEU B 376      14.500 -26.391   6.473  1.00 87.50           C  
ATOM   4706  O   LEU B 376      16.578 -28.688   5.582  1.00 87.50           O  
ATOM   4707  CG  LEU B 376      13.336 -25.547   5.961  1.00 87.50           C  
ATOM   4708  CD1 LEU B 376      13.422 -24.141   6.543  1.00 87.50           C  
ATOM   4709  CD2 LEU B 376      13.336 -25.500   4.438  1.00 87.50           C  
ATOM   4710  N   ARG B 377      16.047 -29.031   7.664  1.00 75.50           N  
ATOM   4711  CA  ARG B 377      17.344 -29.547   8.094  1.00 75.50           C  
ATOM   4712  C   ARG B 377      17.469 -31.031   7.766  1.00 75.50           C  
ATOM   4713  CB  ARG B 377      17.547 -29.328   9.594  1.00 75.50           C  
ATOM   4714  O   ARG B 377      18.578 -31.562   7.695  1.00 75.50           O  
ATOM   4715  CG  ARG B 377      17.859 -27.875   9.961  1.00 75.50           C  
ATOM   4716  CD  ARG B 377      18.203 -27.734  11.438  1.00 75.50           C  
ATOM   4717  NE  ARG B 377      18.109 -26.344  11.883  1.00 75.50           N  
ATOM   4718  NH1 ARG B 377      19.062 -26.734  13.945  1.00 75.50           N  
ATOM   4719  NH2 ARG B 377      18.391 -24.625  13.359  1.00 75.50           N  
ATOM   4720  CZ  ARG B 377      18.531 -25.906  13.062  1.00 75.50           C  
ATOM   4721  N   ARG B 378      16.422 -31.719   7.645  1.00 72.19           N  
ATOM   4722  CA  ARG B 378      16.453 -33.156   7.484  1.00 72.19           C  
ATOM   4723  C   ARG B 378      17.000 -33.562   6.117  1.00 72.19           C  
ATOM   4724  CB  ARG B 378      15.055 -33.750   7.668  1.00 72.19           C  
ATOM   4725  O   ARG B 378      17.391 -34.719   5.902  1.00 72.19           O  
ATOM   4726  CG  ARG B 378      14.633 -33.906   9.117  1.00 72.19           C  
ATOM   4727  CD  ARG B 378      13.258 -34.562   9.250  1.00 72.19           C  
ATOM   4728  NE  ARG B 378      12.820 -34.625  10.641  1.00 72.19           N  
ATOM   4729  NH1 ARG B 378      10.766 -35.562  10.164  1.00 72.19           N  
ATOM   4730  NH2 ARG B 378      11.344 -35.094  12.328  1.00 72.19           N  
ATOM   4731  CZ  ARG B 378      11.641 -35.094  11.039  1.00 72.19           C  
ATOM   4732  N   CYS B 379      17.141 -32.500   5.156  1.00 67.38           N  
ATOM   4733  CA  CYS B 379      17.656 -32.906   3.855  1.00 67.38           C  
ATOM   4734  C   CYS B 379      19.156 -32.656   3.758  1.00 67.38           C  
ATOM   4735  CB  CYS B 379      16.938 -32.156   2.732  1.00 67.38           C  
ATOM   4736  O   CYS B 379      19.688 -31.766   4.422  1.00 67.38           O  
ATOM   4737  SG  CYS B 379      15.258 -32.781   2.422  1.00 67.38           S  
TER    4738      CYS B 379                                                      
ENDMDL                                                                          
END                                                                             
