# Supplementary material for: A unique sigma/anti-sigma system in the actinomycete Actinoplanes missouriensis
Source: Nat Commun. 2023 Dec 20;14:8483. doi: 10.1038/s41467-023-44291-y (PMC10733313; doi:10.1038/s41467-023-44291-y)
Supplement: Supplementary file 4 — Dataset 1 [file 41467_2023_44291_MOESM4_ESM.zip › Fig. S7d.pdb]

MODEL     1                                                                     
ATOM      1  N   MET A   1     -19.547  16.531  13.438  1.00 60.31           N  
ATOM      2  CA  MET A   1     -18.094  16.516  13.539  1.00 60.31           C  
ATOM      3  C   MET A   1     -17.500  15.438  12.633  1.00 60.31           C  
ATOM      4  CB  MET A   1     -17.656  16.266  14.984  1.00 60.31           C  
ATOM      5  O   MET A   1     -18.016  14.320  12.555  1.00 60.31           O  
ATOM      6  CG  MET A   1     -17.750  17.500  15.867  1.00 60.31           C  
ATOM      7  SD  MET A   1     -17.266  17.156  17.609  1.00 60.31           S  
ATOM      8  CE  MET A   1     -15.477  17.438  17.500  1.00 60.31           C  
ATOM      9  N   ALA A   2     -16.656  15.891  11.672  1.00 82.56           N  
ATOM     10  CA  ALA A   2     -15.938  15.055  10.711  1.00 82.56           C  
ATOM     11  C   ALA A   2     -15.078  14.008  11.414  1.00 82.56           C  
ATOM     12  CB  ALA A   2     -15.078  15.914   9.789  1.00 82.56           C  
ATOM     13  O   ALA A   2     -14.625  14.234  12.539  1.00 82.56           O  
ATOM     14  N   VAL A   3     -15.195  12.781  10.992  1.00 91.62           N  
ATOM     15  CA  VAL A   3     -14.391  11.672  11.492  1.00 91.62           C  
ATOM     16  C   VAL A   3     -12.906  12.023  11.367  1.00 91.62           C  
ATOM     17  CB  VAL A   3     -14.695  10.359  10.742  1.00 91.62           C  
ATOM     18  O   VAL A   3     -12.453  12.477  10.320  1.00 91.62           O  
ATOM     19  CG1 VAL A   3     -13.711   9.266  11.148  1.00 91.62           C  
ATOM     20  CG2 VAL A   3     -16.125   9.914  11.008  1.00 91.62           C  
ATOM     21  N   HIS A   4     -12.211  12.070  12.461  1.00 94.50           N  
ATOM     22  CA  HIS A   4     -10.766  12.227  12.539  1.00 94.50           C  
ATOM     23  C   HIS A   4     -10.078  10.898  12.812  1.00 94.50           C  
ATOM     24  CB  HIS A   4     -10.391  13.242  13.617  1.00 94.50           C  
ATOM     25  O   HIS A   4     -10.633  10.039  13.500  1.00 94.50           O  
ATOM     26  CG  HIS A   4      -8.922  13.344  13.867  1.00 94.50           C  
ATOM     27  CD2 HIS A   4      -7.996  14.203  13.375  1.00 94.50           C  
ATOM     28  ND1 HIS A   4      -8.242  12.484  14.703  1.00 94.50           N  
ATOM     29  CE1 HIS A   4      -6.965  12.812  14.727  1.00 94.50           C  
ATOM     30  NE2 HIS A   4      -6.785  13.852  13.930  1.00 94.50           N  
ATOM     31  N   CYS A   5      -8.930  10.703  12.211  1.00 95.88           N  
ATOM     32  CA  CYS A   5      -8.219   9.430  12.352  1.00 95.88           C  
ATOM     33  C   CYS A   5      -6.848   9.641  12.977  1.00 95.88           C  
ATOM     34  CB  CYS A   5      -8.070   8.758  10.984  1.00 95.88           C  
ATOM     35  O   CYS A   5      -5.973  10.266  12.375  1.00 95.88           O  
ATOM     36  SG  CYS A   5      -7.449   7.062  11.086  1.00 95.88           S  
ATOM     37  N   ASP A   6      -6.660   9.133  14.211  1.00 96.44           N  
ATOM     38  CA  ASP A   6      -5.379   9.156  14.906  1.00 96.44           C  
ATOM     39  C   ASP A   6      -4.566   7.902  14.602  1.00 96.44           C  
ATOM     40  CB  ASP A   6      -5.586   9.297  16.422  1.00 96.44           C  
ATOM     41  O   ASP A   6      -5.094   6.789  14.648  1.00 96.44           O  
ATOM     42  CG  ASP A   6      -6.105  10.664  16.828  1.00 96.44           C  
ATOM     43  OD1 ASP A   6      -5.973  11.625  16.031  1.00 96.44           O  
ATOM     44  OD2 ASP A   6      -6.652  10.781  17.938  1.00 96.44           O  
ATOM     45  N   VAL A   7      -3.285   8.141  14.258  1.00 96.00           N  
ATOM     46  CA  VAL A   7      -2.445   6.996  13.914  1.00 96.00           C  
ATOM     47  C   VAL A   7      -1.255   6.926  14.867  1.00 96.00           C  
ATOM     48  CB  VAL A   7      -1.953   7.070  12.445  1.00 96.00           C  
ATOM     49  O   VAL A   7      -0.562   7.922  15.078  1.00 96.00           O  
ATOM     50  CG1 VAL A   7      -1.086   5.863  12.109  1.00 96.00           C  
ATOM     51  CG2 VAL A   7      -3.141   7.172  11.492  1.00 96.00           C  
ATOM     52  N   ARG A   8      -1.072   5.805  15.438  1.00 95.50           N  
ATOM     53  CA  ARG A   8       0.065   5.590  16.328  1.00 95.50           C  
ATOM     54  C   ARG A   8       0.873   4.367  15.891  1.00 95.50           C  
ATOM     55  CB  ARG A   8      -0.405   5.418  17.766  1.00 95.50           C  
ATOM     56  O   ARG A   8       0.320   3.418  15.336  1.00 95.50           O  
ATOM     57  CG  ARG A   8      -1.256   4.180  18.000  1.00 95.50           C  
ATOM     58  CD  ARG A   8      -1.706   4.066  19.453  1.00 95.50           C  
ATOM     59  NE  ARG A   8      -2.492   2.855  19.672  1.00 95.50           N  
ATOM     60  NH1 ARG A   8      -2.871   3.273  21.922  1.00 95.50           N  
ATOM     61  NH2 ARG A   8      -3.727   1.385  20.938  1.00 95.50           N  
ATOM     62  CZ  ARG A   8      -3.027   2.508  20.844  1.00 95.50           C  
ATOM     63  N   SER A   9       2.180   4.512  16.047  1.00 91.75           N  
ATOM     64  CA  SER A   9       3.078   3.398  15.773  1.00 91.75           C  
ATOM     65  C   SER A   9       3.328   2.559  17.016  1.00 91.75           C  
ATOM     66  CB  SER A   9       4.410   3.910  15.219  1.00 91.75           C  
ATOM     67  O   SER A   9       3.539   3.102  18.109  1.00 91.75           O  
ATOM     68  OG  SER A   9       5.301   2.836  14.977  1.00 91.75           O  
ATOM     69  N   ASP A  10       3.129   1.413  16.969  1.00 85.00           N  
ATOM     70  CA  ASP A  10       3.436   0.420  18.000  1.00 85.00           C  
ATOM     71  C   ASP A  10       4.457  -0.594  17.484  1.00 85.00           C  
ATOM     72  CB  ASP A  10       2.162  -0.298  18.453  1.00 85.00           C  
ATOM     73  O   ASP A  10       4.098  -1.702  17.094  1.00 85.00           O  
ATOM     74  CG  ASP A  10       2.391  -1.226  19.625  1.00 85.00           C  
ATOM     75  OD1 ASP A  10       3.453  -1.134  20.281  1.00 85.00           O  
ATOM     76  OD2 ASP A  10       1.500  -2.057  19.906  1.00 85.00           O  
ATOM     77  N   GLY A  11       5.730  -0.276  17.438  1.00 81.81           N  
ATOM     78  CA  GLY A  11       6.738  -1.091  16.781  1.00 81.81           C  
ATOM     79  C   GLY A  11       6.645  -1.057  15.273  1.00 81.81           C  
ATOM     80  O   GLY A  11       6.711   0.015  14.664  1.00 81.81           O  
ATOM     81  N   HIS A  12       6.461  -2.266  14.609  1.00 83.62           N  
ATOM     82  CA  HIS A  12       6.359  -2.324  13.156  1.00 83.62           C  
ATOM     83  C   HIS A  12       4.902  -2.375  12.703  1.00 83.62           C  
ATOM     84  CB  HIS A  12       7.121  -3.537  12.609  1.00 83.62           C  
ATOM     85  O   HIS A  12       4.621  -2.574  11.523  1.00 83.62           O  
ATOM     86  CG  HIS A  12       8.586  -3.500  12.891  1.00 83.62           C  
ATOM     87  CD2 HIS A  12       9.375  -4.309  13.641  1.00 83.62           C  
ATOM     88  ND1 HIS A  12       9.422  -2.535  12.367  1.00 83.62           N  
ATOM     89  CE1 HIS A  12      10.656  -2.754  12.781  1.00 83.62           C  
ATOM     90  NE2 HIS A  12      10.656  -3.822  13.562  1.00 83.62           N  
ATOM     91  N   THR A  13       3.955  -2.262  13.656  1.00 91.69           N  
ATOM     92  CA  THR A  13       2.521  -2.232  13.391  1.00 91.69           C  
ATOM     93  C   THR A  13       1.971  -0.818  13.547  1.00 91.69           C  
ATOM     94  CB  THR A  13       1.759  -3.189  14.328  1.00 91.69           C  
ATOM     95  O   THR A  13       2.504  -0.022  14.320  1.00 91.69           O  
ATOM     96  CG2 THR A  13       0.278  -3.248  13.969  1.00 91.69           C  
ATOM     97  OG1 THR A  13       2.318  -4.504  14.219  1.00 91.69           O  
ATOM     98  N   LEU A  14       0.955  -0.530  12.789  1.00 96.06           N  
ATOM     99  CA  LEU A  14       0.260   0.746  12.922  1.00 96.06           C  
ATOM    100  C   LEU A  14      -1.152   0.542  13.461  1.00 96.06           C  
ATOM    101  CB  LEU A  14       0.204   1.467  11.570  1.00 96.06           C  
ATOM    102  O   LEU A  14      -1.832  -0.416  13.086  1.00 96.06           O  
ATOM    103  CG  LEU A  14       1.535   1.979  11.016  1.00 96.06           C  
ATOM    104  CD1 LEU A  14       1.324   2.664   9.672  1.00 96.06           C  
ATOM    105  CD2 LEU A  14       2.193   2.932  12.016  1.00 96.06           C  
ATOM    106  N   VAL A  15      -1.525   1.437  14.391  1.00 97.62           N  
ATOM    107  CA  VAL A  15      -2.896   1.450  14.891  1.00 97.62           C  
ATOM    108  C   VAL A  15      -3.584   2.750  14.477  1.00 97.62           C  
ATOM    109  CB  VAL A  15      -2.945   1.284  16.422  1.00 97.62           C  
ATOM    110  O   VAL A  15      -3.154   3.838  14.875  1.00 97.62           O  
ATOM    111  CG1 VAL A  15      -4.391   1.278  16.922  1.00 97.62           C  
ATOM    112  CG2 VAL A  15      -2.227   0.003  16.844  1.00 97.62           C  
ATOM    113  N   ALA A  16      -4.621   2.588  13.625  1.00 97.88           N  
ATOM    114  CA  ALA A  16      -5.449   3.717  13.203  1.00 97.88           C  
ATOM    115  C   ALA A  16      -6.746   3.771  14.008  1.00 97.88           C  
ATOM    116  CB  ALA A  16      -5.754   3.633  11.711  1.00 97.88           C  
ATOM    117  O   ALA A  16      -7.488   2.789  14.070  1.00 97.88           O  
ATOM    118  N   SER A  17      -7.016   4.945  14.578  1.00 98.12           N  
ATOM    119  CA  SER A  17      -8.180   5.086  15.445  1.00 98.12           C  
ATOM    120  C   SER A  17      -9.117   6.180  14.945  1.00 98.12           C  
ATOM    121  CB  SER A  17      -7.738   5.398  16.875  1.00 98.12           C  
ATOM    122  O   SER A  17      -8.992   7.340  15.344  1.00 98.12           O  
ATOM    123  OG  SER A  17      -6.879   4.387  17.375  1.00 98.12           O  
ATOM    124  N   PRO A  18     -10.031   5.805  13.977  1.00 97.75           N  
ATOM    125  CA  PRO A  18     -11.039   6.797  13.578  1.00 97.75           C  
ATOM    126  C   PRO A  18     -11.992   7.156  14.719  1.00 97.75           C  
ATOM    127  CB  PRO A  18     -11.781   6.109  12.438  1.00 97.75           C  
ATOM    128  O   PRO A  18     -12.508   6.266  15.398  1.00 97.75           O  
ATOM    129  CG  PRO A  18     -11.617   4.648  12.695  1.00 97.75           C  
ATOM    130  CD  PRO A  18     -10.305   4.434  13.406  1.00 97.75           C  
ATOM    131  N   ILE A  19     -12.172   8.484  14.945  1.00 97.00           N  
ATOM    132  CA  ILE A  19     -12.969   8.977  16.062  1.00 97.00           C  
ATOM    133  C   ILE A  19     -14.102   9.867  15.539  1.00 97.00           C  
ATOM    134  CB  ILE A  19     -12.109   9.758  17.078  1.00 97.00           C  
ATOM    135  O   ILE A  19     -13.867  10.750  14.711  1.00 97.00           O  
ATOM    136  CG1 ILE A  19     -10.930   8.891  17.547  1.00 97.00           C  
ATOM    137  CG2 ILE A  19     -12.953  10.219  18.266  1.00 97.00           C  
ATOM    138  CD1 ILE A  19      -9.836   9.672  18.250  1.00 97.00           C  
ATOM    139  N   GLY A  20     -15.352   9.570  15.969  1.00 96.00           N  
ATOM    140  CA  GLY A  20     -16.484  10.391  15.586  1.00 96.00           C  
ATOM    141  C   GLY A  20     -17.625   9.594  14.992  1.00 96.00           C  
ATOM    142  O   GLY A  20     -17.734   8.383  15.227  1.00 96.00           O  
ATOM    143  N   ARG A  21     -18.500  10.305  14.312  1.00 96.38           N  
ATOM    144  CA  ARG A  21     -19.656   9.703  13.672  1.00 96.38           C  
ATOM    145  C   ARG A  21     -19.422   9.484  12.180  1.00 96.38           C  
ATOM    146  CB  ARG A  21     -20.906  10.570  13.875  1.00 96.38           C  
ATOM    147  O   ARG A  21     -19.250  10.445  11.430  1.00 96.38           O  
ATOM    148  CG  ARG A  21     -21.312  10.727  15.336  1.00 96.38           C  
ATOM    149  CD  ARG A  21     -22.578  11.562  15.477  1.00 96.38           C  
ATOM    150  NE  ARG A  21     -22.984  11.680  16.875  1.00 96.38           N  
ATOM    151  NH1 ARG A  21     -25.156  12.328  16.406  1.00 96.38           N  
ATOM    152  NH2 ARG A  21     -24.469  12.117  18.578  1.00 96.38           N  
ATOM    153  CZ  ARG A  21     -24.203  12.047  17.281  1.00 96.38           C  
ATOM    154  N   LEU A  22     -19.375   8.227  11.773  1.00 96.94           N  
ATOM    155  CA  LEU A  22     -19.047   7.871  10.406  1.00 96.94           C  
ATOM    156  C   LEU A  22     -20.250   8.016   9.492  1.00 96.94           C  
ATOM    157  CB  LEU A  22     -18.500   6.441  10.336  1.00 96.94           C  
ATOM    158  O   LEU A  22     -21.219   7.250   9.602  1.00 96.94           O  
ATOM    159  CG  LEU A  22     -18.047   5.953   8.961  1.00 96.94           C  
ATOM    160  CD1 LEU A  22     -16.859   6.781   8.469  1.00 96.94           C  
ATOM    161  CD2 LEU A  22     -17.672   4.473   9.016  1.00 96.94           C  
ATOM    162  N   GLN A  23     -20.219   8.984   8.633  1.00 96.38           N  
ATOM    163  CA  GLN A  23     -21.219   9.242   7.598  1.00 96.38           C  
ATOM    164  C   GLN A  23     -20.625   9.023   6.207  1.00 96.38           C  
ATOM    165  CB  GLN A  23     -21.750  10.672   7.715  1.00 96.38           C  
ATOM    166  O   GLN A  23     -19.422   8.836   6.059  1.00 96.38           O  
ATOM    167  CG  GLN A  23     -22.359  10.984   9.078  1.00 96.38           C  
ATOM    168  CD  GLN A  23     -22.859  12.414   9.180  1.00 96.38           C  
ATOM    169  NE2 GLN A  23     -24.172  12.586   9.102  1.00 96.38           N  
ATOM    170  OE1 GLN A  23     -22.078  13.352   9.320  1.00 96.38           O  
ATOM    171  N   LEU A  24     -21.406   9.078   5.199  1.00 96.12           N  
ATOM    172  CA  LEU A  24     -20.953   8.859   3.834  1.00 96.12           C  
ATOM    173  C   LEU A  24     -19.969   9.945   3.410  1.00 96.12           C  
ATOM    174  CB  LEU A  24     -22.141   8.820   2.867  1.00 96.12           C  
ATOM    175  O   LEU A  24     -19.062   9.688   2.611  1.00 96.12           O  
ATOM    176  CG  LEU A  24     -23.031   7.578   2.938  1.00 96.12           C  
ATOM    177  CD1 LEU A  24     -24.172   7.695   1.942  1.00 96.12           C  
ATOM    178  CD2 LEU A  24     -22.219   6.316   2.672  1.00 96.12           C  
ATOM    179  N   THR A  25     -20.094  11.117   3.945  1.00 96.12           N  
ATOM    180  CA  THR A  25     -19.219  12.234   3.592  1.00 96.12           C  
ATOM    181  C   THR A  25     -17.828  12.039   4.164  1.00 96.12           C  
ATOM    182  CB  THR A  25     -19.812  13.570   4.094  1.00 96.12           C  
ATOM    183  O   THR A  25     -16.875  12.719   3.756  1.00 96.12           O  
ATOM    184  CG2 THR A  25     -21.094  13.922   3.361  1.00 96.12           C  
ATOM    185  OG1 THR A  25     -20.078  13.469   5.496  1.00 96.12           O  
ATOM    186  N   ASP A  26     -17.688  11.062   5.090  1.00 96.19           N  
ATOM    187  CA  ASP A  26     -16.422  10.859   5.789  1.00 96.19           C  
ATOM    188  C   ASP A  26     -15.609   9.742   5.141  1.00 96.19           C  
ATOM    189  CB  ASP A  26     -16.672  10.531   7.266  1.00 96.19           C  
ATOM    190  O   ASP A  26     -14.469   9.484   5.535  1.00 96.19           O  
ATOM    191  CG  ASP A  26     -17.406  11.641   7.996  1.00 96.19           C  
ATOM    192  OD1 ASP A  26     -16.969  12.805   7.949  1.00 96.19           O  
ATOM    193  OD2 ASP A  26     -18.453  11.344   8.625  1.00 96.19           O  
ATOM    194  N   VAL A  27     -16.172   9.078   4.164  1.00 96.00           N  
ATOM    195  CA  VAL A  27     -15.594   7.879   3.570  1.00 96.00           C  
ATOM    196  C   VAL A  27     -14.281   8.227   2.873  1.00 96.00           C  
ATOM    197  CB  VAL A  27     -16.562   7.211   2.572  1.00 96.00           C  
ATOM    198  O   VAL A  27     -13.250   7.590   3.113  1.00 96.00           O  
ATOM    199  CG1 VAL A  27     -15.828   6.176   1.717  1.00 96.00           C  
ATOM    200  CG2 VAL A  27     -17.734   6.562   3.316  1.00 96.00           C  
ATOM    201  N   VAL A  28     -14.250   9.250   2.141  1.00 95.38           N  
ATOM    202  CA  VAL A  28     -13.078   9.578   1.333  1.00 95.38           C  
ATOM    203  C   VAL A  28     -11.930  10.016   2.240  1.00 95.38           C  
ATOM    204  CB  VAL A  28     -13.398  10.688   0.305  1.00 95.38           C  
ATOM    205  O   VAL A  28     -10.820   9.492   2.141  1.00 95.38           O  
ATOM    206  CG1 VAL A  28     -12.117  11.219  -0.332  1.00 95.38           C  
ATOM    207  CG2 VAL A  28     -14.352  10.164  -0.766  1.00 95.38           C  
ATOM    208  N   PRO A  29     -12.141  10.969   3.152  1.00 95.62           N  
ATOM    209  CA  PRO A  29     -11.031  11.352   4.023  1.00 95.62           C  
ATOM    210  C   PRO A  29     -10.508  10.188   4.867  1.00 95.62           C  
ATOM    211  CB  PRO A  29     -11.641  12.438   4.914  1.00 95.62           C  
ATOM    212  O   PRO A  29      -9.297  10.070   5.070  1.00 95.62           O  
ATOM    213  CG  PRO A  29     -12.781  12.992   4.117  1.00 95.62           C  
ATOM    214  CD  PRO A  29     -13.367  11.883   3.291  1.00 95.62           C  
ATOM    215  N   LEU A  30     -11.398   9.383   5.391  1.00 97.31           N  
ATOM    216  CA  LEU A  30     -10.977   8.227   6.168  1.00 97.31           C  
ATOM    217  C   LEU A  30     -10.203   7.242   5.297  1.00 97.31           C  
ATOM    218  CB  LEU A  30     -12.180   7.527   6.793  1.00 97.31           C  
ATOM    219  O   LEU A  30      -9.172   6.707   5.719  1.00 97.31           O  
ATOM    220  CG  LEU A  30     -11.883   6.293   7.648  1.00 97.31           C  
ATOM    221  CD1 LEU A  30     -10.844   6.625   8.711  1.00 97.31           C  
ATOM    222  CD2 LEU A  30     -13.164   5.766   8.289  1.00 97.31           C  
ATOM    223  N   ARG A  31     -10.734   6.992   4.125  1.00 96.50           N  
ATOM    224  CA  ARG A  31     -10.016   6.137   3.186  1.00 96.50           C  
ATOM    225  C   ARG A  31      -8.609   6.664   2.932  1.00 96.50           C  
ATOM    226  CB  ARG A  31     -10.781   6.031   1.864  1.00 96.50           C  
ATOM    227  O   ARG A  31      -7.641   5.898   2.959  1.00 96.50           O  
ATOM    228  CG  ARG A  31     -10.109   5.141   0.832  1.00 96.50           C  
ATOM    229  CD  ARG A  31     -10.797   5.234  -0.525  1.00 96.50           C  
ATOM    230  NE  ARG A  31     -10.609   6.551  -1.131  1.00 96.50           N  
ATOM    231  NH1 ARG A  31     -12.094   6.188  -2.865  1.00 96.50           N  
ATOM    232  NH2 ARG A  31     -10.992   8.188  -2.693  1.00 96.50           N  
ATOM    233  CZ  ARG A  31     -11.234   6.973  -2.229  1.00 96.50           C  
ATOM    234  N   ASP A  32      -8.414   7.883   2.689  1.00 94.62           N  
ATOM    235  CA  ASP A  32      -7.113   8.500   2.436  1.00 94.62           C  
ATOM    236  C   ASP A  32      -6.168   8.297   3.621  1.00 94.62           C  
ATOM    237  CB  ASP A  32      -7.273   9.992   2.143  1.00 94.62           C  
ATOM    238  O   ASP A  32      -4.996   7.973   3.436  1.00 94.62           O  
ATOM    239  CG  ASP A  32      -7.867  10.266   0.771  1.00 94.62           C  
ATOM    240  OD1 ASP A  32      -8.008   9.320  -0.032  1.00 94.62           O  
ATOM    241  OD2 ASP A  32      -8.195  11.438   0.491  1.00 94.62           O  
ATOM    242  N   SER A  33      -6.727   8.500   4.805  1.00 96.38           N  
ATOM    243  CA  SER A  33      -5.922   8.312   6.008  1.00 96.38           C  
ATOM    244  C   SER A  33      -5.430   6.875   6.121  1.00 96.38           C  
ATOM    245  CB  SER A  33      -6.723   8.688   7.254  1.00 96.38           C  
ATOM    246  O   SER A  33      -4.254   6.633   6.410  1.00 96.38           O  
ATOM    247  OG  SER A  33      -6.992  10.078   7.277  1.00 96.38           O  
ATOM    248  N   LEU A  34      -6.293   5.941   5.840  1.00 97.38           N  
ATOM    249  CA  LEU A  34      -5.945   4.527   5.930  1.00 97.38           C  
ATOM    250  C   LEU A  34      -4.961   4.141   4.836  1.00 97.38           C  
ATOM    251  CB  LEU A  34      -7.203   3.660   5.832  1.00 97.38           C  
ATOM    252  O   LEU A  34      -4.035   3.363   5.078  1.00 97.38           O  
ATOM    253  CG  LEU A  34      -8.211   3.791   6.980  1.00 97.38           C  
ATOM    254  CD1 LEU A  34      -9.438   2.930   6.707  1.00 97.38           C  
ATOM    255  CD2 LEU A  34      -7.562   3.404   8.305  1.00 97.38           C  
ATOM    256  N   LEU A  35      -5.141   4.672   3.662  1.00 95.75           N  
ATOM    257  CA  LEU A  35      -4.211   4.398   2.572  1.00 95.75           C  
ATOM    258  C   LEU A  35      -2.826   4.957   2.883  1.00 95.75           C  
ATOM    259  CB  LEU A  35      -4.730   4.992   1.261  1.00 95.75           C  
ATOM    260  O   LEU A  35      -1.813   4.355   2.521  1.00 95.75           O  
ATOM    261  CG  LEU A  35      -5.988   4.344   0.674  1.00 95.75           C  
ATOM    262  CD1 LEU A  35      -6.305   4.945  -0.690  1.00 95.75           C  
ATOM    263  CD2 LEU A  35      -5.809   2.832   0.571  1.00 95.75           C  
ATOM    264  N   LYS A  36      -2.783   6.082   3.537  1.00 95.62           N  
ATOM    265  CA  LYS A  36      -1.502   6.637   3.967  1.00 95.62           C  
ATOM    266  C   LYS A  36      -0.801   5.699   4.949  1.00 95.62           C  
ATOM    267  CB  LYS A  36      -1.697   8.008   4.605  1.00 95.62           C  
ATOM    268  O   LYS A  36       0.423   5.559   4.914  1.00 95.62           O  
ATOM    269  CG  LYS A  36      -1.988   9.125   3.607  1.00 95.62           C  
ATOM    270  CD  LYS A  36      -2.232  10.453   4.305  1.00 95.62           C  
ATOM    271  CE  LYS A  36      -2.580  11.555   3.312  1.00 95.62           C  
ATOM    272  NZ  LYS A  36      -2.998  12.812   4.000  1.00 95.62           N  
ATOM    273  N   CYS A  37      -1.620   5.109   5.789  1.00 96.44           N  
ATOM    274  CA  CYS A  37      -1.051   4.121   6.699  1.00 96.44           C  
ATOM    275  C   CYS A  37      -0.466   2.943   5.926  1.00 96.44           C  
ATOM    276  CB  CYS A  37      -2.111   3.623   7.680  1.00 96.44           C  
ATOM    277  O   CYS A  37       0.656   2.512   6.203  1.00 96.44           O  
ATOM    278  SG  CYS A  37      -2.666   4.883   8.852  1.00 96.44           S  
ATOM    279  N   LEU A  38      -1.199   2.445   4.988  1.00 96.25           N  
ATOM    280  CA  LEU A  38      -0.753   1.305   4.195  1.00 96.25           C  
ATOM    281  C   LEU A  38       0.501   1.652   3.400  1.00 96.25           C  
ATOM    282  CB  LEU A  38      -1.862   0.847   3.244  1.00 96.25           C  
ATOM    283  O   LEU A  38       1.366   0.799   3.193  1.00 96.25           O  
ATOM    284  CG  LEU A  38      -3.072   0.168   3.891  1.00 96.25           C  
ATOM    285  CD1 LEU A  38      -4.102  -0.205   2.828  1.00 96.25           C  
ATOM    286  CD2 LEU A  38      -2.637  -1.063   4.676  1.00 96.25           C  
ATOM    287  N   ALA A  39       0.575   2.883   2.945  1.00 95.38           N  
ATOM    288  CA  ALA A  39       1.721   3.332   2.160  1.00 95.38           C  
ATOM    289  C   ALA A  39       3.018   3.195   2.951  1.00 95.38           C  
ATOM    290  CB  ALA A  39       1.523   4.781   1.713  1.00 95.38           C  
ATOM    291  O   ALA A  39       4.098   3.080   2.369  1.00 95.38           O  
ATOM    292  N   GLU A  40       2.916   3.223   4.270  1.00 92.38           N  
ATOM    293  CA  GLU A  40       4.082   3.086   5.137  1.00 92.38           C  
ATOM    294  C   GLU A  40       4.527   1.629   5.238  1.00 92.38           C  
ATOM    295  CB  GLU A  40       3.779   3.639   6.531  1.00 92.38           C  
ATOM    296  O   GLU A  40       5.551   1.329   5.852  1.00 92.38           O  
ATOM    297  CG  GLU A  40       3.496   5.133   6.555  1.00 92.38           C  
ATOM    298  CD  GLU A  40       4.625   5.965   5.961  1.00 92.38           C  
ATOM    299  OE1 GLU A  40       4.340   6.922   5.203  1.00 92.38           O  
ATOM    300  OE2 GLU A  40       5.801   5.660   6.258  1.00 92.38           O  
ATOM    301  N   GLN A  41       3.689   0.742   4.660  1.00 91.38           N  
ATOM    302  CA  GLN A  41       3.953  -0.691   4.578  1.00 91.38           C  
ATOM    303  C   GLN A  41       4.262  -1.274   5.953  1.00 91.38           C  
ATOM    304  CB  GLN A  41       5.109  -0.968   3.617  1.00 91.38           C  
ATOM    305  O   GLN A  41       5.301  -1.911   6.145  1.00 91.38           O  
ATOM    306  CG  GLN A  41       4.859  -0.483   2.195  1.00 91.38           C  
ATOM    307  CD  GLN A  41       6.043  -0.724   1.276  1.00 91.38           C  
ATOM    308  NE2 GLN A  41       6.477   0.323   0.583  1.00 91.38           N  
ATOM    309  OE1 GLN A  41       6.562  -1.842   1.189  1.00 91.38           O  
ATOM    310  N   PRO A  42       3.293  -1.093   6.875  1.00 92.12           N  
ATOM    311  CA  PRO A  42       3.484  -1.686   8.203  1.00 92.12           C  
ATOM    312  C   PRO A  42       3.344  -3.205   8.195  1.00 92.12           C  
ATOM    313  CB  PRO A  42       2.381  -1.037   9.039  1.00 92.12           C  
ATOM    314  O   PRO A  42       2.779  -3.773   7.254  1.00 92.12           O  
ATOM    315  CG  PRO A  42       1.249  -0.830   8.086  1.00 92.12           C  
ATOM    316  CD  PRO A  42       1.814  -0.443   6.750  1.00 92.12           C  
ATOM    317  N   GLU A  43       3.863  -3.857   9.141  1.00 90.25           N  
ATOM    318  CA  GLU A  43       3.674  -5.301   9.281  1.00 90.25           C  
ATOM    319  C   GLU A  43       2.199  -5.648   9.445  1.00 90.25           C  
ATOM    320  CB  GLU A  43       4.480  -5.836  10.469  1.00 90.25           C  
ATOM    321  O   GLU A  43       1.762  -6.727   9.039  1.00 90.25           O  
ATOM    322  CG  GLU A  43       5.977  -5.895  10.219  1.00 90.25           C  
ATOM    323  CD  GLU A  43       6.750  -6.551  11.352  1.00 90.25           C  
ATOM    324  OE1 GLU A  43       8.000  -6.609  11.281  1.00 90.25           O  
ATOM    325  OE2 GLU A  43       6.102  -7.012  12.312  1.00 90.25           O  
ATOM    326  N   ALA A  44       1.478  -4.770  10.031  1.00 92.94           N  
ATOM    327  CA  ALA A  44       0.032  -4.902  10.195  1.00 92.94           C  
ATOM    328  C   ALA A  44      -0.619  -3.547  10.453  1.00 92.94           C  
ATOM    329  CB  ALA A  44      -0.289  -5.871  11.328  1.00 92.94           C  
ATOM    330  O   ALA A  44       0.001  -2.654  11.031  1.00 92.94           O  
ATOM    331  N   LEU A  45      -1.831  -3.428   9.930  1.00 96.62           N  
ATOM    332  CA  LEU A  45      -2.650  -2.256  10.227  1.00 96.62           C  
ATOM    333  C   LEU A  45      -3.869  -2.641  11.062  1.00 96.62           C  
ATOM    334  CB  LEU A  45      -3.098  -1.578   8.930  1.00 96.62           C  
ATOM    335  O   LEU A  45      -4.750  -3.359  10.586  1.00 96.62           O  
ATOM    336  CG  LEU A  45      -4.004  -0.354   9.078  1.00 96.62           C  
ATOM    337  CD1 LEU A  45      -3.293   0.733   9.883  1.00 96.62           C  
ATOM    338  CD2 LEU A  45      -4.426   0.172   7.715  1.00 96.62           C  
ATOM    339  N   LEU A  46      -3.891  -2.191  12.297  1.00 97.19           N  
ATOM    340  CA  LEU A  46      -5.008  -2.426  13.211  1.00 97.19           C  
ATOM    341  C   LEU A  46      -5.887  -1.187  13.320  1.00 97.19           C  
ATOM    342  CB  LEU A  46      -4.492  -2.824  14.594  1.00 97.19           C  
ATOM    343  O   LEU A  46      -5.398  -0.095  13.617  1.00 97.19           O  
ATOM    344  CG  LEU A  46      -3.498  -3.986  14.641  1.00 97.19           C  
ATOM    345  CD1 LEU A  46      -3.004  -4.207  16.062  1.00 97.19           C  
ATOM    346  CD2 LEU A  46      -4.137  -5.258  14.086  1.00 97.19           C  
ATOM    347  N   ILE A  47      -7.172  -1.389  13.039  1.00 98.12           N  
ATOM    348  CA  ILE A  47      -8.102  -0.266  13.055  1.00 98.12           C  
ATOM    349  C   ILE A  47      -8.977  -0.333  14.305  1.00 98.12           C  
ATOM    350  CB  ILE A  47      -8.984  -0.248  11.781  1.00 98.12           C  
ATOM    351  O   ILE A  47      -9.812  -1.232  14.438  1.00 98.12           O  
ATOM    352  CG1 ILE A  47      -8.109  -0.204  10.523  1.00 98.12           C  
ATOM    353  CG2 ILE A  47      -9.953   0.936  11.812  1.00 98.12           C  
ATOM    354  CD1 ILE A  47      -8.891  -0.331   9.219  1.00 98.12           C  
ATOM    355  N   ASP A  48      -8.750   0.600  15.211  1.00 98.12           N  
ATOM    356  CA  ASP A  48      -9.469   0.708  16.484  1.00 98.12           C  
ATOM    357  C   ASP A  48     -10.805   1.428  16.297  1.00 98.12           C  
ATOM    358  CB  ASP A  48      -8.617   1.438  17.516  1.00 98.12           C  
ATOM    359  O   ASP A  48     -10.836   2.643  16.094  1.00 98.12           O  
ATOM    360  CG  ASP A  48      -9.305   1.563  18.875  1.00 98.12           C  
ATOM    361  OD1 ASP A  48     -10.438   1.072  19.016  1.00 98.12           O  
ATOM    362  OD2 ASP A  48      -8.703   2.162  19.781  1.00 98.12           O  
ATOM    363  N   LEU A  49     -11.891   0.716  16.547  1.00 98.12           N  
ATOM    364  CA  LEU A  49     -13.211   1.270  16.266  1.00 98.12           C  
ATOM    365  C   LEU A  49     -13.898   1.717  17.547  1.00 98.12           C  
ATOM    366  CB  LEU A  49     -14.070   0.238  15.539  1.00 98.12           C  
ATOM    367  O   LEU A  49     -15.094   2.014  17.547  1.00 98.12           O  
ATOM    368  CG  LEU A  49     -13.547  -0.259  14.188  1.00 98.12           C  
ATOM    369  CD1 LEU A  49     -14.516  -1.263  13.578  1.00 98.12           C  
ATOM    370  CD2 LEU A  49     -13.312   0.912  13.242  1.00 98.12           C  
ATOM    371  N   ALA A  50     -13.211   1.726  18.688  1.00 97.50           N  
ATOM    372  CA  ALA A  50     -13.773   1.928  20.031  1.00 97.50           C  
ATOM    373  C   ALA A  50     -14.539   3.248  20.109  1.00 97.50           C  
ATOM    374  CB  ALA A  50     -12.680   1.889  21.078  1.00 97.50           C  
ATOM    375  O   ALA A  50     -15.570   3.340  20.781  1.00 97.50           O  
ATOM    376  N   ARG A  51     -14.062   4.227  19.359  1.00 96.81           N  
ATOM    377  CA  ARG A  51     -14.664   5.551  19.484  1.00 96.81           C  
ATOM    378  C   ARG A  51     -15.328   5.969  18.172  1.00 96.81           C  
ATOM    379  CB  ARG A  51     -13.609   6.586  19.891  1.00 96.81           C  
ATOM    380  O   ARG A  51     -15.477   7.160  17.906  1.00 96.81           O  
ATOM    381  CG  ARG A  51     -13.039   6.367  21.281  1.00 96.81           C  
ATOM    382  CD  ARG A  51     -12.203   7.555  21.734  1.00 96.81           C  
ATOM    383  NE  ARG A  51     -10.930   7.621  21.016  1.00 96.81           N  
ATOM    384  NH1 ARG A  51     -10.180   9.516  22.109  1.00 96.81           N  
ATOM    385  NH2 ARG A  51      -8.875   8.516  20.516  1.00 96.81           N  
ATOM    386  CZ  ARG A  51     -10.000   8.555  21.219  1.00 96.81           C  
ATOM    387  N   LEU A  52     -15.625   5.020  17.344  1.00 97.25           N  
ATOM    388  CA  LEU A  52     -16.281   5.273  16.062  1.00 97.25           C  
ATOM    389  C   LEU A  52     -17.750   4.855  16.109  1.00 97.25           C  
ATOM    390  CB  LEU A  52     -15.555   4.531  14.930  1.00 97.25           C  
ATOM    391  O   LEU A  52     -18.062   3.699  16.406  1.00 97.25           O  
ATOM    392  CG  LEU A  52     -16.031   4.832  13.508  1.00 97.25           C  
ATOM    393  CD1 LEU A  52     -15.578   6.227  13.086  1.00 97.25           C  
ATOM    394  CD2 LEU A  52     -15.508   3.777  12.539  1.00 97.25           C  
ATOM    395  N   HIS A  53     -18.641   5.750  15.867  1.00 95.56           N  
ATOM    396  CA  HIS A  53     -20.078   5.477  15.750  1.00 95.56           C  
ATOM    397  C   HIS A  53     -20.531   5.555  14.297  1.00 95.56           C  
ATOM    398  CB  HIS A  53     -20.875   6.457  16.609  1.00 95.56           C  
ATOM    399  O   HIS A  53     -20.406   6.602  13.664  1.00 95.56           O  
ATOM    400  CG  HIS A  53     -20.547   6.391  18.062  1.00 95.56           C  
ATOM    401  CD2 HIS A  53     -19.875   7.246  18.859  1.00 95.56           C  
ATOM    402  ND1 HIS A  53     -20.938   5.332  18.859  1.00 95.56           N  
ATOM    403  CE1 HIS A  53     -20.500   5.547  20.094  1.00 95.56           C  
ATOM    404  NE2 HIS A  53     -19.859   6.699  20.125  1.00 95.56           N  
ATOM    405  N   VAL A  54     -21.109   4.434  13.812  1.00 95.38           N  
ATOM    406  CA  VAL A  54     -21.500   4.344  12.414  1.00 95.38           C  
ATOM    407  C   VAL A  54     -22.938   4.848  12.250  1.00 95.38           C  
ATOM    408  CB  VAL A  54     -21.391   2.898  11.883  1.00 95.38           C  
ATOM    409  O   VAL A  54     -23.875   4.230  12.750  1.00 95.38           O  
ATOM    410  CG1 VAL A  54     -21.812   2.824  10.414  1.00 95.38           C  
ATOM    411  CG2 VAL A  54     -19.953   2.391  12.047  1.00 95.38           C  
ATOM    412  N   GLU A  55     -23.156   5.875  11.539  1.00 93.94           N  
ATOM    413  CA  GLU A  55     -24.469   6.465  11.312  1.00 93.94           C  
ATOM    414  C   GLU A  55     -25.156   5.828  10.102  1.00 93.94           C  
ATOM    415  CB  GLU A  55     -24.359   7.977  11.109  1.00 93.94           C  
ATOM    416  O   GLU A  55     -26.359   5.551  10.141  1.00 93.94           O  
ATOM    417  CG  GLU A  55     -25.688   8.703  11.117  1.00 93.94           C  
ATOM    418  CD  GLU A  55     -25.547  10.219  11.211  1.00 93.94           C  
ATOM    419  OE1 GLU A  55     -26.578  10.930  11.062  1.00 93.94           O  
ATOM    420  OE2 GLU A  55     -24.422  10.688  11.430  1.00 93.94           O  
ATOM    421  N   GLN A  56     -24.406   5.582   9.094  1.00 93.75           N  
ATOM    422  CA  GLN A  56     -24.875   4.957   7.863  1.00 93.75           C  
ATOM    423  C   GLN A  56     -24.062   3.709   7.527  1.00 93.75           C  
ATOM    424  CB  GLN A  56     -24.828   5.945   6.699  1.00 93.75           C  
ATOM    425  O   GLN A  56     -22.875   3.801   7.234  1.00 93.75           O  
ATOM    426  CG  GLN A  56     -25.734   7.156   6.875  1.00 93.75           C  
ATOM    427  CD  GLN A  56     -25.562   8.180   5.770  1.00 93.75           C  
ATOM    428  NE2 GLN A  56     -26.297   9.289   5.871  1.00 93.75           N  
ATOM    429  OE1 GLN A  56     -24.781   7.984   4.836  1.00 93.75           O  
ATOM    430  N   PRO A  57     -24.719   2.541   7.488  1.00 93.12           N  
ATOM    431  CA  PRO A  57     -24.031   1.268   7.277  1.00 93.12           C  
ATOM    432  C   PRO A  57     -23.234   1.235   5.977  1.00 93.12           C  
ATOM    433  CB  PRO A  57     -25.172   0.248   7.242  1.00 93.12           C  
ATOM    434  O   PRO A  57     -22.172   0.606   5.914  1.00 93.12           O  
ATOM    435  CG  PRO A  57     -26.234   0.836   8.109  1.00 93.12           C  
ATOM    436  CD  PRO A  57     -26.234   2.326   7.918  1.00 93.12           C  
ATOM    437  N   LEU A  58     -23.672   1.961   4.941  1.00 94.88           N  
ATOM    438  CA  LEU A  58     -22.969   1.987   3.664  1.00 94.88           C  
ATOM    439  C   LEU A  58     -21.578   2.588   3.820  1.00 94.88           C  
ATOM    440  CB  LEU A  58     -23.781   2.783   2.631  1.00 94.88           C  
ATOM    441  O   LEU A  58     -20.688   2.285   3.037  1.00 94.88           O  
ATOM    442  CG  LEU A  58     -23.219   2.805   1.208  1.00 94.88           C  
ATOM    443  CD1 LEU A  58     -23.109   1.387   0.658  1.00 94.88           C  
ATOM    444  CD2 LEU A  58     -24.078   3.674   0.303  1.00 94.88           C  
ATOM    445  N   ALA A  59     -21.344   3.449   4.824  1.00 96.00           N  
ATOM    446  CA  ALA A  59     -20.047   4.094   5.070  1.00 96.00           C  
ATOM    447  C   ALA A  59     -19.000   3.072   5.492  1.00 96.00           C  
ATOM    448  CB  ALA A  59     -20.188   5.176   6.137  1.00 96.00           C  
ATOM    449  O   ALA A  59     -17.797   3.330   5.383  1.00 96.00           O  
ATOM    450  N   LEU A  60     -19.391   1.858   5.902  1.00 96.31           N  
ATOM    451  CA  LEU A  60     -18.469   0.798   6.316  1.00 96.31           C  
ATOM    452  C   LEU A  60     -17.719   0.233   5.117  1.00 96.31           C  
ATOM    453  CB  LEU A  60     -19.234  -0.321   7.027  1.00 96.31           C  
ATOM    454  O   LEU A  60     -16.719  -0.477   5.285  1.00 96.31           O  
ATOM    455  CG  LEU A  60     -19.734  -0.009   8.438  1.00 96.31           C  
ATOM    456  CD1 LEU A  60     -20.641  -1.136   8.938  1.00 96.31           C  
ATOM    457  CD2 LEU A  60     -18.562   0.213   9.383  1.00 96.31           C  
ATOM    458  N   ALA A  61     -18.219   0.580   3.896  1.00 95.06           N  
ATOM    459  CA  ALA A  61     -17.547   0.121   2.682  1.00 95.06           C  
ATOM    460  C   ALA A  61     -16.094   0.601   2.643  1.00 95.06           C  
ATOM    461  CB  ALA A  61     -18.297   0.603   1.444  1.00 95.06           C  
ATOM    462  O   ALA A  61     -15.266   0.023   1.939  1.00 95.06           O  
ATOM    463  N   VAL A  62     -15.805   1.655   3.410  1.00 97.31           N  
ATOM    464  CA  VAL A  62     -14.445   2.191   3.459  1.00 97.31           C  
ATOM    465  C   VAL A  62     -13.484   1.115   3.959  1.00 97.31           C  
ATOM    466  CB  VAL A  62     -14.359   3.441   4.359  1.00 97.31           C  
ATOM    467  O   VAL A  62     -12.352   1.022   3.488  1.00 97.31           O  
ATOM    468  CG1 VAL A  62     -14.711   3.090   5.809  1.00 97.31           C  
ATOM    469  CG2 VAL A  62     -12.969   4.066   4.277  1.00 97.31           C  
ATOM    470  N   PHE A  63     -13.852   0.248   4.875  1.00 97.62           N  
ATOM    471  CA  PHE A  63     -12.992  -0.792   5.422  1.00 97.62           C  
ATOM    472  C   PHE A  63     -12.828  -1.938   4.434  1.00 97.62           C  
ATOM    473  CB  PHE A  63     -13.555  -1.318   6.746  1.00 97.62           C  
ATOM    474  O   PHE A  63     -11.742  -2.514   4.312  1.00 97.62           O  
ATOM    475  CG  PHE A  63     -13.617  -0.282   7.836  1.00 97.62           C  
ATOM    476  CD1 PHE A  63     -12.469   0.378   8.250  1.00 97.62           C  
ATOM    477  CD2 PHE A  63     -14.828   0.032   8.445  1.00 97.62           C  
ATOM    478  CE1 PHE A  63     -12.523   1.338   9.258  1.00 97.62           C  
ATOM    479  CE2 PHE A  63     -14.891   0.990   9.453  1.00 97.62           C  
ATOM    480  CZ  PHE A  63     -13.734   1.642   9.859  1.00 97.62           C  
ATOM    481  N   THR A  64     -13.898  -2.242   3.707  1.00 95.69           N  
ATOM    482  CA  THR A  64     -13.789  -3.266   2.674  1.00 95.69           C  
ATOM    483  C   THR A  64     -12.812  -2.836   1.584  1.00 95.69           C  
ATOM    484  CB  THR A  64     -15.164  -3.570   2.045  1.00 95.69           C  
ATOM    485  O   THR A  64     -11.977  -3.629   1.146  1.00 95.69           O  
ATOM    486  CG2 THR A  64     -16.109  -4.176   3.070  1.00 95.69           C  
ATOM    487  OG1 THR A  64     -15.727  -2.355   1.539  1.00 95.69           O  
ATOM    488  N   THR A  65     -12.922  -1.580   1.192  1.00 95.31           N  
ATOM    489  CA  THR A  65     -12.047  -1.052   0.154  1.00 95.31           C  
ATOM    490  C   THR A  65     -10.594  -1.010   0.637  1.00 95.31           C  
ATOM    491  CB  THR A  65     -12.484   0.358  -0.283  1.00 95.31           C  
ATOM    492  O   THR A  65      -9.672  -1.266  -0.136  1.00 95.31           O  
ATOM    493  CG2 THR A  65     -13.906   0.348  -0.825  1.00 95.31           C  
ATOM    494  OG1 THR A  65     -12.414   1.243   0.842  1.00 95.31           O  
ATOM    495  N   THR A  66     -10.391  -0.695   1.874  1.00 96.69           N  
ATOM    496  CA  THR A  66      -9.055  -0.672   2.461  1.00 96.69           C  
ATOM    497  C   THR A  66      -8.445  -2.070   2.465  1.00 96.69           C  
ATOM    498  CB  THR A  66      -9.086  -0.117   3.896  1.00 96.69           C  
ATOM    499  O   THR A  66      -7.277  -2.244   2.104  1.00 96.69           O  
ATOM    500  CG2 THR A  66      -7.691  -0.122   4.516  1.00 96.69           C  
ATOM    501  OG1 THR A  66      -9.578   1.228   3.871  1.00 96.69           O  
ATOM    502  N   LEU A  67      -9.312  -3.080   2.838  1.00 95.81           N  
ATOM    503  CA  LEU A  67      -8.844  -4.461   2.855  1.00 95.81           C  
ATOM    504  C   LEU A  67      -8.461  -4.922   1.453  1.00 95.81           C  
ATOM    505  CB  LEU A  67      -9.922  -5.387   3.428  1.00 95.81           C  
ATOM    506  O   LEU A  67      -7.430  -5.578   1.272  1.00 95.81           O  
ATOM    507  CG  LEU A  67      -9.891  -5.605   4.941  1.00 95.81           C  
ATOM    508  CD1 LEU A  67     -10.406  -4.363   5.668  1.00 95.81           C  
ATOM    509  CD2 LEU A  67     -10.719  -6.828   5.320  1.00 95.81           C  
ATOM    510  N   ARG A  68      -9.250  -4.543   0.517  1.00 93.75           N  
ATOM    511  CA  ARG A  68      -8.977  -4.922  -0.866  1.00 93.75           C  
ATOM    512  C   ARG A  68      -7.668  -4.309  -1.353  1.00 93.75           C  
ATOM    513  CB  ARG A  68     -10.125  -4.496  -1.779  1.00 93.75           C  
ATOM    514  O   ARG A  68      -6.863  -4.980  -1.998  1.00 93.75           O  
ATOM    515  CG  ARG A  68     -11.359  -5.379  -1.669  1.00 93.75           C  
ATOM    516  CD  ARG A  68     -12.336  -5.129  -2.811  1.00 93.75           C  
ATOM    517  NE  ARG A  68     -12.961  -3.816  -2.707  1.00 93.75           N  
ATOM    518  NH1 ARG A  68     -15.125  -4.625  -2.645  1.00 93.75           N  
ATOM    519  NH2 ARG A  68     -14.742  -2.369  -2.539  1.00 93.75           N  
ATOM    520  CZ  ARG A  68     -14.273  -3.607  -2.631  1.00 93.75           C  
ATOM    521  N   GLN A  69      -7.508  -3.012  -0.982  1.00 94.31           N  
ATOM    522  CA  GLN A  69      -6.273  -2.330  -1.353  1.00 94.31           C  
ATOM    523  C   GLN A  69      -5.062  -2.982  -0.690  1.00 94.31           C  
ATOM    524  CB  GLN A  69      -6.344  -0.849  -0.975  1.00 94.31           C  
ATOM    525  O   GLN A  69      -4.035  -3.191  -1.335  1.00 94.31           O  
ATOM    526  CG  GLN A  69      -5.059  -0.082  -1.254  1.00 94.31           C  
ATOM    527  CD  GLN A  69      -4.770   0.060  -2.736  1.00 94.31           C  
ATOM    528  NE2 GLN A  69      -3.516  -0.155  -3.119  1.00 94.31           N  
ATOM    529  OE1 GLN A  69      -5.668   0.360  -3.531  1.00 94.31           O  
ATOM    530  N   ALA A  70      -5.164  -3.270   0.574  1.00 94.12           N  
ATOM    531  CA  ALA A  70      -4.078  -3.916   1.308  1.00 94.12           C  
ATOM    532  C   ALA A  70      -3.740  -5.277   0.705  1.00 94.12           C  
ATOM    533  CB  ALA A  70      -4.449  -4.066   2.781  1.00 94.12           C  
ATOM    534  O   ALA A  70      -2.568  -5.656   0.635  1.00 94.12           O  
ATOM    535  N   ALA A  71      -4.805  -6.008   0.222  1.00 90.44           N  
ATOM    536  CA  ALA A  71      -4.594  -7.328  -0.369  1.00 90.44           C  
ATOM    537  C   ALA A  71      -3.883  -7.219  -1.713  1.00 90.44           C  
ATOM    538  CB  ALA A  71      -5.926  -8.055  -0.534  1.00 90.44           C  
ATOM    539  O   ALA A  71      -3.086  -8.086  -2.072  1.00 90.44           O  
ATOM    540  N   ARG A  72      -4.266  -6.180  -2.441  1.00 89.75           N  
ATOM    541  CA  ARG A  72      -3.590  -5.941  -3.711  1.00 89.75           C  
ATOM    542  C   ARG A  72      -2.158  -5.465  -3.490  1.00 89.75           C  
ATOM    543  CB  ARG A  72      -4.359  -4.918  -4.547  1.00 89.75           C  
ATOM    544  O   ARG A  72      -1.241  -5.891  -4.195  1.00 89.75           O  
ATOM    545  CG  ARG A  72      -5.633  -5.465  -5.176  1.00 89.75           C  
ATOM    546  CD  ARG A  72      -6.375  -4.398  -5.969  1.00 89.75           C  
ATOM    547  NE  ARG A  72      -5.820  -4.242  -7.309  1.00 89.75           N  
ATOM    548  NH1 ARG A  72      -7.020  -2.332  -7.809  1.00 89.75           N  
ATOM    549  NH2 ARG A  72      -5.570  -3.215  -9.352  1.00 89.75           N  
ATOM    550  CZ  ARG A  72      -6.137  -3.264  -8.156  1.00 89.75           C  
ATOM    551  N   TRP A  73      -1.917  -4.711  -2.627  1.00 92.31           N  
ATOM    552  CA  TRP A  73      -0.680  -4.098  -2.152  1.00 92.31           C  
ATOM    553  C   TRP A  73      -0.954  -3.148  -0.991  1.00 92.31           C  
ATOM    554  CB  TRP A  73       0.020  -3.346  -3.289  1.00 92.31           C  
ATOM    555  O   TRP A  73      -1.898  -2.357  -1.037  1.00 92.31           O  
ATOM    556  CG  TRP A  73       1.380  -2.830  -2.930  1.00 92.31           C  
ATOM    557  CD1 TRP A  73       2.576  -3.469  -3.102  1.00 92.31           C  
ATOM    558  CD2 TRP A  73       1.684  -1.565  -2.332  1.00 92.31           C  
ATOM    559  CE2 TRP A  73       3.086  -1.505  -2.170  1.00 92.31           C  
ATOM    560  CE3 TRP A  73       0.905  -0.476  -1.918  1.00 92.31           C  
ATOM    561  NE1 TRP A  73       3.605  -2.678  -2.646  1.00 92.31           N  
ATOM    562  CH2 TRP A  73       2.939   0.656  -1.214  1.00 92.31           C  
ATOM    563  CZ2 TRP A  73       3.725  -0.396  -1.610  1.00 92.31           C  
ATOM    564  CZ3 TRP A  73       1.543   0.626  -1.361  1.00 92.31           C  
ATOM    565  N   PRO A  74      -0.057  -3.262   0.088  1.00 91.56           N  
ATOM    566  CA  PRO A  74       1.240  -3.939   0.110  1.00 91.56           C  
ATOM    567  C   PRO A  74       1.152  -5.363   0.655  1.00 91.56           C  
ATOM    568  CB  PRO A  74       2.086  -3.055   1.029  1.00 91.56           C  
ATOM    569  O   PRO A  74       2.178  -6.031   0.815  1.00 91.56           O  
ATOM    570  CG  PRO A  74       1.108  -2.459   1.990  1.00 91.56           C  
ATOM    571  CD  PRO A  74      -0.197  -2.254   1.277  1.00 91.56           C  
ATOM    572  N   GLY A  75      -0.118  -5.852   0.886  1.00 89.19           N  
ATOM    573  CA  GLY A  75      -0.301  -7.160   1.488  1.00 89.19           C  
ATOM    574  C   GLY A  75      -0.295  -7.129   3.006  1.00 89.19           C  
ATOM    575  O   GLY A  75      -0.072  -8.148   3.654  1.00 89.19           O  
ATOM    576  N   THR A  76      -0.381  -5.906   3.480  1.00 91.19           N  
ATOM    577  CA  THR A  76      -0.462  -5.648   4.914  1.00 91.19           C  
ATOM    578  C   THR A  76      -1.768  -6.191   5.488  1.00 91.19           C  
ATOM    579  CB  THR A  76      -0.351  -4.145   5.219  1.00 91.19           C  
ATOM    580  O   THR A  76      -2.850  -5.887   4.980  1.00 91.19           O  
ATOM    581  CG2 THR A  76      -0.426  -3.879   6.719  1.00 91.19           C  
ATOM    582  OG1 THR A  76       0.899  -3.652   4.719  1.00 91.19           O  
ATOM    583  N   PRO A  77      -1.619  -7.105   6.473  1.00 92.62           N  
ATOM    584  CA  PRO A  77      -2.855  -7.516   7.141  1.00 92.62           C  
ATOM    585  C   PRO A  77      -3.566  -6.359   7.836  1.00 92.62           C  
ATOM    586  CB  PRO A  77      -2.375  -8.555   8.156  1.00 92.62           C  
ATOM    587  O   PRO A  77      -2.926  -5.555   8.516  1.00 92.62           O  
ATOM    588  CG  PRO A  77      -0.968  -8.859   7.762  1.00 92.62           C  
ATOM    589  CD  PRO A  77      -0.500  -7.797   6.809  1.00 92.62           C  
ATOM    590  N   VAL A  78      -4.895  -6.324   7.570  1.00 95.62           N  
ATOM    591  CA  VAL A  78      -5.719  -5.297   8.195  1.00 95.62           C  
ATOM    592  C   VAL A  78      -6.766  -5.953   9.094  1.00 95.62           C  
ATOM    593  CB  VAL A  78      -6.410  -4.406   7.141  1.00 95.62           C  
ATOM    594  O   VAL A  78      -7.480  -6.863   8.664  1.00 95.62           O  
ATOM    595  CG1 VAL A  78      -7.285  -3.350   7.812  1.00 95.62           C  
ATOM    596  CG2 VAL A  78      -5.371  -3.746   6.234  1.00 95.62           C  
ATOM    597  N   LEU A  79      -6.848  -5.484  10.359  1.00 96.19           N  
ATOM    598  CA  LEU A  79      -7.824  -6.008  11.312  1.00 96.19           C  
ATOM    599  C   LEU A  79      -8.562  -4.875  12.016  1.00 96.19           C  
ATOM    600  CB  LEU A  79      -7.141  -6.902  12.344  1.00 96.19           C  
ATOM    601  O   LEU A  79      -7.961  -3.861  12.375  1.00 96.19           O  
ATOM    602  CG  LEU A  79      -6.664  -8.273  11.852  1.00 96.19           C  
ATOM    603  CD1 LEU A  79      -5.141  -8.344  11.891  1.00 96.19           C  
ATOM    604  CD2 LEU A  79      -7.277  -9.383  12.695  1.00 96.19           C  
ATOM    605  N   LEU A  80      -9.852  -5.062  12.117  1.00 97.94           N  
ATOM    606  CA  LEU A  80     -10.680  -4.148  12.906  1.00 97.94           C  
ATOM    607  C   LEU A  80     -10.898  -4.691  14.312  1.00 97.94           C  
ATOM    608  CB  LEU A  80     -12.023  -3.918  12.219  1.00 97.94           C  
ATOM    609  O   LEU A  80     -11.008  -5.906  14.508  1.00 97.94           O  
ATOM    610  CG  LEU A  80     -11.977  -3.443  10.766  1.00 97.94           C  
ATOM    611  CD1 LEU A  80     -11.672  -4.613   9.836  1.00 97.94           C  
ATOM    612  CD2 LEU A  80     -13.281  -2.768  10.375  1.00 97.94           C  
ATOM    613  N   PHE A  81     -10.914  -3.699  15.305  1.00 98.00           N  
ATOM    614  CA  PHE A  81     -11.164  -4.227  16.641  1.00 98.00           C  
ATOM    615  C   PHE A  81     -11.875  -3.197  17.516  1.00 98.00           C  
ATOM    616  CB  PHE A  81      -9.844  -4.652  17.297  1.00 98.00           C  
ATOM    617  O   PHE A  81     -11.891  -2.008  17.188  1.00 98.00           O  
ATOM    618  CG  PHE A  81      -8.914  -3.502  17.594  1.00 98.00           C  
ATOM    619  CD1 PHE A  81      -8.008  -3.057  16.641  1.00 98.00           C  
ATOM    620  CD2 PHE A  81      -8.953  -2.869  18.828  1.00 98.00           C  
ATOM    621  CE1 PHE A  81      -7.152  -1.995  16.922  1.00 98.00           C  
ATOM    622  CE2 PHE A  81      -8.102  -1.807  19.109  1.00 98.00           C  
ATOM    623  CZ  PHE A  81      -7.199  -1.372  18.156  1.00 98.00           C  
ATOM    624  N   GLY A  82     -12.586  -3.670  18.469  1.00 97.19           N  
ATOM    625  CA  GLY A  82     -13.117  -2.871  19.562  1.00 97.19           C  
ATOM    626  C   GLY A  82     -14.305  -2.021  19.156  1.00 97.19           C  
ATOM    627  O   GLY A  82     -14.430  -0.874  19.594  1.00 97.19           O  
ATOM    628  N   PRO A  83     -15.164  -2.617  18.266  1.00 97.06           N  
ATOM    629  CA  PRO A  83     -16.328  -1.790  17.922  1.00 97.06           C  
ATOM    630  C   PRO A  83     -17.328  -1.676  19.062  1.00 97.06           C  
ATOM    631  CB  PRO A  83     -16.938  -2.525  16.734  1.00 97.06           C  
ATOM    632  O   PRO A  83     -17.516  -2.631  19.828  1.00 97.06           O  
ATOM    633  CG  PRO A  83     -16.594  -3.963  16.938  1.00 97.06           C  
ATOM    634  CD  PRO A  83     -15.234  -4.035  17.578  1.00 97.06           C  
ATOM    635  N   PRO A  84     -18.000  -0.486  19.234  1.00 95.94           N  
ATOM    636  CA  PRO A  84     -19.141  -0.441  20.156  1.00 95.94           C  
ATOM    637  C   PRO A  84     -20.281  -1.349  19.719  1.00 95.94           C  
ATOM    638  CB  PRO A  84     -19.562   1.029  20.109  1.00 95.94           C  
ATOM    639  O   PRO A  84     -20.328  -1.774  18.562  1.00 95.94           O  
ATOM    640  CG  PRO A  84     -19.078   1.535  18.797  1.00 95.94           C  
ATOM    641  CD  PRO A  84     -17.875   0.736  18.391  1.00 95.94           C  
ATOM    642  N   PRO A  85     -21.219  -1.743  20.609  1.00 94.94           N  
ATOM    643  CA  PRO A  85     -22.234  -2.771  20.375  1.00 94.94           C  
ATOM    644  C   PRO A  85     -23.016  -2.543  19.078  1.00 94.94           C  
ATOM    645  CB  PRO A  85     -23.156  -2.648  21.578  1.00 94.94           C  
ATOM    646  O   PRO A  85     -23.172  -3.473  18.281  1.00 94.94           O  
ATOM    647  CG  PRO A  85     -22.281  -2.168  22.688  1.00 94.94           C  
ATOM    648  CD  PRO A  85     -21.266  -1.227  22.109  1.00 94.94           C  
ATOM    649  N   ARG A  86     -23.453  -1.286  18.812  1.00 92.75           N  
ATOM    650  CA  ARG A  86     -24.234  -1.024  17.594  1.00 92.75           C  
ATOM    651  C   ARG A  86     -23.391  -1.248  16.344  1.00 92.75           C  
ATOM    652  CB  ARG A  86     -24.781   0.403  17.609  1.00 92.75           C  
ATOM    653  O   ARG A  86     -23.875  -1.837  15.375  1.00 92.75           O  
ATOM    654  CG  ARG A  86     -26.016   0.579  18.484  1.00 92.75           C  
ATOM    655  CD  ARG A  86     -26.766   1.868  18.156  1.00 92.75           C  
ATOM    656  NE  ARG A  86     -27.922   2.051  19.031  1.00 92.75           N  
ATOM    657  NH1 ARG A  86     -28.828   3.775  17.781  1.00 92.75           N  
ATOM    658  NH2 ARG A  86     -29.891   3.033  19.672  1.00 92.75           N  
ATOM    659  CZ  ARG A  86     -28.875   2.953  18.828  1.00 92.75           C  
ATOM    660  N   THR A  87     -22.172  -0.748  16.344  1.00 95.06           N  
ATOM    661  CA  THR A  87     -21.266  -0.924  15.211  1.00 95.06           C  
ATOM    662  C   THR A  87     -20.906  -2.396  15.031  1.00 95.06           C  
ATOM    663  CB  THR A  87     -19.984  -0.094  15.391  1.00 95.06           C  
ATOM    664  O   THR A  87     -20.828  -2.891  13.906  1.00 95.06           O  
ATOM    665  CG2 THR A  87     -19.062  -0.233  14.180  1.00 95.06           C  
ATOM    666  OG1 THR A  87     -20.328   1.285  15.555  1.00 95.06           O  
ATOM    667  N   ARG A  88     -20.719  -3.051  16.125  1.00 95.56           N  
ATOM    668  CA  ARG A  88     -20.422  -4.477  16.078  1.00 95.56           C  
ATOM    669  C   ARG A  88     -21.531  -5.250  15.383  1.00 95.56           C  
ATOM    670  CB  ARG A  88     -20.188  -5.027  17.484  1.00 95.56           C  
ATOM    671  O   ARG A  88     -21.266  -6.121  14.555  1.00 95.56           O  
ATOM    672  CG  ARG A  88     -19.844  -6.508  17.516  1.00 95.56           C  
ATOM    673  CD  ARG A  88     -19.562  -6.988  18.938  1.00 95.56           C  
ATOM    674  NE  ARG A  88     -19.219  -8.406  18.969  1.00 95.56           N  
ATOM    675  NH1 ARG A  88     -16.938  -8.078  18.766  1.00 95.56           N  
ATOM    676  NH2 ARG A  88     -17.797 -10.203  18.922  1.00 95.56           N  
ATOM    677  CZ  ARG A  88     -17.984  -8.891  18.891  1.00 95.56           C  
ATOM    678  N   ASP A  89     -22.766  -4.949  15.680  1.00 94.31           N  
ATOM    679  CA  ASP A  89     -23.906  -5.625  15.086  1.00 94.31           C  
ATOM    680  C   ASP A  89     -23.906  -5.469  13.570  1.00 94.31           C  
ATOM    681  CB  ASP A  89     -25.219  -5.086  15.672  1.00 94.31           C  
ATOM    682  O   ASP A  89     -24.203  -6.422  12.844  1.00 94.31           O  
ATOM    683  CG  ASP A  89     -25.453  -5.547  17.094  1.00 94.31           C  
ATOM    684  OD1 ASP A  89     -24.797  -6.504  17.547  1.00 94.31           O  
ATOM    685  OD2 ASP A  89     -26.328  -4.949  17.781  1.00 94.31           O  
ATOM    686  N   LEU A  90     -23.500  -4.316  13.133  1.00 93.62           N  
ATOM    687  CA  LEU A  90     -23.438  -4.043  11.703  1.00 93.62           C  
ATOM    688  C   LEU A  90     -22.344  -4.855  11.031  1.00 93.62           C  
ATOM    689  CB  LEU A  90     -23.219  -2.549  11.445  1.00 93.62           C  
ATOM    690  O   LEU A  90     -22.484  -5.285   9.883  1.00 93.62           O  
ATOM    691  CG  LEU A  90     -24.359  -1.614  11.844  1.00 93.62           C  
ATOM    692  CD1 LEU A  90     -23.938  -0.158  11.703  1.00 93.62           C  
ATOM    693  CD2 LEU A  90     -25.594  -1.891  10.992  1.00 93.62           C  
ATOM    694  N   LEU A  91     -21.219  -5.070  11.727  1.00 94.06           N  
ATOM    695  CA  LEU A  91     -20.016  -5.684  11.148  1.00 94.06           C  
ATOM    696  C   LEU A  91     -20.141  -7.203  11.141  1.00 94.06           C  
ATOM    697  CB  LEU A  91     -18.766  -5.266  11.930  1.00 94.06           C  
ATOM    698  O   LEU A  91     -19.469  -7.883  10.359  1.00 94.06           O  
ATOM    699  CG  LEU A  91     -18.312  -3.818  11.742  1.00 94.06           C  
ATOM    700  CD1 LEU A  91     -17.219  -3.479  12.750  1.00 94.06           C  
ATOM    701  CD2 LEU A  91     -17.828  -3.590  10.320  1.00 94.06           C  
ATOM    702  N   ILE A  92     -21.031  -7.672  12.016  1.00 92.12           N  
ATOM    703  CA  ILE A  92     -21.109  -9.125  12.086  1.00 92.12           C  
ATOM    704  C   ILE A  92     -22.359  -9.609  11.359  1.00 92.12           C  
ATOM    705  CB  ILE A  92     -21.125  -9.625  13.547  1.00 92.12           C  
ATOM    706  O   ILE A  92     -22.688 -10.797  11.383  1.00 92.12           O  
ATOM    707  CG1 ILE A  92     -22.312  -9.039  14.305  1.00 92.12           C  
ATOM    708  CG2 ILE A  92     -19.797  -9.273  14.242  1.00 92.12           C  
ATOM    709  CD1 ILE A  92     -22.531  -9.648  15.688  1.00 92.12           C  
ATOM    710  N   SER A  93     -23.078  -8.711  10.734  1.00 86.12           N  
ATOM    711  CA  SER A  93     -24.266  -9.031   9.945  1.00 86.12           C  
ATOM    712  C   SER A  93     -24.141  -8.492   8.531  1.00 86.12           C  
ATOM    713  CB  SER A  93     -25.516  -8.469  10.617  1.00 86.12           C  
ATOM    714  O   SER A  93     -23.297  -7.648   8.250  1.00 86.12           O  
ATOM    715  OG  SER A  93     -25.500  -7.055  10.625  1.00 86.12           O  
ATOM    716  N   GLY A  94     -24.766  -9.164   7.512  1.00 83.50           N  
ATOM    717  CA  GLY A  94     -24.922  -8.586   6.184  1.00 83.50           C  
ATOM    718  C   GLY A  94     -23.641  -8.578   5.371  1.00 83.50           C  
ATOM    719  O   GLY A  94     -22.891  -9.547   5.395  1.00 83.50           O  
ATOM    720  N   ALA A  95     -23.391  -7.461   4.609  1.00 87.62           N  
ATOM    721  CA  ALA A  95     -22.359  -7.309   3.590  1.00 87.62           C  
ATOM    722  C   ALA A  95     -20.969  -7.184   4.223  1.00 87.62           C  
ATOM    723  CB  ALA A  95     -22.641  -6.094   2.713  1.00 87.62           C  
ATOM    724  O   ALA A  95     -19.953  -7.395   3.555  1.00 87.62           O  
ATOM    725  N   TYR A  96     -20.844  -7.020   5.566  1.00 90.56           N  
ATOM    726  CA  TYR A  96     -19.547  -6.664   6.148  1.00 90.56           C  
ATOM    727  C   TYR A  96     -19.047  -7.766   7.074  1.00 90.56           C  
ATOM    728  CB  TYR A  96     -19.656  -5.344   6.918  1.00 90.56           C  
ATOM    729  O   TYR A  96     -18.109  -7.551   7.848  1.00 90.56           O  
ATOM    730  CG  TYR A  96     -20.172  -4.195   6.086  1.00 90.56           C  
ATOM    731  CD1 TYR A  96     -19.422  -3.682   5.031  1.00 90.56           C  
ATOM    732  CD2 TYR A  96     -21.406  -3.621   6.355  1.00 90.56           C  
ATOM    733  CE1 TYR A  96     -19.891  -2.621   4.262  1.00 90.56           C  
ATOM    734  CE2 TYR A  96     -21.891  -2.561   5.594  1.00 90.56           C  
ATOM    735  OH  TYR A  96     -21.609  -1.021   3.795  1.00 90.56           O  
ATOM    736  CZ  TYR A  96     -21.125  -2.070   4.551  1.00 90.56           C  
ATOM    737  N   GLN A  97     -19.688  -8.922   7.074  1.00 90.56           N  
ATOM    738  CA  GLN A  97     -19.359 -10.039   7.957  1.00 90.56           C  
ATOM    739  C   GLN A  97     -18.000 -10.641   7.609  1.00 90.56           C  
ATOM    740  CB  GLN A  97     -20.453 -11.109   7.887  1.00 90.56           C  
ATOM    741  O   GLN A  97     -17.406 -11.344   8.422  1.00 90.56           O  
ATOM    742  CG  GLN A  97     -20.594 -11.750   6.512  1.00 90.56           C  
ATOM    743  CD  GLN A  97     -21.703 -12.781   6.461  1.00 90.56           C  
ATOM    744  NE2 GLN A  97     -22.172 -13.094   5.254  1.00 90.56           N  
ATOM    745  OE1 GLN A  97     -22.141 -13.297   7.496  1.00 90.56           O  
ATOM    746  N   GLN A  98     -17.500 -10.203   6.355  1.00 90.75           N  
ATOM    747  CA  GLN A  98     -16.234 -10.797   5.914  1.00 90.75           C  
ATOM    748  C   GLN A  98     -15.047  -9.984   6.414  1.00 90.75           C  
ATOM    749  CB  GLN A  98     -16.203 -10.898   4.391  1.00 90.75           C  
ATOM    750  O   GLN A  98     -13.898 -10.406   6.273  1.00 90.75           O  
ATOM    751  CG  GLN A  98     -17.266 -11.828   3.809  1.00 90.75           C  
ATOM    752  CD  GLN A  98     -17.141 -13.250   4.324  1.00 90.75           C  
ATOM    753  NE2 GLN A  98     -18.281 -13.883   4.570  1.00 90.75           N  
ATOM    754  OE1 GLN A  98     -16.031 -13.766   4.496  1.00 90.75           O  
ATOM    755  N   LEU A  99     -15.359  -8.836   7.035  1.00 94.38           N  
ATOM    756  CA  LEU A  99     -14.281  -8.023   7.590  1.00 94.38           C  
ATOM    757  C   LEU A  99     -13.656  -8.703   8.805  1.00 94.38           C  
ATOM    758  CB  LEU A  99     -14.797  -6.637   7.977  1.00 94.38           C  
ATOM    759  O   LEU A  99     -14.375  -9.219   9.672  1.00 94.38           O  
ATOM    760  CG  LEU A  99     -15.141  -5.695   6.820  1.00 94.38           C  
ATOM    761  CD1 LEU A  99     -15.883  -4.469   7.340  1.00 94.38           C  
ATOM    762  CD2 LEU A  99     -13.883  -5.281   6.070  1.00 94.38           C  
ATOM    763  N   PRO A 100     -12.297  -8.773   8.828  1.00 95.19           N  
ATOM    764  CA  PRO A 100     -11.625  -9.352   9.992  1.00 95.19           C  
ATOM    765  C   PRO A 100     -11.812  -8.523  11.258  1.00 95.19           C  
ATOM    766  CB  PRO A 100     -10.156  -9.391   9.570  1.00 95.19           C  
ATOM    767  O   PRO A 100     -11.273  -7.414  11.359  1.00 95.19           O  
ATOM    768  CG  PRO A 100     -10.031  -8.312   8.539  1.00 95.19           C  
ATOM    769  CD  PRO A 100     -11.359  -8.141   7.863  1.00 95.19           C  
ATOM    770  N   LEU A 101     -12.562  -9.047  12.188  1.00 96.56           N  
ATOM    771  CA  LEU A 101     -12.945  -8.305  13.383  1.00 96.56           C  
ATOM    772  C   LEU A 101     -12.492  -9.039  14.641  1.00 96.56           C  
ATOM    773  CB  LEU A 101     -14.461  -8.102  13.422  1.00 96.56           C  
ATOM    774  O   LEU A 101     -12.711 -10.242  14.781  1.00 96.56           O  
ATOM    775  CG  LEU A 101     -15.008  -7.320  14.617  1.00 96.56           C  
ATOM    776  CD1 LEU A 101     -14.500  -5.883  14.594  1.00 96.56           C  
ATOM    777  CD2 LEU A 101     -16.531  -7.352  14.625  1.00 96.56           C  
ATOM    778  N   ALA A 102     -11.805  -8.320  15.500  1.00 95.94           N  
ATOM    779  CA  ALA A 102     -11.398  -8.820  16.812  1.00 95.94           C  
ATOM    780  C   ALA A 102     -12.070  -8.031  17.922  1.00 95.94           C  
ATOM    781  CB  ALA A 102      -9.875  -8.758  16.953  1.00 95.94           C  
ATOM    782  O   ALA A 102     -12.500  -6.895  17.719  1.00 95.94           O  
ATOM    783  N   ALA A 103     -12.148  -8.664  19.062  1.00 95.56           N  
ATOM    784  CA  ALA A 103     -12.844  -8.047  20.188  1.00 95.56           C  
ATOM    785  C   ALA A 103     -12.047  -6.859  20.734  1.00 95.56           C  
ATOM    786  CB  ALA A 103     -13.086  -9.070  21.297  1.00 95.56           C  
ATOM    787  O   ALA A 103     -12.625  -5.828  21.094  1.00 95.56           O  
ATOM    788  N   ASP A 104     -10.805  -7.027  20.859  1.00 95.75           N  
ATOM    789  CA  ASP A 104      -9.914  -6.012  21.422  1.00 95.75           C  
ATOM    790  C   ASP A 104      -8.516  -6.117  20.828  1.00 95.75           C  
ATOM    791  CB  ASP A 104      -9.852  -6.137  22.953  1.00 95.75           C  
ATOM    792  O   ASP A 104      -8.273  -6.934  19.938  1.00 95.75           O  
ATOM    793  CG  ASP A 104      -9.453  -7.523  23.406  1.00 95.75           C  
ATOM    794  OD1 ASP A 104      -8.648  -8.188  22.719  1.00 95.75           O  
ATOM    795  OD2 ASP A 104      -9.945  -7.957  24.484  1.00 95.75           O  
ATOM    796  N   LEU A 105      -7.656  -5.215  21.297  1.00 94.00           N  
ATOM    797  CA  LEU A 105      -6.320  -5.121  20.719  1.00 94.00           C  
ATOM    798  C   LEU A 105      -5.527  -6.398  20.969  1.00 94.00           C  
ATOM    799  CB  LEU A 105      -5.570  -3.916  21.297  1.00 94.00           C  
ATOM    800  O   LEU A 105      -4.844  -6.898  20.078  1.00 94.00           O  
ATOM    801  CG  LEU A 105      -4.160  -3.674  20.750  1.00 94.00           C  
ATOM    802  CD1 LEU A 105      -4.188  -3.531  19.234  1.00 94.00           C  
ATOM    803  CD2 LEU A 105      -3.547  -2.436  21.406  1.00 94.00           C  
ATOM    804  N   ALA A 106      -5.664  -6.918  22.156  1.00 94.06           N  
ATOM    805  CA  ALA A 106      -4.949  -8.133  22.516  1.00 94.06           C  
ATOM    806  C   ALA A 106      -5.336  -9.297  21.609  1.00 94.06           C  
ATOM    807  CB  ALA A 106      -5.234  -8.500  23.969  1.00 94.06           C  
ATOM    808  O   ALA A 106      -4.469 -10.031  21.125  1.00 94.06           O  
ATOM    809  N   SER A 107      -6.617  -9.492  21.344  1.00 94.25           N  
ATOM    810  CA  SER A 107      -7.102 -10.547  20.469  1.00 94.25           C  
ATOM    811  C   SER A 107      -6.645 -10.328  19.031  1.00 94.25           C  
ATOM    812  CB  SER A 107      -8.625 -10.641  20.516  1.00 94.25           C  
ATOM    813  O   SER A 107      -6.348 -11.281  18.312  1.00 94.25           O  
ATOM    814  OG  SER A 107      -9.070 -10.961  21.828  1.00 94.25           O  
ATOM    815  N   ALA A 108      -6.645  -9.070  18.641  1.00 93.19           N  
ATOM    816  CA  ALA A 108      -6.164  -8.742  17.312  1.00 93.19           C  
ATOM    817  C   ALA A 108      -4.691  -9.109  17.141  1.00 93.19           C  
ATOM    818  CB  ALA A 108      -6.367  -7.254  17.016  1.00 93.19           C  
ATOM    819  O   ALA A 108      -4.309  -9.734  16.156  1.00 93.19           O  
ATOM    820  N   ARG A 109      -3.930  -8.961  18.047  1.00 90.94           N  
ATOM    821  CA  ARG A 109      -2.502  -9.266  18.016  1.00 90.94           C  
ATOM    822  C   ARG A 109      -2.264 -10.766  18.000  1.00 90.94           C  
ATOM    823  CB  ARG A 109      -1.800  -8.641  19.234  1.00 90.94           C  
ATOM    824  O   ARG A 109      -1.359 -11.250  17.297  1.00 90.94           O  
ATOM    825  CG  ARG A 109      -1.607  -7.141  19.125  1.00 90.94           C  
ATOM    826  CD  ARG A 109      -0.931  -6.570  20.375  1.00 90.94           C  
ATOM    827  NE  ARG A 109      -0.480  -5.199  20.156  1.00 90.94           N  
ATOM    828  NH1 ARG A 109       1.001  -5.191  21.922  1.00 90.94           N  
ATOM    829  NH2 ARG A 109       0.764  -3.324  20.625  1.00 90.94           N  
ATOM    830  CZ  ARG A 109       0.427  -4.574  20.906  1.00 90.94           C  
ATOM    831  N   ALA A 110      -2.945 -11.320  18.828  1.00 90.81           N  
ATOM    832  CA  ALA A 110      -2.820 -12.773  18.891  1.00 90.81           C  
ATOM    833  C   ALA A 110      -3.111 -13.398  17.531  1.00 90.81           C  
ATOM    834  CB  ALA A 110      -3.756 -13.352  19.938  1.00 90.81           C  
ATOM    835  O   ALA A 110      -2.434 -14.344  17.109  1.00 90.81           O  
ATOM    836  N   ARG A 111      -4.070 -12.836  16.812  1.00 88.94           N  
ATOM    837  CA  ARG A 111      -4.438 -13.344  15.492  1.00 88.94           C  
ATOM    838  C   ARG A 111      -3.328 -13.094  14.477  1.00 88.94           C  
ATOM    839  CB  ARG A 111      -5.742 -12.711  15.016  1.00 88.94           C  
ATOM    840  O   ARG A 111      -3.123 -13.891  13.562  1.00 88.94           O  
ATOM    841  CG  ARG A 111      -6.988 -13.297  15.656  1.00 88.94           C  
ATOM    842  CD  ARG A 111      -8.250 -12.578  15.211  1.00 88.94           C  
ATOM    843  NE  ARG A 111      -8.547 -12.828  13.797  1.00 88.94           N  
ATOM    844  NH1 ARG A 111     -10.375 -11.422  13.719  1.00 88.94           N  
ATOM    845  NH2 ARG A 111      -9.727 -12.570  11.844  1.00 88.94           N  
ATOM    846  CZ  ARG A 111      -9.547 -12.273  13.125  1.00 88.94           C  
ATOM    847  N   LEU A 112      -2.639 -11.977  14.664  1.00 85.62           N  
ATOM    848  CA  LEU A 112      -1.551 -11.648  13.758  1.00 85.62           C  
ATOM    849  C   LEU A 112      -0.359 -12.578  13.969  1.00 85.62           C  
ATOM    850  CB  LEU A 112      -1.119 -10.195  13.938  1.00 85.62           C  
ATOM    851  O   LEU A 112       0.341 -12.930  13.016  1.00 85.62           O  
ATOM    852  CG  LEU A 112      -2.107  -9.125  13.461  1.00 85.62           C  
ATOM    853  CD1 LEU A 112      -1.612  -7.734  13.844  1.00 85.62           C  
ATOM    854  CD2 LEU A 112      -2.318  -9.234  11.953  1.00 85.62           C  
ATOM    855  N   SER A 113      -0.134 -12.938  15.195  1.00 81.56           N  
ATOM    856  CA  SER A 113       0.998 -13.797  15.539  1.00 81.56           C  
ATOM    857  C   SER A 113       0.795 -15.211  15.016  1.00 81.56           C  
ATOM    858  CB  SER A 113       1.210 -13.820  17.047  1.00 81.56           C  
ATOM    859  O   SER A 113       1.762 -15.898  14.680  1.00 81.56           O  
ATOM    860  OG  SER A 113       1.504 -12.523  17.547  1.00 81.56           O  
ATOM    861  N   ASP A 114      -0.431 -15.672  14.914  1.00 73.31           N  
ATOM    862  CA  ASP A 114      -0.746 -17.031  14.484  1.00 73.31           C  
ATOM    863  C   ASP A 114      -0.495 -17.203  12.992  1.00 73.31           C  
ATOM    864  CB  ASP A 114      -2.199 -17.375  14.820  1.00 73.31           C  
ATOM    865  O   ASP A 114      -0.140 -18.297  12.539  1.00 73.31           O  
ATOM    866  CG  ASP A 114      -2.410 -17.688  16.297  1.00 73.31           C  
ATOM    867  OD1 ASP A 114      -1.415 -17.797  17.031  1.00 73.31           O  
ATOM    868  OD2 ASP A 114      -3.580 -17.844  16.703  1.00 73.31           O  
ATOM    869  N   GLY A 115      -0.330 -16.094  12.234  1.00 65.44           N  
ATOM    870  CA  GLY A 115      -0.205 -16.125  10.789  1.00 65.44           C  
ATOM    871  C   GLY A 115       1.106 -15.555  10.289  1.00 65.44           C  
ATOM    872  O   GLY A 115       1.298 -15.383   9.086  1.00 65.44           O  
ATOM    873  N   ARG A 116       2.045 -15.195  11.180  1.00 62.81           N  
ATOM    874  CA  ARG A 116       3.244 -14.453  10.805  1.00 62.81           C  
ATOM    875  C   ARG A 116       4.117 -15.266   9.852  1.00 62.81           C  
ATOM    876  CB  ARG A 116       4.047 -14.062  12.047  1.00 62.81           C  
ATOM    877  O   ARG A 116       4.586 -16.344  10.211  1.00 62.81           O  
ATOM    878  CG  ARG A 116       5.008 -12.906  11.828  1.00 62.81           C  
ATOM    879  CD  ARG A 116       5.586 -12.391  13.133  1.00 62.81           C  
ATOM    880  NE  ARG A 116       6.789 -11.594  12.914  1.00 62.81           N  
ATOM    881  NH1 ARG A 116       7.145 -11.133  15.156  1.00 62.81           N  
ATOM    882  NH2 ARG A 116       8.578 -10.312  13.570  1.00 62.81           N  
ATOM    883  CZ  ARG A 116       7.500 -11.016  13.883  1.00 62.81           C  
ATOM    884  N   ARG A 117       3.830 -15.219   8.625  1.00 65.50           N  
ATOM    885  CA  ARG A 117       4.852 -15.664   7.684  1.00 65.50           C  
ATOM    886  C   ARG A 117       5.898 -14.578   7.457  1.00 65.50           C  
ATOM    887  CB  ARG A 117       4.211 -16.062   6.352  1.00 65.50           C  
ATOM    888  O   ARG A 117       5.570 -13.391   7.414  1.00 65.50           O  
ATOM    889  CG  ARG A 117       3.381 -17.328   6.422  1.00 65.50           C  
ATOM    890  CD  ARG A 117       2.895 -17.766   5.043  1.00 65.50           C  
ATOM    891  NE  ARG A 117       2.049 -18.953   5.117  1.00 65.50           N  
ATOM    892  NH1 ARG A 117       2.803 -19.875   3.137  1.00 65.50           N  
ATOM    893  NH2 ARG A 117       1.217 -20.969   4.379  1.00 65.50           N  
ATOM    894  CZ  ARG A 117       2.025 -19.922   4.211  1.00 65.50           C  
ATOM    895  N   VAL A 118       7.141 -14.758   7.992  1.00 69.25           N  
ATOM    896  CA  VAL A 118       8.234 -13.867   7.613  1.00 69.25           C  
ATOM    897  C   VAL A 118       8.180 -13.594   6.113  1.00 69.25           C  
ATOM    898  CB  VAL A 118       9.609 -14.461   8.000  1.00 69.25           C  
ATOM    899  O   VAL A 118       8.195 -14.531   5.305  1.00 69.25           O  
ATOM    900  CG1 VAL A 118      10.734 -13.508   7.625  1.00 69.25           C  
ATOM    901  CG2 VAL A 118       9.648 -14.781   9.492  1.00 69.25           C  
ATOM    902  N   ILE A 119       7.883 -12.320   5.844  1.00 79.75           N  
ATOM    903  CA  ILE A 119       7.934 -11.906   4.445  1.00 79.75           C  
ATOM    904  C   ILE A 119       9.336 -11.398   4.109  1.00 79.75           C  
ATOM    905  CB  ILE A 119       6.879 -10.812   4.141  1.00 79.75           C  
ATOM    906  O   ILE A 119       9.797 -10.414   4.688  1.00 79.75           O  
ATOM    907  CG1 ILE A 119       5.477 -11.312   4.516  1.00 79.75           C  
ATOM    908  CG2 ILE A 119       6.941 -10.406   2.670  1.00 79.75           C  
ATOM    909  CD1 ILE A 119       4.410 -10.227   4.488  1.00 79.75           C  
ATOM    910  N   PRO A 120      10.078 -12.180   3.311  1.00 90.50           N  
ATOM    911  CA  PRO A 120      11.359 -11.617   2.898  1.00 90.50           C  
ATOM    912  C   PRO A 120      11.219 -10.242   2.252  1.00 90.50           C  
ATOM    913  CB  PRO A 120      11.891 -12.641   1.893  1.00 90.50           C  
ATOM    914  O   PRO A 120      10.406 -10.062   1.344  1.00 90.50           O  
ATOM    915  CG  PRO A 120      11.141 -13.898   2.193  1.00 90.50           C  
ATOM    916  CD  PRO A 120       9.766 -13.523   2.678  1.00 90.50           C  
ATOM    917  N   VAL A 121      12.008  -9.336   2.791  1.00 93.00           N  
ATOM    918  CA  VAL A 121      11.930  -7.965   2.297  1.00 93.00           C  
ATOM    919  C   VAL A 121      13.336  -7.379   2.152  1.00 93.00           C  
ATOM    920  CB  VAL A 121      11.078  -7.074   3.230  1.00 93.00           C  
ATOM    921  O   VAL A 121      14.211  -7.637   2.982  1.00 93.00           O  
ATOM    922  CG1 VAL A 121      11.117  -5.617   2.773  1.00 93.00           C  
ATOM    923  CG2 VAL A 121       9.641  -7.582   3.283  1.00 93.00           C  
ATOM    924  N   ILE A 122      13.500  -6.660   1.054  1.00 95.75           N  
ATOM    925  CA  ILE A 122      14.711  -5.863   0.850  1.00 95.75           C  
ATOM    926  C   ILE A 122      14.344  -4.387   0.745  1.00 95.75           C  
ATOM    927  CB  ILE A 122      15.477  -6.316  -0.413  1.00 95.75           C  
ATOM    928  O   ILE A 122      13.438  -4.016  -0.007  1.00 95.75           O  
ATOM    929  CG1 ILE A 122      15.938  -7.773  -0.267  1.00 95.75           C  
ATOM    930  CG2 ILE A 122      16.672  -5.395  -0.682  1.00 95.75           C  
ATOM    931  CD1 ILE A 122      16.516  -8.375  -1.542  1.00 95.75           C  
ATOM    932  N   ARG A 123      15.125  -3.557   1.500  1.00 95.62           N  
ATOM    933  CA  ARG A 123      14.945  -2.109   1.451  1.00 95.62           C  
ATOM    934  C   ARG A 123      16.234  -1.403   1.078  1.00 95.62           C  
ATOM    935  CB  ARG A 123      14.430  -1.587   2.795  1.00 95.62           C  
ATOM    936  O   ARG A 123      17.297  -1.713   1.625  1.00 95.62           O  
ATOM    937  CG  ARG A 123      13.047  -2.096   3.164  1.00 95.62           C  
ATOM    938  CD  ARG A 123      12.508  -1.414   4.414  1.00 95.62           C  
ATOM    939  NE  ARG A 123      11.109  -1.750   4.656  1.00 95.62           N  
ATOM    940  NH1 ARG A 123      11.555  -3.711   5.793  1.00 95.62           N  
ATOM    941  NH2 ARG A 123       9.391  -3.041   5.465  1.00 95.62           N  
ATOM    942  CZ  ARG A 123      10.688  -2.832   5.305  1.00 95.62           C  
ATOM    943  N   GLU A 124      16.000  -0.397   0.177  1.00 97.50           N  
ATOM    944  CA  GLU A 124      17.172   0.387  -0.232  1.00 97.50           C  
ATOM    945  C   GLU A 124      16.812   1.865  -0.370  1.00 97.50           C  
ATOM    946  CB  GLU A 124      17.734  -0.142  -1.551  1.00 97.50           C  
ATOM    947  O   GLU A 124      15.797   2.213  -0.979  1.00 97.50           O  
ATOM    948  CG  GLU A 124      18.406  -1.500  -1.427  1.00 97.50           C  
ATOM    949  CD  GLU A 124      19.734  -1.448  -0.672  1.00 97.50           C  
ATOM    950  OE1 GLU A 124      20.203  -2.508  -0.207  1.00 97.50           O  
ATOM    951  OE2 GLU A 124      20.297  -0.337  -0.543  1.00 97.50           O  
ATOM    952  N   ASP A 125      17.672   2.689   0.250  1.00 97.19           N  
ATOM    953  CA  ASP A 125      17.562   4.125  -0.005  1.00 97.19           C  
ATOM    954  C   ASP A 125      18.359   4.520  -1.244  1.00 97.19           C  
ATOM    955  CB  ASP A 125      18.047   4.922   1.209  1.00 97.19           C  
ATOM    956  O   ASP A 125      19.531   4.152  -1.381  1.00 97.19           O  
ATOM    957  CG  ASP A 125      17.125   4.785   2.410  1.00 97.19           C  
ATOM    958  OD1 ASP A 125      15.891   4.633   2.223  1.00 97.19           O  
ATOM    959  OD2 ASP A 125      17.625   4.840   3.551  1.00 97.19           O  
ATOM    960  N   LEU A 126      17.703   5.238  -2.158  1.00 96.62           N  
ATOM    961  CA  LEU A 126      18.328   5.617  -3.422  1.00 96.62           C  
ATOM    962  C   LEU A 126      18.406   7.133  -3.553  1.00 96.62           C  
ATOM    963  CB  LEU A 126      17.547   5.031  -4.602  1.00 96.62           C  
ATOM    964  O   LEU A 126      17.484   7.848  -3.168  1.00 96.62           O  
ATOM    965  CG  LEU A 126      17.359   3.514  -4.602  1.00 96.62           C  
ATOM    966  CD1 LEU A 126      16.406   3.100  -5.723  1.00 96.62           C  
ATOM    967  CD2 LEU A 126      18.703   2.807  -4.742  1.00 96.62           C  
ATOM    968  N   LEU A 127      19.500   7.582  -4.113  1.00 94.81           N  
ATOM    969  CA  LEU A 127      19.672   8.984  -4.469  1.00 94.81           C  
ATOM    970  C   LEU A 127      19.078   9.266  -5.852  1.00 94.81           C  
ATOM    971  CB  LEU A 127      21.141   9.375  -4.438  1.00 94.81           C  
ATOM    972  O   LEU A 127      19.031   8.375  -6.703  1.00 94.81           O  
ATOM    973  CG  LEU A 127      21.828   9.320  -3.074  1.00 94.81           C  
ATOM    974  CD1 LEU A 127      23.344   9.469  -3.236  1.00 94.81           C  
ATOM    975  CD2 LEU A 127      21.281  10.391  -2.148  1.00 94.81           C  
ATOM    976  N   PRO A 128      18.562  10.461  -6.086  1.00 92.50           N  
ATOM    977  CA  PRO A 128      18.094  10.797  -7.434  1.00 92.50           C  
ATOM    978  C   PRO A 128      19.250  11.008  -8.414  1.00 92.50           C  
ATOM    979  CB  PRO A 128      17.312  12.094  -7.223  1.00 92.50           C  
ATOM    980  O   PRO A 128      19.484  12.141  -8.859  1.00 92.50           O  
ATOM    981  CG  PRO A 128      17.984  12.766  -6.066  1.00 92.50           C  
ATOM    982  CD  PRO A 128      18.500  11.703  -5.137  1.00 92.50           C  
ATOM    983  N   ALA A 129      19.984   9.961  -8.609  1.00 91.94           N  
ATOM    984  CA  ALA A 129      21.156  10.016  -9.484  1.00 91.94           C  
ATOM    985  C   ALA A 129      21.078   8.969 -10.586  1.00 91.94           C  
ATOM    986  CB  ALA A 129      22.438   9.828  -8.672  1.00 91.94           C  
ATOM    987  O   ALA A 129      20.344   7.977 -10.453  1.00 91.94           O  
ATOM    988  N   THR A 130      21.781   9.234 -11.719  1.00 84.19           N  
ATOM    989  CA  THR A 130      21.750   8.398 -12.914  1.00 84.19           C  
ATOM    990  C   THR A 130      22.094   6.949 -12.570  1.00 84.19           C  
ATOM    991  CB  THR A 130      22.719   8.922 -13.984  1.00 84.19           C  
ATOM    992  O   THR A 130      21.578   6.020 -13.188  1.00 84.19           O  
ATOM    993  CG2 THR A 130      22.234  10.258 -14.547  1.00 84.19           C  
ATOM    994  OG1 THR A 130      24.016   9.094 -13.406  1.00 84.19           O  
ATOM    995  N   GLY A 131      22.891   6.691 -11.477  1.00 92.94           N  
ATOM    996  CA  GLY A 131      23.312   5.348 -11.117  1.00 92.94           C  
ATOM    997  C   GLY A 131      22.266   4.590 -10.320  1.00 92.94           C  
ATOM    998  O   GLY A 131      22.406   3.385 -10.102  1.00 92.94           O  
ATOM    999  N   SER A 132      21.188   5.223  -9.922  1.00 95.31           N  
ATOM   1000  CA  SER A 132      20.172   4.641  -9.047  1.00 95.31           C  
ATOM   1001  C   SER A 132      19.375   3.572  -9.781  1.00 95.31           C  
ATOM   1002  CB  SER A 132      19.234   5.723  -8.523  1.00 95.31           C  
ATOM   1003  O   SER A 132      18.984   2.559  -9.188  1.00 95.31           O  
ATOM   1004  OG  SER A 132      19.906   6.586  -7.625  1.00 95.31           O  
ATOM   1005  N   THR A 133      19.172   3.732 -11.094  1.00 96.12           N  
ATOM   1006  CA  THR A 133      18.422   2.740 -11.852  1.00 96.12           C  
ATOM   1007  C   THR A 133      19.203   1.431 -11.945  1.00 96.12           C  
ATOM   1008  CB  THR A 133      18.094   3.252 -13.266  1.00 96.12           C  
ATOM   1009  O   THR A 133      18.625   0.352 -11.758  1.00 96.12           O  
ATOM   1010  CG2 THR A 133      17.109   4.418 -13.219  1.00 96.12           C  
ATOM   1011  OG1 THR A 133      19.312   3.689 -13.898  1.00 96.12           O  
ATOM   1012  N   ARG A 134      20.469   1.546 -12.250  1.00 96.94           N  
ATOM   1013  CA  ARG A 134      21.312   0.352 -12.320  1.00 96.94           C  
ATOM   1014  C   ARG A 134      21.359  -0.357 -10.969  1.00 96.94           C  
ATOM   1015  CB  ARG A 134      22.719   0.710 -12.781  1.00 96.94           C  
ATOM   1016  O   ARG A 134      21.266  -1.583 -10.898  1.00 96.94           O  
ATOM   1017  CG  ARG A 134      23.641  -0.491 -12.961  1.00 96.94           C  
ATOM   1018  CD  ARG A 134      25.000  -0.087 -13.500  1.00 96.94           C  
ATOM   1019  NE  ARG A 134      25.875  -1.241 -13.656  1.00 96.94           N  
ATOM   1020  NH1 ARG A 134      27.734  -0.003 -14.266  1.00 96.94           N  
ATOM   1021  NH2 ARG A 134      27.875  -2.287 -14.133  1.00 96.94           N  
ATOM   1022  CZ  ARG A 134      27.156  -1.175 -14.016  1.00 96.94           C  
ATOM   1023  N   HIS A 135      21.594   0.438  -9.945  1.00 97.69           N  
ATOM   1024  CA  HIS A 135      21.625  -0.129  -8.602  1.00 97.69           C  
ATOM   1025  C   HIS A 135      20.328  -0.841  -8.258  1.00 97.69           C  
ATOM   1026  CB  HIS A 135      21.922   0.963  -7.566  1.00 97.69           C  
ATOM   1027  O   HIS A 135      20.344  -1.956  -7.734  1.00 97.69           O  
ATOM   1028  CG  HIS A 135      21.922   0.467  -6.156  1.00 97.69           C  
ATOM   1029  CD2 HIS A 135      21.109   0.732  -5.113  1.00 97.69           C  
ATOM   1030  ND1 HIS A 135      22.875  -0.415  -5.684  1.00 97.69           N  
ATOM   1031  CE1 HIS A 135      22.641  -0.671  -4.410  1.00 97.69           C  
ATOM   1032  NE2 HIS A 135      21.562   0.013  -4.039  1.00 97.69           N  
ATOM   1033  N   ALA A 136      19.234  -0.220  -8.523  1.00 97.69           N  
ATOM   1034  CA  ALA A 136      17.922  -0.807  -8.266  1.00 97.69           C  
ATOM   1035  C   ALA A 136      17.750  -2.115  -9.031  1.00 97.69           C  
ATOM   1036  CB  ALA A 136      16.812   0.177  -8.641  1.00 97.69           C  
ATOM   1037  O   ALA A 136      17.219  -3.094  -8.484  1.00 97.69           O  
ATOM   1038  N   ARG A 137      18.203  -2.168 -10.234  1.00 97.81           N  
ATOM   1039  CA  ARG A 137      18.141  -3.387 -11.031  1.00 97.81           C  
ATOM   1040  C   ARG A 137      18.953  -4.508 -10.398  1.00 97.81           C  
ATOM   1041  CB  ARG A 137      18.625  -3.125 -12.453  1.00 97.81           C  
ATOM   1042  O   ARG A 137      18.500  -5.656 -10.352  1.00 97.81           O  
ATOM   1043  CG  ARG A 137      17.625  -2.414 -13.344  1.00 97.81           C  
ATOM   1044  CD  ARG A 137      18.031  -2.443 -14.805  1.00 97.81           C  
ATOM   1045  NE  ARG A 137      19.172  -1.561 -15.062  1.00 97.81           N  
ATOM   1046  NH1 ARG A 137      19.594  -2.393 -17.172  1.00 97.81           N  
ATOM   1047  NH2 ARG A 137      20.891  -0.711 -16.312  1.00 97.81           N  
ATOM   1048  CZ  ARG A 137      19.891  -1.557 -16.188  1.00 97.81           C  
ATOM   1049  N   ASP A 138      20.094  -4.160  -9.953  1.00 98.06           N  
ATOM   1050  CA  ASP A 138      20.938  -5.152  -9.297  1.00 98.06           C  
ATOM   1051  C   ASP A 138      20.266  -5.723  -8.055  1.00 98.06           C  
ATOM   1052  CB  ASP A 138      22.297  -4.543  -8.938  1.00 98.06           C  
ATOM   1053  O   ASP A 138      20.297  -6.930  -7.820  1.00 98.06           O  
ATOM   1054  CG  ASP A 138      23.156  -4.250 -10.148  1.00 98.06           C  
ATOM   1055  OD1 ASP A 138      22.859  -4.762 -11.250  1.00 98.06           O  
ATOM   1056  OD2 ASP A 138      24.156  -3.506 -10.000  1.00 98.06           O  
ATOM   1057  N   VAL A 139      19.672  -4.820  -7.332  1.00 98.12           N  
ATOM   1058  CA  VAL A 139      19.000  -5.219  -6.098  1.00 98.12           C  
ATOM   1059  C   VAL A 139      17.875  -6.195  -6.414  1.00 98.12           C  
ATOM   1060  CB  VAL A 139      18.453  -3.992  -5.332  1.00 98.12           C  
ATOM   1061  O   VAL A 139      17.781  -7.258  -5.793  1.00 98.12           O  
ATOM   1062  CG1 VAL A 139      17.500  -4.434  -4.223  1.00 98.12           C  
ATOM   1063  CG2 VAL A 139      19.594  -3.162  -4.758  1.00 98.12           C  
ATOM   1064  N   VAL A 140      17.078  -5.883  -7.363  1.00 98.12           N  
ATOM   1065  CA  VAL A 140      15.914  -6.723  -7.652  1.00 98.12           C  
ATOM   1066  C   VAL A 140      16.375  -8.039  -8.273  1.00 98.12           C  
ATOM   1067  CB  VAL A 140      14.922  -6.008  -8.594  1.00 98.12           C  
ATOM   1068  O   VAL A 140      15.781  -9.094  -8.023  1.00 98.12           O  
ATOM   1069  CG1 VAL A 140      15.211  -6.352 -10.055  1.00 98.12           C  
ATOM   1070  CG2 VAL A 140      13.484  -6.387  -8.227  1.00 98.12           C  
ATOM   1071  N   THR A 141      17.391  -7.988  -9.086  1.00 98.06           N  
ATOM   1072  CA  THR A 141      17.953  -9.211  -9.656  1.00 98.06           C  
ATOM   1073  C   THR A 141      18.453 -10.141  -8.555  1.00 98.06           C  
ATOM   1074  CB  THR A 141      19.109  -8.898 -10.633  1.00 98.06           C  
ATOM   1075  O   THR A 141      18.125 -11.328  -8.539  1.00 98.06           O  
ATOM   1076  CG2 THR A 141      19.719 -10.180 -11.188  1.00 98.06           C  
ATOM   1077  OG1 THR A 141      18.594  -8.117 -11.719  1.00 98.06           O  
ATOM   1078  N   ASP A 142      19.203  -9.578  -7.645  1.00 97.69           N  
ATOM   1079  CA  ASP A 142      19.734 -10.359  -6.531  1.00 97.69           C  
ATOM   1080  C   ASP A 142      18.594 -10.953  -5.695  1.00 97.69           C  
ATOM   1081  CB  ASP A 142      20.641  -9.508  -5.652  1.00 97.69           C  
ATOM   1082  O   ASP A 142      18.656 -12.117  -5.297  1.00 97.69           O  
ATOM   1083  CG  ASP A 142      21.984  -9.203  -6.305  1.00 97.69           C  
ATOM   1084  OD1 ASP A 142      22.312  -9.828  -7.336  1.00 97.69           O  
ATOM   1085  OD2 ASP A 142      22.719  -8.336  -5.781  1.00 97.69           O  
ATOM   1086  N   ALA A 143      17.594 -10.117  -5.441  1.00 97.31           N  
ATOM   1087  CA  ALA A 143      16.453 -10.586  -4.664  1.00 97.31           C  
ATOM   1088  C   ALA A 143      15.773 -11.766  -5.344  1.00 97.31           C  
ATOM   1089  CB  ALA A 143      15.453  -9.445  -4.461  1.00 97.31           C  
ATOM   1090  O   ALA A 143      15.508 -12.789  -4.707  1.00 97.31           O  
ATOM   1091  N   CYS A 144      15.555 -11.656  -6.633  1.00 97.75           N  
ATOM   1092  CA  CYS A 144      14.883 -12.719  -7.387  1.00 97.75           C  
ATOM   1093  C   CYS A 144      15.703 -14.000  -7.367  1.00 97.75           C  
ATOM   1094  CB  CYS A 144      14.648 -12.273  -8.828  1.00 97.75           C  
ATOM   1095  O   CYS A 144      15.156 -15.086  -7.172  1.00 97.75           O  
ATOM   1096  SG  CYS A 144      13.352 -11.023  -9.008  1.00 97.75           S  
ATOM   1097  N   LEU A 145      16.938 -13.875  -7.516  1.00 97.25           N  
ATOM   1098  CA  LEU A 145      17.797 -15.055  -7.527  1.00 97.25           C  
ATOM   1099  C   LEU A 145      17.875 -15.688  -6.145  1.00 97.25           C  
ATOM   1100  CB  LEU A 145      19.203 -14.680  -8.000  1.00 97.25           C  
ATOM   1101  O   LEU A 145      17.797 -16.906  -6.016  1.00 97.25           O  
ATOM   1102  CG  LEU A 145      19.328 -14.203  -9.453  1.00 97.25           C  
ATOM   1103  CD1 LEU A 145      20.766 -13.797  -9.758  1.00 97.25           C  
ATOM   1104  CD2 LEU A 145      18.859 -15.297 -10.414  1.00 97.25           C  
ATOM   1105  N   CYS A 146      17.953 -14.852  -5.137  1.00 96.62           N  
ATOM   1106  CA  CYS A 146      18.047 -15.328  -3.764  1.00 96.62           C  
ATOM   1107  C   CYS A 146      16.750 -16.031  -3.352  1.00 96.62           C  
ATOM   1108  CB  CYS A 146      18.328 -14.172  -2.809  1.00 96.62           C  
ATOM   1109  O   CYS A 146      16.781 -17.016  -2.607  1.00 96.62           O  
ATOM   1110  SG  CYS A 146      18.562 -14.688  -1.092  1.00 96.62           S  
ATOM   1111  N   TRP A 147      15.633 -15.523  -3.928  1.00 95.69           N  
ATOM   1112  CA  TRP A 147      14.344 -16.078  -3.547  1.00 95.69           C  
ATOM   1113  C   TRP A 147      13.898 -17.141  -4.543  1.00 95.69           C  
ATOM   1114  CB  TRP A 147      13.289 -14.977  -3.453  1.00 95.69           C  
ATOM   1115  O   TRP A 147      12.727 -17.531  -4.566  1.00 95.69           O  
ATOM   1116  CG  TRP A 147      13.547 -13.969  -2.375  1.00 95.69           C  
ATOM   1117  CD1 TRP A 147      14.289 -14.156  -1.240  1.00 95.69           C  
ATOM   1118  CD2 TRP A 147      13.062 -12.625  -2.326  1.00 95.69           C  
ATOM   1119  CE2 TRP A 147      13.555 -12.047  -1.133  1.00 95.69           C  
ATOM   1120  CE3 TRP A 147      12.266 -11.852  -3.176  1.00 95.69           C  
ATOM   1121  NE1 TRP A 147      14.297 -13.000  -0.490  1.00 95.69           N  
ATOM   1122  CH2 TRP A 147      12.484  -9.992  -1.620  1.00 95.69           C  
ATOM   1123  CZ2 TRP A 147      13.273 -10.727  -0.770  1.00 95.69           C  
ATOM   1124  CZ3 TRP A 147      11.984 -10.539  -2.812  1.00 95.69           C  
ATOM   1125  N   ASP A 148      14.828 -17.609  -5.504  1.00 95.19           N  
ATOM   1126  CA  ASP A 148      14.625 -18.688  -6.461  1.00 95.19           C  
ATOM   1127  C   ASP A 148      13.484 -18.359  -7.426  1.00 95.19           C  
ATOM   1128  CB  ASP A 148      14.336 -20.016  -5.734  1.00 95.19           C  
ATOM   1129  O   ASP A 148      12.617 -19.203  -7.680  1.00 95.19           O  
ATOM   1130  CG  ASP A 148      14.531 -21.234  -6.617  1.00 95.19           C  
ATOM   1131  OD1 ASP A 148      15.383 -21.188  -7.527  1.00 95.19           O  
ATOM   1132  OD2 ASP A 148      13.820 -22.234  -6.398  1.00 95.19           O  
ATOM   1133  N   LEU A 149      13.484 -17.141  -7.906  1.00 96.69           N  
ATOM   1134  CA  LEU A 149      12.508 -16.672  -8.883  1.00 96.69           C  
ATOM   1135  C   LEU A 149      13.211 -16.156 -10.141  1.00 96.69           C  
ATOM   1136  CB  LEU A 149      11.641 -15.570  -8.281  1.00 96.69           C  
ATOM   1137  O   LEU A 149      13.008 -15.008 -10.539  1.00 96.69           O  
ATOM   1138  CG  LEU A 149      10.859 -15.938  -7.020  1.00 96.69           C  
ATOM   1139  CD1 LEU A 149      10.305 -14.680  -6.355  1.00 96.69           C  
ATOM   1140  CD2 LEU A 149       9.734 -16.906  -7.352  1.00 96.69           C  
ATOM   1141  N   PRO A 150      13.945 -16.953 -10.867  1.00 96.44           N  
ATOM   1142  CA  PRO A 150      14.719 -16.484 -12.016  1.00 96.44           C  
ATOM   1143  C   PRO A 150      13.844 -15.992 -13.172  1.00 96.44           C  
ATOM   1144  CB  PRO A 150      15.523 -17.719 -12.430  1.00 96.44           C  
ATOM   1145  O   PRO A 150      14.266 -15.148 -13.961  1.00 96.44           O  
ATOM   1146  CG  PRO A 150      14.758 -18.875 -11.867  1.00 96.44           C  
ATOM   1147  CD  PRO A 150      14.148 -18.453 -10.555  1.00 96.44           C  
ATOM   1148  N   ASP A 151      12.664 -16.516 -13.258  1.00 96.38           N  
ATOM   1149  CA  ASP A 151      11.758 -16.156 -14.344  1.00 96.38           C  
ATOM   1150  C   ASP A 151      11.227 -14.727 -14.172  1.00 96.38           C  
ATOM   1151  CB  ASP A 151      10.594 -17.141 -14.430  1.00 96.38           C  
ATOM   1152  O   ASP A 151      10.758 -14.117 -15.125  1.00 96.38           O  
ATOM   1153  CG  ASP A 151      11.023 -18.531 -14.867  1.00 96.38           C  
ATOM   1154  OD1 ASP A 151      12.039 -18.656 -15.578  1.00 96.38           O  
ATOM   1155  OD2 ASP A 151      10.336 -19.500 -14.492  1.00 96.38           O  
ATOM   1156  N   LEU A 152      11.367 -14.195 -12.930  1.00 97.62           N  
ATOM   1157  CA  LEU A 152      10.820 -12.875 -12.648  1.00 97.62           C  
ATOM   1158  C   LEU A 152      11.906 -11.805 -12.758  1.00 97.62           C  
ATOM   1159  CB  LEU A 152      10.180 -12.836 -11.258  1.00 97.62           C  
ATOM   1160  O   LEU A 152      11.625 -10.617 -12.609  1.00 97.62           O  
ATOM   1161  CG  LEU A 152       8.914 -13.672 -11.078  1.00 97.62           C  
ATOM   1162  CD1 LEU A 152       8.336 -13.453  -9.680  1.00 97.62           C  
ATOM   1163  CD2 LEU A 152       7.883 -13.320 -12.141  1.00 97.62           C  
ATOM   1164  N   VAL A 153      13.180 -12.164 -13.008  1.00 97.88           N  
ATOM   1165  CA  VAL A 153      14.297 -11.227 -13.062  1.00 97.88           C  
ATOM   1166  C   VAL A 153      14.039 -10.180 -14.141  1.00 97.88           C  
ATOM   1167  CB  VAL A 153      15.633 -11.953 -13.336  1.00 97.88           C  
ATOM   1168  O   VAL A 153      14.125  -8.977 -13.875  1.00 97.88           O  
ATOM   1169  CG1 VAL A 153      16.734 -10.953 -13.680  1.00 97.88           C  
ATOM   1170  CG2 VAL A 153      16.031 -12.805 -12.133  1.00 97.88           C  
ATOM   1171  N   ALA A 154      13.672 -10.648 -15.336  1.00 97.62           N  
ATOM   1172  CA  ALA A 154      13.508  -9.727 -16.453  1.00 97.62           C  
ATOM   1173  C   ALA A 154      12.344  -8.766 -16.203  1.00 97.62           C  
ATOM   1174  CB  ALA A 154      13.289 -10.492 -17.750  1.00 97.62           C  
ATOM   1175  O   ALA A 154      12.508  -7.547 -16.297  1.00 97.62           O  
ATOM   1176  N   PRO A 155      11.094  -9.250 -15.906  1.00 97.69           N  
ATOM   1177  CA  PRO A 155       9.992  -8.312 -15.656  1.00 97.69           C  
ATOM   1178  C   PRO A 155      10.242  -7.418 -14.445  1.00 97.69           C  
ATOM   1179  CB  PRO A 155       8.789  -9.227 -15.422  1.00 97.69           C  
ATOM   1180  O   PRO A 155       9.906  -6.230 -14.469  1.00 97.69           O  
ATOM   1181  CG  PRO A 155       9.383 -10.547 -15.062  1.00 97.69           C  
ATOM   1182  CD  PRO A 155      10.672 -10.719 -15.812  1.00 97.69           C  
ATOM   1183  N   ALA A 156      10.852  -7.934 -13.383  1.00 97.94           N  
ATOM   1184  CA  ALA A 156      11.164  -7.141 -12.195  1.00 97.94           C  
ATOM   1185  C   ALA A 156      12.164  -6.035 -12.516  1.00 97.94           C  
ATOM   1186  CB  ALA A 156      11.703  -8.031 -11.078  1.00 97.94           C  
ATOM   1187  O   ALA A 156      12.031  -4.906 -12.031  1.00 97.94           O  
ATOM   1188  N   SER A 157      13.180  -6.348 -13.258  1.00 97.88           N  
ATOM   1189  CA  SER A 157      14.188  -5.371 -13.664  1.00 97.88           C  
ATOM   1190  C   SER A 157      13.562  -4.242 -14.484  1.00 97.88           C  
ATOM   1191  CB  SER A 157      15.289  -6.051 -14.477  1.00 97.88           C  
ATOM   1192  O   SER A 157      13.906  -3.074 -14.297  1.00 97.88           O  
ATOM   1193  OG  SER A 157      16.031  -6.957 -13.672  1.00 97.88           O  
ATOM   1194  N   LEU A 158      12.711  -4.617 -15.367  1.00 97.19           N  
ATOM   1195  CA  LEU A 158      12.016  -3.615 -16.172  1.00 97.19           C  
ATOM   1196  C   LEU A 158      11.180  -2.697 -15.281  1.00 97.19           C  
ATOM   1197  CB  LEU A 158      11.117  -4.289 -17.203  1.00 97.19           C  
ATOM   1198  O   LEU A 158      11.250  -1.473 -15.406  1.00 97.19           O  
ATOM   1199  CG  LEU A 158      10.430  -3.365 -18.219  1.00 97.19           C  
ATOM   1200  CD1 LEU A 158      10.141  -4.113 -19.516  1.00 97.19           C  
ATOM   1201  CD2 LEU A 158       9.141  -2.797 -17.625  1.00 97.19           C  
ATOM   1202  N   ILE A 159      10.406  -3.244 -14.398  1.00 97.44           N  
ATOM   1203  CA  ILE A 159       9.516  -2.494 -13.523  1.00 97.44           C  
ATOM   1204  C   ILE A 159      10.328  -1.552 -12.641  1.00 97.44           C  
ATOM   1205  CB  ILE A 159       8.656  -3.438 -12.648  1.00 97.44           C  
ATOM   1206  O   ILE A 159      10.039  -0.357 -12.562  1.00 97.44           O  
ATOM   1207  CG1 ILE A 159       7.547  -4.082 -13.492  1.00 97.44           C  
ATOM   1208  CG2 ILE A 159       8.062  -2.682 -11.461  1.00 97.44           C  
ATOM   1209  CD1 ILE A 159       6.723  -5.121 -12.742  1.00 97.44           C  
ATOM   1210  N   VAL A 160      11.359  -2.080 -12.023  1.00 97.81           N  
ATOM   1211  CA  VAL A 160      12.117  -1.268 -11.078  1.00 97.81           C  
ATOM   1212  C   VAL A 160      12.812  -0.126 -11.812  1.00 97.81           C  
ATOM   1213  CB  VAL A 160      13.148  -2.115 -10.305  1.00 97.81           C  
ATOM   1214  O   VAL A 160      12.914   0.987 -11.289  1.00 97.81           O  
ATOM   1215  CG1 VAL A 160      14.297  -2.537 -11.219  1.00 97.81           C  
ATOM   1216  CG2 VAL A 160      13.680  -1.338  -9.102  1.00 97.81           C  
ATOM   1217  N   THR A 161      13.266  -0.366 -13.000  1.00 96.38           N  
ATOM   1218  CA  THR A 161      13.906   0.665 -13.805  1.00 96.38           C  
ATOM   1219  C   THR A 161      12.938   1.809 -14.094  1.00 96.38           C  
ATOM   1220  CB  THR A 161      14.430   0.088 -15.133  1.00 96.38           C  
ATOM   1221  O   THR A 161      13.297   2.980 -13.945  1.00 96.38           O  
ATOM   1222  CG2 THR A 161      15.008   1.187 -16.016  1.00 96.38           C  
ATOM   1223  OG1 THR A 161      15.453  -0.875 -14.859  1.00 96.38           O  
ATOM   1224  N   GLU A 162      11.781   1.438 -14.500  1.00 95.19           N  
ATOM   1225  CA  GLU A 162      10.781   2.449 -14.852  1.00 95.19           C  
ATOM   1226  C   GLU A 162      10.312   3.209 -13.609  1.00 95.19           C  
ATOM   1227  CB  GLU A 162       9.586   1.805 -15.555  1.00 95.19           C  
ATOM   1228  O   GLU A 162      10.141   4.430 -13.656  1.00 95.19           O  
ATOM   1229  CG  GLU A 162       9.930   1.188 -16.906  1.00 95.19           C  
ATOM   1230  CD  GLU A 162      10.641   2.152 -17.844  1.00 95.19           C  
ATOM   1231  OE1 GLU A 162      11.609   1.744 -18.516  1.00 95.19           O  
ATOM   1232  OE2 GLU A 162      10.211   3.328 -17.906  1.00 95.19           O  
ATOM   1233  N   LEU A 163      10.055   2.535 -12.516  1.00 95.62           N  
ATOM   1234  CA  LEU A 163       9.594   3.209 -11.305  1.00 95.62           C  
ATOM   1235  C   LEU A 163      10.648   4.180 -10.797  1.00 95.62           C  
ATOM   1236  CB  LEU A 163       9.250   2.188 -10.219  1.00 95.62           C  
ATOM   1237  O   LEU A 163      10.336   5.316 -10.438  1.00 95.62           O  
ATOM   1238  CG  LEU A 163       8.078   1.252 -10.516  1.00 95.62           C  
ATOM   1239  CD1 LEU A 163       7.699   0.469  -9.258  1.00 95.62           C  
ATOM   1240  CD2 LEU A 163       6.883   2.041 -11.039  1.00 95.62           C  
ATOM   1241  N   VAL A 164      11.906   3.752 -10.742  1.00 95.94           N  
ATOM   1242  CA  VAL A 164      13.000   4.582 -10.250  1.00 95.94           C  
ATOM   1243  C   VAL A 164      13.219   5.758 -11.203  1.00 95.94           C  
ATOM   1244  CB  VAL A 164      14.305   3.768 -10.102  1.00 95.94           C  
ATOM   1245  O   VAL A 164      13.398   6.895 -10.758  1.00 95.94           O  
ATOM   1246  CG1 VAL A 164      15.484   4.688  -9.797  1.00 95.94           C  
ATOM   1247  CG2 VAL A 164      14.148   2.717  -9.000  1.00 95.94           C  
ATOM   1248  N   ALA A 165      13.242   5.504 -12.492  1.00 93.44           N  
ATOM   1249  CA  ALA A 165      13.391   6.574 -13.469  1.00 93.44           C  
ATOM   1250  C   ALA A 165      12.289   7.621 -13.312  1.00 93.44           C  
ATOM   1251  CB  ALA A 165      13.375   6.004 -14.891  1.00 93.44           C  
ATOM   1252  O   ALA A 165      12.547   8.820 -13.391  1.00 93.44           O  
ATOM   1253  N   ASN A 166      11.070   7.141 -13.086  1.00 90.62           N  
ATOM   1254  CA  ASN A 166       9.953   8.055 -12.875  1.00 90.62           C  
ATOM   1255  C   ASN A 166      10.164   8.922 -11.641  1.00 90.62           C  
ATOM   1256  CB  ASN A 166       8.641   7.273 -12.758  1.00 90.62           C  
ATOM   1257  O   ASN A 166       9.906  10.125 -11.664  1.00 90.62           O  
ATOM   1258  CG  ASN A 166       8.102   6.824 -14.102  1.00 90.62           C  
ATOM   1259  ND2 ASN A 166       7.082   5.977 -14.078  1.00 90.62           N  
ATOM   1260  OD1 ASN A 166       8.609   7.230 -15.148  1.00 90.62           O  
ATOM   1261  N   ALA A 167      10.586   8.297 -10.586  1.00 92.69           N  
ATOM   1262  CA  ALA A 167      10.844   9.039  -9.359  1.00 92.69           C  
ATOM   1263  C   ALA A 167      11.930  10.094  -9.570  1.00 92.69           C  
ATOM   1264  CB  ALA A 167      11.234   8.094  -8.234  1.00 92.69           C  
ATOM   1265  O   ALA A 167      11.812  11.219  -9.086  1.00 92.69           O  
ATOM   1266  N   ILE A 168      12.984   9.727 -10.289  1.00 92.50           N  
ATOM   1267  CA  ILE A 168      14.086  10.633 -10.586  1.00 92.50           C  
ATOM   1268  C   ILE A 168      13.586  11.805 -11.414  1.00 92.50           C  
ATOM   1269  CB  ILE A 168      15.234   9.906 -11.312  1.00 92.50           C  
ATOM   1270  O   ILE A 168      13.891  12.969 -11.117  1.00 92.50           O  
ATOM   1271  CG1 ILE A 168      15.930   8.914 -10.375  1.00 92.50           C  
ATOM   1272  CG2 ILE A 168      16.234  10.914 -11.883  1.00 92.50           C  
ATOM   1273  CD1 ILE A 168      16.906   7.977 -11.070  1.00 92.50           C  
ATOM   1274  N   ASP A 169      12.750  11.570 -12.328  1.00 89.38           N  
ATOM   1275  CA  ASP A 169      12.312  12.570 -13.289  1.00 89.38           C  
ATOM   1276  C   ASP A 169      11.258  13.500 -12.680  1.00 89.38           C  
ATOM   1277  CB  ASP A 169      11.758  11.906 -14.547  1.00 89.38           C  
ATOM   1278  O   ASP A 169      11.234  14.695 -12.969  1.00 89.38           O  
ATOM   1279  CG  ASP A 169      12.828  11.258 -15.398  1.00 89.38           C  
ATOM   1280  OD1 ASP A 169      14.031  11.555 -15.203  1.00 89.38           O  
ATOM   1281  OD2 ASP A 169      12.477  10.445 -16.281  1.00 89.38           O  
ATOM   1282  N   HIS A 170      10.508  12.930 -11.750  1.00 87.31           N  
ATOM   1283  CA  HIS A 170       9.328  13.703 -11.367  1.00 87.31           C  
ATOM   1284  C   HIS A 170       9.422  14.164  -9.922  1.00 87.31           C  
ATOM   1285  CB  HIS A 170       8.062  12.875 -11.578  1.00 87.31           C  
ATOM   1286  O   HIS A 170       8.844  15.188  -9.547  1.00 87.31           O  
ATOM   1287  CG  HIS A 170       7.809  12.508 -13.008  1.00 87.31           C  
ATOM   1288  CD2 HIS A 170       7.945  11.336 -13.656  1.00 87.31           C  
ATOM   1289  ND1 HIS A 170       7.359  13.422 -13.938  1.00 87.31           N  
ATOM   1290  CE1 HIS A 170       7.234  12.820 -15.109  1.00 87.31           C  
ATOM   1291  NE2 HIS A 170       7.582  11.547 -14.969  1.00 87.31           N  
ATOM   1292  N   ALA A 171      10.125  13.453  -9.047  1.00 89.44           N  
ATOM   1293  CA  ALA A 171      10.102  13.797  -7.625  1.00 89.44           C  
ATOM   1294  C   ALA A 171      11.336  14.586  -7.223  1.00 89.44           C  
ATOM   1295  CB  ALA A 171       9.984  12.531  -6.781  1.00 89.44           C  
ATOM   1296  O   ALA A 171      11.266  15.492  -6.387  1.00 89.44           O  
ATOM   1297  N   HIS A 172      12.555  14.250  -7.828  1.00 89.31           N  
ATOM   1298  CA  HIS A 172      13.836  14.875  -7.551  1.00 89.31           C  
ATOM   1299  C   HIS A 172      14.148  14.867  -6.055  1.00 89.31           C  
ATOM   1300  CB  HIS A 172      13.867  16.312  -8.078  1.00 89.31           C  
ATOM   1301  O   HIS A 172      14.602  15.867  -5.504  1.00 89.31           O  
ATOM   1302  CG  HIS A 172      13.586  16.406  -9.547  1.00 89.31           C  
ATOM   1303  CD2 HIS A 172      12.508  16.875 -10.219  1.00 89.31           C  
ATOM   1304  ND1 HIS A 172      14.492  16.000 -10.500  1.00 89.31           N  
ATOM   1305  CE1 HIS A 172      13.977  16.203 -11.703  1.00 89.31           C  
ATOM   1306  NE2 HIS A 172      12.773  16.750 -11.555  1.00 89.31           N  
ATOM   1307  N   THR A 173      13.742  13.758  -5.316  1.00 93.19           N  
ATOM   1308  CA  THR A 173      13.977  13.531  -3.893  1.00 93.19           C  
ATOM   1309  C   THR A 173      14.641  12.180  -3.662  1.00 93.19           C  
ATOM   1310  CB  THR A 173      12.664  13.602  -3.094  1.00 93.19           C  
ATOM   1311  O   THR A 173      14.773  11.375  -4.586  1.00 93.19           O  
ATOM   1312  CG2 THR A 173      11.930  14.914  -3.350  1.00 93.19           C  
ATOM   1313  OG1 THR A 173      11.812  12.516  -3.480  1.00 93.19           O  
ATOM   1314  N   MET A 174      15.203  12.047  -2.434  1.00 94.19           N  
ATOM   1315  CA  MET A 174      15.586  10.695  -2.035  1.00 94.19           C  
ATOM   1316  C   MET A 174      14.406   9.742  -2.164  1.00 94.19           C  
ATOM   1317  CB  MET A 174      16.109  10.688  -0.600  1.00 94.19           C  
ATOM   1318  O   MET A 174      13.250  10.141  -2.002  1.00 94.19           O  
ATOM   1319  CG  MET A 174      17.438  11.406  -0.431  1.00 94.19           C  
ATOM   1320  SD  MET A 174      18.203  11.086   1.208  1.00 94.19           S  
ATOM   1321  CE  MET A 174      17.016  11.938   2.283  1.00 94.19           C  
ATOM   1322  N   MET A 175      14.711   8.484  -2.602  1.00 95.56           N  
ATOM   1323  CA  MET A 175      13.680   7.469  -2.803  1.00 95.56           C  
ATOM   1324  C   MET A 175      13.977   6.223  -1.975  1.00 95.56           C  
ATOM   1325  CB  MET A 175      13.570   7.098  -4.281  1.00 95.56           C  
ATOM   1326  O   MET A 175      15.133   5.961  -1.630  1.00 95.56           O  
ATOM   1327  CG  MET A 175      13.312   8.289  -5.195  1.00 95.56           C  
ATOM   1328  SD  MET A 175      13.820   7.973  -6.926  1.00 95.56           S  
ATOM   1329  CE  MET A 175      15.508   7.355  -6.652  1.00 95.56           C  
ATOM   1330  N   ALA A 176      12.992   5.570  -1.665  1.00 97.00           N  
ATOM   1331  CA  ALA A 176      13.125   4.281  -0.994  1.00 97.00           C  
ATOM   1332  C   ALA A 176      12.539   3.154  -1.844  1.00 97.00           C  
ATOM   1333  CB  ALA A 176      12.445   4.316   0.373  1.00 97.00           C  
ATOM   1334  O   ALA A 176      11.367   3.191  -2.211  1.00 97.00           O  
ATOM   1335  N   LEU A 177      13.430   2.256  -2.172  1.00 97.88           N  
ATOM   1336  CA  LEU A 177      13.023   1.053  -2.889  1.00 97.88           C  
ATOM   1337  C   LEU A 177      12.703  -0.078  -1.917  1.00 97.88           C  
ATOM   1338  CB  LEU A 177      14.117   0.610  -3.861  1.00 97.88           C  
ATOM   1339  O   LEU A 177      13.469  -0.342  -0.991  1.00 97.88           O  
ATOM   1340  CG  LEU A 177      13.945  -0.772  -4.492  1.00 97.88           C  
ATOM   1341  CD1 LEU A 177      12.703  -0.805  -5.371  1.00 97.88           C  
ATOM   1342  CD2 LEU A 177      15.188  -1.147  -5.301  1.00 97.88           C  
ATOM   1343  N   ARG A 178      11.562  -0.709  -2.207  1.00 97.12           N  
ATOM   1344  CA  ARG A 178      11.172  -1.876  -1.420  1.00 97.12           C  
ATOM   1345  C   ARG A 178      10.758  -3.031  -2.322  1.00 97.12           C  
ATOM   1346  CB  ARG A 178      10.039  -1.526  -0.457  1.00 97.12           C  
ATOM   1347  O   ARG A 178       9.914  -2.863  -3.205  1.00 97.12           O  
ATOM   1348  CG  ARG A 178       9.656  -2.658   0.484  1.00 97.12           C  
ATOM   1349  CD  ARG A 178       8.625  -2.215   1.511  1.00 97.12           C  
ATOM   1350  NE  ARG A 178       8.070  -3.350   2.242  1.00 97.12           N  
ATOM   1351  NH1 ARG A 178       9.250  -2.941   4.184  1.00 97.12           N  
ATOM   1352  NH2 ARG A 178       7.816  -4.723   4.066  1.00 97.12           N  
ATOM   1353  CZ  ARG A 178       8.383  -3.668   3.496  1.00 97.12           C  
ATOM   1354  N   VAL A 179      11.414  -4.219  -2.062  1.00 97.31           N  
ATOM   1355  CA  VAL A 179      11.062  -5.465  -2.734  1.00 97.31           C  
ATOM   1356  C   VAL A 179      10.586  -6.488  -1.709  1.00 97.31           C  
ATOM   1357  CB  VAL A 179      12.258  -6.027  -3.537  1.00 97.31           C  
ATOM   1358  O   VAL A 179      11.305  -6.805  -0.758  1.00 97.31           O  
ATOM   1359  CG1 VAL A 179      11.828  -7.227  -4.383  1.00 97.31           C  
ATOM   1360  CG2 VAL A 179      12.875  -4.941  -4.418  1.00 97.31           C  
ATOM   1361  N   SER A 180       9.422  -6.914  -1.894  1.00 94.81           N  
ATOM   1362  CA  SER A 180       8.852  -7.844  -0.920  1.00 94.81           C  
ATOM   1363  C   SER A 180       8.273  -9.078  -1.605  1.00 94.81           C  
ATOM   1364  CB  SER A 180       7.773  -7.152  -0.087  1.00 94.81           C  
ATOM   1365  O   SER A 180       7.695  -8.977  -2.689  1.00 94.81           O  
ATOM   1366  OG  SER A 180       6.723  -6.684  -0.915  1.00 94.81           O  
ATOM   1367  N   LEU A 181       8.586 -10.211  -0.954  1.00 92.69           N  
ATOM   1368  CA  LEU A 181       8.086 -11.484  -1.462  1.00 92.69           C  
ATOM   1369  C   LEU A 181       6.934 -11.992  -0.601  1.00 92.69           C  
ATOM   1370  CB  LEU A 181       9.203 -12.523  -1.508  1.00 92.69           C  
ATOM   1371  O   LEU A 181       7.129 -12.312   0.574  1.00 92.69           O  
ATOM   1372  CG  LEU A 181       8.844 -13.883  -2.090  1.00 92.69           C  
ATOM   1373  CD1 LEU A 181       8.469 -13.750  -3.562  1.00 92.69           C  
ATOM   1374  CD2 LEU A 181      10.000 -14.867  -1.913  1.00 92.69           C  
ATOM   1375  N   ARG A 182       5.793 -12.164  -1.304  1.00 86.06           N  
ATOM   1376  CA  ARG A 182       4.625 -12.742  -0.654  1.00 86.06           C  
ATOM   1377  C   ARG A 182       4.246 -14.078  -1.297  1.00 86.06           C  
ATOM   1378  CB  ARG A 182       3.438 -11.781  -0.711  1.00 86.06           C  
ATOM   1379  O   ARG A 182       4.938 -14.555  -2.197  1.00 86.06           O  
ATOM   1380  CG  ARG A 182       3.721 -10.422  -0.095  1.00 86.06           C  
ATOM   1381  CD  ARG A 182       3.754 -10.484   1.425  1.00 86.06           C  
ATOM   1382  NE  ARG A 182       3.832  -9.156   2.020  1.00 86.06           N  
ATOM   1383  NH1 ARG A 182       6.105  -9.234   2.412  1.00 86.06           N  
ATOM   1384  NH2 ARG A 182       4.902  -7.371   2.998  1.00 86.06           N  
ATOM   1385  CZ  ARG A 182       4.945  -8.586   2.477  1.00 86.06           C  
ATOM   1386  N   THR A 183       3.111 -14.664  -0.677  1.00 84.81           N  
ATOM   1387  CA  THR A 183       2.764 -16.016  -1.095  1.00 84.81           C  
ATOM   1388  C   THR A 183       2.549 -16.078  -2.604  1.00 84.81           C  
ATOM   1389  CB  THR A 183       1.499 -16.516  -0.373  1.00 84.81           C  
ATOM   1390  O   THR A 183       3.094 -16.953  -3.279  1.00 84.81           O  
ATOM   1391  CG2 THR A 183       1.140 -17.938  -0.810  1.00 84.81           C  
ATOM   1392  OG1 THR A 183       1.729 -16.516   1.042  1.00 84.81           O  
ATOM   1393  N   ARG A 184       1.943 -15.000  -3.195  1.00 88.81           N  
ATOM   1394  CA  ARG A 184       1.543 -15.109  -4.594  1.00 88.81           C  
ATOM   1395  C   ARG A 184       2.238 -14.055  -5.445  1.00 88.81           C  
ATOM   1396  CB  ARG A 184       0.024 -14.977  -4.730  1.00 88.81           C  
ATOM   1397  O   ARG A 184       2.209 -14.117  -6.676  1.00 88.81           O  
ATOM   1398  CG  ARG A 184      -0.754 -16.109  -4.078  1.00 88.81           C  
ATOM   1399  CD  ARG A 184      -2.254 -15.953  -4.293  1.00 88.81           C  
ATOM   1400  NE  ARG A 184      -3.004 -17.016  -3.623  1.00 88.81           N  
ATOM   1401  NH1 ARG A 184      -5.020 -16.516  -4.629  1.00 88.81           N  
ATOM   1402  NH2 ARG A 184      -4.883 -18.250  -3.137  1.00 88.81           N  
ATOM   1403  CZ  ARG A 184      -4.301 -17.250  -3.799  1.00 88.81           C  
ATOM   1404  N   TYR A 185       2.836 -13.141  -4.738  1.00 93.31           N  
ATOM   1405  CA  TYR A 185       3.318 -12.031  -5.555  1.00 93.31           C  
ATOM   1406  C   TYR A 185       4.703 -11.578  -5.098  1.00 93.31           C  
ATOM   1407  CB  TYR A 185       2.342 -10.852  -5.488  1.00 93.31           C  
ATOM   1408  O   TYR A 185       5.035 -11.680  -3.916  1.00 93.31           O  
ATOM   1409  CG  TYR A 185       0.992 -11.148  -6.098  1.00 93.31           C  
ATOM   1410  CD1 TYR A 185       0.788 -11.047  -7.473  1.00 93.31           C  
ATOM   1411  CD2 TYR A 185      -0.081 -11.531  -5.301  1.00 93.31           C  
ATOM   1412  CE1 TYR A 185      -0.454 -11.312  -8.039  1.00 93.31           C  
ATOM   1413  CE2 TYR A 185      -1.326 -11.805  -5.855  1.00 93.31           C  
ATOM   1414  OH  TYR A 185      -2.734 -11.969  -7.777  1.00 93.31           O  
ATOM   1415  CZ  TYR A 185      -1.503 -11.695  -7.223  1.00 93.31           C  
ATOM   1416  N   LEU A 186       5.516 -11.133  -6.094  1.00 95.56           N  
ATOM   1417  CA  LEU A 186       6.668 -10.258  -5.883  1.00 95.56           C  
ATOM   1418  C   LEU A 186       6.289  -8.797  -6.098  1.00 95.56           C  
ATOM   1419  CB  LEU A 186       7.812 -10.648  -6.820  1.00 95.56           C  
ATOM   1420  O   LEU A 186       5.828  -8.422  -7.176  1.00 95.56           O  
ATOM   1421  CG  LEU A 186       9.094  -9.812  -6.707  1.00 95.56           C  
ATOM   1422  CD1 LEU A 186       9.883 -10.234  -5.469  1.00 95.56           C  
ATOM   1423  CD2 LEU A 186       9.938  -9.961  -7.965  1.00 95.56           C  
ATOM   1424  N   SER A 187       6.438  -8.000  -5.047  1.00 96.31           N  
ATOM   1425  CA  SER A 187       6.051  -6.598  -5.152  1.00 96.31           C  
ATOM   1426  C   SER A 187       7.273  -5.688  -5.148  1.00 96.31           C  
ATOM   1427  CB  SER A 187       5.117  -6.215  -4.004  1.00 96.31           C  
ATOM   1428  O   SER A 187       8.219  -5.906  -4.383  1.00 96.31           O  
ATOM   1429  OG  SER A 187       3.939  -7.004  -4.027  1.00 96.31           O  
ATOM   1430  N   ILE A 188       7.273  -4.715  -6.012  1.00 97.88           N  
ATOM   1431  CA  ILE A 188       8.289  -3.678  -6.113  1.00 97.88           C  
ATOM   1432  C   ILE A 188       7.656  -2.307  -5.895  1.00 97.88           C  
ATOM   1433  CB  ILE A 188       9.008  -3.723  -7.480  1.00 97.88           C  
ATOM   1434  O   ILE A 188       6.699  -1.941  -6.586  1.00 97.88           O  
ATOM   1435  CG1 ILE A 188       9.578  -5.125  -7.738  1.00 97.88           C  
ATOM   1436  CG2 ILE A 188      10.117  -2.664  -7.543  1.00 97.88           C  
ATOM   1437  CD1 ILE A 188      10.031  -5.352  -9.172  1.00 97.88           C  
ATOM   1438  N   ALA A 189       8.203  -1.590  -4.898  1.00 97.69           N  
ATOM   1439  CA  ALA A 189       7.625  -0.292  -4.562  1.00 97.69           C  
ATOM   1440  C   ALA A 189       8.711   0.771  -4.418  1.00 97.69           C  
ATOM   1441  CB  ALA A 189       6.809  -0.391  -3.275  1.00 97.69           C  
ATOM   1442  O   ALA A 189       9.797   0.495  -3.900  1.00 97.69           O  
ATOM   1443  N   VAL A 190       8.391   1.959  -4.914  1.00 97.38           N  
ATOM   1444  CA  VAL A 190       9.289   3.104  -4.781  1.00 97.38           C  
ATOM   1445  C   VAL A 190       8.547   4.266  -4.121  1.00 97.38           C  
ATOM   1446  CB  VAL A 190       9.859   3.545  -6.148  1.00 97.38           C  
ATOM   1447  O   VAL A 190       7.512   4.715  -4.621  1.00 97.38           O  
ATOM   1448  CG1 VAL A 190      10.695   4.812  -6.000  1.00 97.38           C  
ATOM   1449  CG2 VAL A 190      10.688   2.422  -6.762  1.00 97.38           C  
ATOM   1450  N   ARG A 191       9.078   4.660  -2.980  1.00 96.94           N  
ATOM   1451  CA  ARG A 191       8.578   5.844  -2.291  1.00 96.94           C  
ATOM   1452  C   ARG A 191       9.430   7.066  -2.605  1.00 96.94           C  
ATOM   1453  CB  ARG A 191       8.531   5.609  -0.780  1.00 96.94           C  
ATOM   1454  O   ARG A 191      10.656   7.004  -2.545  1.00 96.94           O  
ATOM   1455  CG  ARG A 191       8.008   6.793   0.013  1.00 96.94           C  
ATOM   1456  CD  ARG A 191       8.008   6.516   1.511  1.00 96.94           C  
ATOM   1457  NE  ARG A 191       7.406   7.613   2.264  1.00 96.94           N  
ATOM   1458  NH1 ARG A 191       9.008   7.621   3.932  1.00 96.94           N  
ATOM   1459  NH2 ARG A 191       7.262   9.109   3.998  1.00 96.94           N  
ATOM   1460  CZ  ARG A 191       7.891   8.109   3.396  1.00 96.94           C  
ATOM   1461  N   ASP A 192       8.797   8.164  -2.953  1.00 96.06           N  
ATOM   1462  CA  ASP A 192       9.492   9.422  -3.193  1.00 96.06           C  
ATOM   1463  C   ASP A 192       8.820  10.570  -2.449  1.00 96.06           C  
ATOM   1464  CB  ASP A 192       9.555   9.727  -4.691  1.00 96.06           C  
ATOM   1465  O   ASP A 192       7.855  10.359  -1.707  1.00 96.06           O  
ATOM   1466  CG  ASP A 192       8.180   9.883  -5.320  1.00 96.06           C  
ATOM   1467  OD1 ASP A 192       7.430  10.805  -4.918  1.00 96.06           O  
ATOM   1468  OD2 ASP A 192       7.844   9.086  -6.219  1.00 96.06           O  
ATOM   1469  N   GLY A 193       9.336  11.766  -2.578  1.00 95.19           N  
ATOM   1470  CA  GLY A 193       8.867  12.883  -1.774  1.00 95.19           C  
ATOM   1471  C   GLY A 193       7.898  13.781  -2.514  1.00 95.19           C  
ATOM   1472  O   GLY A 193       7.547  14.859  -2.023  1.00 95.19           O  
ATOM   1473  N   SER A 194       7.449  13.328  -3.637  1.00 93.25           N  
ATOM   1474  CA  SER A 194       6.484  14.125  -4.383  1.00 93.25           C  
ATOM   1475  C   SER A 194       5.051  13.766  -4.000  1.00 93.25           C  
ATOM   1476  CB  SER A 194       6.680  13.945  -5.887  1.00 93.25           C  
ATOM   1477  O   SER A 194       4.707  12.586  -3.914  1.00 93.25           O  
ATOM   1478  OG  SER A 194       5.633  14.562  -6.613  1.00 93.25           O  
ATOM   1479  N   THR A 195       4.160  14.805  -3.869  1.00 91.19           N  
ATOM   1480  CA  THR A 195       2.752  14.594  -3.545  1.00 91.19           C  
ATOM   1481  C   THR A 195       1.897  14.602  -4.809  1.00 91.19           C  
ATOM   1482  CB  THR A 195       2.240  15.672  -2.566  1.00 91.19           C  
ATOM   1483  O   THR A 195       0.686  14.391  -4.746  1.00 91.19           O  
ATOM   1484  CG2 THR A 195       2.957  15.578  -1.225  1.00 91.19           C  
ATOM   1485  OG1 THR A 195       2.467  16.969  -3.131  1.00 91.19           O  
ATOM   1486  N   ASP A 196       2.576  14.789  -5.926  1.00 88.31           N  
ATOM   1487  CA  ASP A 196       1.861  14.797  -7.199  1.00 88.31           C  
ATOM   1488  C   ASP A 196       1.516  13.375  -7.641  1.00 88.31           C  
ATOM   1489  CB  ASP A 196       2.689  15.492  -8.281  1.00 88.31           C  
ATOM   1490  O   ASP A 196       2.375  12.492  -7.637  1.00 88.31           O  
ATOM   1491  CG  ASP A 196       2.900  16.969  -8.000  1.00 88.31           C  
ATOM   1492  OD1 ASP A 196       2.092  17.578  -7.262  1.00 88.31           O  
ATOM   1493  OD2 ASP A 196       3.881  17.547  -8.531  1.00 88.31           O  
ATOM   1494  N   PRO A 197       0.147  13.148  -7.875  1.00 83.88           N  
ATOM   1495  CA  PRO A 197      -0.196  11.836  -8.414  1.00 83.88           C  
ATOM   1496  C   PRO A 197       0.529  11.523  -9.719  1.00 83.88           C  
ATOM   1497  CB  PRO A 197      -1.707  11.922  -8.633  1.00 83.88           C  
ATOM   1498  O   PRO A 197       0.841  12.438 -10.492  1.00 83.88           O  
ATOM   1499  CG  PRO A 197      -1.988  13.391  -8.750  1.00 83.88           C  
ATOM   1500  CD  PRO A 197      -0.923  14.141  -8.000  1.00 83.88           C  
ATOM   1501  N   PRO A 198       0.819  10.125  -9.891  1.00 79.12           N  
ATOM   1502  CA  PRO A 198       1.354   9.781 -11.211  1.00 79.12           C  
ATOM   1503  C   PRO A 198       0.352  10.031 -12.336  1.00 79.12           C  
ATOM   1504  CB  PRO A 198       1.674   8.289 -11.086  1.00 79.12           C  
ATOM   1505  O   PRO A 198      -0.856   9.875 -12.141  1.00 79.12           O  
ATOM   1506  CG  PRO A 198       1.572   7.996  -9.625  1.00 79.12           C  
ATOM   1507  CD  PRO A 198       0.781   9.094  -8.977  1.00 79.12           C  
ATOM   1508  N   VAL A 199       0.553  10.789 -13.359  1.00 71.06           N  
ATOM   1509  CA  VAL A 199      -0.370  10.992 -14.477  1.00 71.06           C  
ATOM   1510  C   VAL A 199      -0.292   9.805 -15.430  1.00 71.06           C  
ATOM   1511  CB  VAL A 199      -0.070  12.305 -15.234  1.00 71.06           C  
ATOM   1512  O   VAL A 199       0.767   9.523 -15.992  1.00 71.06           O  
ATOM   1513  CG1 VAL A 199      -1.128  12.562 -16.297  1.00 71.06           C  
ATOM   1514  CG2 VAL A 199       0.004  13.477 -14.258  1.00 71.06           C  
ATOM   1515  N   PRO A 200      -1.401   8.852 -15.344  1.00 55.72           N  
ATOM   1516  CA  PRO A 200      -1.474   7.879 -16.438  1.00 55.72           C  
ATOM   1517  C   PRO A 200      -1.751   8.539 -17.781  1.00 55.72           C  
ATOM   1518  CB  PRO A 200      -2.631   6.969 -16.031  1.00 55.72           C  
ATOM   1519  O   PRO A 200      -2.398   9.586 -17.844  1.00 55.72           O  
ATOM   1520  CG  PRO A 200      -3.000   7.418 -14.648  1.00 55.72           C  
ATOM   1521  CD  PRO A 200      -2.312   8.727 -14.375  1.00 55.72           C  
ATOM   1522  N   GLU A 201      -0.869   8.469 -18.719  1.00 56.22           N  
ATOM   1523  CA  GLU A 201      -0.927   8.805 -20.141  1.00 56.22           C  
ATOM   1524  C   GLU A 201      -2.336   8.609 -20.688  1.00 56.22           C  
ATOM   1525  CB  GLU A 201       0.070   7.949 -20.922  1.00 56.22           C  
ATOM   1526  O   GLU A 201      -3.016   7.641 -20.344  1.00 56.22           O  
ATOM   1527  CG  GLU A 201       1.527   8.281 -20.641  1.00 56.22           C  
ATOM   1528  CD  GLU A 201       2.504   7.461 -21.469  1.00 56.22           C  
ATOM   1529  OE1 GLU A 201       3.734   7.637 -21.297  1.00 56.22           O  
ATOM   1530  OE2 GLU A 201       2.039   6.641 -22.281  1.00 56.22           O  
ATOM   1531  N   GLY A 202      -2.883   9.750 -21.469  1.00 49.12           N  
ATOM   1532  CA  GLY A 202      -3.803  10.008 -22.562  1.00 49.12           C  
ATOM   1533  C   GLY A 202      -4.598  11.281 -22.391  1.00 49.12           C  
ATOM   1534  O   GLY A 202      -5.543  11.539 -23.141  1.00 49.12           O  
ATOM   1535  N   SER A 203      -4.055  12.461 -21.922  1.00 44.12           N  
ATOM   1536  CA  SER A 203      -4.703  13.695 -22.344  1.00 44.12           C  
ATOM   1537  C   SER A 203      -3.693  14.688 -22.922  1.00 44.12           C  
ATOM   1538  CB  SER A 203      -5.441  14.336 -21.172  1.00 44.12           C  
ATOM   1539  O   SER A 203      -2.598  14.844 -22.375  1.00 44.12           O  
ATOM   1540  OG  SER A 203      -4.547  14.648 -20.125  1.00 44.12           O  
ATOM   1541  N   ASP A 204      -2.902  14.328 -24.016  1.00 42.22           N  
ATOM   1542  CA  ASP A 204      -2.535  15.273 -25.062  1.00 42.22           C  
ATOM   1543  C   ASP A 204      -1.018  15.391 -25.188  1.00 42.22           C  
ATOM   1544  CB  ASP A 204      -3.148  16.641 -24.797  1.00 42.22           C  
ATOM   1545  O   ASP A 204      -0.514  16.109 -26.062  1.00 42.22           O  
ATOM   1546  CG  ASP A 204      -4.461  16.875 -25.516  1.00 42.22           C  
ATOM   1547  OD1 ASP A 204      -4.855  16.016 -26.344  1.00 42.22           O  
ATOM   1548  OD2 ASP A 204      -5.105  17.906 -25.281  1.00 42.22           O  
ATOM   1549  N   GLN A 205      -0.162  14.266 -25.562  1.00 41.69           N  
ATOM   1550  CA  GLN A 205       1.051  14.633 -26.281  1.00 41.69           C  
ATOM   1551  C   GLN A 205       1.855  13.391 -26.672  1.00 41.69           C  
ATOM   1552  CB  GLN A 205       1.913  15.578 -25.453  1.00 41.69           C  
ATOM   1553  O   GLN A 205       2.312  12.648 -25.797  1.00 41.69           O  
ATOM   1554  CG  GLN A 205       1.327  16.984 -25.312  1.00 41.69           C  
ATOM   1555  CD  GLN A 205       2.389  18.062 -25.312  1.00 41.69           C  
ATOM   1556  NE2 GLN A 205       1.958  19.312 -25.484  1.00 41.69           N  
ATOM   1557  OE1 GLN A 205       3.584  17.781 -25.188  1.00 41.69           O  
ATOM   1558  N   PRO A 206       1.747  12.805 -27.922  1.00 41.84           N  
ATOM   1559  CA  PRO A 206       2.436  11.672 -28.562  1.00 41.84           C  
ATOM   1560  C   PRO A 206       3.902  11.969 -28.859  1.00 41.84           C  
ATOM   1561  CB  PRO A 206       1.646  11.453 -29.844  1.00 41.84           C  
ATOM   1562  O   PRO A 206       4.691  11.047 -29.078  1.00 41.84           O  
ATOM   1563  CG  PRO A 206       0.759  12.656 -29.969  1.00 41.84           C  
ATOM   1564  CD  PRO A 206       0.977  13.523 -28.766  1.00 41.84           C  
ATOM   1565  N   ASP A 207       4.695  12.930 -28.188  1.00 42.44           N  
ATOM   1566  CA  ASP A 207       6.094  13.000 -28.609  1.00 42.44           C  
ATOM   1567  C   ASP A 207       7.023  13.078 -27.391  1.00 42.44           C  
ATOM   1568  CB  ASP A 207       6.316  14.203 -29.516  1.00 42.44           C  
ATOM   1569  O   ASP A 207       8.234  13.250 -27.547  1.00 42.44           O  
ATOM   1570  CG  ASP A 207       7.035  13.844 -30.812  1.00 42.44           C  
ATOM   1571  OD1 ASP A 207       7.434  12.672 -30.969  1.00 42.44           O  
ATOM   1572  OD2 ASP A 207       7.207  14.742 -31.656  1.00 42.44           O  
ATOM   1573  N   VAL A 208       6.887  12.242 -26.297  1.00 42.03           N  
ATOM   1574  CA  VAL A 208       7.980  12.180 -25.344  1.00 42.03           C  
ATOM   1575  C   VAL A 208       8.391  10.727 -25.125  1.00 42.03           C  
ATOM   1576  CB  VAL A 208       7.594  12.836 -24.000  1.00 42.03           C  
ATOM   1577  O   VAL A 208       7.543   9.875 -24.844  1.00 42.03           O  
ATOM   1578  CG1 VAL A 208       8.781  12.844 -23.031  1.00 42.03           C  
ATOM   1579  CG2 VAL A 208       7.082  14.258 -24.234  1.00 42.03           C  
ATOM   1580  N   ALA A 209       9.164  10.078 -25.969  1.00 44.72           N  
ATOM   1581  CA  ALA A 209       9.977   8.891 -25.703  1.00 44.72           C  
ATOM   1582  C   ALA A 209      10.219   8.711 -24.203  1.00 44.72           C  
ATOM   1583  CB  ALA A 209      11.305   8.984 -26.453  1.00 44.72           C  
ATOM   1584  O   ALA A 209      10.289   7.586 -23.719  1.00 44.72           O  
ATOM   1585  N   ARG A 210       9.789   9.656 -23.297  1.00 49.59           N  
ATOM   1586  CA  ARG A 210      10.156   9.617 -21.891  1.00 49.59           C  
ATOM   1587  C   ARG A 210       8.914   9.484 -21.016  1.00 49.59           C  
ATOM   1588  CB  ARG A 210      10.945  10.859 -21.500  1.00 49.59           C  
ATOM   1589  O   ARG A 210       9.023   9.250 -19.797  1.00 49.59           O  
ATOM   1590  CG  ARG A 210      12.445  10.742 -21.734  1.00 49.59           C  
ATOM   1591  CD  ARG A 210      13.211  11.891 -21.094  1.00 49.59           C  
ATOM   1592  NE  ARG A 210      14.656  11.695 -21.188  1.00 49.59           N  
ATOM   1593  NH1 ARG A 210      15.203  13.711 -20.219  1.00 49.59           N  
ATOM   1594  NH2 ARG A 210      16.859  12.289 -20.922  1.00 49.59           N  
ATOM   1595  CZ  ARG A 210      15.570  12.562 -20.781  1.00 49.59           C  
ATOM   1596  N   GLY A 211       7.809   8.906 -21.578  1.00 56.06           N  
ATOM   1597  CA  GLY A 211       6.559   8.797 -20.844  1.00 56.06           C  
ATOM   1598  C   GLY A 211       5.898   7.438 -20.984  1.00 56.06           C  
ATOM   1599  O   GLY A 211       4.723   7.273 -20.656  1.00 56.06           O  
ATOM   1600  N   ARG A 212       6.703   6.445 -21.469  1.00 68.38           N  
ATOM   1601  CA  ARG A 212       6.160   5.102 -21.656  1.00 68.38           C  
ATOM   1602  C   ARG A 212       6.328   4.266 -20.391  1.00 68.38           C  
ATOM   1603  CB  ARG A 212       6.836   4.406 -22.828  1.00 68.38           C  
ATOM   1604  O   ARG A 212       5.898   3.109 -20.344  1.00 68.38           O  
ATOM   1605  CG  ARG A 212       6.488   5.012 -24.188  1.00 68.38           C  
ATOM   1606  CD  ARG A 212       7.133   4.238 -25.328  1.00 68.38           C  
ATOM   1607  NE  ARG A 212       6.797   4.820 -26.625  1.00 68.38           N  
ATOM   1608  NH1 ARG A 212       8.250   3.486 -27.828  1.00 68.38           N  
ATOM   1609  NH2 ARG A 212       6.961   5.047 -28.906  1.00 68.38           N  
ATOM   1610  CZ  ARG A 212       7.336   4.449 -27.781  1.00 68.38           C  
ATOM   1611  N   GLY A 213       6.918   4.875 -19.391  1.00 77.00           N  
ATOM   1612  CA  GLY A 213       7.363   4.020 -18.297  1.00 77.00           C  
ATOM   1613  C   GLY A 213       6.238   3.221 -17.672  1.00 77.00           C  
ATOM   1614  O   GLY A 213       6.316   1.993 -17.578  1.00 77.00           O  
ATOM   1615  N   LEU A 214       5.074   3.939 -17.375  1.00 82.00           N  
ATOM   1616  CA  LEU A 214       3.984   3.238 -16.719  1.00 82.00           C  
ATOM   1617  C   LEU A 214       3.229   2.348 -17.688  1.00 82.00           C  
ATOM   1618  CB  LEU A 214       3.021   4.238 -16.062  1.00 82.00           C  
ATOM   1619  O   LEU A 214       2.625   1.350 -17.297  1.00 82.00           O  
ATOM   1620  CG  LEU A 214       3.518   4.934 -14.797  1.00 82.00           C  
ATOM   1621  CD1 LEU A 214       2.471   5.922 -14.289  1.00 82.00           C  
ATOM   1622  CD2 LEU A 214       3.854   3.906 -13.719  1.00 82.00           C  
ATOM   1623  N   LEU A 215       3.369   2.727 -18.984  1.00 83.38           N  
ATOM   1624  CA  LEU A 215       2.824   1.835 -20.000  1.00 83.38           C  
ATOM   1625  C   LEU A 215       3.578   0.509 -20.016  1.00 83.38           C  
ATOM   1626  CB  LEU A 215       2.889   2.492 -21.375  1.00 83.38           C  
ATOM   1627  O   LEU A 215       2.969  -0.555 -20.141  1.00 83.38           O  
ATOM   1628  CG  LEU A 215       1.896   3.629 -21.641  1.00 83.38           C  
ATOM   1629  CD1 LEU A 215       2.172   4.277 -22.984  1.00 83.38           C  
ATOM   1630  CD2 LEU A 215       0.463   3.113 -21.562  1.00 83.38           C  
ATOM   1631  N   LEU A 216       4.867   0.619 -19.891  1.00 87.44           N  
ATOM   1632  CA  LEU A 216       5.680  -0.591 -19.844  1.00 87.44           C  
ATOM   1633  C   LEU A 216       5.395  -1.402 -18.594  1.00 87.44           C  
ATOM   1634  CB  LEU A 216       7.168  -0.238 -19.922  1.00 87.44           C  
ATOM   1635  O   LEU A 216       5.309  -2.631 -18.641  1.00 87.44           O  
ATOM   1636  CG  LEU A 216       7.684   0.294 -21.250  1.00 87.44           C  
ATOM   1637  CD1 LEU A 216       9.133   0.755 -21.125  1.00 87.44           C  
ATOM   1638  CD2 LEU A 216       7.551  -0.770 -22.344  1.00 87.44           C  
ATOM   1639  N   VAL A 217       5.227  -0.700 -17.516  1.00 90.56           N  
ATOM   1640  CA  VAL A 217       4.879  -1.378 -16.281  1.00 90.56           C  
ATOM   1641  C   VAL A 217       3.535  -2.090 -16.438  1.00 90.56           C  
ATOM   1642  CB  VAL A 217       4.820  -0.392 -15.094  1.00 90.56           C  
ATOM   1643  O   VAL A 217       3.391  -3.250 -16.047  1.00 90.56           O  
ATOM   1644  CG1 VAL A 217       4.262  -1.079 -13.844  1.00 90.56           C  
ATOM   1645  CG2 VAL A 217       6.203   0.187 -14.812  1.00 90.56           C  
ATOM   1646  N   SER A 218       2.611  -1.408 -17.125  1.00 88.81           N  
ATOM   1647  CA  SER A 218       1.275  -1.960 -17.328  1.00 88.81           C  
ATOM   1648  C   SER A 218       1.324  -3.234 -18.156  1.00 88.81           C  
ATOM   1649  CB  SER A 218       0.368  -0.931 -18.000  1.00 88.81           C  
ATOM   1650  O   SER A 218       0.493  -4.129 -17.984  1.00 88.81           O  
ATOM   1651  OG  SER A 218       0.113   0.161 -17.141  1.00 88.81           O  
ATOM   1652  N   SER A 219       2.359  -3.324 -19.000  1.00 90.94           N  
ATOM   1653  CA  SER A 219       2.443  -4.457 -19.906  1.00 90.94           C  
ATOM   1654  C   SER A 219       3.002  -5.691 -19.203  1.00 90.94           C  
ATOM   1655  CB  SER A 219       3.314  -4.105 -21.109  1.00 90.94           C  
ATOM   1656  O   SER A 219       2.746  -6.820 -19.641  1.00 90.94           O  
ATOM   1657  OG  SER A 219       4.688  -4.105 -20.766  1.00 90.94           O  
ATOM   1658  N   VAL A 220       3.662  -5.480 -18.094  1.00 93.88           N  
ATOM   1659  CA  VAL A 220       4.367  -6.613 -17.500  1.00 93.88           C  
ATOM   1660  C   VAL A 220       3.783  -6.930 -16.125  1.00 93.88           C  
ATOM   1661  CB  VAL A 220       5.883  -6.336 -17.391  1.00 93.88           C  
ATOM   1662  O   VAL A 220       3.730  -8.094 -15.727  1.00 93.88           O  
ATOM   1663  CG1 VAL A 220       6.598  -7.508 -16.719  1.00 93.88           C  
ATOM   1664  CG2 VAL A 220       6.484  -6.055 -18.766  1.00 93.88           C  
ATOM   1665  N   ALA A 221       3.266  -5.969 -15.414  1.00 94.31           N  
ATOM   1666  CA  ALA A 221       2.791  -6.156 -14.047  1.00 94.31           C  
ATOM   1667  C   ALA A 221       1.388  -6.754 -14.023  1.00 94.31           C  
ATOM   1668  CB  ALA A 221       2.812  -4.832 -13.281  1.00 94.31           C  
ATOM   1669  O   ALA A 221       0.578  -6.480 -14.914  1.00 94.31           O  
ATOM   1670  N   ASP A 222       1.137  -7.625 -13.055  1.00 93.62           N  
ATOM   1671  CA  ASP A 222      -0.230  -8.086 -12.836  1.00 93.62           C  
ATOM   1672  C   ASP A 222      -1.107  -6.961 -12.289  1.00 93.62           C  
ATOM   1673  CB  ASP A 222      -0.245  -9.273 -11.875  1.00 93.62           C  
ATOM   1674  O   ASP A 222      -2.271  -6.836 -12.680  1.00 93.62           O  
ATOM   1675  CG  ASP A 222       0.341 -10.539 -12.484  1.00 93.62           C  
ATOM   1676  OD1 ASP A 222      -0.425 -11.375 -13.008  1.00 93.62           O  
ATOM   1677  OD2 ASP A 222       1.579 -10.703 -12.430  1.00 93.62           O  
ATOM   1678  N   HIS A 223      -0.601  -6.234 -11.367  1.00 92.56           N  
ATOM   1679  CA  HIS A 223      -1.227  -5.051 -10.789  1.00 92.56           C  
ATOM   1680  C   HIS A 223      -0.197  -3.957 -10.516  1.00 92.56           C  
ATOM   1681  CB  HIS A 223      -1.964  -5.406  -9.492  1.00 92.56           C  
ATOM   1682  O   HIS A 223       0.985  -4.250 -10.320  1.00 92.56           O  
ATOM   1683  CG  HIS A 223      -2.943  -6.527  -9.656  1.00 92.56           C  
ATOM   1684  CD2 HIS A 223      -2.936  -7.789  -9.172  1.00 92.56           C  
ATOM   1685  ND1 HIS A 223      -4.098  -6.406 -10.398  1.00 92.56           N  
ATOM   1686  CE1 HIS A 223      -4.762  -7.547 -10.359  1.00 92.56           C  
ATOM   1687  NE2 HIS A 223      -4.078  -8.406  -9.617  1.00 92.56           N  
ATOM   1688  N   TRP A 224      -0.629  -2.785 -10.742  1.00 94.81           N  
ATOM   1689  CA  TRP A 224       0.187  -1.660 -10.297  1.00 94.81           C  
ATOM   1690  C   TRP A 224      -0.689  -0.486  -9.875  1.00 94.81           C  
ATOM   1691  CB  TRP A 224       1.151  -1.223 -11.398  1.00 94.81           C  
ATOM   1692  O   TRP A 224      -1.879  -0.444 -10.195  1.00 94.81           O  
ATOM   1693  CG  TRP A 224       0.491  -0.497 -12.531  1.00 94.81           C  
ATOM   1694  CD1 TRP A 224      -0.091  -1.052 -13.641  1.00 94.81           C  
ATOM   1695  CD2 TRP A 224       0.348   0.920 -12.672  1.00 94.81           C  
ATOM   1696  CE2 TRP A 224      -0.331   1.154 -13.891  1.00 94.81           C  
ATOM   1697  CE3 TRP A 224       0.729   2.016 -11.891  1.00 94.81           C  
ATOM   1698  NE1 TRP A 224      -0.587  -0.064 -14.461  1.00 94.81           N  
ATOM   1699  CH2 TRP A 224      -0.255   3.496 -13.547  1.00 94.81           C  
ATOM   1700  CZ2 TRP A 224      -0.639   2.441 -14.336  1.00 94.81           C  
ATOM   1701  CZ3 TRP A 224       0.422   3.295 -12.336  1.00 94.81           C  
ATOM   1702  N   GLY A 225      -0.142   0.380  -9.062  1.00 93.75           N  
ATOM   1703  CA  GLY A 225      -0.834   1.564  -8.586  1.00 93.75           C  
ATOM   1704  C   GLY A 225       0.058   2.492  -7.781  1.00 93.75           C  
ATOM   1705  O   GLY A 225       1.285   2.404  -7.859  1.00 93.75           O  
ATOM   1706  N   TRP A 226      -0.612   3.426  -7.133  1.00 95.00           N  
ATOM   1707  CA  TRP A 226       0.103   4.324  -6.234  1.00 95.00           C  
ATOM   1708  C   TRP A 226      -0.750   4.672  -5.016  1.00 95.00           C  
ATOM   1709  CB  TRP A 226       0.510   5.605  -6.965  1.00 95.00           C  
ATOM   1710  O   TRP A 226      -1.977   4.547  -5.055  1.00 95.00           O  
ATOM   1711  CG  TRP A 226      -0.642   6.496  -7.324  1.00 95.00           C  
ATOM   1712  CD1 TRP A 226      -1.477   6.375  -8.398  1.00 95.00           C  
ATOM   1713  CD2 TRP A 226      -1.083   7.652  -6.602  1.00 95.00           C  
ATOM   1714  CE2 TRP A 226      -2.191   8.180  -7.301  1.00 95.00           C  
ATOM   1715  CE3 TRP A 226      -0.648   8.289  -5.434  1.00 95.00           C  
ATOM   1716  NE1 TRP A 226      -2.412   7.383  -8.391  1.00 95.00           N  
ATOM   1717  CH2 TRP A 226      -2.428   9.930  -5.719  1.00 95.00           C  
ATOM   1718  CZ2 TRP A 226      -2.873   9.320  -6.863  1.00 95.00           C  
ATOM   1719  CZ3 TRP A 226      -1.327   9.422  -5.004  1.00 95.00           C  
ATOM   1720  N   LEU A 227      -0.070   4.969  -3.887  1.00 94.56           N  
ATOM   1721  CA  LEU A 227      -0.706   5.441  -2.660  1.00 94.56           C  
ATOM   1722  C   LEU A 227      -0.032   6.711  -2.152  1.00 94.56           C  
ATOM   1723  CB  LEU A 227      -0.659   4.355  -1.580  1.00 94.56           C  
ATOM   1724  O   LEU A 227       1.197   6.812  -2.166  1.00 94.56           O  
ATOM   1725  CG  LEU A 227      -1.479   3.094  -1.851  1.00 94.56           C  
ATOM   1726  CD1 LEU A 227      -1.272   2.080  -0.730  1.00 94.56           C  
ATOM   1727  CD2 LEU A 227      -2.957   3.438  -2.002  1.00 94.56           C  
ATOM   1728  N   PRO A 228      -0.812   7.672  -1.757  1.00 93.56           N  
ATOM   1729  CA  PRO A 228      -0.191   8.789  -1.040  1.00 93.56           C  
ATOM   1730  C   PRO A 228       0.454   8.359   0.276  1.00 93.56           C  
ATOM   1731  CB  PRO A 228      -1.362   9.742  -0.789  1.00 93.56           C  
ATOM   1732  O   PRO A 228      -0.032   7.438   0.933  1.00 93.56           O  
ATOM   1733  CG  PRO A 228      -2.574   8.867  -0.800  1.00 93.56           C  
ATOM   1734  CD  PRO A 228      -2.322   7.711  -1.726  1.00 93.56           C  
ATOM   1735  N   SER A 229       1.536   8.961   0.554  1.00 92.50           N  
ATOM   1736  CA  SER A 229       2.242   8.766   1.815  1.00 92.50           C  
ATOM   1737  C   SER A 229       2.535  10.094   2.502  1.00 92.50           C  
ATOM   1738  CB  SER A 229       3.547   8.000   1.586  1.00 92.50           C  
ATOM   1739  O   SER A 229       2.234  11.156   1.957  1.00 92.50           O  
ATOM   1740  OG  SER A 229       4.500   8.820   0.934  1.00 92.50           O  
ATOM   1741  N   GLU A 230       2.947   9.969   3.791  1.00 88.06           N  
ATOM   1742  CA  GLU A 230       3.309  11.195   4.488  1.00 88.06           C  
ATOM   1743  C   GLU A 230       4.430  11.930   3.764  1.00 88.06           C  
ATOM   1744  CB  GLU A 230       3.723  10.891   5.934  1.00 88.06           C  
ATOM   1745  O   GLU A 230       5.555  11.430   3.678  1.00 88.06           O  
ATOM   1746  CG  GLU A 230       3.926  12.141   6.785  1.00 88.06           C  
ATOM   1747  CD  GLU A 230       2.775  12.406   7.742  1.00 88.06           C  
ATOM   1748  OE1 GLU A 230       2.783  13.461   8.422  1.00 88.06           O  
ATOM   1749  OE2 GLU A 230       1.857  11.555   7.809  1.00 88.06           O  
ATOM   1750  N   GLY A 231       4.137  13.070   3.121  1.00 90.38           N  
ATOM   1751  CA  GLY A 231       5.121  13.906   2.461  1.00 90.38           C  
ATOM   1752  C   GLY A 231       5.496  13.406   1.076  1.00 90.38           C  
ATOM   1753  O   GLY A 231       6.469  13.883   0.482  1.00 90.38           O  
ATOM   1754  N   GLY A 232       4.773  12.375   0.566  1.00 95.12           N  
ATOM   1755  CA  GLY A 232       5.086  11.859  -0.755  1.00 95.12           C  
ATOM   1756  C   GLY A 232       4.070  10.852  -1.256  1.00 95.12           C  
ATOM   1757  O   GLY A 232       2.873  10.984  -0.995  1.00 95.12           O  
ATOM   1758  N   LYS A 233       4.629   9.914  -2.014  1.00 95.56           N  
ATOM   1759  CA  LYS A 233       3.799   8.852  -2.576  1.00 95.56           C  
ATOM   1760  C   LYS A 233       4.605   7.574  -2.770  1.00 95.56           C  
ATOM   1761  CB  LYS A 233       3.188   9.297  -3.906  1.00 95.56           C  
ATOM   1762  O   LYS A 233       5.836   7.605  -2.795  1.00 95.56           O  
ATOM   1763  CG  LYS A 233       4.199   9.438  -5.035  1.00 95.56           C  
ATOM   1764  CD  LYS A 233       3.545   9.953  -6.309  1.00 95.56           C  
ATOM   1765  CE  LYS A 233       4.562  10.148  -7.422  1.00 95.56           C  
ATOM   1766  NZ  LYS A 233       4.852  11.594  -7.664  1.00 95.56           N  
ATOM   1767  N   VAL A 234       3.855   6.516  -2.875  1.00 97.12           N  
ATOM   1768  CA  VAL A 234       4.445   5.223  -3.203  1.00 97.12           C  
ATOM   1769  C   VAL A 234       3.844   4.691  -4.504  1.00 97.12           C  
ATOM   1770  CB  VAL A 234       4.238   4.199  -2.064  1.00 97.12           C  
ATOM   1771  O   VAL A 234       2.623   4.562  -4.621  1.00 97.12           O  
ATOM   1772  CG1 VAL A 234       4.883   2.859  -2.418  1.00 97.12           C  
ATOM   1773  CG2 VAL A 234       4.809   4.738  -0.753  1.00 97.12           C  
ATOM   1774  N   VAL A 235       4.727   4.461  -5.453  1.00 96.56           N  
ATOM   1775  CA  VAL A 235       4.320   3.775  -6.676  1.00 96.56           C  
ATOM   1776  C   VAL A 235       4.770   2.316  -6.621  1.00 96.56           C  
ATOM   1777  CB  VAL A 235       4.898   4.465  -7.934  1.00 96.56           C  
ATOM   1778  O   VAL A 235       5.922   2.025  -6.281  1.00 96.56           O  
ATOM   1779  CG1 VAL A 235       4.355   3.811  -9.203  1.00 96.56           C  
ATOM   1780  CG2 VAL A 235       4.578   5.957  -7.914  1.00 96.56           C  
ATOM   1781  N   TRP A 236       3.863   1.421  -6.988  1.00 97.06           N  
ATOM   1782  CA  TRP A 236       4.176   0.013  -6.770  1.00 97.06           C  
ATOM   1783  C   TRP A 236       3.691  -0.840  -7.938  1.00 97.06           C  
ATOM   1784  CB  TRP A 236       3.551  -0.483  -5.465  1.00 97.06           C  
ATOM   1785  O   TRP A 236       2.871  -0.393  -8.742  1.00 97.06           O  
ATOM   1786  CG  TRP A 236       2.068  -0.268  -5.379  1.00 97.06           C  
ATOM   1787  CD1 TRP A 236       1.422   0.802  -4.828  1.00 97.06           C  
ATOM   1788  CD2 TRP A 236       1.049  -1.147  -5.863  1.00 97.06           C  
ATOM   1789  CE2 TRP A 236      -0.195  -0.547  -5.566  1.00 97.06           C  
ATOM   1790  CE3 TRP A 236       1.065  -2.387  -6.516  1.00 97.06           C  
ATOM   1791  NE1 TRP A 236       0.060   0.640  -4.934  1.00 97.06           N  
ATOM   1792  CH2 TRP A 236      -1.367  -2.357  -6.543  1.00 97.06           C  
ATOM   1793  CZ2 TRP A 236      -1.412  -1.146  -5.902  1.00 97.06           C  
ATOM   1794  CZ3 TRP A 236      -0.147  -2.980  -6.852  1.00 97.06           C  
ATOM   1795  N   ALA A 237       4.285  -1.987  -8.062  1.00 96.94           N  
ATOM   1796  CA  ALA A 237       3.869  -3.006  -9.023  1.00 96.94           C  
ATOM   1797  C   ALA A 237       4.031  -4.406  -8.438  1.00 96.94           C  
ATOM   1798  CB  ALA A 237       4.668  -2.879 -10.320  1.00 96.94           C  
ATOM   1799  O   ALA A 237       4.961  -4.664  -7.672  1.00 96.94           O  
ATOM   1800  N   ALA A 238       3.102  -5.320  -8.859  1.00 96.06           N  
ATOM   1801  CA  ALA A 238       3.125  -6.691  -8.359  1.00 96.06           C  
ATOM   1802  C   ALA A 238       3.215  -7.691  -9.516  1.00 96.06           C  
ATOM   1803  CB  ALA A 238       1.887  -6.977  -7.516  1.00 96.06           C  
ATOM   1804  O   ALA A 238       2.535  -7.535 -10.531  1.00 96.06           O  
ATOM   1805  N   LEU A 239       4.129  -8.664  -9.320  1.00 96.25           N  
ATOM   1806  CA  LEU A 239       4.289  -9.766 -10.266  1.00 96.25           C  
ATOM   1807  C   LEU A 239       3.840 -11.086  -9.641  1.00 96.25           C  
ATOM   1808  CB  LEU A 239       5.750  -9.875 -10.719  1.00 96.25           C  
ATOM   1809  O   LEU A 239       4.250 -11.422  -8.531  1.00 96.25           O  
ATOM   1810  CG  LEU A 239       6.309  -8.680 -11.492  1.00 96.25           C  
ATOM   1811  CD1 LEU A 239       7.832  -8.742 -11.539  1.00 96.25           C  
ATOM   1812  CD2 LEU A 239       5.727  -8.633 -12.898  1.00 96.25           C  
ATOM   1813  N   ARG A 240       2.979 -11.789 -10.383  1.00 93.94           N  
ATOM   1814  CA  ARG A 240       2.506 -13.086  -9.906  1.00 93.94           C  
ATOM   1815  C   ARG A 240       3.611 -14.133  -9.977  1.00 93.94           C  
ATOM   1816  CB  ARG A 240       1.291 -13.547 -10.711  1.00 93.94           C  
ATOM   1817  O   ARG A 240       4.344 -14.203 -10.969  1.00 93.94           O  
ATOM   1818  CG  ARG A 240       0.668 -14.836 -10.203  1.00 93.94           C  
ATOM   1819  CD  ARG A 240      -0.634 -15.156 -10.930  1.00 93.94           C  
ATOM   1820  NE  ARG A 240      -1.733 -14.320 -10.453  1.00 93.94           N  
ATOM   1821  NH1 ARG A 240      -3.172 -14.875 -12.172  1.00 93.94           N  
ATOM   1822  NH2 ARG A 240      -3.844 -13.422 -10.531  1.00 93.94           N  
ATOM   1823  CZ  ARG A 240      -2.914 -14.211 -11.055  1.00 93.94           C  
ATOM   1824  N   ARG A 241       3.680 -14.984  -8.906  1.00 90.62           N  
ATOM   1825  CA  ARG A 241       4.582 -16.125  -8.891  1.00 90.62           C  
ATOM   1826  C   ARG A 241       3.945 -17.344  -9.570  1.00 90.62           C  
ATOM   1827  CB  ARG A 241       4.984 -16.484  -7.457  1.00 90.62           C  
ATOM   1828  O   ARG A 241       2.742 -17.562  -9.430  1.00 90.62           O  
ATOM   1829  CG  ARG A 241       5.688 -15.352  -6.723  1.00 90.62           C  
ATOM   1830  CD  ARG A 241       5.641 -15.547  -5.211  1.00 90.62           C  
ATOM   1831  NE  ARG A 241       6.227 -16.828  -4.820  1.00 90.62           N  
ATOM   1832  NH1 ARG A 241       5.332 -16.828  -2.691  1.00 90.62           N  
ATOM   1833  NH2 ARG A 241       6.645 -18.562  -3.379  1.00 90.62           N  
ATOM   1834  CZ  ARG A 241       6.066 -17.406  -3.631  1.00 90.62           C  
ATOM   1835  N   GLU A 242       4.691 -17.906 -10.414  1.00 82.69           N  
ATOM   1836  CA  GLU A 242       4.180 -19.172 -10.914  1.00 82.69           C  
ATOM   1837  C   GLU A 242       4.191 -20.234  -9.820  1.00 82.69           C  
ATOM   1838  CB  GLU A 242       4.992 -19.641 -12.125  1.00 82.69           C  
ATOM   1839  O   GLU A 242       5.105 -20.281  -9.000  1.00 82.69           O  
ATOM   1840  CG  GLU A 242       4.785 -18.812 -13.375  1.00 82.69           C  
ATOM   1841  CD  GLU A 242       5.496 -19.359 -14.594  1.00 82.69           C  
ATOM   1842  OE1 GLU A 242       5.355 -18.781 -15.695  1.00 82.69           O  
ATOM   1843  OE2 GLU A 242       6.203 -20.391 -14.453  1.00 82.69           O  
ATOM   1844  N   PRO A 243       3.039 -20.953  -9.586  1.00 65.62           N  
ATOM   1845  CA  PRO A 243       3.018 -22.016  -8.570  1.00 65.62           C  
ATOM   1846  C   PRO A 243       4.242 -22.922  -8.648  1.00 65.62           C  
ATOM   1847  CB  PRO A 243       1.739 -22.781  -8.898  1.00 65.62           C  
ATOM   1848  O   PRO A 243       4.875 -23.016  -9.703  1.00 65.62           O  
ATOM   1849  CG  PRO A 243       1.077 -21.984  -9.977  1.00 65.62           C  
ATOM   1850  CD  PRO A 243       2.035 -20.938 -10.453  1.00 65.62           C  
TER    1851      PRO A 243                                                      
ENDMDL                                                                          
END                                                                             
