# Supplementary material for: A unique sigma/anti-sigma system in the actinomycete Actinoplanes missouriensis
Source: Nat Commun. 2023 Dec 20;14:8483. doi: 10.1038/s41467-023-44291-y (PMC10733313; doi:10.1038/s41467-023-44291-y)
Supplement: Supplementary file 4 — Dataset 1 [file 41467_2023_44291_MOESM4_ESM.zip › Fig. S7g.pdb]

MODEL     1                                                                     
ATOM      1  N   MET A   1     -14.555  24.234   5.883  1.00 71.56           N  
ATOM      2  CA  MET A   1     -14.508  23.609   4.562  1.00 71.56           C  
ATOM      3  C   MET A   1     -13.977  22.188   4.652  1.00 71.56           C  
ATOM      4  CB  MET A   1     -13.648  24.438   3.609  1.00 71.56           C  
ATOM      5  O   MET A   1     -13.133  21.891   5.500  1.00 71.56           O  
ATOM      6  CG  MET A   1     -13.789  24.047   2.150  1.00 71.56           C  
ATOM      7  SD  MET A   1     -12.930  25.203   1.016  1.00 71.56           S  
ATOM      8  CE  MET A   1     -11.203  24.750   1.333  1.00 71.56           C  
ATOM      9  N   ALA A   2     -14.656  21.266   3.961  1.00 86.94           N  
ATOM     10  CA  ALA A   2     -14.305  19.844   3.891  1.00 86.94           C  
ATOM     11  C   ALA A   2     -12.836  19.672   3.498  1.00 86.94           C  
ATOM     12  CB  ALA A   2     -15.203  19.125   2.900  1.00 86.94           C  
ATOM     13  O   ALA A   2     -12.258  20.531   2.840  1.00 86.94           O  
ATOM     14  N   VAL A   3     -12.094  18.781   4.027  1.00 94.12           N  
ATOM     15  CA  VAL A   3     -10.680  18.531   3.756  1.00 94.12           C  
ATOM     16  C   VAL A   3     -10.508  18.078   2.307  1.00 94.12           C  
ATOM     17  CB  VAL A   3     -10.094  17.469   4.715  1.00 94.12           C  
ATOM     18  O   VAL A   3     -11.258  17.234   1.815  1.00 94.12           O  
ATOM     19  CG1 VAL A   3      -8.703  17.031   4.258  1.00 94.12           C  
ATOM     20  CG2 VAL A   3     -10.047  18.016   6.145  1.00 94.12           C  
ATOM     21  N   HIS A   4      -9.703  18.719   1.562  1.00 96.06           N  
ATOM     22  CA  HIS A   4      -9.227  18.203   0.283  1.00 96.06           C  
ATOM     23  C   HIS A   4      -7.742  17.859   0.346  1.00 96.06           C  
ATOM     24  CB  HIS A   4      -9.477  19.219  -0.834  1.00 96.06           C  
ATOM     25  O   HIS A   4      -7.035  18.297   1.252  1.00 96.06           O  
ATOM     26  CG  HIS A   4      -8.578  20.422  -0.773  1.00 96.06           C  
ATOM     27  CD2 HIS A   4      -7.477  20.734  -1.489  1.00 96.06           C  
ATOM     28  ND1 HIS A   4      -8.781  21.453   0.115  1.00 96.06           N  
ATOM     29  CE1 HIS A   4      -7.836  22.359  -0.060  1.00 96.06           C  
ATOM     30  NE2 HIS A   4      -7.031  21.953  -1.027  1.00 96.06           N  
ATOM     31  N   CYS A   5      -7.348  16.969  -0.554  1.00 98.00           N  
ATOM     32  CA  CYS A   5      -5.973  16.484  -0.503  1.00 98.00           C  
ATOM     33  C   CYS A   5      -5.277  16.672  -1.844  1.00 98.00           C  
ATOM     34  CB  CYS A   5      -5.941  15.008  -0.111  1.00 98.00           C  
ATOM     35  O   CYS A   5      -5.699  16.109  -2.855  1.00 98.00           O  
ATOM     36  SG  CYS A   5      -4.289  14.398   0.290  1.00 98.00           S  
ATOM     37  N   ASP A   6      -4.188  17.516  -1.792  1.00 97.81           N  
ATOM     38  CA  ASP A   6      -3.338  17.688  -2.967  1.00 97.81           C  
ATOM     39  C   ASP A   6      -2.174  16.688  -2.951  1.00 97.81           C  
ATOM     40  CB  ASP A   6      -2.809  19.109  -3.039  1.00 97.81           C  
ATOM     41  O   ASP A   6      -1.573  16.453  -1.903  1.00 97.81           O  
ATOM     42  CG  ASP A   6      -3.893  20.125  -3.354  1.00 97.81           C  
ATOM     43  OD1 ASP A   6      -4.977  19.734  -3.834  1.00 97.81           O  
ATOM     44  OD2 ASP A   6      -3.660  21.344  -3.119  1.00 97.81           O  
ATOM     45  N   VAL A   7      -1.902  16.109  -4.098  1.00 98.06           N  
ATOM     46  CA  VAL A   7      -0.811  15.141  -4.172  1.00 98.06           C  
ATOM     47  C   VAL A   7       0.191  15.570  -5.242  1.00 98.06           C  
ATOM     48  CB  VAL A   7      -1.332  13.719  -4.477  1.00 98.06           C  
ATOM     49  O   VAL A   7      -0.195  15.914  -6.359  1.00 98.06           O  
ATOM     50  CG1 VAL A   7      -0.171  12.734  -4.590  1.00 98.06           C  
ATOM     51  CG2 VAL A   7      -2.314  13.266  -3.396  1.00 98.06           C  
ATOM     52  N   ARG A   8       1.434  15.539  -4.883  1.00 97.88           N  
ATOM     53  CA  ARG A   8       2.533  15.836  -5.797  1.00 97.88           C  
ATOM     54  C   ARG A   8       3.559  14.711  -5.809  1.00 97.88           C  
ATOM     55  CB  ARG A   8       3.209  17.156  -5.410  1.00 97.88           C  
ATOM     56  O   ARG A   8       3.701  13.984  -4.820  1.00 97.88           O  
ATOM     57  CG  ARG A   8       2.297  18.375  -5.512  1.00 97.88           C  
ATOM     58  CD  ARG A   8       3.012  19.641  -5.102  1.00 97.88           C  
ATOM     59  NE  ARG A   8       2.139  20.812  -5.203  1.00 97.88           N  
ATOM     60  NH1 ARG A   8       3.414  22.156  -3.822  1.00 97.88           N  
ATOM     61  NH2 ARG A   8       1.487  22.969  -4.758  1.00 97.88           N  
ATOM     62  CZ  ARG A   8       2.348  21.969  -4.594  1.00 97.88           C  
ATOM     63  N   SER A   9       4.262  14.594  -6.973  1.00 96.38           N  
ATOM     64  CA  SER A   9       5.266  13.547  -7.121  1.00 96.38           C  
ATOM     65  C   SER A   9       6.586  14.117  -7.629  1.00 96.38           C  
ATOM     66  CB  SER A   9       4.770  12.461  -8.078  1.00 96.38           C  
ATOM     67  O   SER A   9       6.594  15.016  -8.477  1.00 96.38           O  
ATOM     68  OG  SER A   9       5.781  11.492  -8.305  1.00 96.38           O  
ATOM     69  N   ASP A  10       7.637  13.680  -7.086  1.00 92.69           N  
ATOM     70  CA  ASP A  10       8.938  14.023  -7.652  1.00 92.69           C  
ATOM     71  C   ASP A  10       9.500  12.859  -8.469  1.00 92.69           C  
ATOM     72  CB  ASP A  10       9.922  14.414  -6.547  1.00 92.69           C  
ATOM     73  O   ASP A  10      10.695  12.836  -8.773  1.00 92.69           O  
ATOM     74  CG  ASP A  10      10.188  13.289  -5.562  1.00 92.69           C  
ATOM     75  OD1 ASP A  10       9.922  12.117  -5.895  1.00 92.69           O  
ATOM     76  OD2 ASP A  10      10.664  13.578  -4.445  1.00 92.69           O  
ATOM     77  N   GLY A  11       8.672  11.820  -8.773  1.00 91.06           N  
ATOM     78  CA  GLY A  11       9.086  10.656  -9.531  1.00 91.06           C  
ATOM     79  C   GLY A  11       9.352   9.438  -8.672  1.00 91.06           C  
ATOM     80  O   GLY A  11       9.172   8.305  -9.117  1.00 91.06           O  
ATOM     81  N   HIS A  12       9.766   9.680  -7.430  1.00 91.50           N  
ATOM     82  CA  HIS A  12      10.086   8.555  -6.555  1.00 91.50           C  
ATOM     83  C   HIS A  12       9.195   8.555  -5.312  1.00 91.50           C  
ATOM     84  CB  HIS A  12      11.555   8.602  -6.141  1.00 91.50           C  
ATOM     85  O   HIS A  12       8.750   7.496  -4.867  1.00 91.50           O  
ATOM     86  CG  HIS A  12      12.508   8.422  -7.285  1.00 91.50           C  
ATOM     87  CD2 HIS A  12      13.320   9.305  -7.914  1.00 91.50           C  
ATOM     88  ND1 HIS A  12      12.695   7.207  -7.910  1.00 91.50           N  
ATOM     89  CE1 HIS A  12      13.578   7.352  -8.883  1.00 91.50           C  
ATOM     90  NE2 HIS A  12      13.977   8.617  -8.906  1.00 91.50           N  
ATOM     91  N   THR A  13       8.977   9.797  -4.836  1.00 95.12           N  
ATOM     92  CA  THR A  13       8.172   9.938  -3.629  1.00 95.12           C  
ATOM     93  C   THR A  13       6.891  10.711  -3.920  1.00 95.12           C  
ATOM     94  CB  THR A  13       8.961  10.641  -2.508  1.00 95.12           C  
ATOM     95  O   THR A  13       6.793  11.391  -4.945  1.00 95.12           O  
ATOM     96  CG2 THR A  13      10.266   9.906  -2.213  1.00 95.12           C  
ATOM     97  OG1 THR A  13       9.258  11.977  -2.910  1.00 95.12           O  
ATOM     98  N   LEU A  14       5.922  10.531  -3.127  1.00 97.75           N  
ATOM     99  CA  LEU A  14       4.695  11.312  -3.184  1.00 97.75           C  
ATOM    100  C   LEU A  14       4.551  12.188  -1.940  1.00 97.75           C  
ATOM    101  CB  LEU A  14       3.477  10.398  -3.320  1.00 97.75           C  
ATOM    102  O   LEU A  14       4.883  11.758  -0.833  1.00 97.75           O  
ATOM    103  CG  LEU A  14       3.348   9.633  -4.641  1.00 97.75           C  
ATOM    104  CD1 LEU A  14       2.084   8.781  -4.637  1.00 97.75           C  
ATOM    105  CD2 LEU A  14       3.346  10.602  -5.820  1.00 97.75           C  
ATOM    106  N   VAL A  15       4.121  13.383  -2.197  1.00 98.44           N  
ATOM    107  CA  VAL A  15       3.764  14.273  -1.101  1.00 98.44           C  
ATOM    108  C   VAL A  15       2.260  14.547  -1.119  1.00 98.44           C  
ATOM    109  CB  VAL A  15       4.543  15.609  -1.179  1.00 98.44           C  
ATOM    110  O   VAL A  15       1.739  15.125  -2.074  1.00 98.44           O  
ATOM    111  CG1 VAL A  15       4.164  16.531  -0.019  1.00 98.44           C  
ATOM    112  CG2 VAL A  15       6.047  15.344  -1.185  1.00 98.44           C  
ATOM    113  N   ALA A  16       1.553  14.125  -0.122  1.00 98.62           N  
ATOM    114  CA  ALA A  16       0.129  14.398   0.054  1.00 98.62           C  
ATOM    115  C   ALA A  16      -0.095  15.539   1.036  1.00 98.62           C  
ATOM    116  CB  ALA A  16      -0.596  13.141   0.534  1.00 98.62           C  
ATOM    117  O   ALA A  16       0.421  15.516   2.156  1.00 98.62           O  
ATOM    118  N   SER A  17      -0.861  16.516   0.615  1.00 98.50           N  
ATOM    119  CA  SER A  17      -1.102  17.703   1.440  1.00 98.50           C  
ATOM    120  C   SER A  17      -2.588  17.875   1.723  1.00 98.50           C  
ATOM    121  CB  SER A  17      -0.544  18.953   0.761  1.00 98.50           C  
ATOM    122  O   SER A  17      -3.287  18.562   0.975  1.00 98.50           O  
ATOM    123  OG  SER A  17       0.828  18.781   0.449  1.00 98.50           O  
ATOM    124  N   PRO A  18      -3.098  17.281   2.842  1.00 98.06           N  
ATOM    125  CA  PRO A  18      -4.473  17.609   3.234  1.00 98.06           C  
ATOM    126  C   PRO A  18      -4.645  19.062   3.668  1.00 98.06           C  
ATOM    127  CB  PRO A  18      -4.730  16.656   4.406  1.00 98.06           C  
ATOM    128  O   PRO A  18      -3.840  19.578   4.449  1.00 98.06           O  
ATOM    129  CG  PRO A  18      -3.379  16.375   4.980  1.00 98.06           C  
ATOM    130  CD  PRO A  18      -2.357  16.516   3.889  1.00 98.06           C  
ATOM    131  N   ILE A  19      -5.656  19.703   3.154  1.00 97.62           N  
ATOM    132  CA  ILE A  19      -5.906  21.125   3.410  1.00 97.62           C  
ATOM    133  C   ILE A  19      -7.328  21.312   3.936  1.00 97.62           C  
ATOM    134  CB  ILE A  19      -5.691  21.969   2.141  1.00 97.62           C  
ATOM    135  O   ILE A  19      -8.289  20.828   3.322  1.00 97.62           O  
ATOM    136  CG1 ILE A  19      -4.277  21.766   1.586  1.00 97.62           C  
ATOM    137  CG2 ILE A  19      -5.941  23.453   2.438  1.00 97.62           C  
ATOM    138  CD1 ILE A  19      -4.066  22.328   0.192  1.00 97.62           C  
ATOM    139  N   GLY A  20      -7.465  22.047   5.070  1.00 96.56           N  
ATOM    140  CA  GLY A  20      -8.789  22.328   5.609  1.00 96.56           C  
ATOM    141  C   GLY A  20      -8.961  21.875   7.043  1.00 96.56           C  
ATOM    142  O   GLY A  20      -7.980  21.766   7.785  1.00 96.56           O  
ATOM    143  N   ARG A  21     -10.234  21.766   7.484  1.00 95.44           N  
ATOM    144  CA  ARG A  21     -10.562  21.359   8.844  1.00 95.44           C  
ATOM    145  C   ARG A  21     -10.922  19.875   8.891  1.00 95.44           C  
ATOM    146  CB  ARG A  21     -11.719  22.188   9.391  1.00 95.44           C  
ATOM    147  O   ARG A  21     -11.914  19.438   8.305  1.00 95.44           O  
ATOM    148  CG  ARG A  21     -11.398  23.672   9.539  1.00 95.44           C  
ATOM    149  CD  ARG A  21     -12.578  24.453  10.102  1.00 95.44           C  
ATOM    150  NE  ARG A  21     -12.273  25.875  10.227  1.00 95.44           N  
ATOM    151  NH1 ARG A  21     -14.461  26.516  10.602  1.00 95.44           N  
ATOM    152  NH2 ARG A  21     -12.789  28.078  10.555  1.00 95.44           N  
ATOM    153  CZ  ARG A  21     -13.172  26.812  10.461  1.00 95.44           C  
ATOM    154  N   LEU A  22     -10.109  19.156   9.625  1.00 96.38           N  
ATOM    155  CA  LEU A  22     -10.281  17.719   9.703  1.00 96.38           C  
ATOM    156  C   LEU A  22     -11.305  17.359  10.773  1.00 96.38           C  
ATOM    157  CB  LEU A  22      -8.953  17.031  10.008  1.00 96.38           C  
ATOM    158  O   LEU A  22     -11.078  17.578  11.969  1.00 96.38           O  
ATOM    159  CG  LEU A  22      -8.969  15.500  10.047  1.00 96.38           C  
ATOM    160  CD1 LEU A  22      -9.305  14.938   8.672  1.00 96.38           C  
ATOM    161  CD2 LEU A  22      -7.629  14.961  10.539  1.00 96.38           C  
ATOM    162  N   GLN A  23     -12.383  16.875  10.336  1.00 96.00           N  
ATOM    163  CA  GLN A  23     -13.445  16.312  11.164  1.00 96.00           C  
ATOM    164  C   GLN A  23     -13.672  14.836  10.836  1.00 96.00           C  
ATOM    165  CB  GLN A  23     -14.742  17.094  10.984  1.00 96.00           C  
ATOM    166  O   GLN A  23     -13.047  14.297   9.914  1.00 96.00           O  
ATOM    167  CG  GLN A  23     -14.602  18.594  11.211  1.00 96.00           C  
ATOM    168  CD  GLN A  23     -15.906  19.344  11.055  1.00 96.00           C  
ATOM    169  NE2 GLN A  23     -16.500  19.734  12.172  1.00 96.00           N  
ATOM    170  OE1 GLN A  23     -16.375  19.562   9.938  1.00 96.00           O  
ATOM    171  N   LEU A  24     -14.539  14.125  11.602  1.00 95.75           N  
ATOM    172  CA  LEU A  24     -14.781  12.695  11.398  1.00 95.75           C  
ATOM    173  C   LEU A  24     -15.406  12.438  10.031  1.00 95.75           C  
ATOM    174  CB  LEU A  24     -15.688  12.148  12.508  1.00 95.75           C  
ATOM    175  O   LEU A  24     -15.148  11.406   9.414  1.00 95.75           O  
ATOM    176  CG  LEU A  24     -15.031  11.945  13.875  1.00 95.75           C  
ATOM    177  CD1 LEU A  24     -16.078  11.516  14.898  1.00 95.75           C  
ATOM    178  CD2 LEU A  24     -13.914  10.914  13.789  1.00 95.75           C  
ATOM    179  N   THR A  25     -16.094  13.430   9.523  1.00 95.00           N  
ATOM    180  CA  THR A  25     -16.750  13.281   8.234  1.00 95.00           C  
ATOM    181  C   THR A  25     -15.742  13.320   7.094  1.00 95.00           C  
ATOM    182  CB  THR A  25     -17.812  14.391   8.016  1.00 95.00           C  
ATOM    183  O   THR A  25     -16.031  12.891   5.977  1.00 95.00           O  
ATOM    184  CG2 THR A  25     -18.984  14.219   8.969  1.00 95.00           C  
ATOM    185  OG1 THR A  25     -17.203  15.664   8.250  1.00 95.00           O  
ATOM    186  N   ASP A  26     -14.539  13.812   7.406  1.00 95.50           N  
ATOM    187  CA  ASP A  26     -13.516  13.977   6.375  1.00 95.50           C  
ATOM    188  C   ASP A  26     -12.586  12.766   6.340  1.00 95.50           C  
ATOM    189  CB  ASP A  26     -12.719  15.258   6.613  1.00 95.50           C  
ATOM    190  O   ASP A  26     -11.758  12.641   5.430  1.00 95.50           O  
ATOM    191  CG  ASP A  26     -13.570  16.516   6.586  1.00 95.50           C  
ATOM    192  OD1 ASP A  26     -14.219  16.781   5.551  1.00 95.50           O  
ATOM    193  OD2 ASP A  26     -13.602  17.234   7.605  1.00 95.50           O  
ATOM    194  N   VAL A  27     -12.719  11.883   7.285  1.00 96.62           N  
ATOM    195  CA  VAL A  27     -11.758  10.797   7.457  1.00 96.62           C  
ATOM    196  C   VAL A  27     -11.812   9.859   6.258  1.00 96.62           C  
ATOM    197  CB  VAL A  27     -12.016  10.016   8.766  1.00 96.62           C  
ATOM    198  O   VAL A  27     -10.781   9.508   5.691  1.00 96.62           O  
ATOM    199  CG1 VAL A  27     -11.281   8.680   8.750  1.00 96.62           C  
ATOM    200  CG2 VAL A  27     -11.602  10.844   9.977  1.00 96.62           C  
ATOM    201  N   VAL A  28     -12.984   9.484   5.855  1.00 96.06           N  
ATOM    202  CA  VAL A  28     -13.133   8.492   4.801  1.00 96.06           C  
ATOM    203  C   VAL A  28     -12.570   9.039   3.490  1.00 96.06           C  
ATOM    204  CB  VAL A  28     -14.609   8.078   4.613  1.00 96.06           C  
ATOM    205  O   VAL A  28     -11.719   8.406   2.863  1.00 96.06           O  
ATOM    206  CG1 VAL A  28     -14.789   7.285   3.318  1.00 96.06           C  
ATOM    207  CG2 VAL A  28     -15.094   7.262   5.812  1.00 96.06           C  
ATOM    208  N   PRO A  29     -12.961  10.234   3.014  1.00 96.06           N  
ATOM    209  CA  PRO A  29     -12.375  10.758   1.775  1.00 96.06           C  
ATOM    210  C   PRO A  29     -10.859  10.945   1.871  1.00 96.06           C  
ATOM    211  CB  PRO A  29     -13.078  12.102   1.588  1.00 96.06           C  
ATOM    212  O   PRO A  29     -10.141  10.680   0.905  1.00 96.06           O  
ATOM    213  CG  PRO A  29     -14.352  11.977   2.369  1.00 96.06           C  
ATOM    214  CD  PRO A  29     -14.109  11.055   3.529  1.00 96.06           C  
ATOM    215  N   LEU A  30     -10.344  11.438   2.988  1.00 97.69           N  
ATOM    216  CA  LEU A  30      -8.898  11.602   3.160  1.00 97.69           C  
ATOM    217  C   LEU A  30      -8.188  10.258   3.119  1.00 97.69           C  
ATOM    218  CB  LEU A  30      -8.602  12.312   4.480  1.00 97.69           C  
ATOM    219  O   LEU A  30      -7.152  10.117   2.469  1.00 97.69           O  
ATOM    220  CG  LEU A  30      -7.121  12.539   4.805  1.00 97.69           C  
ATOM    221  CD1 LEU A  30      -6.438  13.289   3.666  1.00 97.69           C  
ATOM    222  CD2 LEU A  30      -6.973  13.305   6.117  1.00 97.69           C  
ATOM    223  N   ARG A  31      -8.797   9.297   3.812  1.00 97.56           N  
ATOM    224  CA  ARG A  31      -8.242   7.945   3.779  1.00 97.56           C  
ATOM    225  C   ARG A  31      -8.164   7.422   2.350  1.00 97.56           C  
ATOM    226  CB  ARG A  31      -9.070   6.996   4.645  1.00 97.56           C  
ATOM    227  O   ARG A  31      -7.145   6.867   1.938  1.00 97.56           O  
ATOM    228  CG  ARG A  31      -8.508   5.586   4.727  1.00 97.56           C  
ATOM    229  CD  ARG A  31      -9.406   4.668   5.547  1.00 97.56           C  
ATOM    230  NE  ARG A  31      -9.055   3.266   5.355  1.00 97.56           N  
ATOM    231  NH1 ARG A  31     -11.234   2.498   5.449  1.00 97.56           N  
ATOM    232  NH2 ARG A  31      -9.508   1.023   5.133  1.00 97.56           N  
ATOM    233  CZ  ARG A  31      -9.930   2.266   5.312  1.00 97.56           C  
ATOM    234  N   ASP A  32      -9.211   7.578   1.618  1.00 96.25           N  
ATOM    235  CA  ASP A  32      -9.242   7.117   0.234  1.00 96.25           C  
ATOM    236  C   ASP A  32      -8.117   7.742  -0.582  1.00 96.25           C  
ATOM    237  CB  ASP A  32     -10.594   7.441  -0.407  1.00 96.25           C  
ATOM    238  O   ASP A  32      -7.434   7.051  -1.343  1.00 96.25           O  
ATOM    239  CG  ASP A  32     -11.695   6.488   0.022  1.00 96.25           C  
ATOM    240  OD1 ASP A  32     -11.406   5.496   0.723  1.00 96.25           O  
ATOM    241  OD2 ASP A  32     -12.867   6.734  -0.345  1.00 96.25           O  
ATOM    242  N   SER A  33      -7.914   8.984  -0.419  1.00 97.69           N  
ATOM    243  CA  SER A  33      -6.844   9.672  -1.131  1.00 97.69           C  
ATOM    244  C   SER A  33      -5.477   9.117  -0.748  1.00 97.69           C  
ATOM    245  CB  SER A  33      -6.891  11.180  -0.845  1.00 97.69           C  
ATOM    246  O   SER A  33      -4.629   8.891  -1.612  1.00 97.69           O  
ATOM    247  OG  SER A  33      -8.055  11.758  -1.406  1.00 97.69           O  
ATOM    248  N   LEU A  34      -5.293   8.883   0.526  1.00 98.38           N  
ATOM    249  CA  LEU A  34      -4.004   8.375   0.990  1.00 98.38           C  
ATOM    250  C   LEU A  34      -3.787   6.941   0.516  1.00 98.38           C  
ATOM    251  CB  LEU A  34      -3.924   8.438   2.518  1.00 98.38           C  
ATOM    252  O   LEU A  34      -2.666   6.562   0.167  1.00 98.38           O  
ATOM    253  CG  LEU A  34      -3.906   9.836   3.139  1.00 98.38           C  
ATOM    254  CD1 LEU A  34      -3.926   9.734   4.660  1.00 98.38           C  
ATOM    255  CD2 LEU A  34      -2.686  10.617   2.662  1.00 98.38           C  
ATOM    256  N   LEU A  35      -4.844   6.180   0.484  1.00 98.06           N  
ATOM    257  CA  LEU A  35      -4.730   4.809  -0.002  1.00 98.06           C  
ATOM    258  C   LEU A  35      -4.387   4.785  -1.487  1.00 98.06           C  
ATOM    259  CB  LEU A  35      -6.031   4.047   0.245  1.00 98.06           C  
ATOM    260  O   LEU A  35      -3.621   3.930  -1.938  1.00 98.06           O  
ATOM    261  CG  LEU A  35      -6.359   3.719   1.703  1.00 98.06           C  
ATOM    262  CD1 LEU A  35      -7.586   2.812   1.779  1.00 98.06           C  
ATOM    263  CD2 LEU A  35      -5.164   3.068   2.389  1.00 98.06           C  
ATOM    264  N   LYS A  36      -4.934   5.691  -2.242  1.00 98.06           N  
ATOM    265  CA  LYS A  36      -4.570   5.797  -3.652  1.00 98.06           C  
ATOM    266  C   LYS A  36      -3.094   6.137  -3.816  1.00 98.06           C  
ATOM    267  CB  LYS A  36      -5.430   6.855  -4.352  1.00 98.06           C  
ATOM    268  O   LYS A  36      -2.434   5.633  -4.727  1.00 98.06           O  
ATOM    269  CG  LYS A  36      -6.863   6.414  -4.609  1.00 98.06           C  
ATOM    270  CD  LYS A  36      -7.691   7.539  -5.215  1.00 98.06           C  
ATOM    271  CE  LYS A  36      -9.125   7.102  -5.480  1.00 98.06           C  
ATOM    272  NZ  LYS A  36      -9.961   8.219  -6.020  1.00 98.06           N  
ATOM    273  N   CYS A  37      -2.627   6.961  -2.932  1.00 98.25           N  
ATOM    274  CA  CYS A  37      -1.197   7.246  -2.953  1.00 98.25           C  
ATOM    275  C   CYS A  37      -0.384   5.980  -2.713  1.00 98.25           C  
ATOM    276  CB  CYS A  37      -0.845   8.297  -1.900  1.00 98.25           C  
ATOM    277  O   CYS A  37       0.586   5.715  -3.426  1.00 98.25           O  
ATOM    278  SG  CYS A  37      -1.474   9.945  -2.279  1.00 98.25           S  
ATOM    279  N   LEU A  38      -0.748   5.203  -1.733  1.00 97.69           N  
ATOM    280  CA  LEU A  38      -0.028   3.975  -1.420  1.00 97.69           C  
ATOM    281  C   LEU A  38      -0.096   2.994  -2.584  1.00 97.69           C  
ATOM    282  CB  LEU A  38      -0.598   3.326  -0.156  1.00 97.69           C  
ATOM    283  O   LEU A  38       0.871   2.277  -2.857  1.00 97.69           O  
ATOM    284  CG  LEU A  38      -0.281   4.027   1.167  1.00 97.69           C  
ATOM    285  CD1 LEU A  38      -0.896   3.258   2.332  1.00 97.69           C  
ATOM    286  CD2 LEU A  38       1.227   4.168   1.349  1.00 97.69           C  
ATOM    287  N   ALA A  39      -1.263   2.967  -3.238  1.00 97.69           N  
ATOM    288  CA  ALA A  39      -1.466   2.041  -4.348  1.00 97.69           C  
ATOM    289  C   ALA A  39      -0.444   2.281  -5.457  1.00 97.69           C  
ATOM    290  CB  ALA A  39      -2.883   2.172  -4.898  1.00 97.69           C  
ATOM    291  O   ALA A  39      -0.118   1.368  -6.219  1.00 97.69           O  
ATOM    292  N   GLU A  40       0.058   3.486  -5.535  1.00 96.38           N  
ATOM    293  CA  GLU A  40       1.081   3.809  -6.527  1.00 96.38           C  
ATOM    294  C   GLU A  40       2.434   3.223  -6.137  1.00 96.38           C  
ATOM    295  CB  GLU A  40       1.196   5.324  -6.707  1.00 96.38           C  
ATOM    296  O   GLU A  40       3.371   3.221  -6.938  1.00 96.38           O  
ATOM    297  CG  GLU A  40      -0.047   5.969  -7.305  1.00 96.38           C  
ATOM    298  CD  GLU A  40      -0.465   5.355  -8.633  1.00 96.38           C  
ATOM    299  OE1 GLU A  40      -1.661   5.027  -8.797  1.00 96.38           O  
ATOM    300  OE2 GLU A  40       0.412   5.203  -9.508  1.00 96.38           O  
ATOM    301  N   GLN A  41       2.604   2.748  -4.941  1.00 95.38           N  
ATOM    302  CA  GLN A  41       3.793   2.104  -4.395  1.00 95.38           C  
ATOM    303  C   GLN A  41       5.023   2.994  -4.547  1.00 95.38           C  
ATOM    304  CB  GLN A  41       4.035   0.753  -5.074  1.00 95.38           C  
ATOM    305  O   GLN A  41       6.059   2.549  -5.047  1.00 95.38           O  
ATOM    306  CG  GLN A  41       2.936  -0.269  -4.816  1.00 95.38           C  
ATOM    307  CD  GLN A  41       3.195  -1.597  -5.504  1.00 95.38           C  
ATOM    308  NE2 GLN A  41       2.422  -1.888  -6.543  1.00 95.38           N  
ATOM    309  OE1 GLN A  41       4.086  -2.354  -5.105  1.00 95.38           O  
ATOM    310  N   PRO A  42       4.871   4.238  -4.078  1.00 94.50           N  
ATOM    311  CA  PRO A  42       6.039   5.121  -4.117  1.00 94.50           C  
ATOM    312  C   PRO A  42       7.156   4.660  -3.184  1.00 94.50           C  
ATOM    313  CB  PRO A  42       5.473   6.473  -3.668  1.00 94.50           C  
ATOM    314  O   PRO A  42       6.945   3.775  -2.352  1.00 94.50           O  
ATOM    315  CG  PRO A  42       4.395   6.129  -2.691  1.00 94.50           C  
ATOM    316  CD  PRO A  42       3.697   4.887  -3.166  1.00 94.50           C  
ATOM    317  N   GLU A  43       8.367   5.285  -3.359  1.00 92.50           N  
ATOM    318  CA  GLU A  43       9.469   4.980  -2.455  1.00 92.50           C  
ATOM    319  C   GLU A  43       9.156   5.430  -1.030  1.00 92.50           C  
ATOM    320  CB  GLU A  43      10.758   5.641  -2.941  1.00 92.50           C  
ATOM    321  O   GLU A  43       9.609   4.812  -0.065  1.00 92.50           O  
ATOM    322  CG  GLU A  43      11.383   4.957  -4.148  1.00 92.50           C  
ATOM    323  CD  GLU A  43      12.711   5.578  -4.574  1.00 92.50           C  
ATOM    324  OE1 GLU A  43      13.242   5.199  -5.641  1.00 92.50           O  
ATOM    325  OE2 GLU A  43      13.211   6.453  -3.834  1.00 92.50           O  
ATOM    326  N   ALA A  44       8.367   6.520  -1.002  1.00 95.06           N  
ATOM    327  CA  ALA A  44       7.875   7.020   0.281  1.00 95.06           C  
ATOM    328  C   ALA A  44       6.641   7.895   0.095  1.00 95.06           C  
ATOM    329  CB  ALA A  44       8.977   7.797   1.002  1.00 95.06           C  
ATOM    330  O   ALA A  44       6.453   8.492  -0.965  1.00 95.06           O  
ATOM    331  N   LEU A  45       5.824   7.910   1.089  1.00 97.19           N  
ATOM    332  CA  LEU A  45       4.688   8.820   1.153  1.00 97.19           C  
ATOM    333  C   LEU A  45       4.871   9.836   2.279  1.00 97.19           C  
ATOM    334  CB  LEU A  45       3.387   8.047   1.354  1.00 97.19           C  
ATOM    335  O   LEU A  45       4.891   9.469   3.455  1.00 97.19           O  
ATOM    336  CG  LEU A  45       2.117   8.883   1.527  1.00 97.19           C  
ATOM    337  CD1 LEU A  45       1.907   9.781   0.315  1.00 97.19           C  
ATOM    338  CD2 LEU A  45       0.907   7.980   1.745  1.00 97.19           C  
ATOM    339  N   LEU A  46       5.086  11.070   1.878  1.00 97.69           N  
ATOM    340  CA  LEU A  46       5.223  12.172   2.826  1.00 97.69           C  
ATOM    341  C   LEU A  46       3.918  12.953   2.947  1.00 97.69           C  
ATOM    342  CB  LEU A  46       6.355  13.109   2.398  1.00 97.69           C  
ATOM    343  O   LEU A  46       3.342  13.367   1.939  1.00 97.69           O  
ATOM    344  CG  LEU A  46       7.715  12.461   2.148  1.00 97.69           C  
ATOM    345  CD1 LEU A  46       8.695  13.484   1.579  1.00 97.69           C  
ATOM    346  CD2 LEU A  46       8.266  11.852   3.436  1.00 97.69           C  
ATOM    347  N   ILE A  47       3.424  13.133   4.199  1.00 98.25           N  
ATOM    348  CA  ILE A  47       2.148  13.805   4.422  1.00 98.25           C  
ATOM    349  C   ILE A  47       2.387  15.172   5.055  1.00 98.25           C  
ATOM    350  CB  ILE A  47       1.211  12.953   5.312  1.00 98.25           C  
ATOM    351  O   ILE A  47       2.832  15.266   6.199  1.00 98.25           O  
ATOM    352  CG1 ILE A  47       0.999  11.570   4.695  1.00 98.25           C  
ATOM    353  CG2 ILE A  47      -0.126  13.672   5.523  1.00 98.25           C  
ATOM    354  CD1 ILE A  47       0.193  10.617   5.574  1.00 98.25           C  
ATOM    355  N   ASP A  48       2.107  16.219   4.309  1.00 98.50           N  
ATOM    356  CA  ASP A  48       2.279  17.609   4.730  1.00 98.50           C  
ATOM    357  C   ASP A  48       1.082  18.094   5.547  1.00 98.50           C  
ATOM    358  CB  ASP A  48       2.486  18.516   3.518  1.00 98.50           C  
ATOM    359  O   ASP A  48      -0.014  18.266   5.012  1.00 98.50           O  
ATOM    360  CG  ASP A  48       2.750  19.969   3.898  1.00 98.50           C  
ATOM    361  OD1 ASP A  48       2.770  20.281   5.105  1.00 98.50           O  
ATOM    362  OD2 ASP A  48       2.936  20.797   2.980  1.00 98.50           O  
ATOM    363  N   LEU A  49       1.300  18.422   6.789  1.00 98.12           N  
ATOM    364  CA  LEU A  49       0.193  18.766   7.676  1.00 98.12           C  
ATOM    365  C   LEU A  49       0.105  20.266   7.891  1.00 98.12           C  
ATOM    366  CB  LEU A  49       0.352  18.047   9.023  1.00 98.12           C  
ATOM    367  O   LEU A  49      -0.671  20.734   8.727  1.00 98.12           O  
ATOM    368  CG  LEU A  49       0.383  16.516   8.984  1.00 98.12           C  
ATOM    369  CD1 LEU A  49       0.516  15.961  10.398  1.00 98.12           C  
ATOM    370  CD2 LEU A  49      -0.868  15.977   8.305  1.00 98.12           C  
ATOM    371  N   ALA A  50       0.873  21.031   7.156  1.00 97.88           N  
ATOM    372  CA  ALA A  50       1.014  22.453   7.402  1.00 97.88           C  
ATOM    373  C   ALA A  50      -0.333  23.172   7.301  1.00 97.88           C  
ATOM    374  CB  ALA A  50       2.012  23.078   6.426  1.00 97.88           C  
ATOM    375  O   ALA A  50      -0.578  24.156   8.000  1.00 97.88           O  
ATOM    376  N   ARG A  51      -1.236  22.734   6.449  1.00 97.19           N  
ATOM    377  CA  ARG A  51      -2.496  23.422   6.203  1.00 97.19           C  
ATOM    378  C   ARG A  51      -3.678  22.625   6.738  1.00 97.19           C  
ATOM    379  CB  ARG A  51      -2.682  23.688   4.707  1.00 97.19           C  
ATOM    380  O   ARG A  51      -4.816  22.828   6.316  1.00 97.19           O  
ATOM    381  CG  ARG A  51      -1.668  24.672   4.129  1.00 97.19           C  
ATOM    382  CD  ARG A  51      -1.908  24.922   2.645  1.00 97.19           C  
ATOM    383  NE  ARG A  51      -3.199  25.562   2.408  1.00 97.19           N  
ATOM    384  NH1 ARG A  51      -3.156  25.266   0.117  1.00 97.19           N  
ATOM    385  NH2 ARG A  51      -4.941  26.297   1.111  1.00 97.19           N  
ATOM    386  CZ  ARG A  51      -3.762  25.703   1.213  1.00 97.19           C  
ATOM    387  N   LEU A  52      -3.383  21.703   7.633  1.00 96.94           N  
ATOM    388  CA  LEU A  52      -4.434  20.891   8.227  1.00 96.94           C  
ATOM    389  C   LEU A  52      -4.785  21.391   9.625  1.00 96.94           C  
ATOM    390  CB  LEU A  52      -3.994  19.422   8.289  1.00 96.94           C  
ATOM    391  O   LEU A  52      -3.916  21.484  10.492  1.00 96.94           O  
ATOM    392  CG  LEU A  52      -5.066  18.406   8.695  1.00 96.94           C  
ATOM    393  CD1 LEU A  52      -6.129  18.297   7.605  1.00 96.94           C  
ATOM    394  CD2 LEU A  52      -4.441  17.047   8.984  1.00 96.94           C  
ATOM    395  N   HIS A  53      -6.020  21.734   9.836  1.00 94.69           N  
ATOM    396  CA  HIS A  53      -6.551  22.109  11.141  1.00 94.69           C  
ATOM    397  C   HIS A  53      -7.438  21.000  11.711  1.00 94.69           C  
ATOM    398  CB  HIS A  53      -7.336  23.422  11.047  1.00 94.69           C  
ATOM    399  O   HIS A  53      -8.492  20.703  11.148  1.00 94.69           O  
ATOM    400  CG  HIS A  53      -6.508  24.578  10.617  1.00 94.69           C  
ATOM    401  CD2 HIS A  53      -6.391  25.188   9.414  1.00 94.69           C  
ATOM    402  ND1 HIS A  53      -5.668  25.250  11.477  1.00 94.69           N  
ATOM    403  CE1 HIS A  53      -5.070  26.234  10.820  1.00 94.69           C  
ATOM    404  NE2 HIS A  53      -5.488  26.219   9.570  1.00 94.69           N  
ATOM    405  N   VAL A  54      -7.027  20.484  12.844  1.00 95.38           N  
ATOM    406  CA  VAL A  54      -7.742  19.344  13.438  1.00 95.38           C  
ATOM    407  C   VAL A  54      -8.828  19.859  14.383  1.00 95.38           C  
ATOM    408  CB  VAL A  54      -6.781  18.406  14.188  1.00 95.38           C  
ATOM    409  O   VAL A  54      -8.523  20.438  15.430  1.00 95.38           O  
ATOM    410  CG1 VAL A  54      -7.551  17.219  14.789  1.00 95.38           C  
ATOM    411  CG2 VAL A  54      -5.684  17.906  13.250  1.00 95.38           C  
ATOM    412  N   GLU A  55     -10.055  19.625  14.078  1.00 94.31           N  
ATOM    413  CA  GLU A  55     -11.180  20.031  14.922  1.00 94.31           C  
ATOM    414  C   GLU A  55     -11.555  18.922  15.898  1.00 94.31           C  
ATOM    415  CB  GLU A  55     -12.391  20.406  14.055  1.00 94.31           C  
ATOM    416  O   GLU A  55     -11.891  19.203  17.062  1.00 94.31           O  
ATOM    417  CG  GLU A  55     -12.211  21.703  13.273  1.00 94.31           C  
ATOM    418  CD  GLU A  55     -13.531  22.359  12.914  1.00 94.31           C  
ATOM    419  OE1 GLU A  55     -13.586  23.609  12.867  1.00 94.31           O  
ATOM    420  OE2 GLU A  55     -14.516  21.625  12.664  1.00 94.31           O  
ATOM    421  N   GLN A  56     -11.531  17.719  15.430  1.00 94.06           N  
ATOM    422  CA  GLN A  56     -11.812  16.547  16.250  1.00 94.06           C  
ATOM    423  C   GLN A  56     -10.609  15.609  16.297  1.00 94.06           C  
ATOM    424  CB  GLN A  56     -13.039  15.797  15.727  1.00 94.06           C  
ATOM    425  O   GLN A  56     -10.297  14.938  15.312  1.00 94.06           O  
ATOM    426  CG  GLN A  56     -14.328  16.609  15.789  1.00 94.06           C  
ATOM    427  CD  GLN A  56     -15.492  15.914  15.109  1.00 94.06           C  
ATOM    428  NE2 GLN A  56     -16.703  16.156  15.609  1.00 94.06           N  
ATOM    429  OE1 GLN A  56     -15.305  15.172  14.141  1.00 94.06           O  
ATOM    430  N   PRO A  57      -9.930  15.492  17.438  1.00 92.69           N  
ATOM    431  CA  PRO A  57      -8.672  14.742  17.547  1.00 92.69           C  
ATOM    432  C   PRO A  57      -8.812  13.289  17.094  1.00 92.69           C  
ATOM    433  CB  PRO A  57      -8.352  14.828  19.047  1.00 92.69           C  
ATOM    434  O   PRO A  57      -7.852  12.703  16.609  1.00 92.69           O  
ATOM    435  CG  PRO A  57      -8.914  16.141  19.484  1.00 92.69           C  
ATOM    436  CD  PRO A  57     -10.203  16.375  18.750  1.00 92.69           C  
ATOM    437  N   LEU A  58     -10.000  12.672  17.250  1.00 93.88           N  
ATOM    438  CA  LEU A  58     -10.203  11.281  16.859  1.00 93.88           C  
ATOM    439  C   LEU A  58     -10.000  11.086  15.367  1.00 93.88           C  
ATOM    440  CB  LEU A  58     -11.609  10.820  17.266  1.00 93.88           C  
ATOM    441  O   LEU A  58      -9.680   9.984  14.914  1.00 93.88           O  
ATOM    442  CG  LEU A  58     -11.844  10.539  18.750  1.00 93.88           C  
ATOM    443  CD1 LEU A  58     -13.328  10.375  19.031  1.00 93.88           C  
ATOM    444  CD2 LEU A  58     -11.070   9.297  19.188  1.00 93.88           C  
ATOM    445  N   ALA A  59     -10.109  12.172  14.570  1.00 95.62           N  
ATOM    446  CA  ALA A  59      -9.953  12.094  13.125  1.00 95.62           C  
ATOM    447  C   ALA A  59      -8.500  11.828  12.742  1.00 95.62           C  
ATOM    448  CB  ALA A  59     -10.438  13.391  12.469  1.00 95.62           C  
ATOM    449  O   ALA A  59      -8.219  11.375  11.625  1.00 95.62           O  
ATOM    450  N   LEU A  60      -7.574  12.000  13.641  1.00 94.94           N  
ATOM    451  CA  LEU A  60      -6.160  11.750  13.383  1.00 94.94           C  
ATOM    452  C   LEU A  60      -5.898  10.258  13.180  1.00 94.94           C  
ATOM    453  CB  LEU A  60      -5.301  12.273  14.531  1.00 94.94           C  
ATOM    454  O   LEU A  60      -4.855   9.875  12.648  1.00 94.94           O  
ATOM    455  CG  LEU A  60      -5.094  13.789  14.594  1.00 94.94           C  
ATOM    456  CD1 LEU A  60      -4.391  14.180  15.883  1.00 94.94           C  
ATOM    457  CD2 LEU A  60      -4.301  14.266  13.383  1.00 94.94           C  
ATOM    458  N   ALA A  61      -6.867   9.391  13.484  1.00 94.25           N  
ATOM    459  CA  ALA A  61      -6.746   7.949  13.312  1.00 94.25           C  
ATOM    460  C   ALA A  61      -6.582   7.586  11.836  1.00 94.25           C  
ATOM    461  CB  ALA A  61      -7.965   7.238  13.898  1.00 94.25           C  
ATOM    462  O   ALA A  61      -6.113   6.492  11.508  1.00 94.25           O  
ATOM    463  N   VAL A  62      -6.961   8.570  10.945  1.00 96.69           N  
ATOM    464  CA  VAL A  62      -6.801   8.328   9.516  1.00 96.69           C  
ATOM    465  C   VAL A  62      -5.328   8.086   9.195  1.00 96.69           C  
ATOM    466  CB  VAL A  62      -7.340   9.516   8.680  1.00 96.69           C  
ATOM    467  O   VAL A  62      -5.004   7.254   8.344  1.00 96.69           O  
ATOM    468  CG1 VAL A  62      -6.535  10.781   8.961  1.00 96.69           C  
ATOM    469  CG2 VAL A  62      -7.309   9.180   7.195  1.00 96.69           C  
ATOM    470  N   PHE A  63      -4.441   8.680   9.914  1.00 96.19           N  
ATOM    471  CA  PHE A  63      -3.016   8.531   9.641  1.00 96.19           C  
ATOM    472  C   PHE A  63      -2.486   7.223  10.219  1.00 96.19           C  
ATOM    473  CB  PHE A  63      -2.230   9.711  10.211  1.00 96.19           C  
ATOM    474  O   PHE A  63      -1.639   6.566   9.609  1.00 96.19           O  
ATOM    475  CG  PHE A  63      -2.607  11.039   9.609  1.00 96.19           C  
ATOM    476  CD1 PHE A  63      -2.441  11.273   8.242  1.00 96.19           C  
ATOM    477  CD2 PHE A  63      -3.125  12.055  10.398  1.00 96.19           C  
ATOM    478  CE1 PHE A  63      -2.789  12.492   7.684  1.00 96.19           C  
ATOM    479  CE2 PHE A  63      -3.475  13.281   9.844  1.00 96.19           C  
ATOM    480  CZ  PHE A  63      -3.305  13.500   8.484  1.00 96.19           C  
ATOM    481  N   THR A  64      -3.051   6.812  11.367  1.00 93.56           N  
ATOM    482  CA  THR A  64      -2.670   5.527  11.945  1.00 93.56           C  
ATOM    483  C   THR A  64      -3.102   4.383  11.031  1.00 93.56           C  
ATOM    484  CB  THR A  64      -3.283   5.340  13.344  1.00 93.56           C  
ATOM    485  O   THR A  64      -2.336   3.445  10.797  1.00 93.56           O  
ATOM    486  CG2 THR A  64      -2.719   6.352  14.328  1.00 93.56           C  
ATOM    487  OG1 THR A  64      -4.703   5.508  13.258  1.00 93.56           O  
ATOM    488  N   THR A  65      -4.305   4.457  10.492  1.00 94.62           N  
ATOM    489  CA  THR A  65      -4.805   3.410   9.609  1.00 94.62           C  
ATOM    490  C   THR A  65      -4.016   3.387   8.297  1.00 94.62           C  
ATOM    491  CB  THR A  65      -6.301   3.604   9.305  1.00 94.62           C  
ATOM    492  O   THR A  65      -3.746   2.318   7.750  1.00 94.62           O  
ATOM    493  CG2 THR A  65      -7.137   3.502  10.578  1.00 94.62           C  
ATOM    494  OG1 THR A  65      -6.500   4.895   8.719  1.00 94.62           O  
ATOM    495  N   THR A  66      -3.658   4.574   7.828  1.00 95.88           N  
ATOM    496  CA  THR A  66      -2.840   4.656   6.621  1.00 95.88           C  
ATOM    497  C   THR A  66      -1.479   4.004   6.848  1.00 95.88           C  
ATOM    498  CB  THR A  66      -2.645   6.117   6.176  1.00 95.88           C  
ATOM    499  O   THR A  66      -1.004   3.238   6.004  1.00 95.88           O  
ATOM    500  CG2 THR A  66      -1.757   6.199   4.938  1.00 95.88           C  
ATOM    501  OG1 THR A  66      -3.922   6.691   5.875  1.00 95.88           O  
ATOM    502  N   LEU A  67      -0.885   4.254   8.023  1.00 94.50           N  
ATOM    503  CA  LEU A  67       0.398   3.652   8.367  1.00 94.50           C  
ATOM    504  C   LEU A  67       0.283   2.135   8.453  1.00 94.50           C  
ATOM    505  CB  LEU A  67       0.912   4.211   9.695  1.00 94.50           C  
ATOM    506  O   LEU A  67       1.151   1.414   7.953  1.00 94.50           O  
ATOM    507  CG  LEU A  67       2.379   3.934  10.023  1.00 94.50           C  
ATOM    508  CD1 LEU A  67       3.293   4.715   9.086  1.00 94.50           C  
ATOM    509  CD2 LEU A  67       2.674   4.281  11.484  1.00 94.50           C  
ATOM    510  N   ARG A  68      -0.760   1.681   9.031  1.00 93.12           N  
ATOM    511  CA  ARG A  68      -0.980   0.242   9.148  1.00 93.12           C  
ATOM    512  C   ARG A  68      -1.153  -0.396   7.773  1.00 93.12           C  
ATOM    513  CB  ARG A  68      -2.205  -0.047  10.016  1.00 93.12           C  
ATOM    514  O   ARG A  68      -0.617  -1.475   7.512  1.00 93.12           O  
ATOM    515  CG  ARG A  68      -1.937   0.052  11.516  1.00 93.12           C  
ATOM    516  CD  ARG A  68      -3.051  -0.587  12.328  1.00 93.12           C  
ATOM    517  NE  ARG A  68      -4.312   0.135  12.180  1.00 93.12           N  
ATOM    518  NH1 ARG A  68      -4.203   1.164  14.242  1.00 93.12           N  
ATOM    519  NH2 ARG A  68      -5.984   1.557  12.852  1.00 93.12           N  
ATOM    520  CZ  ARG A  68      -4.832   0.950  13.094  1.00 93.12           C  
ATOM    521  N   GLN A  69      -1.927   0.295   6.980  1.00 95.38           N  
ATOM    522  CA  GLN A  69      -2.090  -0.197   5.613  1.00 95.38           C  
ATOM    523  C   GLN A  69      -0.749  -0.273   4.891  1.00 95.38           C  
ATOM    524  CB  GLN A  69      -3.057   0.695   4.836  1.00 95.38           C  
ATOM    525  O   GLN A  69      -0.450  -1.270   4.230  1.00 95.38           O  
ATOM    526  CG  GLN A  69      -3.160   0.346   3.355  1.00 95.38           C  
ATOM    527  CD  GLN A  69      -3.717  -1.045   3.119  1.00 95.38           C  
ATOM    528  NE2 GLN A  69      -2.953  -1.878   2.418  1.00 95.38           N  
ATOM    529  OE1 GLN A  69      -4.824  -1.368   3.561  1.00 95.38           O  
ATOM    530  N   ALA A  70       0.047   0.760   4.988  1.00 95.12           N  
ATOM    531  CA  ALA A  70       1.357   0.794   4.344  1.00 95.12           C  
ATOM    532  C   ALA A  70       2.238  -0.352   4.832  1.00 95.12           C  
ATOM    533  CB  ALA A  70       2.043   2.135   4.602  1.00 95.12           C  
ATOM    534  O   ALA A  70       2.986  -0.944   4.047  1.00 95.12           O  
ATOM    535  N   ALA A  71       2.119  -0.683   6.113  1.00 92.06           N  
ATOM    536  CA  ALA A  71       2.914  -1.763   6.691  1.00 92.06           C  
ATOM    537  C   ALA A  71       2.506  -3.115   6.113  1.00 92.06           C  
ATOM    538  CB  ALA A  71       2.775  -1.771   8.211  1.00 92.06           C  
ATOM    539  O   ALA A  71       3.352  -3.982   5.887  1.00 92.06           O  
ATOM    540  N   ARG A  72       1.249  -3.303   6.012  1.00 91.94           N  
ATOM    541  CA  ARG A  72       0.762  -4.551   5.438  1.00 91.94           C  
ATOM    542  C   ARG A  72       1.139  -4.660   3.963  1.00 91.94           C  
ATOM    543  CB  ARG A  72      -0.756  -4.664   5.598  1.00 91.94           C  
ATOM    544  O   ARG A  72       1.619  -5.707   3.516  1.00 91.94           O  
ATOM    545  CG  ARG A  72      -1.203  -4.965   7.020  1.00 91.94           C  
ATOM    546  CD  ARG A  72      -2.715  -5.109   7.117  1.00 91.94           C  
ATOM    547  NE  ARG A  72      -3.141  -5.418   8.477  1.00 91.94           N  
ATOM    548  NH1 ARG A  72      -5.293  -4.621   8.211  1.00 91.94           N  
ATOM    549  NH2 ARG A  72      -4.637  -5.500  10.219  1.00 91.94           N  
ATOM    550  CZ  ARG A  72      -4.355  -5.180   8.969  1.00 91.94           C  
ATOM    551  N   TRP A  73       0.905  -3.643   3.328  1.00 93.81           N  
ATOM    552  CA  TRP A  73       1.233  -3.461   1.918  1.00 93.81           C  
ATOM    553  C   TRP A  73       1.022  -2.014   1.490  1.00 93.81           C  
ATOM    554  CB  TRP A  73       0.388  -4.395   1.045  1.00 93.81           C  
ATOM    555  O   TRP A  73       0.077  -1.359   1.937  1.00 93.81           O  
ATOM    556  CG  TRP A  73       0.782  -4.395  -0.402  1.00 93.81           C  
ATOM    557  CD1 TRP A  73       1.639  -5.266  -1.021  1.00 93.81           C  
ATOM    558  CD2 TRP A  73       0.336  -3.484  -1.410  1.00 93.81           C  
ATOM    559  CE2 TRP A  73       0.964  -3.859  -2.619  1.00 93.81           C  
ATOM    560  CE3 TRP A  73      -0.534  -2.387  -1.409  1.00 93.81           C  
ATOM    561  NE1 TRP A  73       1.752  -4.945  -2.354  1.00 93.81           N  
ATOM    562  CH2 TRP A  73      -0.108  -2.102  -3.787  1.00 93.81           C  
ATOM    563  CZ2 TRP A  73       0.748  -3.172  -3.816  1.00 93.81           C  
ATOM    564  CZ3 TRP A  73      -0.748  -1.705  -2.602  1.00 93.81           C  
ATOM    565  N   PRO A  74       1.988  -1.478   0.737  1.00 94.56           N  
ATOM    566  CA  PRO A  74       3.070  -2.117  -0.018  1.00 94.56           C  
ATOM    567  C   PRO A  74       4.391  -2.145   0.750  1.00 94.56           C  
ATOM    568  CB  PRO A  74       3.186  -1.247  -1.271  1.00 94.56           C  
ATOM    569  O   PRO A  74       5.398  -2.633   0.235  1.00 94.56           O  
ATOM    570  CG  PRO A  74       2.742   0.113  -0.837  1.00 94.56           C  
ATOM    571  CD  PRO A  74       1.697  -0.045   0.229  1.00 94.56           C  
ATOM    572  N   GLY A  75       4.457  -1.660   1.929  1.00 91.88           N  
ATOM    573  CA  GLY A  75       5.691  -1.495   2.680  1.00 91.88           C  
ATOM    574  C   GLY A  75       6.320  -0.127   2.502  1.00 91.88           C  
ATOM    575  O   GLY A  75       7.504   0.060   2.787  1.00 91.88           O  
ATOM    576  N   THR A  76       5.551   0.787   2.002  1.00 92.94           N  
ATOM    577  CA  THR A  76       5.980   2.158   1.746  1.00 92.94           C  
ATOM    578  C   THR A  76       6.176   2.918   3.055  1.00 92.94           C  
ATOM    579  CB  THR A  76       4.965   2.904   0.862  1.00 92.94           C  
ATOM    580  O   THR A  76       5.250   3.016   3.865  1.00 92.94           O  
ATOM    581  CG2 THR A  76       5.430   4.328   0.572  1.00 92.94           C  
ATOM    582  OG1 THR A  76       4.809   2.201  -0.377  1.00 92.94           O  
ATOM    583  N   PRO A  77       7.414   3.436   3.236  1.00 93.19           N  
ATOM    584  CA  PRO A  77       7.547   4.328   4.391  1.00 93.19           C  
ATOM    585  C   PRO A  77       6.590   5.520   4.328  1.00 93.19           C  
ATOM    586  CB  PRO A  77       9.000   4.793   4.312  1.00 93.19           C  
ATOM    587  O   PRO A  77       6.387   6.098   3.260  1.00 93.19           O  
ATOM    588  CG  PRO A  77       9.680   3.781   3.441  1.00 93.19           C  
ATOM    589  CD  PRO A  77       8.672   3.248   2.461  1.00 93.19           C  
ATOM    590  N   VAL A  78       5.977   5.859   5.469  1.00 95.38           N  
ATOM    591  CA  VAL A  78       5.070   7.000   5.582  1.00 95.38           C  
ATOM    592  C   VAL A  78       5.559   7.938   6.684  1.00 95.38           C  
ATOM    593  CB  VAL A  78       3.623   6.543   5.871  1.00 95.38           C  
ATOM    594  O   VAL A  78       5.840   7.496   7.805  1.00 95.38           O  
ATOM    595  CG1 VAL A  78       2.688   7.750   5.965  1.00 95.38           C  
ATOM    596  CG2 VAL A  78       3.143   5.574   4.793  1.00 95.38           C  
ATOM    597  N   LEU A  79       5.711   9.219   6.344  1.00 95.75           N  
ATOM    598  CA  LEU A  79       6.141  10.219   7.316  1.00 95.75           C  
ATOM    599  C   LEU A  79       5.246  11.453   7.270  1.00 95.75           C  
ATOM    600  CB  LEU A  79       7.598  10.625   7.059  1.00 95.75           C  
ATOM    601  O   LEU A  79       4.879  11.914   6.188  1.00 95.75           O  
ATOM    602  CG  LEU A  79       8.664   9.602   7.457  1.00 95.75           C  
ATOM    603  CD1 LEU A  79       9.523   9.234   6.250  1.00 95.75           C  
ATOM    604  CD2 LEU A  79       9.531  10.148   8.586  1.00 95.75           C  
ATOM    605  N   LEU A  80       4.867  11.891   8.430  1.00 96.88           N  
ATOM    606  CA  LEU A  80       4.148  13.148   8.562  1.00 96.88           C  
ATOM    607  C   LEU A  80       5.105  14.297   8.883  1.00 96.88           C  
ATOM    608  CB  LEU A  80       3.080  13.047   9.656  1.00 96.88           C  
ATOM    609  O   LEU A  80       6.117  14.094   9.562  1.00 96.88           O  
ATOM    610  CG  LEU A  80       1.950  12.047   9.406  1.00 96.88           C  
ATOM    611  CD1 LEU A  80       2.387  10.641   9.812  1.00 96.88           C  
ATOM    612  CD2 LEU A  80       0.693  12.461  10.164  1.00 96.88           C  
ATOM    613  N   PHE A  81       4.715  15.531   8.422  1.00 97.25           N  
ATOM    614  CA  PHE A  81       5.602  16.625   8.766  1.00 97.25           C  
ATOM    615  C   PHE A  81       4.852  17.953   8.758  1.00 97.25           C  
ATOM    616  CB  PHE A  81       6.789  16.688   7.801  1.00 97.25           C  
ATOM    617  O   PHE A  81       3.738  18.047   8.234  1.00 97.25           O  
ATOM    618  CG  PHE A  81       6.418  17.125   6.406  1.00 97.25           C  
ATOM    619  CD1 PHE A  81       6.000  16.203   5.461  1.00 97.25           C  
ATOM    620  CD2 PHE A  81       6.480  18.469   6.047  1.00 97.25           C  
ATOM    621  CE1 PHE A  81       5.656  16.594   4.172  1.00 97.25           C  
ATOM    622  CE2 PHE A  81       6.137  18.875   4.758  1.00 97.25           C  
ATOM    623  CZ  PHE A  81       5.727  17.938   3.824  1.00 97.25           C  
ATOM    624  N   GLY A  82       5.445  18.938   9.453  1.00 97.62           N  
ATOM    625  CA  GLY A  82       5.109  20.344   9.367  1.00 97.62           C  
ATOM    626  C   GLY A  82       3.777  20.672  10.008  1.00 97.62           C  
ATOM    627  O   GLY A  82       3.018  21.500   9.484  1.00 97.62           O  
ATOM    628  N   PRO A  83       3.330  19.984  11.023  1.00 96.38           N  
ATOM    629  CA  PRO A  83       2.045  20.328  11.625  1.00 96.38           C  
ATOM    630  C   PRO A  83       2.078  21.688  12.336  1.00 96.38           C  
ATOM    631  CB  PRO A  83       1.798  19.203  12.625  1.00 96.38           C  
ATOM    632  O   PRO A  83       3.096  22.047  12.938  1.00 96.38           O  
ATOM    633  CG  PRO A  83       3.160  18.781  13.070  1.00 96.38           C  
ATOM    634  CD  PRO A  83       4.102  18.891  11.906  1.00 96.38           C  
ATOM    635  N   PRO A  84       0.988  22.516  12.289  1.00 96.06           N  
ATOM    636  CA  PRO A  84       0.893  23.688  13.164  1.00 96.06           C  
ATOM    637  C   PRO A  84       0.934  23.312  14.648  1.00 96.06           C  
ATOM    638  CB  PRO A  84      -0.460  24.297  12.797  1.00 96.06           C  
ATOM    639  O   PRO A  84       0.724  22.156  15.000  1.00 96.06           O  
ATOM    640  CG  PRO A  84      -1.238  23.172  12.195  1.00 96.06           C  
ATOM    641  CD  PRO A  84      -0.271  22.172  11.625  1.00 96.06           C  
ATOM    642  N   PRO A  85       1.204  24.266  15.508  1.00 94.62           N  
ATOM    643  CA  PRO A  85       1.445  23.984  16.922  1.00 94.62           C  
ATOM    644  C   PRO A  85       0.307  23.188  17.562  1.00 94.62           C  
ATOM    645  CB  PRO A  85       1.568  25.375  17.547  1.00 94.62           C  
ATOM    646  O   PRO A  85       0.553  22.219  18.281  1.00 94.62           O  
ATOM    647  CG  PRO A  85       2.174  26.219  16.469  1.00 94.62           C  
ATOM    648  CD  PRO A  85       1.611  25.781  15.148  1.00 94.62           C  
ATOM    649  N   ARG A  86      -0.941  23.531  17.312  1.00 92.88           N  
ATOM    650  CA  ARG A  86      -2.070  22.828  17.922  1.00 92.88           C  
ATOM    651  C   ARG A  86      -2.125  21.375  17.469  1.00 92.88           C  
ATOM    652  CB  ARG A  86      -3.385  23.531  17.578  1.00 92.88           C  
ATOM    653  O   ARG A  86      -2.344  20.484  18.297  1.00 92.88           O  
ATOM    654  CG  ARG A  86      -3.621  24.812  18.375  1.00 92.88           C  
ATOM    655  CD  ARG A  86      -4.980  25.422  18.062  1.00 92.88           C  
ATOM    656  NE  ARG A  86      -5.223  26.641  18.844  1.00 92.88           N  
ATOM    657  NH1 ARG A  86      -7.352  26.984  18.031  1.00 92.88           N  
ATOM    658  NH2 ARG A  86      -6.457  28.438  19.562  1.00 92.88           N  
ATOM    659  CZ  ARG A  86      -6.344  27.344  18.812  1.00 92.88           C  
ATOM    660  N   THR A  87      -1.927  21.172  16.172  1.00 93.69           N  
ATOM    661  CA  THR A  87      -1.922  19.812  15.641  1.00 93.69           C  
ATOM    662  C   THR A  87      -0.727  19.031  16.172  1.00 93.69           C  
ATOM    663  CB  THR A  87      -1.891  19.828  14.102  1.00 93.69           C  
ATOM    664  O   THR A  87      -0.857  17.859  16.516  1.00 93.69           O  
ATOM    665  CG2 THR A  87      -1.965  18.406  13.539  1.00 93.69           C  
ATOM    666  OG1 THR A  87      -3.006  20.578  13.609  1.00 93.69           O  
ATOM    667  N   ARG A  88       0.378  19.656  16.250  1.00 94.25           N  
ATOM    668  CA  ARG A  88       1.576  19.016  16.781  1.00 94.25           C  
ATOM    669  C   ARG A  88       1.345  18.516  18.203  1.00 94.25           C  
ATOM    670  CB  ARG A  88       2.764  19.984  16.750  1.00 94.25           C  
ATOM    671  O   ARG A  88       1.708  17.375  18.531  1.00 94.25           O  
ATOM    672  CG  ARG A  88       4.066  19.375  17.250  1.00 94.25           C  
ATOM    673  CD  ARG A  88       5.215  20.359  17.172  1.00 94.25           C  
ATOM    674  NE  ARG A  88       6.504  19.719  17.406  1.00 94.25           N  
ATOM    675  NH1 ARG A  88       7.023  19.484  15.164  1.00 94.25           N  
ATOM    676  NH2 ARG A  88       8.477  18.734  16.766  1.00 94.25           N  
ATOM    677  CZ  ARG A  88       7.332  19.312  16.453  1.00 94.25           C  
ATOM    678  N   ASP A  89       0.691  19.266  19.016  1.00 93.06           N  
ATOM    679  CA  ASP A  89       0.428  18.891  20.406  1.00 93.06           C  
ATOM    680  C   ASP A  89      -0.430  17.625  20.484  1.00 93.06           C  
ATOM    681  CB  ASP A  89      -0.258  20.031  21.156  1.00 93.06           C  
ATOM    682  O   ASP A  89      -0.206  16.766  21.344  1.00 93.06           O  
ATOM    683  CG  ASP A  89       0.658  21.219  21.375  1.00 93.06           C  
ATOM    684  OD1 ASP A  89       1.893  21.078  21.250  1.00 93.06           O  
ATOM    685  OD2 ASP A  89       0.140  22.312  21.688  1.00 93.06           O  
ATOM    686  N   LEU A  90      -1.370  17.562  19.562  1.00 92.44           N  
ATOM    687  CA  LEU A  90      -2.242  16.391  19.531  1.00 92.44           C  
ATOM    688  C   LEU A  90      -1.465  15.148  19.109  1.00 92.44           C  
ATOM    689  CB  LEU A  90      -3.412  16.625  18.578  1.00 92.44           C  
ATOM    690  O   LEU A  90      -1.702  14.055  19.625  1.00 92.44           O  
ATOM    691  CG  LEU A  90      -4.418  17.703  18.984  1.00 92.44           C  
ATOM    692  CD1 LEU A  90      -5.383  18.000  17.844  1.00 92.44           C  
ATOM    693  CD2 LEU A  90      -5.176  17.281  20.234  1.00 92.44           C  
ATOM    694  N   LEU A  91      -0.476  15.266  18.219  1.00 91.88           N  
ATOM    695  CA  LEU A  91       0.253  14.148  17.625  1.00 91.88           C  
ATOM    696  C   LEU A  91       1.308  13.617  18.578  1.00 91.88           C  
ATOM    697  CB  LEU A  91       0.913  14.570  16.312  1.00 91.88           C  
ATOM    698  O   LEU A  91       1.665  12.438  18.531  1.00 91.88           O  
ATOM    699  CG  LEU A  91      -0.019  14.758  15.109  1.00 91.88           C  
ATOM    700  CD1 LEU A  91       0.698  15.516  13.992  1.00 91.88           C  
ATOM    701  CD2 LEU A  91      -0.529  13.414  14.609  1.00 91.88           C  
ATOM    702  N   ILE A  92       1.798  14.430  19.422  1.00 89.12           N  
ATOM    703  CA  ILE A  92       2.875  13.984  20.297  1.00 89.12           C  
ATOM    704  C   ILE A  92       2.299  13.539  21.641  1.00 89.12           C  
ATOM    705  CB  ILE A  92       3.926  15.094  20.516  1.00 89.12           C  
ATOM    706  O   ILE A  92       3.035  13.094  22.531  1.00 89.12           O  
ATOM    707  CG1 ILE A  92       3.285  16.312  21.188  1.00 89.12           C  
ATOM    708  CG2 ILE A  92       4.574  15.492  19.188  1.00 89.12           C  
ATOM    709  CD1 ILE A  92       4.281  17.391  21.594  1.00 89.12           C  
ATOM    710  N   SER A  93       1.050  13.695  21.703  1.00 77.88           N  
ATOM    711  CA  SER A  93       0.402  13.289  22.953  1.00 77.88           C  
ATOM    712  C   SER A  93      -0.452  12.047  22.750  1.00 77.88           C  
ATOM    713  CB  SER A  93      -0.462  14.430  23.500  1.00 77.88           C  
ATOM    714  O   SER A  93      -1.028  11.844  21.672  1.00 77.88           O  
ATOM    715  OG  SER A  93      -1.590  14.648  22.672  1.00 77.88           O  
ATOM    716  N   GLY A  94      -0.433  11.156  23.766  1.00 77.81           N  
ATOM    717  CA  GLY A  94      -1.452  10.133  23.906  1.00 77.81           C  
ATOM    718  C   GLY A  94      -1.328   9.023  22.875  1.00 77.81           C  
ATOM    719  O   GLY A  94      -0.248   8.453  22.688  1.00 77.81           O  
ATOM    720  N   ALA A  95      -2.529   8.844  21.984  1.00 82.31           N  
ATOM    721  CA  ALA A  95      -2.842   7.668  21.188  1.00 82.31           C  
ATOM    722  C   ALA A  95      -2.107   7.707  19.844  1.00 82.31           C  
ATOM    723  CB  ALA A  95      -4.348   7.566  20.953  1.00 82.31           C  
ATOM    724  O   ALA A  95      -1.955   6.676  19.188  1.00 82.31           O  
ATOM    725  N   TYR A  96      -1.416   8.945  19.484  1.00 87.81           N  
ATOM    726  CA  TYR A  96      -0.873   9.070  18.141  1.00 87.81           C  
ATOM    727  C   TYR A  96       0.638   9.266  18.172  1.00 87.81           C  
ATOM    728  CB  TYR A  96      -1.533  10.234  17.391  1.00 87.81           C  
ATOM    729  O   TYR A  96       1.245   9.656  17.172  1.00 87.81           O  
ATOM    730  CG  TYR A  96      -3.037  10.133  17.328  1.00 87.81           C  
ATOM    731  CD1 TYR A  96      -3.650   9.133  16.562  1.00 87.81           C  
ATOM    732  CD2 TYR A  96      -3.848  11.031  18.000  1.00 87.81           C  
ATOM    733  CE1 TYR A  96      -5.035   9.039  16.500  1.00 87.81           C  
ATOM    734  CE2 TYR A  96      -5.234  10.945  17.938  1.00 87.81           C  
ATOM    735  OH  TYR A  96      -7.191   9.852  17.109  1.00 87.81           O  
ATOM    736  CZ  TYR A  96      -5.816   9.945  17.188  1.00 87.81           C  
ATOM    737  N   GLN A  97       1.207   8.945  19.359  1.00 85.56           N  
ATOM    738  CA  GLN A  97       2.635   9.164  19.578  1.00 85.56           C  
ATOM    739  C   GLN A  97       3.469   8.242  18.688  1.00 85.56           C  
ATOM    740  CB  GLN A  97       2.998   8.953  21.047  1.00 85.56           C  
ATOM    741  O   GLN A  97       4.660   8.484  18.484  1.00 85.56           O  
ATOM    742  CG  GLN A  97       2.766   7.531  21.531  1.00 85.56           C  
ATOM    743  CD  GLN A  97       2.998   7.383  23.031  1.00 85.56           C  
ATOM    744  NE2 GLN A  97       2.271   6.461  23.656  1.00 85.56           N  
ATOM    745  OE1 GLN A  97       3.824   8.086  23.609  1.00 85.56           O  
ATOM    746  N   GLN A  98       2.824   7.246  18.094  1.00 85.00           N  
ATOM    747  CA  GLN A  98       3.561   6.289  17.266  1.00 85.00           C  
ATOM    748  C   GLN A  98       3.654   6.754  15.820  1.00 85.00           C  
ATOM    749  CB  GLN A  98       2.902   4.910  17.344  1.00 85.00           C  
ATOM    750  O   GLN A  98       4.363   6.152  15.016  1.00 85.00           O  
ATOM    751  CG  GLN A  98       2.896   4.297  18.734  1.00 85.00           C  
ATOM    752  CD  GLN A  98       4.227   3.668  19.109  1.00 85.00           C  
ATOM    753  NE2 GLN A  98       4.629   3.836  20.359  1.00 85.00           N  
ATOM    754  OE1 GLN A  98       4.883   3.037  18.266  1.00 85.00           O  
ATOM    755  N   LEU A  99       3.018   7.832  15.477  1.00 89.50           N  
ATOM    756  CA  LEU A  99       3.096   8.359  14.125  1.00 89.50           C  
ATOM    757  C   LEU A  99       4.445   9.023  13.875  1.00 89.50           C  
ATOM    758  CB  LEU A  99       1.968   9.367  13.867  1.00 89.50           C  
ATOM    759  O   LEU A  99       4.883   9.867  14.656  1.00 89.50           O  
ATOM    760  CG  LEU A  99       0.553   8.789  13.789  1.00 89.50           C  
ATOM    761  CD1 LEU A  99      -0.477   9.914  13.773  1.00 89.50           C  
ATOM    762  CD2 LEU A  99       0.406   7.906  12.555  1.00 89.50           C  
ATOM    763  N   PRO A 100       5.109   8.594  12.844  1.00 92.12           N  
ATOM    764  CA  PRO A 100       6.375   9.250  12.523  1.00 92.12           C  
ATOM    765  C   PRO A 100       6.191  10.711  12.117  1.00 92.12           C  
ATOM    766  CB  PRO A 100       6.914   8.422  11.352  1.00 92.12           C  
ATOM    767  O   PRO A 100       5.566  11.000  11.094  1.00 92.12           O  
ATOM    768  CG  PRO A 100       5.699   7.820  10.719  1.00 92.12           C  
ATOM    769  CD  PRO A 100       4.637   7.680  11.773  1.00 92.12           C  
ATOM    770  N   LEU A 101       6.750  11.586  12.898  1.00 94.06           N  
ATOM    771  CA  LEU A 101       6.551  13.016  12.695  1.00 94.06           C  
ATOM    772  C   LEU A 101       7.887  13.742  12.555  1.00 94.06           C  
ATOM    773  CB  LEU A 101       5.758  13.617  13.859  1.00 94.06           C  
ATOM    774  O   LEU A 101       8.805  13.523  13.352  1.00 94.06           O  
ATOM    775  CG  LEU A 101       5.395  15.102  13.742  1.00 94.06           C  
ATOM    776  CD1 LEU A 101       4.465  15.320  12.555  1.00 94.06           C  
ATOM    777  CD2 LEU A 101       4.754  15.594  15.031  1.00 94.06           C  
ATOM    778  N   ALA A 102       8.016  14.484  11.547  1.00 95.12           N  
ATOM    779  CA  ALA A 102       9.164  15.367  11.328  1.00 95.12           C  
ATOM    780  C   ALA A 102       8.742  16.828  11.359  1.00 95.12           C  
ATOM    781  CB  ALA A 102       9.836  15.039   9.992  1.00 95.12           C  
ATOM    782  O   ALA A 102       7.562  17.156  11.219  1.00 95.12           O  
ATOM    783  N   ALA A 103       9.742  17.688  11.570  1.00 95.69           N  
ATOM    784  CA  ALA A 103       9.453  19.109  11.711  1.00 95.69           C  
ATOM    785  C   ALA A 103       9.055  19.719  10.367  1.00 95.69           C  
ATOM    786  CB  ALA A 103      10.664  19.844  12.289  1.00 95.69           C  
ATOM    787  O   ALA A 103       8.164  20.578  10.312  1.00 95.69           O  
ATOM    788  N   ASP A 104       9.766  19.312   9.352  1.00 97.31           N  
ATOM    789  CA  ASP A 104       9.562  19.844   8.016  1.00 97.31           C  
ATOM    790  C   ASP A 104       9.922  18.812   6.949  1.00 97.31           C  
ATOM    791  CB  ASP A 104      10.391  21.125   7.809  1.00 97.31           C  
ATOM    792  O   ASP A 104      10.250  17.672   7.273  1.00 97.31           O  
ATOM    793  CG  ASP A 104      11.859  20.938   8.148  1.00 97.31           C  
ATOM    794  OD1 ASP A 104      12.406  19.844   7.895  1.00 97.31           O  
ATOM    795  OD2 ASP A 104      12.469  21.891   8.672  1.00 97.31           O  
ATOM    796  N   LEU A 105       9.766  19.234   5.707  1.00 96.62           N  
ATOM    797  CA  LEU A 105       9.992  18.312   4.590  1.00 96.62           C  
ATOM    798  C   LEU A 105      11.445  17.875   4.535  1.00 96.62           C  
ATOM    799  CB  LEU A 105       9.594  18.984   3.270  1.00 96.62           C  
ATOM    800  O   LEU A 105      11.727  16.703   4.273  1.00 96.62           O  
ATOM    801  CG  LEU A 105       9.789  18.156   2.004  1.00 96.62           C  
ATOM    802  CD1 LEU A 105       9.008  16.844   2.113  1.00 96.62           C  
ATOM    803  CD2 LEU A 105       9.352  18.938   0.772  1.00 96.62           C  
ATOM    804  N   ALA A 106      12.352  18.766   4.781  1.00 96.00           N  
ATOM    805  CA  ALA A 106      13.773  18.438   4.742  1.00 96.00           C  
ATOM    806  C   ALA A 106      14.117  17.375   5.793  1.00 96.00           C  
ATOM    807  CB  ALA A 106      14.617  19.688   4.953  1.00 96.00           C  
ATOM    808  O   ALA A 106      14.828  16.422   5.504  1.00 96.00           O  
ATOM    809  N   SER A 107      13.641  17.609   7.004  1.00 95.31           N  
ATOM    810  CA  SER A 107      13.875  16.641   8.070  1.00 95.31           C  
ATOM    811  C   SER A 107      13.227  15.297   7.750  1.00 95.31           C  
ATOM    812  CB  SER A 107      13.344  17.172   9.398  1.00 95.31           C  
ATOM    813  O   SER A 107      13.789  14.242   8.055  1.00 95.31           O  
ATOM    814  OG  SER A 107      14.023  18.344   9.789  1.00 95.31           O  
ATOM    815  N   ALA A 108      12.055  15.320   7.141  1.00 94.69           N  
ATOM    816  CA  ALA A 108      11.375  14.094   6.754  1.00 94.69           C  
ATOM    817  C   ALA A 108      12.195  13.305   5.734  1.00 94.69           C  
ATOM    818  CB  ALA A 108       9.992  14.398   6.188  1.00 94.69           C  
ATOM    819  O   ALA A 108      12.391  12.102   5.883  1.00 94.69           O  
ATOM    820  N   ARG A 109      12.688  13.961   4.754  1.00 93.00           N  
ATOM    821  CA  ARG A 109      13.492  13.320   3.717  1.00 93.00           C  
ATOM    822  C   ARG A 109      14.797  12.773   4.289  1.00 93.00           C  
ATOM    823  CB  ARG A 109      13.781  14.297   2.580  1.00 93.00           C  
ATOM    824  O   ARG A 109      15.258  11.703   3.889  1.00 93.00           O  
ATOM    825  CG  ARG A 109      12.586  14.586   1.689  1.00 93.00           C  
ATOM    826  CD  ARG A 109      12.922  15.594   0.598  1.00 93.00           C  
ATOM    827  NE  ARG A 109      11.867  15.680  -0.404  1.00 93.00           N  
ATOM    828  NH1 ARG A 109      12.633  17.641  -1.352  1.00 93.00           N  
ATOM    829  NH2 ARG A 109      10.750  16.625  -2.172  1.00 93.00           N  
ATOM    830  CZ  ARG A 109      11.750  16.641  -1.307  1.00 93.00           C  
ATOM    831  N   ALA A 110      15.383  13.492   5.215  1.00 92.44           N  
ATOM    832  CA  ALA A 110      16.609  13.031   5.863  1.00 92.44           C  
ATOM    833  C   ALA A 110      16.375  11.734   6.629  1.00 92.44           C  
ATOM    834  CB  ALA A 110      17.156  14.102   6.801  1.00 92.44           C  
ATOM    835  O   ALA A 110      17.219  10.828   6.613  1.00 92.44           O  
ATOM    836  N   ARG A 111      15.250  11.664   7.250  1.00 91.44           N  
ATOM    837  CA  ARG A 111      14.898  10.469   8.008  1.00 91.44           C  
ATOM    838  C   ARG A 111      14.742   9.266   7.082  1.00 91.44           C  
ATOM    839  CB  ARG A 111      13.609  10.695   8.797  1.00 91.44           C  
ATOM    840  O   ARG A 111      15.062   8.141   7.465  1.00 91.44           O  
ATOM    841  CG  ARG A 111      13.797  11.523  10.055  1.00 91.44           C  
ATOM    842  CD  ARG A 111      12.469  11.820  10.742  1.00 91.44           C  
ATOM    843  NE  ARG A 111      11.836  10.602  11.234  1.00 91.44           N  
ATOM    844  NH1 ARG A 111      11.578  11.367  13.398  1.00 91.44           N  
ATOM    845  NH2 ARG A 111      10.867   9.258  12.828  1.00 91.44           N  
ATOM    846  CZ  ARG A 111      11.430  10.414  12.484  1.00 91.44           C  
ATOM    847  N   LEU A 112      14.219   9.500   5.875  1.00 88.00           N  
ATOM    848  CA  LEU A 112      14.062   8.414   4.906  1.00 88.00           C  
ATOM    849  C   LEU A 112      15.422   7.875   4.477  1.00 88.00           C  
ATOM    850  CB  LEU A 112      13.281   8.898   3.682  1.00 88.00           C  
ATOM    851  O   LEU A 112      15.578   6.672   4.266  1.00 88.00           O  
ATOM    852  CG  LEU A 112      11.789   9.156   3.889  1.00 88.00           C  
ATOM    853  CD1 LEU A 112      11.188   9.828   2.656  1.00 88.00           C  
ATOM    854  CD2 LEU A 112      11.062   7.855   4.203  1.00 88.00           C  
ATOM    855  N   SER A 113      16.391   8.680   4.371  1.00 83.88           N  
ATOM    856  CA  SER A 113      17.719   8.305   3.912  1.00 83.88           C  
ATOM    857  C   SER A 113      18.500   7.578   5.004  1.00 83.88           C  
ATOM    858  CB  SER A 113      18.500   9.547   3.463  1.00 83.88           C  
ATOM    859  O   SER A 113      19.375   6.758   4.711  1.00 83.88           O  
ATOM    860  OG  SER A 113      17.844  10.188   2.389  1.00 83.88           O  
ATOM    861  N   ASP A 114      18.344   7.895   6.316  1.00 76.75           N  
ATOM    862  CA  ASP A 114      19.094   7.324   7.438  1.00 76.75           C  
ATOM    863  C   ASP A 114      18.656   5.883   7.707  1.00 76.75           C  
ATOM    864  CB  ASP A 114      18.891   8.172   8.695  1.00 76.75           C  
ATOM    865  O   ASP A 114      19.312   5.168   8.477  1.00 76.75           O  
ATOM    866  CG  ASP A 114      19.828   9.375   8.758  1.00 76.75           C  
ATOM    867  OD1 ASP A 114      20.734   9.484   7.898  1.00 76.75           O  
ATOM    868  OD2 ASP A 114      19.656  10.211   9.664  1.00 76.75           O  
ATOM    869  N   GLY A 115      17.859   5.250   6.785  1.00 64.06           N  
ATOM    870  CA  GLY A 115      17.453   3.859   6.902  1.00 64.06           C  
ATOM    871  C   GLY A 115      16.641   3.578   8.156  1.00 64.06           C  
ATOM    872  O   GLY A 115      16.328   2.424   8.453  1.00 64.06           O  
ATOM    873  N   ARG A 116      16.625   4.527   9.242  1.00 51.09           N  
ATOM    874  CA  ARG A 116      15.844   4.277  10.445  1.00 51.09           C  
ATOM    875  C   ARG A 116      14.461   3.740  10.094  1.00 51.09           C  
ATOM    876  CB  ARG A 116      15.711   5.551  11.281  1.00 51.09           C  
ATOM    877  O   ARG A 116      14.016   3.854   8.945  1.00 51.09           O  
ATOM    878  CG  ARG A 116      16.984   5.938  12.016  1.00 51.09           C  
ATOM    879  CD  ARG A 116      16.781   7.148  12.914  1.00 51.09           C  
ATOM    880  NE  ARG A 116      18.000   7.535  13.594  1.00 51.09           N  
ATOM    881  NH1 ARG A 116      17.031   9.250  14.805  1.00 51.09           N  
ATOM    882  NH2 ARG A 116      19.281   8.797  15.039  1.00 51.09           N  
ATOM    883  CZ  ARG A 116      18.109   8.523  14.477  1.00 51.09           C  
ATOM    884  N   ARG A 117      13.594   3.172  11.195  1.00 51.22           N  
ATOM    885  CA  ARG A 117      12.367   2.430  11.438  1.00 51.22           C  
ATOM    886  C   ARG A 117      11.211   2.990  10.609  1.00 51.22           C  
ATOM    887  CB  ARG A 117      12.000   2.457  12.930  1.00 51.22           C  
ATOM    888  O   ARG A 117      10.086   3.084  11.094  1.00 51.22           O  
ATOM    889  CG  ARG A 117      12.742   1.423  13.758  1.00 51.22           C  
ATOM    890  CD  ARG A 117      12.258   1.411  15.203  1.00 51.22           C  
ATOM    891  NE  ARG A 117      12.961   0.409  16.000  1.00 51.22           N  
ATOM    892  NH1 ARG A 117      11.820   0.863  17.953  1.00 51.22           N  
ATOM    893  NH2 ARG A 117      13.430  -0.763  17.922  1.00 51.22           N  
ATOM    894  CZ  ARG A 117      12.734   0.172  17.281  1.00 51.22           C  
ATOM    895  N   VAL A 118      11.547   3.809   9.578  1.00 55.78           N  
ATOM    896  CA  VAL A 118      10.305   4.336   9.031  1.00 55.78           C  
ATOM    897  C   VAL A 118       9.492   3.209   8.398  1.00 55.78           C  
ATOM    898  CB  VAL A 118      10.570   5.453   7.992  1.00 55.78           C  
ATOM    899  O   VAL A 118       8.461   3.453   7.766  1.00 55.78           O  
ATOM    900  CG1 VAL A 118       9.336   6.340   7.828  1.00 55.78           C  
ATOM    901  CG2 VAL A 118      11.781   6.285   8.398  1.00 55.78           C  
ATOM    902  N   ILE A 119      10.117   2.049   8.406  1.00 54.97           N  
ATOM    903  CA  ILE A 119       9.344   0.971   7.797  1.00 54.97           C  
ATOM    904  C   ILE A 119       8.117   0.669   8.648  1.00 54.97           C  
ATOM    905  CB  ILE A 119      10.195  -0.304   7.617  1.00 54.97           C  
ATOM    906  O   ILE A 119       8.227   0.474   9.859  1.00 54.97           O  
ATOM    907  CG1 ILE A 119      11.469   0.012   6.820  1.00 54.97           C  
ATOM    908  CG2 ILE A 119       9.383  -1.407   6.934  1.00 54.97           C  
ATOM    909  CD1 ILE A 119      12.414  -1.171   6.672  1.00 54.97           C  
ATOM    910  N   PRO A 120       6.945   0.868   8.141  1.00 56.94           N  
ATOM    911  CA  PRO A 120       5.734   0.533   8.891  1.00 56.94           C  
ATOM    912  C   PRO A 120       5.793  -0.855   9.523  1.00 56.94           C  
ATOM    913  CB  PRO A 120       4.633   0.601   7.824  1.00 56.94           C  
ATOM    914  O   PRO A 120       6.250  -1.809   8.883  1.00 56.94           O  
ATOM    915  CG  PRO A 120       5.363   0.766   6.531  1.00 56.94           C  
ATOM    916  CD  PRO A 120       6.828   0.916   6.824  1.00 56.94           C  
ATOM    917  N   VAL A 121       6.145  -0.940  10.844  1.00 51.12           N  
ATOM    918  CA  VAL A 121       6.168  -2.244  11.500  1.00 51.12           C  
ATOM    919  C   VAL A 121       4.758  -2.621  11.953  1.00 51.12           C  
ATOM    920  CB  VAL A 121       7.137  -2.260  12.703  1.00 51.12           C  
ATOM    921  O   VAL A 121       4.055  -1.807  12.555  1.00 51.12           O  
ATOM    922  CG1 VAL A 121       7.176  -3.645  13.352  1.00 51.12           C  
ATOM    923  CG2 VAL A 121       8.539  -1.834  12.266  1.00 51.12           C  
ATOM    924  N   ILE A 122       4.160  -3.604  11.258  1.00 48.88           N  
ATOM    925  CA  ILE A 122       2.889  -4.133  11.742  1.00 48.88           C  
ATOM    926  C   ILE A 122       3.076  -4.711  13.148  1.00 48.88           C  
ATOM    927  CB  ILE A 122       2.320  -5.207  10.797  1.00 48.88           C  
ATOM    928  O   ILE A 122       3.885  -5.621  13.344  1.00 48.88           O  
ATOM    929  CG1 ILE A 122       2.141  -4.633   9.383  1.00 48.88           C  
ATOM    930  CG2 ILE A 122       0.999  -5.762  11.336  1.00 48.88           C  
ATOM    931  CD1 ILE A 122       1.759  -5.672   8.336  1.00 48.88           C  
ATOM    932  N   ARG A 123       3.027  -3.902  14.242  1.00 44.06           N  
ATOM    933  CA  ARG A 123       2.912  -4.629  15.500  1.00 44.06           C  
ATOM    934  C   ARG A 123       1.688  -5.539  15.500  1.00 44.06           C  
ATOM    935  CB  ARG A 123       2.842  -3.656  16.688  1.00 44.06           C  
ATOM    936  O   ARG A 123       0.584  -5.102  15.172  1.00 44.06           O  
ATOM    937  CG  ARG A 123       4.160  -2.969  16.984  1.00 44.06           C  
ATOM    938  CD  ARG A 123       4.051  -2.061  18.203  1.00 44.06           C  
ATOM    939  NE  ARG A 123       5.363  -1.726  18.750  1.00 44.06           N  
ATOM    940  NH1 ARG A 123       4.594  -0.033  20.125  1.00 44.06           N  
ATOM    941  NH2 ARG A 123       6.828  -0.549  20.078  1.00 44.06           N  
ATOM    942  CZ  ARG A 123       5.594  -0.770  19.656  1.00 44.06           C  
ATOM    943  N   GLU A 124       1.832  -6.867  15.109  1.00 37.84           N  
ATOM    944  CA  GLU A 124       0.716  -7.793  15.273  1.00 37.84           C  
ATOM    945  C   GLU A 124      -0.000  -7.559  16.594  1.00 37.84           C  
ATOM    946  CB  GLU A 124       1.203  -9.242  15.188  1.00 37.84           C  
ATOM    947  O   GLU A 124       0.625  -7.172  17.594  1.00 37.84           O  
ATOM    948  CG  GLU A 124       1.651  -9.656  13.797  1.00 37.84           C  
ATOM    949  CD  GLU A 124       2.072 -11.117  13.711  1.00 37.84           C  
ATOM    950  OE1 GLU A 124       2.010 -11.703  12.602  1.00 37.84           O  
ATOM    951  OE2 GLU A 124       2.463 -11.680  14.758  1.00 37.84           O  
TER     952      GLU A 124                                                      
ATOM    953  N   VAL B   1      17.953  -0.560  -2.109  1.00 67.94           N  
ATOM    954  CA  VAL B   1      17.125  -0.627  -3.303  1.00 67.94           C  
ATOM    955  C   VAL B   1      16.234  -1.866  -3.242  1.00 67.94           C  
ATOM    956  CB  VAL B   1      17.969  -0.646  -4.594  1.00 67.94           C  
ATOM    957  O   VAL B   1      16.656  -2.926  -2.777  1.00 67.94           O  
ATOM    958  CG1 VAL B   1      18.812  -1.924  -4.668  1.00 67.94           C  
ATOM    959  CG2 VAL B   1      17.078  -0.513  -5.824  1.00 67.94           C  
ATOM    960  N   ILE B   2      14.875  -1.763  -3.318  1.00 82.31           N  
ATOM    961  CA  ILE B   2      13.945  -2.885  -3.287  1.00 82.31           C  
ATOM    962  C   ILE B   2      13.852  -3.518  -4.672  1.00 82.31           C  
ATOM    963  CB  ILE B   2      12.547  -2.445  -2.801  1.00 82.31           C  
ATOM    964  O   ILE B   2      13.516  -2.840  -5.648  1.00 82.31           O  
ATOM    965  CG1 ILE B   2      12.633  -1.843  -1.394  1.00 82.31           C  
ATOM    966  CG2 ILE B   2      11.570  -3.623  -2.830  1.00 82.31           C  
ATOM    967  CD1 ILE B   2      11.344  -1.200  -0.913  1.00 82.31           C  
ATOM    968  N   PRO B   3      14.344  -4.801  -4.871  1.00 92.75           N  
ATOM    969  CA  PRO B   3      14.156  -5.445  -6.172  1.00 92.75           C  
ATOM    970  C   PRO B   3      12.695  -5.465  -6.613  1.00 92.75           C  
ATOM    971  CB  PRO B   3      14.672  -6.867  -5.941  1.00 92.75           C  
ATOM    972  O   PRO B   3      11.805  -5.746  -5.809  1.00 92.75           O  
ATOM    973  CG  PRO B   3      15.523  -6.770  -4.715  1.00 92.75           C  
ATOM    974  CD  PRO B   3      15.000  -5.645  -3.865  1.00 92.75           C  
ATOM    975  N   VAL B   4      12.469  -5.137  -7.871  1.00 96.44           N  
ATOM    976  CA  VAL B   4      11.109  -5.059  -8.391  1.00 96.44           C  
ATOM    977  C   VAL B   4      11.086  -5.531  -9.844  1.00 96.44           C  
ATOM    978  CB  VAL B   4      10.539  -3.627  -8.289  1.00 96.44           C  
ATOM    979  O   VAL B   4      12.016  -5.262 -10.609  1.00 96.44           O  
ATOM    980  CG1 VAL B   4      11.336  -2.664  -9.164  1.00 96.44           C  
ATOM    981  CG2 VAL B   4       9.062  -3.609  -8.672  1.00 96.44           C  
ATOM    982  N   ILE B   5      10.086  -6.273 -10.234  1.00 97.56           N  
ATOM    983  CA  ILE B   5       9.781  -6.641 -11.617  1.00 97.56           C  
ATOM    984  C   ILE B   5       8.375  -6.160 -11.977  1.00 97.56           C  
ATOM    985  CB  ILE B   5       9.898  -8.164 -11.836  1.00 97.56           C  
ATOM    986  O   ILE B   5       7.430  -6.355 -11.211  1.00 97.56           O  
ATOM    987  CG1 ILE B   5      11.328  -8.641 -11.523  1.00 97.56           C  
ATOM    988  CG2 ILE B   5       9.500  -8.531 -13.266  1.00 97.56           C  
ATOM    989  CD1 ILE B   5      11.492 -10.148 -11.539  1.00 97.56           C  
ATOM    990  N   ARG B   6       8.242  -5.508 -13.094  1.00 97.44           N  
ATOM    991  CA  ARG B   6       6.961  -5.016 -13.586  1.00 97.44           C  
ATOM    992  C   ARG B   6       6.641  -5.609 -14.953  1.00 97.44           C  
ATOM    993  CB  ARG B   6       6.973  -3.486 -13.672  1.00 97.44           C  
ATOM    994  O   ARG B   6       7.527  -5.766 -15.797  1.00 97.44           O  
ATOM    995  CG  ARG B   6       7.172  -2.797 -12.328  1.00 97.44           C  
ATOM    996  CD  ARG B   6       7.227  -1.283 -12.477  1.00 97.44           C  
ATOM    997  NE  ARG B   6       7.273  -0.617 -11.180  1.00 97.44           N  
ATOM    998  NH1 ARG B   6       9.562  -0.803 -10.930  1.00 97.44           N  
ATOM    999  NH2 ARG B   6       8.305   0.212  -9.305  1.00 97.44           N  
ATOM   1000  CZ  ARG B   6       8.383  -0.404 -10.477  1.00 97.44           C  
ATOM   1001  N   GLU B   7       5.391  -5.934 -15.148  1.00 97.62           N  
ATOM   1002  CA  GLU B   7       4.938  -6.492 -16.422  1.00 97.62           C  
ATOM   1003  C   GLU B   7       3.547  -5.980 -16.781  1.00 97.62           C  
ATOM   1004  CB  GLU B   7       4.941  -8.023 -16.375  1.00 97.62           C  
ATOM   1005  O   GLU B   7       2.625  -6.039 -15.961  1.00 97.62           O  
ATOM   1006  CG  GLU B   7       6.332  -8.633 -16.297  1.00 97.62           C  
ATOM   1007  CD  GLU B   7       7.121  -8.469 -17.594  1.00 97.62           C  
ATOM   1008  OE1 GLU B   7       8.359  -8.617 -17.562  1.00 97.62           O  
ATOM   1009  OE2 GLU B   7       6.492  -8.195 -18.641  1.00 97.62           O  
ATOM   1010  N   ASP B   8       3.424  -5.398 -17.922  1.00 97.69           N  
ATOM   1011  CA  ASP B   8       2.098  -5.082 -18.438  1.00 97.69           C  
ATOM   1012  C   ASP B   8       1.466  -6.297 -19.109  1.00 97.69           C  
ATOM   1013  CB  ASP B   8       2.170  -3.910 -19.422  1.00 97.69           C  
ATOM   1014  O   ASP B   8       2.121  -6.988 -19.891  1.00 97.69           O  
ATOM   1015  CG  ASP B   8       2.545  -2.600 -18.750  1.00 97.69           C  
ATOM   1016  OD1 ASP B   8       2.182  -2.389 -17.578  1.00 97.69           O  
ATOM   1017  OD2 ASP B   8       3.205  -1.767 -19.406  1.00 97.69           O  
ATOM   1018  N   LEU B   9       0.233  -6.516 -18.766  1.00 97.38           N  
ATOM   1019  CA  LEU B   9      -0.458  -7.703 -19.266  1.00 97.38           C  
ATOM   1020  C   LEU B   9      -1.769  -7.328 -19.938  1.00 97.38           C  
ATOM   1021  CB  LEU B   9      -0.730  -8.680 -18.109  1.00 97.38           C  
ATOM   1022  O   LEU B   9      -2.465  -6.414 -19.500  1.00 97.38           O  
ATOM   1023  CG  LEU B   9       0.490  -9.148 -17.312  1.00 97.38           C  
ATOM   1024  CD1 LEU B   9       0.050  -9.867 -16.047  1.00 97.38           C  
ATOM   1025  CD2 LEU B   9       1.364 -10.062 -18.172  1.00 97.38           C  
ATOM   1026  N   LEU B  10      -2.082  -8.062 -21.031  1.00 96.12           N  
ATOM   1027  CA  LEU B  10      -3.375  -7.938 -21.688  1.00 96.12           C  
ATOM   1028  C   LEU B  10      -4.434  -8.773 -20.969  1.00 96.12           C  
ATOM   1029  CB  LEU B  10      -3.273  -8.367 -23.156  1.00 96.12           C  
ATOM   1030  O   LEU B  10      -4.105  -9.727 -20.266  1.00 96.12           O  
ATOM   1031  CG  LEU B  10      -2.350  -7.531 -24.047  1.00 96.12           C  
ATOM   1032  CD1 LEU B  10      -2.211  -8.180 -25.422  1.00 96.12           C  
ATOM   1033  CD2 LEU B  10      -2.875  -6.105 -24.172  1.00 96.12           C  
ATOM   1034  N   PRO B  11      -5.684  -8.328 -21.172  1.00 94.19           N  
ATOM   1035  CA  PRO B  11      -6.754  -9.141 -20.594  1.00 94.19           C  
ATOM   1036  C   PRO B  11      -7.062 -10.391 -21.406  1.00 94.19           C  
ATOM   1037  CB  PRO B  11      -7.949  -8.195 -20.562  1.00 94.19           C  
ATOM   1038  O   PRO B  11      -8.172 -10.531 -21.938  1.00 94.19           O  
ATOM   1039  CG  PRO B  11      -7.758  -7.309 -21.750  1.00 94.19           C  
ATOM   1040  CD  PRO B  11      -6.281  -7.121 -21.969  1.00 94.19           C  
ATOM   1041  N   ALA B  12      -6.074 -11.273 -21.469  1.00 93.94           N  
ATOM   1042  CA  ALA B  12      -6.191 -12.492 -22.266  1.00 93.94           C  
ATOM   1043  C   ALA B  12      -5.688 -13.703 -21.484  1.00 93.94           C  
ATOM   1044  CB  ALA B  12      -5.422 -12.352 -23.578  1.00 93.94           C  
ATOM   1045  O   ALA B  12      -4.844 -13.562 -20.578  1.00 93.94           O  
ATOM   1046  N   THR B  13      -6.188 -14.844 -21.828  1.00 87.25           N  
ATOM   1047  CA  THR B  13      -5.910 -16.062 -21.094  1.00 87.25           C  
ATOM   1048  C   THR B  13      -4.414 -16.359 -21.078  1.00 87.25           C  
ATOM   1049  CB  THR B  13      -6.668 -17.266 -21.703  1.00 87.25           C  
ATOM   1050  O   THR B  13      -3.885 -16.875 -20.094  1.00 87.25           O  
ATOM   1051  CG2 THR B  13      -8.172 -17.109 -21.547  1.00 87.25           C  
ATOM   1052  OG1 THR B  13      -6.355 -17.359 -23.094  1.00 87.25           O  
ATOM   1053  N   GLY B  14      -3.693 -16.016 -22.094  1.00 93.44           N  
ATOM   1054  CA  GLY B  14      -2.260 -16.250 -22.125  1.00 93.44           C  
ATOM   1055  C   GLY B  14      -1.497 -15.477 -21.078  1.00 93.44           C  
ATOM   1056  O   GLY B  14      -0.376 -15.844 -20.719  1.00 93.44           O  
ATOM   1057  N   SER B  15      -2.066 -14.461 -20.500  1.00 96.06           N  
ATOM   1058  CA  SER B  15      -1.407 -13.602 -19.516  1.00 96.06           C  
ATOM   1059  C   SER B  15      -1.183 -14.328 -18.203  1.00 96.06           C  
ATOM   1060  CB  SER B  15      -2.230 -12.336 -19.281  1.00 96.06           C  
ATOM   1061  O   SER B  15      -0.223 -14.047 -17.484  1.00 96.06           O  
ATOM   1062  OG  SER B  15      -2.152 -11.461 -20.391  1.00 96.06           O  
ATOM   1063  N   THR B  16      -2.074 -15.344 -17.891  1.00 96.00           N  
ATOM   1064  CA  THR B  16      -1.894 -16.109 -16.656  1.00 96.00           C  
ATOM   1065  C   THR B  16      -0.600 -16.906 -16.703  1.00 96.00           C  
ATOM   1066  CB  THR B  16      -3.082 -17.047 -16.406  1.00 96.00           C  
ATOM   1067  O   THR B  16       0.188 -16.891 -15.758  1.00 96.00           O  
ATOM   1068  CG2 THR B  16      -4.332 -16.266 -16.016  1.00 96.00           C  
ATOM   1069  OG1 THR B  16      -3.355 -17.797 -17.594  1.00 96.00           O  
ATOM   1070  N   ARG B  17      -0.363 -17.562 -17.812  1.00 97.50           N  
ATOM   1071  CA  ARG B  17       0.871 -18.328 -17.969  1.00 97.50           C  
ATOM   1072  C   ARG B  17       2.090 -17.406 -17.938  1.00 97.50           C  
ATOM   1073  CB  ARG B  17       0.847 -19.125 -19.281  1.00 97.50           C  
ATOM   1074  O   ARG B  17       3.082 -17.719 -17.281  1.00 97.50           O  
ATOM   1075  CG  ARG B  17       2.076 -19.984 -19.500  1.00 97.50           C  
ATOM   1076  CD  ARG B  17       2.016 -20.719 -20.828  1.00 97.50           C  
ATOM   1077  NE  ARG B  17       0.966 -21.734 -20.844  1.00 97.50           N  
ATOM   1078  NH1 ARG B  17       1.392 -22.453 -22.984  1.00 97.50           N  
ATOM   1079  NH2 ARG B  17      -0.285 -23.422 -21.766  1.00 97.50           N  
ATOM   1080  CZ  ARG B  17       0.693 -22.547 -21.859  1.00 97.50           C  
ATOM   1081  N   HIS B  18       2.014 -16.297 -18.641  1.00 97.81           N  
ATOM   1082  CA  HIS B  18       3.102 -15.328 -18.656  1.00 97.81           C  
ATOM   1083  C   HIS B  18       3.393 -14.805 -17.250  1.00 97.81           C  
ATOM   1084  CB  HIS B  18       2.771 -14.172 -19.594  1.00 97.81           C  
ATOM   1085  O   HIS B  18       4.551 -14.750 -16.828  1.00 97.81           O  
ATOM   1086  CG  HIS B  18       3.877 -13.172 -19.719  1.00 97.81           C  
ATOM   1087  CD2 HIS B  18       3.928 -11.852 -19.406  1.00 97.81           C  
ATOM   1088  ND1 HIS B  18       5.113 -13.500 -20.234  1.00 97.81           N  
ATOM   1089  CE1 HIS B  18       5.883 -12.422 -20.234  1.00 97.81           C  
ATOM   1090  NE2 HIS B  18       5.184 -11.406 -19.734  1.00 97.81           N  
ATOM   1091  N   ALA B  19       2.354 -14.477 -16.547  1.00 98.19           N  
ATOM   1092  CA  ALA B  19       2.514 -13.969 -15.195  1.00 98.19           C  
ATOM   1093  C   ALA B  19       3.186 -15.000 -14.297  1.00 98.19           C  
ATOM   1094  CB  ALA B  19       1.161 -13.562 -14.617  1.00 98.19           C  
ATOM   1095  O   ALA B  19       4.059 -14.664 -13.492  1.00 98.19           O  
ATOM   1096  N   ARG B  20       2.809 -16.266 -14.422  1.00 98.12           N  
ATOM   1097  CA  ARG B  20       3.426 -17.344 -13.656  1.00 98.12           C  
ATOM   1098  C   ARG B  20       4.918 -17.438 -13.953  1.00 98.12           C  
ATOM   1099  CB  ARG B  20       2.736 -18.672 -13.945  1.00 98.12           C  
ATOM   1100  O   ARG B  20       5.730 -17.594 -13.047  1.00 98.12           O  
ATOM   1101  CG  ARG B  20       3.109 -19.781 -12.977  1.00 98.12           C  
ATOM   1102  CD  ARG B  20       2.449 -21.109 -13.352  1.00 98.12           C  
ATOM   1103  NE  ARG B  20       0.994 -20.984 -13.391  1.00 98.12           N  
ATOM   1104  NH1 ARG B  20       0.739 -22.219 -15.328  1.00 98.12           N  
ATOM   1105  NH2 ARG B  20      -1.098 -21.344 -14.266  1.00 98.12           N  
ATOM   1106  CZ  ARG B  20       0.215 -21.516 -14.328  1.00 98.12           C  
ATOM   1107  N   ASP B  21       5.273 -17.297 -15.211  1.00 98.38           N  
ATOM   1108  CA  ASP B  21       6.680 -17.344 -15.594  1.00 98.38           C  
ATOM   1109  C   ASP B  21       7.465 -16.203 -14.953  1.00 98.38           C  
ATOM   1110  CB  ASP B  21       6.820 -17.297 -17.109  1.00 98.38           C  
ATOM   1111  O   ASP B  21       8.570 -16.406 -14.453  1.00 98.38           O  
ATOM   1112  CG  ASP B  21       6.301 -18.547 -17.797  1.00 98.38           C  
ATOM   1113  OD1 ASP B  21       6.133 -19.594 -17.125  1.00 98.38           O  
ATOM   1114  OD2 ASP B  21       6.059 -18.500 -19.031  1.00 98.38           O  
ATOM   1115  N   VAL B  22       6.852 -15.055 -14.969  1.00 98.38           N  
ATOM   1116  CA  VAL B  22       7.492 -13.867 -14.406  1.00 98.38           C  
ATOM   1117  C   VAL B  22       7.727 -14.062 -12.914  1.00 98.38           C  
ATOM   1118  CB  VAL B  22       6.648 -12.602 -14.656  1.00 98.38           C  
ATOM   1119  O   VAL B  22       8.820 -13.805 -12.414  1.00 98.38           O  
ATOM   1120  CG1 VAL B  22       7.180 -11.430 -13.836  1.00 98.38           C  
ATOM   1121  CG2 VAL B  22       6.637 -12.250 -16.141  1.00 98.38           C  
ATOM   1122  N   VAL B  23       6.754 -14.555 -12.203  1.00 98.38           N  
ATOM   1123  CA  VAL B  23       6.852 -14.703 -10.750  1.00 98.38           C  
ATOM   1124  C   VAL B  23       7.832 -15.820 -10.414  1.00 98.38           C  
ATOM   1125  CB  VAL B  23       5.473 -14.984 -10.117  1.00 98.38           C  
ATOM   1126  O   VAL B  23       8.617 -15.703  -9.469  1.00 98.38           O  
ATOM   1127  CG1 VAL B  23       5.633 -15.516  -8.695  1.00 98.38           C  
ATOM   1128  CG2 VAL B  23       4.609 -13.727 -10.125  1.00 98.38           C  
ATOM   1129  N   THR B  24       7.797 -16.875 -11.164  1.00 98.19           N  
ATOM   1130  CA  THR B  24       8.750 -17.969 -10.969  1.00 98.19           C  
ATOM   1131  C   THR B  24      10.180 -17.484 -11.156  1.00 98.19           C  
ATOM   1132  CB  THR B  24       8.477 -19.125 -11.945  1.00 98.19           C  
ATOM   1133  O   THR B  24      11.039 -17.734 -10.312  1.00 98.19           O  
ATOM   1134  CG2 THR B  24       9.523 -20.234 -11.805  1.00 98.19           C  
ATOM   1135  OG1 THR B  24       7.180 -19.688 -11.672  1.00 98.19           O  
ATOM   1136  N   ASP B  25      10.391 -16.750 -12.203  1.00 97.94           N  
ATOM   1137  CA  ASP B  25      11.711 -16.203 -12.477  1.00 97.94           C  
ATOM   1138  C   ASP B  25      12.156 -15.258 -11.359  1.00 97.94           C  
ATOM   1139  CB  ASP B  25      11.734 -15.469 -13.820  1.00 97.94           C  
ATOM   1140  O   ASP B  25      13.320 -15.273 -10.945  1.00 97.94           O  
ATOM   1141  CG  ASP B  25      11.680 -16.406 -15.008  1.00 97.94           C  
ATOM   1142  OD1 ASP B  25      11.867 -17.625 -14.828  1.00 97.94           O  
ATOM   1143  OD2 ASP B  25      11.445 -15.930 -16.141  1.00 97.94           O  
ATOM   1144  N   ALA B  26      11.258 -14.469 -10.875  1.00 98.00           N  
ATOM   1145  CA  ALA B  26      11.562 -13.547  -9.789  1.00 98.00           C  
ATOM   1146  C   ALA B  26      12.000 -14.305  -8.531  1.00 98.00           C  
ATOM   1147  CB  ALA B  26      10.359 -12.664  -9.484  1.00 98.00           C  
ATOM   1148  O   ALA B  26      13.031 -13.992  -7.938  1.00 98.00           O  
ATOM   1149  N   CYS B  27      11.242 -15.320  -8.164  1.00 97.94           N  
ATOM   1150  CA  CYS B  27      11.562 -16.109  -6.980  1.00 97.94           C  
ATOM   1151  C   CYS B  27      12.945 -16.750  -7.109  1.00 97.94           C  
ATOM   1152  CB  CYS B  27      10.508 -17.188  -6.758  1.00 97.94           C  
ATOM   1153  O   CYS B  27      13.734 -16.719  -6.164  1.00 97.94           O  
ATOM   1154  SG  CYS B  27       8.922 -16.547  -6.188  1.00 97.94           S  
ATOM   1155  N   LEU B  28      13.219 -17.234  -8.250  1.00 97.44           N  
ATOM   1156  CA  LEU B  28      14.508 -17.891  -8.461  1.00 97.44           C  
ATOM   1157  C   LEU B  28      15.641 -16.875  -8.477  1.00 97.44           C  
ATOM   1158  CB  LEU B  28      14.492 -18.688  -9.773  1.00 97.44           C  
ATOM   1159  O   LEU B  28      16.688 -17.094  -7.852  1.00 97.44           O  
ATOM   1160  CG  LEU B  28      13.547 -19.891  -9.836  1.00 97.44           C  
ATOM   1161  CD1 LEU B  28      13.570 -20.500 -11.227  1.00 97.44           C  
ATOM   1162  CD2 LEU B  28      13.922 -20.922  -8.773  1.00 97.44           C  
ATOM   1163  N   CYS B  29      15.469 -15.773  -9.102  1.00 97.00           N  
ATOM   1164  CA  CYS B  29      16.469 -14.719  -9.172  1.00 97.00           C  
ATOM   1165  C   CYS B  29      16.781 -14.172  -7.781  1.00 97.00           C  
ATOM   1166  CB  CYS B  29      16.000 -13.586 -10.078  1.00 97.00           C  
ATOM   1167  O   CYS B  29      17.922 -13.789  -7.500  1.00 97.00           O  
ATOM   1168  SG  CYS B  29      16.125 -13.961 -11.836  1.00 97.00           S  
ATOM   1169  N   TRP B  30      15.781 -14.195  -6.926  1.00 96.94           N  
ATOM   1170  CA  TRP B  30      15.961 -13.586  -5.613  1.00 96.94           C  
ATOM   1171  C   TRP B  30      16.203 -14.656  -4.551  1.00 96.94           C  
ATOM   1172  CB  TRP B  30      14.734 -12.742  -5.234  1.00 96.94           C  
ATOM   1173  O   TRP B  30      16.062 -14.391  -3.354  1.00 96.94           O  
ATOM   1174  CG  TRP B  30      14.539 -11.531  -6.098  1.00 96.94           C  
ATOM   1175  CD1 TRP B  30      15.500 -10.867  -6.812  1.00 96.94           C  
ATOM   1176  CD2 TRP B  30      13.312 -10.844  -6.332  1.00 96.94           C  
ATOM   1177  CE2 TRP B  30      13.594  -9.766  -7.203  1.00 96.94           C  
ATOM   1178  CE3 TRP B  30      11.992 -11.031  -5.895  1.00 96.94           C  
ATOM   1179  NE1 TRP B  30      14.938  -9.805  -7.477  1.00 96.94           N  
ATOM   1180  CH2 TRP B  30      11.328  -9.086  -7.195  1.00 96.94           C  
ATOM   1181  CZ2 TRP B  30      12.609  -8.875  -7.641  1.00 96.94           C  
ATOM   1182  CZ3 TRP B  30      11.016 -10.141  -6.332  1.00 96.94           C  
ATOM   1183  N   ASP B  31      16.453 -15.828  -4.992  1.00 96.31           N  
ATOM   1184  CA  ASP B  31      16.844 -16.953  -4.152  1.00 96.31           C  
ATOM   1185  C   ASP B  31      15.750 -17.312  -3.146  1.00 96.31           C  
ATOM   1186  CB  ASP B  31      18.156 -16.641  -3.422  1.00 96.31           C  
ATOM   1187  O   ASP B  31      16.016 -17.453  -1.952  1.00 96.31           O  
ATOM   1188  CG  ASP B  31      18.844 -17.891  -2.885  1.00 96.31           C  
ATOM   1189  OD1 ASP B  31      18.688 -18.969  -3.477  1.00 96.31           O  
ATOM   1190  OD2 ASP B  31      19.547 -17.781  -1.858  1.00 96.31           O  
ATOM   1191  N   LEU B  32      14.492 -17.438  -3.693  1.00 97.25           N  
ATOM   1192  CA  LEU B  32      13.336 -17.844  -2.900  1.00 97.25           C  
ATOM   1193  C   LEU B  32      12.633 -19.031  -3.535  1.00 97.25           C  
ATOM   1194  CB  LEU B  32      12.359 -16.672  -2.750  1.00 97.25           C  
ATOM   1195  O   LEU B  32      11.414 -18.984  -3.754  1.00 97.25           O  
ATOM   1196  CG  LEU B  32      12.922 -15.391  -2.123  1.00 97.25           C  
ATOM   1197  CD1 LEU B  32      11.945 -14.234  -2.303  1.00 97.25           C  
ATOM   1198  CD2 LEU B  32      13.234 -15.609  -0.647  1.00 97.25           C  
ATOM   1199  N   PRO B  33      13.320 -20.172  -3.691  1.00 96.62           N  
ATOM   1200  CA  PRO B  33      12.711 -21.297  -4.395  1.00 96.62           C  
ATOM   1201  C   PRO B  33      11.500 -21.859  -3.660  1.00 96.62           C  
ATOM   1202  CB  PRO B  33      13.844 -22.328  -4.461  1.00 96.62           C  
ATOM   1203  O   PRO B  33      10.578 -22.375  -4.293  1.00 96.62           O  
ATOM   1204  CG  PRO B  33      14.750 -21.969  -3.332  1.00 96.62           C  
ATOM   1205  CD  PRO B  33      14.734 -20.469  -3.166  1.00 96.62           C  
ATOM   1206  N   ASP B  34      11.477 -21.672  -2.299  1.00 96.94           N  
ATOM   1207  CA  ASP B  34      10.383 -22.234  -1.508  1.00 96.94           C  
ATOM   1208  C   ASP B  34       9.094 -21.438  -1.709  1.00 96.94           C  
ATOM   1209  CB  ASP B  34      10.758 -22.266  -0.024  1.00 96.94           C  
ATOM   1210  O   ASP B  34       8.008 -21.922  -1.380  1.00 96.94           O  
ATOM   1211  CG  ASP B  34      11.891 -23.234   0.283  1.00 96.94           C  
ATOM   1212  OD1 ASP B  34      12.023 -24.250  -0.418  1.00 96.94           O  
ATOM   1213  OD2 ASP B  34      12.648 -22.969   1.236  1.00 96.94           O  
ATOM   1214  N   LEU B  35       9.180 -20.281  -2.295  1.00 98.00           N  
ATOM   1215  CA  LEU B  35       7.988 -19.453  -2.463  1.00 98.00           C  
ATOM   1216  C   LEU B  35       7.445 -19.562  -3.885  1.00 98.00           C  
ATOM   1217  CB  LEU B  35       8.305 -18.000  -2.131  1.00 98.00           C  
ATOM   1218  O   LEU B  35       6.406 -18.984  -4.203  1.00 98.00           O  
ATOM   1219  CG  LEU B  35       8.594 -17.672  -0.664  1.00 98.00           C  
ATOM   1220  CD1 LEU B  35       8.703 -16.172  -0.457  1.00 98.00           C  
ATOM   1221  CD2 LEU B  35       7.516 -18.266   0.237  1.00 98.00           C  
ATOM   1222  N   VAL B  36       8.070 -20.328  -4.742  1.00 98.12           N  
ATOM   1223  CA  VAL B  36       7.656 -20.422  -6.141  1.00 98.12           C  
ATOM   1224  C   VAL B  36       6.223 -20.938  -6.223  1.00 98.12           C  
ATOM   1225  CB  VAL B  36       8.594 -21.344  -6.949  1.00 98.12           C  
ATOM   1226  O   VAL B  36       5.375 -20.328  -6.875  1.00 98.12           O  
ATOM   1227  CG1 VAL B  36       7.969 -21.719  -8.289  1.00 98.12           C  
ATOM   1228  CG2 VAL B  36       9.953 -20.672  -7.156  1.00 98.12           C  
ATOM   1229  N   ALA B  37       5.910 -22.000  -5.559  1.00 98.06           N  
ATOM   1230  CA  ALA B  37       4.598 -22.625  -5.672  1.00 98.06           C  
ATOM   1231  C   ALA B  37       3.498 -21.703  -5.164  1.00 98.06           C  
ATOM   1232  CB  ALA B  37       4.566 -23.953  -4.902  1.00 98.06           C  
ATOM   1233  O   ALA B  37       2.547 -21.406  -5.891  1.00 98.06           O  
ATOM   1234  N   PRO B  38       3.650 -21.203  -3.928  1.00 98.00           N  
ATOM   1235  CA  PRO B  38       2.582 -20.312  -3.463  1.00 98.00           C  
ATOM   1236  C   PRO B  38       2.492 -19.016  -4.273  1.00 98.00           C  
ATOM   1237  CB  PRO B  38       2.973 -20.016  -2.012  1.00 98.00           C  
ATOM   1238  O   PRO B  38       1.394 -18.516  -4.520  1.00 98.00           O  
ATOM   1239  CG  PRO B  38       4.434 -20.328  -1.941  1.00 98.00           C  
ATOM   1240  CD  PRO B  38       4.738 -21.422  -2.916  1.00 98.00           C  
ATOM   1241  N   ALA B  39       3.580 -18.484  -4.688  1.00 98.38           N  
ATOM   1242  CA  ALA B  39       3.566 -17.266  -5.492  1.00 98.38           C  
ATOM   1243  C   ALA B  39       2.885 -17.500  -6.836  1.00 98.38           C  
ATOM   1244  CB  ALA B  39       4.988 -16.750  -5.703  1.00 98.38           C  
ATOM   1245  O   ALA B  39       2.117 -16.672  -7.309  1.00 98.38           O  
ATOM   1246  N   SER B  40       3.172 -18.641  -7.457  1.00 97.94           N  
ATOM   1247  CA  SER B  40       2.566 -19.000  -8.734  1.00 97.94           C  
ATOM   1248  C   SER B  40       1.052 -19.125  -8.617  1.00 97.94           C  
ATOM   1249  CB  SER B  40       3.158 -20.297  -9.273  1.00 97.94           C  
ATOM   1250  O   SER B  40       0.310 -18.656  -9.484  1.00 97.94           O  
ATOM   1251  OG  SER B  40       4.512 -20.125  -9.641  1.00 97.94           O  
ATOM   1252  N   LEU B  41       0.622 -19.750  -7.539  1.00 97.12           N  
ATOM   1253  CA  LEU B  41      -0.809 -19.891  -7.281  1.00 97.12           C  
ATOM   1254  C   LEU B  41      -1.465 -18.516  -7.148  1.00 97.12           C  
ATOM   1255  CB  LEU B  41      -1.054 -20.703  -6.012  1.00 97.12           C  
ATOM   1256  O   LEU B  41      -2.486 -18.250  -7.785  1.00 97.12           O  
ATOM   1257  CG  LEU B  41      -2.510 -21.062  -5.703  1.00 97.12           C  
ATOM   1258  CD1 LEU B  41      -2.586 -22.391  -4.965  1.00 97.12           C  
ATOM   1259  CD2 LEU B  41      -3.170 -19.953  -4.895  1.00 97.12           C  
ATOM   1260  N   ILE B  42      -0.872 -17.656  -6.418  1.00 97.56           N  
ATOM   1261  CA  ILE B  42      -1.422 -16.344  -6.125  1.00 97.56           C  
ATOM   1262  C   ILE B  42      -1.521 -15.523  -7.414  1.00 97.56           C  
ATOM   1263  CB  ILE B  42      -0.566 -15.586  -5.082  1.00 97.56           C  
ATOM   1264  O   ILE B  42      -2.580 -14.977  -7.734  1.00 97.56           O  
ATOM   1265  CG1 ILE B  42      -0.812 -16.156  -3.682  1.00 97.56           C  
ATOM   1266  CG2 ILE B  42      -0.862 -14.086  -5.121  1.00 97.56           C  
ATOM   1267  CD1 ILE B  42       0.153 -15.641  -2.623  1.00 97.56           C  
ATOM   1268  N   VAL B  43      -0.417 -15.523  -8.172  1.00 97.88           N  
ATOM   1269  CA  VAL B  43      -0.425 -14.672  -9.359  1.00 97.88           C  
ATOM   1270  C   VAL B  43      -1.432 -15.211 -10.375  1.00 97.88           C  
ATOM   1271  CB  VAL B  43       0.979 -14.578 -10.000  1.00 97.88           C  
ATOM   1272  O   VAL B  43      -2.078 -14.438 -11.086  1.00 97.88           O  
ATOM   1273  CG1 VAL B  43       1.323 -15.875 -10.734  1.00 97.88           C  
ATOM   1274  CG2 VAL B  43       1.054 -13.391 -10.953  1.00 97.88           C  
ATOM   1275  N   THR B  44      -1.577 -16.531 -10.445  1.00 96.50           N  
ATOM   1276  CA  THR B  44      -2.549 -17.141 -11.352  1.00 96.50           C  
ATOM   1277  C   THR B  44      -3.967 -16.688 -11.000  1.00 96.50           C  
ATOM   1278  CB  THR B  44      -2.465 -18.672 -11.312  1.00 96.50           C  
ATOM   1279  O   THR B  44      -4.730 -16.281 -11.875  1.00 96.50           O  
ATOM   1280  CG2 THR B  44      -3.549 -19.297 -12.180  1.00 96.50           C  
ATOM   1281  OG1 THR B  44      -1.181 -19.094 -11.797  1.00 96.50           O  
ATOM   1282  N   GLU B  45      -4.262 -16.703  -9.734  1.00 95.62           N  
ATOM   1283  CA  GLU B  45      -5.598 -16.328  -9.281  1.00 95.62           C  
ATOM   1284  C   GLU B  45      -5.844 -14.828  -9.453  1.00 95.62           C  
ATOM   1285  CB  GLU B  45      -5.801 -16.719  -7.816  1.00 95.62           C  
ATOM   1286  O   GLU B  45      -6.918 -14.414  -9.891  1.00 95.62           O  
ATOM   1287  CG  GLU B  45      -5.746 -18.234  -7.574  1.00 95.62           C  
ATOM   1288  CD  GLU B  45      -6.750 -19.000  -8.406  1.00 95.62           C  
ATOM   1289  OE1 GLU B  45      -6.445 -20.156  -8.812  1.00 95.62           O  
ATOM   1290  OE2 GLU B  45      -7.852 -18.469  -8.656  1.00 95.62           O  
ATOM   1291  N   LEU B  46      -4.863 -14.008  -9.133  1.00 96.31           N  
ATOM   1292  CA  LEU B  46      -5.039 -12.570  -9.242  1.00 96.31           C  
ATOM   1293  C   LEU B  46      -5.234 -12.156 -10.695  1.00 96.31           C  
ATOM   1294  CB  LEU B  46      -3.836 -11.836  -8.648  1.00 96.31           C  
ATOM   1295  O   LEU B  46      -6.137 -11.375 -11.008  1.00 96.31           O  
ATOM   1296  CG  LEU B  46      -3.658 -11.938  -7.133  1.00 96.31           C  
ATOM   1297  CD1 LEU B  46      -2.602 -10.953  -6.652  1.00 96.31           C  
ATOM   1298  CD2 LEU B  46      -4.984 -11.703  -6.418  1.00 96.31           C  
ATOM   1299  N   VAL B  47      -4.438 -12.672 -11.555  1.00 96.12           N  
ATOM   1300  CA  VAL B  47      -4.508 -12.320 -12.969  1.00 96.12           C  
ATOM   1301  C   VAL B  47      -5.805 -12.859 -13.570  1.00 96.12           C  
ATOM   1302  CB  VAL B  47      -3.291 -12.859 -13.750  1.00 96.12           C  
ATOM   1303  O   VAL B  47      -6.492 -12.148 -14.312  1.00 96.12           O  
ATOM   1304  CG1 VAL B  47      -3.504 -12.695 -15.258  1.00 96.12           C  
ATOM   1305  CG2 VAL B  47      -2.016 -12.141 -13.312  1.00 96.12           C  
ATOM   1306  N   ALA B  48      -6.141 -14.078 -13.211  1.00 93.94           N  
ATOM   1307  CA  ALA B  48      -7.387 -14.656 -13.711  1.00 93.94           C  
ATOM   1308  C   ALA B  48      -8.586 -13.812 -13.281  1.00 93.94           C  
ATOM   1309  CB  ALA B  48      -7.547 -16.094 -13.219  1.00 93.94           C  
ATOM   1310  O   ALA B  48      -9.500 -13.570 -14.070  1.00 93.94           O  
ATOM   1311  N   ASN B  49      -8.555 -13.406 -12.047  1.00 92.31           N  
ATOM   1312  CA  ASN B  49      -9.633 -12.570 -11.531  1.00 92.31           C  
ATOM   1313  C   ASN B  49      -9.742 -11.258 -12.312  1.00 92.31           C  
ATOM   1314  CB  ASN B  49      -9.430 -12.289 -10.039  1.00 92.31           C  
ATOM   1315  O   ASN B  49     -10.844 -10.812 -12.625  1.00 92.31           O  
ATOM   1316  CG  ASN B  49      -9.867 -13.438  -9.164  1.00 92.31           C  
ATOM   1317  ND2 ASN B  49      -9.445 -13.422  -7.906  1.00 92.31           N  
ATOM   1318  OD1 ASN B  49     -10.594 -14.336  -9.609  1.00 92.31           O  
ATOM   1319  N   ALA B  50      -8.648 -10.680 -12.609  1.00 93.12           N  
ATOM   1320  CA  ALA B  50      -8.656  -9.430 -13.367  1.00 93.12           C  
ATOM   1321  C   ALA B  50      -9.188  -9.648 -14.781  1.00 93.12           C  
ATOM   1322  CB  ALA B  50      -7.258  -8.820 -13.414  1.00 93.12           C  
ATOM   1323  O   ALA B  50      -9.961  -8.836 -15.297  1.00 93.12           O  
ATOM   1324  N   ILE B  51      -8.805 -10.734 -15.406  1.00 93.00           N  
ATOM   1325  CA  ILE B  51      -9.266 -11.062 -16.750  1.00 93.00           C  
ATOM   1326  C   ILE B  51     -10.781 -11.250 -16.734  1.00 93.00           C  
ATOM   1327  CB  ILE B  51      -8.578 -12.328 -17.297  1.00 93.00           C  
ATOM   1328  O   ILE B  51     -11.484 -10.719 -17.609  1.00 93.00           O  
ATOM   1329  CG1 ILE B  51      -7.086 -12.062 -17.531  1.00 93.00           C  
ATOM   1330  CG2 ILE B  51      -9.266 -12.805 -18.578  1.00 93.00           C  
ATOM   1331  CD1 ILE B  51      -6.273 -13.312 -17.828  1.00 93.00           C  
ATOM   1332  N   ASP B  52     -11.281 -11.906 -15.758  1.00 90.56           N  
ATOM   1333  CA  ASP B  52     -12.688 -12.281 -15.719  1.00 90.56           C  
ATOM   1334  C   ASP B  52     -13.562 -11.102 -15.320  1.00 90.56           C  
ATOM   1335  CB  ASP B  52     -12.898 -13.445 -14.742  1.00 90.56           C  
ATOM   1336  O   ASP B  52     -14.703 -10.977 -15.781  1.00 90.56           O  
ATOM   1337  CG  ASP B  52     -12.359 -14.766 -15.266  1.00 90.56           C  
ATOM   1338  OD1 ASP B  52     -12.078 -14.867 -16.484  1.00 90.56           O  
ATOM   1339  OD2 ASP B  52     -12.219 -15.711 -14.461  1.00 90.56           O  
ATOM   1340  N   HIS B  53     -13.000 -10.203 -14.523  1.00 89.25           N  
ATOM   1341  CA  HIS B  53     -13.906  -9.250 -13.891  1.00 89.25           C  
ATOM   1342  C   HIS B  53     -13.594  -7.820 -14.312  1.00 89.25           C  
ATOM   1343  CB  HIS B  53     -13.836  -9.375 -12.367  1.00 89.25           C  
ATOM   1344  O   HIS B  53     -14.461  -6.945 -14.250  1.00 89.25           O  
ATOM   1345  CG  HIS B  53     -14.297 -10.703 -11.852  1.00 89.25           C  
ATOM   1346  CD2 HIS B  53     -13.625 -11.695 -11.234  1.00 89.25           C  
ATOM   1347  ND1 HIS B  53     -15.602 -11.125 -11.953  1.00 89.25           N  
ATOM   1348  CE1 HIS B  53     -15.711 -12.328 -11.422  1.00 89.25           C  
ATOM   1349  NE2 HIS B  53     -14.523 -12.703 -10.969  1.00 89.25           N  
ATOM   1350  N   ALA B  54     -12.367  -7.480 -14.672  1.00 89.62           N  
ATOM   1351  CA  ALA B  54     -12.039  -6.094 -14.992  1.00 89.62           C  
ATOM   1352  C   ALA B  54     -12.117  -5.844 -16.500  1.00 89.62           C  
ATOM   1353  CB  ALA B  54     -10.641  -5.742 -14.477  1.00 89.62           C  
ATOM   1354  O   ALA B  54     -12.672  -4.836 -16.938  1.00 89.62           O  
ATOM   1355  N   HIS B  55     -11.602  -6.809 -17.312  1.00 89.94           N  
ATOM   1356  CA  HIS B  55     -11.586  -6.730 -18.766  1.00 89.94           C  
ATOM   1357  C   HIS B  55     -10.781  -5.520 -19.234  1.00 89.94           C  
ATOM   1358  CB  HIS B  55     -13.008  -6.664 -19.312  1.00 89.94           C  
ATOM   1359  O   HIS B  55     -11.164  -4.863 -20.203  1.00 89.94           O  
ATOM   1360  CG  HIS B  55     -13.859  -7.832 -18.922  1.00 89.94           C  
ATOM   1361  CD2 HIS B  55     -14.945  -7.910 -18.125  1.00 89.94           C  
ATOM   1362  ND1 HIS B  55     -13.609  -9.117 -19.375  1.00 89.94           N  
ATOM   1363  CE1 HIS B  55     -14.516  -9.930 -18.859  1.00 89.94           C  
ATOM   1364  NE2 HIS B  55     -15.336  -9.227 -18.094  1.00 89.94           N  
ATOM   1365  N   THR B  56      -9.797  -5.125 -18.578  1.00 93.00           N  
ATOM   1366  CA  THR B  56      -8.883  -4.039 -18.906  1.00 93.00           C  
ATOM   1367  C   THR B  56      -7.441  -4.543 -18.953  1.00 93.00           C  
ATOM   1368  CB  THR B  56      -8.984  -2.891 -17.875  1.00 93.00           C  
ATOM   1369  O   THR B  56      -7.164  -5.680 -18.562  1.00 93.00           O  
ATOM   1370  CG2 THR B  56     -10.438  -2.484 -17.656  1.00 93.00           C  
ATOM   1371  OG1 THR B  56      -8.430  -3.314 -16.625  1.00 93.00           O  
ATOM   1372  N   MET B  57      -6.574  -3.656 -19.484  1.00 94.81           N  
ATOM   1373  CA  MET B  57      -5.152  -3.904 -19.281  1.00 94.81           C  
ATOM   1374  C   MET B  57      -4.812  -3.930 -17.797  1.00 94.81           C  
ATOM   1375  CB  MET B  57      -4.312  -2.840 -19.984  1.00 94.81           C  
ATOM   1376  O   MET B  57      -5.520  -3.332 -16.984  1.00 94.81           O  
ATOM   1377  CG  MET B  57      -4.316  -2.965 -21.500  1.00 94.81           C  
ATOM   1378  SD  MET B  57      -2.871  -2.148 -22.281  1.00 94.81           S  
ATOM   1379  CE  MET B  57      -3.381  -0.411 -22.172  1.00 94.81           C  
ATOM   1380  N   MET B  58      -3.781  -4.770 -17.516  1.00 96.25           N  
ATOM   1381  CA  MET B  58      -3.383  -4.816 -16.109  1.00 96.25           C  
ATOM   1382  C   MET B  58      -1.867  -4.727 -15.969  1.00 96.25           C  
ATOM   1383  CB  MET B  58      -3.893  -6.098 -15.453  1.00 96.25           C  
ATOM   1384  O   MET B  58      -1.137  -4.934 -16.938  1.00 96.25           O  
ATOM   1385  CG  MET B  58      -3.287  -7.367 -16.031  1.00 96.25           C  
ATOM   1386  SD  MET B  58      -4.242  -8.867 -15.578  1.00 96.25           S  
ATOM   1387  CE  MET B  58      -5.668  -8.688 -16.688  1.00 96.25           C  
ATOM   1388  N   ALA B  59      -1.434  -4.309 -14.844  1.00 97.81           N  
ATOM   1389  CA  ALA B  59      -0.013  -4.215 -14.523  1.00 97.81           C  
ATOM   1390  C   ALA B  59       0.341  -5.117 -13.344  1.00 97.81           C  
ATOM   1391  CB  ALA B  59       0.370  -2.770 -14.211  1.00 97.81           C  
ATOM   1392  O   ALA B  59      -0.261  -5.016 -12.273  1.00 97.81           O  
ATOM   1393  N   LEU B  60       1.246  -6.047 -13.570  1.00 98.44           N  
ATOM   1394  CA  LEU B  60       1.781  -6.922 -12.531  1.00 98.44           C  
ATOM   1395  C   LEU B  60       3.057  -6.340 -11.930  1.00 98.44           C  
ATOM   1396  CB  LEU B  60       2.061  -8.312 -13.102  1.00 98.44           C  
ATOM   1397  O   LEU B  60       3.934  -5.871 -12.664  1.00 98.44           O  
ATOM   1398  CG  LEU B  60       2.828  -9.273 -12.188  1.00 98.44           C  
ATOM   1399  CD1 LEU B  60       2.029  -9.555 -10.922  1.00 98.44           C  
ATOM   1400  CD2 LEU B  60       3.145 -10.570 -12.922  1.00 98.44           C  
ATOM   1401  N   ARG B  61       3.088  -6.266 -10.680  1.00 98.19           N  
ATOM   1402  CA  ARG B  61       4.289  -5.844  -9.969  1.00 98.19           C  
ATOM   1403  C   ARG B  61       4.676  -6.863  -8.898  1.00 98.19           C  
ATOM   1404  CB  ARG B  61       4.082  -4.469  -9.328  1.00 98.19           C  
ATOM   1405  O   ARG B  61       3.855  -7.230  -8.055  1.00 98.19           O  
ATOM   1406  CG  ARG B  61       5.332  -3.895  -8.688  1.00 98.19           C  
ATOM   1407  CD  ARG B  61       5.105  -2.479  -8.172  1.00 98.19           C  
ATOM   1408  NE  ARG B  61       6.258  -1.979  -7.434  1.00 98.19           N  
ATOM   1409  NH1 ARG B  61       6.922  -0.490  -9.070  1.00 98.19           N  
ATOM   1410  NH2 ARG B  61       8.117  -0.666  -7.121  1.00 98.19           N  
ATOM   1411  CZ  ARG B  61       7.098  -1.046  -7.879  1.00 98.19           C  
ATOM   1412  N   VAL B  62       5.902  -7.363  -8.969  1.00 98.12           N  
ATOM   1413  CA  VAL B  62       6.484  -8.242  -7.961  1.00 98.12           C  
ATOM   1414  C   VAL B  62       7.633  -7.531  -7.250  1.00 98.12           C  
ATOM   1415  CB  VAL B  62       6.984  -9.570  -8.586  1.00 98.12           C  
ATOM   1416  O   VAL B  62       8.531  -6.988  -7.902  1.00 98.12           O  
ATOM   1417  CG1 VAL B  62       7.352 -10.570  -7.496  1.00 98.12           C  
ATOM   1418  CG2 VAL B  62       5.926 -10.148  -9.523  1.00 98.12           C  
ATOM   1419  N   SER B  63       7.539  -7.449  -5.957  1.00 96.56           N  
ATOM   1420  CA  SER B  63       8.570  -6.738  -5.207  1.00 96.56           C  
ATOM   1421  C   SER B  63       9.023  -7.543  -3.992  1.00 96.56           C  
ATOM   1422  CB  SER B  63       8.062  -5.367  -4.766  1.00 96.56           C  
ATOM   1423  O   SER B  63       8.234  -8.297  -3.416  1.00 96.56           O  
ATOM   1424  OG  SER B  63       6.930  -5.496  -3.928  1.00 96.56           O  
ATOM   1425  N   LEU B  64      10.312  -7.387  -3.670  1.00 95.25           N  
ATOM   1426  CA  LEU B  64      10.898  -8.094  -2.535  1.00 95.25           C  
ATOM   1427  C   LEU B  64      11.406  -7.105  -1.485  1.00 95.25           C  
ATOM   1428  CB  LEU B  64      12.047  -8.992  -2.998  1.00 95.25           C  
ATOM   1429  O   LEU B  64      12.320  -6.328  -1.751  1.00 95.25           O  
ATOM   1430  CG  LEU B  64      12.703  -9.867  -1.923  1.00 95.25           C  
ATOM   1431  CD1 LEU B  64      11.688 -10.844  -1.341  1.00 95.25           C  
ATOM   1432  CD2 LEU B  64      13.898 -10.609  -2.496  1.00 95.25           C  
ATOM   1433  N   ARG B  65      10.727  -7.152  -0.359  1.00 88.94           N  
ATOM   1434  CA  ARG B  65      11.203  -6.410   0.802  1.00 88.94           C  
ATOM   1435  C   ARG B  65      11.859  -7.340   1.813  1.00 88.94           C  
ATOM   1436  CB  ARG B  65      10.055  -5.645   1.465  1.00 88.94           C  
ATOM   1437  O   ARG B  65      12.031  -8.531   1.549  1.00 88.94           O  
ATOM   1438  CG  ARG B  65       9.398  -4.609   0.562  1.00 88.94           C  
ATOM   1439  CD  ARG B  65       8.711  -3.518   1.366  1.00 88.94           C  
ATOM   1440  NE  ARG B  65       8.031  -2.561   0.499  1.00 88.94           N  
ATOM   1441  NH1 ARG B  65       8.828  -0.688   1.589  1.00 88.94           N  
ATOM   1442  NH2 ARG B  65       7.438  -0.461  -0.219  1.00 88.94           N  
ATOM   1443  CZ  ARG B  65       8.102  -1.239   0.625  1.00 88.94           C  
ATOM   1444  N   THR B  66      12.281  -6.750   2.930  1.00 86.31           N  
ATOM   1445  CA  THR B  66      13.078  -7.492   3.896  1.00 86.31           C  
ATOM   1446  C   THR B  66      12.320  -8.727   4.391  1.00 86.31           C  
ATOM   1447  CB  THR B  66      13.469  -6.613   5.098  1.00 86.31           C  
ATOM   1448  O   THR B  66      12.891  -9.812   4.492  1.00 86.31           O  
ATOM   1449  CG2 THR B  66      14.562  -5.621   4.723  1.00 86.31           C  
ATOM   1450  OG1 THR B  66      12.312  -5.887   5.543  1.00 86.31           O  
ATOM   1451  N   ARG B  67      10.961  -8.617   4.535  1.00 89.81           N  
ATOM   1452  CA  ARG B  67      10.242  -9.711   5.188  1.00 89.81           C  
ATOM   1453  C   ARG B  67       9.242 -10.352   4.234  1.00 89.81           C  
ATOM   1454  CB  ARG B  67       9.531  -9.211   6.445  1.00 89.81           C  
ATOM   1455  O   ARG B  67       8.781 -11.469   4.473  1.00 89.81           O  
ATOM   1456  CG  ARG B  67      10.469  -8.820   7.570  1.00 89.81           C  
ATOM   1457  CD  ARG B  67       9.711  -8.492   8.852  1.00 89.81           C  
ATOM   1458  NE  ARG B  67      10.609  -8.055   9.914  1.00 89.81           N  
ATOM   1459  NH1 ARG B  67       8.930  -7.672  11.453  1.00 89.81           N  
ATOM   1460  NH2 ARG B  67      11.125  -7.289  12.016  1.00 89.81           N  
ATOM   1461  CZ  ARG B  67      10.219  -7.672  11.125  1.00 89.81           C  
ATOM   1462  N   TYR B  68       8.977  -9.680   3.158  1.00 94.00           N  
ATOM   1463  CA  TYR B  68       7.840 -10.164   2.379  1.00 94.00           C  
ATOM   1464  C   TYR B  68       8.141 -10.094   0.885  1.00 94.00           C  
ATOM   1465  CB  TYR B  68       6.582  -9.344   2.697  1.00 94.00           C  
ATOM   1466  O   TYR B  68       8.766  -9.141   0.412  1.00 94.00           O  
ATOM   1467  CG  TYR B  68       6.062  -9.555   4.098  1.00 94.00           C  
ATOM   1468  CD1 TYR B  68       5.316 -10.688   4.422  1.00 94.00           C  
ATOM   1469  CD2 TYR B  68       6.316  -8.625   5.102  1.00 94.00           C  
ATOM   1470  CE1 TYR B  68       4.832 -10.883   5.711  1.00 94.00           C  
ATOM   1471  CE2 TYR B  68       5.840  -8.812   6.395  1.00 94.00           C  
ATOM   1472  OH  TYR B  68       4.625 -10.133   7.969  1.00 94.00           O  
ATOM   1473  CZ  TYR B  68       5.098  -9.945   6.688  1.00 94.00           C  
ATOM   1474  N   LEU B  69       7.805 -11.180   0.198  1.00 96.75           N  
ATOM   1475  CA  LEU B  69       7.566 -11.117  -1.239  1.00 96.75           C  
ATOM   1476  C   LEU B  69       6.145 -10.648  -1.532  1.00 96.75           C  
ATOM   1477  CB  LEU B  69       7.809 -12.484  -1.885  1.00 96.75           C  
ATOM   1478  O   LEU B  69       5.180 -11.219  -1.019  1.00 96.75           O  
ATOM   1479  CG  LEU B  69       7.547 -12.578  -3.389  1.00 96.75           C  
ATOM   1480  CD1 LEU B  69       8.633 -11.844  -4.164  1.00 96.75           C  
ATOM   1481  CD2 LEU B  69       7.465 -14.039  -3.826  1.00 96.75           C  
ATOM   1482  N   SER B  70       5.992  -9.609  -2.316  1.00 97.31           N  
ATOM   1483  CA  SER B  70       4.672  -9.055  -2.602  1.00 97.31           C  
ATOM   1484  C   SER B  70       4.320  -9.203  -4.078  1.00 97.31           C  
ATOM   1485  CB  SER B  70       4.605  -7.586  -2.199  1.00 97.31           C  
ATOM   1486  O   SER B  70       5.164  -8.984  -4.949  1.00 97.31           O  
ATOM   1487  OG  SER B  70       4.582  -7.449  -0.788  1.00 97.31           O  
ATOM   1488  N   ILE B  71       3.129  -9.617  -4.320  1.00 98.44           N  
ATOM   1489  CA  ILE B  71       2.555  -9.703  -5.660  1.00 98.44           C  
ATOM   1490  C   ILE B  71       1.326  -8.797  -5.750  1.00 98.44           C  
ATOM   1491  CB  ILE B  71       2.178 -11.156  -6.023  1.00 98.44           C  
ATOM   1492  O   ILE B  71       0.397  -8.922  -4.949  1.00 98.44           O  
ATOM   1493  CG1 ILE B  71       3.398 -12.078  -5.887  1.00 98.44           C  
ATOM   1494  CG2 ILE B  71       1.598 -11.227  -7.438  1.00 98.44           C  
ATOM   1495  CD1 ILE B  71       3.068 -13.562  -5.957  1.00 98.44           C  
ATOM   1496  N   ALA B  72       1.325  -7.863  -6.730  1.00 98.56           N  
ATOM   1497  CA  ALA B  72       0.221  -6.922  -6.879  1.00 98.56           C  
ATOM   1498  C   ALA B  72      -0.221  -6.824  -8.336  1.00 98.56           C  
ATOM   1499  CB  ALA B  72       0.624  -5.543  -6.355  1.00 98.56           C  
ATOM   1500  O   ALA B  72       0.613  -6.797  -9.242  1.00 98.56           O  
ATOM   1501  N   VAL B  73      -1.483  -6.793  -8.547  1.00 98.06           N  
ATOM   1502  CA  VAL B  73      -2.061  -6.621  -9.875  1.00 98.06           C  
ATOM   1503  C   VAL B  73      -2.984  -5.406  -9.883  1.00 98.06           C  
ATOM   1504  CB  VAL B  73      -2.834  -7.883 -10.320  1.00 98.06           C  
ATOM   1505  O   VAL B  73      -3.947  -5.344  -9.117  1.00 98.06           O  
ATOM   1506  CG1 VAL B  73      -3.514  -7.648 -11.672  1.00 98.06           C  
ATOM   1507  CG2 VAL B  73      -1.896  -9.086 -10.398  1.00 98.06           C  
ATOM   1508  N   ARG B  74      -2.645  -4.461 -10.719  1.00 97.94           N  
ATOM   1509  CA  ARG B  74      -3.482  -3.287 -10.930  1.00 97.94           C  
ATOM   1510  C   ARG B  74      -4.352  -3.453 -12.172  1.00 97.94           C  
ATOM   1511  CB  ARG B  74      -2.623  -2.027 -11.055  1.00 97.94           C  
ATOM   1512  O   ARG B  74      -3.867  -3.859 -13.227  1.00 97.94           O  
ATOM   1513  CG  ARG B  74      -3.424  -0.756 -11.289  1.00 97.94           C  
ATOM   1514  CD  ARG B  74      -2.525   0.470 -11.367  1.00 97.94           C  
ATOM   1515  NE  ARG B  74      -3.299   1.708 -11.344  1.00 97.94           N  
ATOM   1516  NH1 ARG B  74      -1.500   3.068 -10.844  1.00 97.94           N  
ATOM   1517  NH2 ARG B  74      -3.590   3.973 -11.102  1.00 97.94           N  
ATOM   1518  CZ  ARG B  74      -2.795   2.914 -11.102  1.00 97.94           C  
ATOM   1519  N   ASP B  75      -5.598  -3.107 -12.016  1.00 97.38           N  
ATOM   1520  CA  ASP B  75      -6.512  -3.141 -13.148  1.00 97.38           C  
ATOM   1521  C   ASP B  75      -7.402  -1.899 -13.180  1.00 97.38           C  
ATOM   1522  CB  ASP B  75      -7.375  -4.406 -13.109  1.00 97.38           C  
ATOM   1523  O   ASP B  75      -7.273  -1.021 -12.320  1.00 97.38           O  
ATOM   1524  CG  ASP B  75      -8.289  -4.457 -11.898  1.00 97.38           C  
ATOM   1525  OD1 ASP B  75      -9.039  -3.484 -11.656  1.00 97.38           O  
ATOM   1526  OD2 ASP B  75      -8.266  -5.480 -11.180  1.00 97.38           O  
ATOM   1527  N   GLY B  76      -8.242  -1.807 -14.164  1.00 96.06           N  
ATOM   1528  CA  GLY B  76      -9.000  -0.584 -14.359  1.00 96.06           C  
ATOM   1529  C   GLY B  76     -10.398  -0.652 -13.781  1.00 96.06           C  
ATOM   1530  O   GLY B  76     -11.227   0.224 -14.039  1.00 96.06           O  
ATOM   1531  N   SER B  77     -10.766  -1.628 -13.125  1.00 95.12           N  
ATOM   1532  CA  SER B  77     -12.078  -1.740 -12.500  1.00 95.12           C  
ATOM   1533  C   SER B  77     -12.086  -1.119 -11.102  1.00 95.12           C  
ATOM   1534  CB  SER B  77     -12.508  -3.207 -12.414  1.00 95.12           C  
ATOM   1535  O   SER B  77     -11.141  -1.310 -10.336  1.00 95.12           O  
ATOM   1536  OG  SER B  77     -13.703  -3.338 -11.664  1.00 95.12           O  
ATOM   1537  N   THR B  78     -13.078  -0.401 -10.773  1.00 93.38           N  
ATOM   1538  CA  THR B  78     -13.195   0.213  -9.453  1.00 93.38           C  
ATOM   1539  C   THR B  78     -14.008  -0.672  -8.508  1.00 93.38           C  
ATOM   1540  CB  THR B  78     -13.836   1.607  -9.539  1.00 93.38           C  
ATOM   1541  O   THR B  78     -14.148  -0.360  -7.328  1.00 93.38           O  
ATOM   1542  CG2 THR B  78     -12.953   2.582 -10.305  1.00 93.38           C  
ATOM   1543  OG1 THR B  78     -15.102   1.502 -10.211  1.00 93.38           O  
ATOM   1544  N   ASP B  79     -14.500  -1.828  -9.000  1.00 91.50           N  
ATOM   1545  CA  ASP B  79     -15.266  -2.750  -8.172  1.00 91.50           C  
ATOM   1546  C   ASP B  79     -14.359  -3.512  -7.207  1.00 91.50           C  
ATOM   1547  CB  ASP B  79     -16.047  -3.730  -9.047  1.00 91.50           C  
ATOM   1548  O   ASP B  79     -13.336  -4.066  -7.617  1.00 91.50           O  
ATOM   1549  CG  ASP B  79     -17.094  -3.051  -9.906  1.00 91.50           C  
ATOM   1550  OD1 ASP B  79     -17.625  -1.992  -9.500  1.00 91.50           O  
ATOM   1551  OD2 ASP B  79     -17.406  -3.582 -11.000  1.00 91.50           O  
ATOM   1552  N   PRO B  80     -14.734  -3.508  -5.980  1.00 89.81           N  
ATOM   1553  CA  PRO B  80     -13.930  -4.277  -5.031  1.00 89.81           C  
ATOM   1554  C   PRO B  80     -13.922  -5.773  -5.340  1.00 89.81           C  
ATOM   1555  CB  PRO B  80     -14.602  -4.004  -3.686  1.00 89.81           C  
ATOM   1556  O   PRO B  80     -14.898  -6.301  -5.883  1.00 89.81           O  
ATOM   1557  CG  PRO B  80     -15.461  -2.805  -3.930  1.00 89.81           C  
ATOM   1558  CD  PRO B  80     -15.805  -2.750  -5.391  1.00 89.81           C  
ATOM   1559  N   PRO B  81     -12.805  -6.398  -4.938  1.00 87.69           N  
ATOM   1560  CA  PRO B  81     -12.773  -7.852  -5.094  1.00 87.69           C  
ATOM   1561  C   PRO B  81     -13.680  -8.578  -4.105  1.00 87.69           C  
ATOM   1562  CB  PRO B  81     -11.305  -8.203  -4.840  1.00 87.69           C  
ATOM   1563  O   PRO B  81     -13.766  -8.180  -2.939  1.00 87.69           O  
ATOM   1564  CG  PRO B  81     -10.758  -7.035  -4.090  1.00 87.69           C  
ATOM   1565  CD  PRO B  81     -11.641  -5.848  -4.348  1.00 87.69           C  
ATOM   1566  N   VAL B  82     -14.617  -9.375  -4.438  1.00 78.56           N  
ATOM   1567  CA  VAL B  82     -15.539 -10.102  -3.566  1.00 78.56           C  
ATOM   1568  C   VAL B  82     -15.109 -11.562  -3.463  1.00 78.56           C  
ATOM   1569  CB  VAL B  82     -16.984 -10.008  -4.078  1.00 78.56           C  
ATOM   1570  O   VAL B  82     -15.000 -12.258  -4.477  1.00 78.56           O  
ATOM   1571  CG1 VAL B  82     -17.969 -10.555  -3.035  1.00 78.56           C  
ATOM   1572  CG2 VAL B  82     -17.344  -8.562  -4.430  1.00 78.56           C  
ATOM   1573  N   PRO B  83     -14.727 -11.922  -2.188  1.00 67.69           N  
ATOM   1574  CA  PRO B  83     -14.508 -13.367  -2.057  1.00 67.69           C  
ATOM   1575  C   PRO B  83     -15.797 -14.172  -2.184  1.00 67.69           C  
ATOM   1576  CB  PRO B  83     -13.914 -13.500  -0.652  1.00 67.69           C  
ATOM   1577  O   PRO B  83     -16.859 -13.711  -1.771  1.00 67.69           O  
ATOM   1578  CG  PRO B  83     -13.578 -12.102  -0.236  1.00 67.69           C  
ATOM   1579  CD  PRO B  83     -14.266 -11.156  -1.179  1.00 67.69           C  
ATOM   1580  N   GLU B  84     -16.312 -14.742  -3.141  1.00 56.47           N  
ATOM   1581  CA  GLU B  84     -17.594 -15.430  -3.338  1.00 56.47           C  
ATOM   1582  C   GLU B  84     -17.938 -16.312  -2.143  1.00 56.47           C  
ATOM   1583  CB  GLU B  84     -17.562 -16.266  -4.621  1.00 56.47           C  
ATOM   1584  O   GLU B  84     -17.078 -17.047  -1.646  1.00 56.47           O  
ATOM   1585  CG  GLU B  84     -17.500 -15.438  -5.895  1.00 56.47           C  
ATOM   1586  CD  GLU B  84     -17.531 -16.281  -7.160  1.00 56.47           C  
ATOM   1587  OE1 GLU B  84     -17.594 -15.703  -8.273  1.00 56.47           O  
ATOM   1588  OE2 GLU B  84     -17.469 -17.516  -7.039  1.00 56.47           O  
ATOM   1589  N   GLY B  85     -18.734 -16.016  -1.160  1.00 50.31           N  
ATOM   1590  CA  GLY B  85     -19.359 -16.891  -0.166  1.00 50.31           C  
ATOM   1591  C   GLY B  85     -19.875 -18.188  -0.749  1.00 50.31           C  
ATOM   1592  O   GLY B  85     -20.000 -18.312  -1.968  1.00 50.31           O  
ATOM   1593  N   SER B  86     -19.953 -19.484   0.034  1.00 44.75           N  
ATOM   1594  CA  SER B  86     -20.469 -20.828  -0.201  1.00 44.75           C  
ATOM   1595  C   SER B  86     -21.766 -20.781  -0.985  1.00 44.75           C  
ATOM   1596  CB  SER B  86     -20.672 -21.562   1.125  1.00 44.75           C  
ATOM   1597  O   SER B  86     -22.266 -21.828  -1.435  1.00 44.75           O  
ATOM   1598  OG  SER B  86     -21.719 -20.953   1.871  1.00 44.75           O  
ATOM   1599  N   ASP B  87     -22.672 -19.766  -0.816  1.00 44.69           N  
ATOM   1600  CA  ASP B  87     -24.062 -20.109  -1.117  1.00 44.69           C  
ATOM   1601  C   ASP B  87     -24.281 -20.250  -2.623  1.00 44.69           C  
ATOM   1602  CB  ASP B  87     -25.016 -19.047  -0.549  1.00 44.69           C  
ATOM   1603  O   ASP B  87     -25.391 -20.562  -3.070  1.00 44.69           O  
ATOM   1604  CG  ASP B  87     -25.234 -19.188   0.946  1.00 44.69           C  
ATOM   1605  OD1 ASP B  87     -25.031 -20.297   1.488  1.00 44.69           O  
ATOM   1606  OD2 ASP B  87     -25.625 -18.188   1.587  1.00 44.69           O  
ATOM   1607  N   GLN B  88     -23.609 -19.469  -3.512  1.00 48.81           N  
ATOM   1608  CA  GLN B  88     -24.062 -19.797  -4.859  1.00 48.81           C  
ATOM   1609  C   GLN B  88     -23.344 -21.016  -5.414  1.00 48.81           C  
ATOM   1610  CB  GLN B  88     -23.859 -18.594  -5.793  1.00 48.81           C  
ATOM   1611  O   GLN B  88     -22.109 -21.078  -5.395  1.00 48.81           O  
ATOM   1612  CG  GLN B  88     -24.922 -17.516  -5.645  1.00 48.81           C  
ATOM   1613  CD  GLN B  88     -24.797 -16.422  -6.691  1.00 48.81           C  
ATOM   1614  NE2 GLN B  88     -25.625 -15.383  -6.566  1.00 48.81           N  
ATOM   1615  OE1 GLN B  88     -23.969 -16.516  -7.602  1.00 48.81           O  
ATOM   1616  N   PRO B  89     -24.031 -22.234  -5.508  1.00 42.62           N  
ATOM   1617  CA  PRO B  89     -23.516 -23.531  -5.934  1.00 42.62           C  
ATOM   1618  C   PRO B  89     -22.516 -23.438  -7.082  1.00 42.62           C  
ATOM   1619  CB  PRO B  89     -24.781 -24.281  -6.371  1.00 42.62           C  
ATOM   1620  O   PRO B  89     -21.531 -24.172  -7.109  1.00 42.62           O  
ATOM   1621  CG  PRO B  89     -25.875 -23.266  -6.270  1.00 42.62           C  
ATOM   1622  CD  PRO B  89     -25.297 -21.984  -5.762  1.00 42.62           C  
ATOM   1623  N   ASP B  90     -22.984 -22.938  -8.305  1.00 42.94           N  
ATOM   1624  CA  ASP B  90     -22.375 -23.250  -9.602  1.00 42.94           C  
ATOM   1625  C   ASP B  90     -21.016 -22.578  -9.742  1.00 42.94           C  
ATOM   1626  CB  ASP B  90     -23.297 -22.797 -10.742  1.00 42.94           C  
ATOM   1627  O   ASP B  90     -20.312 -22.766 -10.742  1.00 42.94           O  
ATOM   1628  CG  ASP B  90     -24.031 -23.953 -11.398  1.00 42.94           C  
ATOM   1629  OD1 ASP B  90     -23.703 -25.125 -11.109  1.00 42.94           O  
ATOM   1630  OD2 ASP B  90     -24.953 -23.703 -12.203  1.00 42.94           O  
ATOM   1631  N   VAL B  91     -20.797 -21.219  -9.312  1.00 45.97           N  
ATOM   1632  CA  VAL B  91     -19.734 -20.484 -10.000  1.00 45.97           C  
ATOM   1633  C   VAL B  91     -18.375 -20.938  -9.461  1.00 45.97           C  
ATOM   1634  CB  VAL B  91     -19.891 -18.969  -9.836  1.00 45.97           C  
ATOM   1635  O   VAL B  91     -18.047 -20.688  -8.297  1.00 45.97           O  
ATOM   1636  CG1 VAL B  91     -18.891 -18.219 -10.727  1.00 45.97           C  
ATOM   1637  CG2 VAL B  91     -21.328 -18.547 -10.164  1.00 45.97           C  
ATOM   1638  N   ALA B  92     -17.734 -22.062  -9.875  1.00 45.69           N  
ATOM   1639  CA  ALA B  92     -16.344 -22.453  -9.758  1.00 45.69           C  
ATOM   1640  C   ALA B  92     -15.430 -21.234  -9.664  1.00 45.69           C  
ATOM   1641  CB  ALA B  92     -15.930 -23.328 -10.945  1.00 45.69           C  
ATOM   1642  O   ALA B  92     -14.328 -21.297  -9.109  1.00 45.69           O  
ATOM   1643  N   ARG B  93     -15.812 -20.078 -10.352  1.00 50.34           N  
ATOM   1644  CA  ARG B  93     -14.891 -18.984 -10.602  1.00 50.34           C  
ATOM   1645  C   ARG B  93     -14.594 -18.203  -9.320  1.00 50.34           C  
ATOM   1646  CB  ARG B  93     -15.461 -18.031 -11.656  1.00 50.34           C  
ATOM   1647  O   ARG B  93     -13.617 -17.453  -9.250  1.00 50.34           O  
ATOM   1648  CG  ARG B  93     -15.109 -18.422 -13.086  1.00 50.34           C  
ATOM   1649  CD  ARG B  93     -15.617 -17.391 -14.094  1.00 50.34           C  
ATOM   1650  NE  ARG B  93     -15.219 -17.734 -15.453  1.00 50.34           N  
ATOM   1651  NH1 ARG B  93     -16.391 -16.016 -16.453  1.00 50.34           N  
ATOM   1652  NH2 ARG B  93     -15.172 -17.453 -17.734  1.00 50.34           N  
ATOM   1653  CZ  ARG B  93     -15.594 -17.062 -16.547  1.00 50.34           C  
ATOM   1654  N   GLY B  94     -15.359 -18.328  -8.273  1.00 53.88           N  
ATOM   1655  CA  GLY B  94     -15.211 -17.484  -7.098  1.00 53.88           C  
ATOM   1656  C   GLY B  94     -14.242 -18.062  -6.074  1.00 53.88           C  
ATOM   1657  O   GLY B  94     -14.023 -17.453  -5.020  1.00 53.88           O  
ATOM   1658  N   ARG B  95     -13.594 -19.250  -6.398  1.00 69.81           N  
ATOM   1659  CA  ARG B  95     -12.773 -19.906  -5.379  1.00 69.81           C  
ATOM   1660  C   ARG B  95     -11.359 -19.344  -5.375  1.00 69.81           C  
ATOM   1661  CB  ARG B  95     -12.734 -21.406  -5.602  1.00 69.81           C  
ATOM   1662  O   ARG B  95     -10.586 -19.594  -4.445  1.00 69.81           O  
ATOM   1663  CG  ARG B  95     -13.969 -22.141  -5.090  1.00 69.81           C  
ATOM   1664  CD  ARG B  95     -13.805 -23.656  -5.156  1.00 69.81           C  
ATOM   1665  NE  ARG B  95     -14.984 -24.297  -5.715  1.00 69.81           N  
ATOM   1666  NH1 ARG B  95     -14.141 -26.453  -5.551  1.00 69.81           N  
ATOM   1667  NH2 ARG B  95     -16.234 -26.094  -6.406  1.00 69.81           N  
ATOM   1668  CZ  ARG B  95     -15.117 -25.609  -5.887  1.00 69.81           C  
ATOM   1669  N   GLY B  96     -11.141 -18.406  -6.309  1.00 84.12           N  
ATOM   1670  CA  GLY B  96      -9.766 -17.984  -6.508  1.00 84.12           C  
ATOM   1671  C   GLY B  96      -9.219 -17.156  -5.355  1.00 84.12           C  
ATOM   1672  O   GLY B  96      -8.117 -17.438  -4.859  1.00 84.12           O  
ATOM   1673  N   LEU B  97     -10.047 -16.234  -4.773  1.00 89.88           N  
ATOM   1674  CA  LEU B  97      -9.523 -15.398  -3.701  1.00 89.88           C  
ATOM   1675  C   LEU B  97      -9.461 -16.172  -2.387  1.00 89.88           C  
ATOM   1676  CB  LEU B  97     -10.383 -14.148  -3.531  1.00 89.88           C  
ATOM   1677  O   LEU B  97      -8.695 -15.820  -1.489  1.00 89.88           O  
ATOM   1678  CG  LEU B  97     -10.242 -13.078  -4.609  1.00 89.88           C  
ATOM   1679  CD1 LEU B  97     -11.234 -11.945  -4.375  1.00 89.88           C  
ATOM   1680  CD2 LEU B  97      -8.812 -12.539  -4.645  1.00 89.88           C  
ATOM   1681  N   LEU B  98     -10.234 -17.234  -2.295  1.00 91.31           N  
ATOM   1682  CA  LEU B  98     -10.109 -18.109  -1.134  1.00 91.31           C  
ATOM   1683  C   LEU B  98      -8.758 -18.812  -1.124  1.00 91.31           C  
ATOM   1684  CB  LEU B  98     -11.234 -19.141  -1.118  1.00 91.31           C  
ATOM   1685  O   LEU B  98      -8.156 -19.000  -0.062  1.00 91.31           O  
ATOM   1686  CG  LEU B  98     -12.641 -18.609  -0.848  1.00 91.31           C  
ATOM   1687  CD1 LEU B  98     -13.664 -19.734  -0.951  1.00 91.31           C  
ATOM   1688  CD2 LEU B  98     -12.711 -17.953   0.523  1.00 91.31           C  
ATOM   1689  N   LEU B  99      -8.359 -19.266  -2.281  1.00 93.69           N  
ATOM   1690  CA  LEU B  99      -7.043 -19.875  -2.389  1.00 93.69           C  
ATOM   1691  C   LEU B  99      -5.949 -18.891  -2.006  1.00 93.69           C  
ATOM   1692  CB  LEU B  99      -6.805 -20.391  -3.809  1.00 93.69           C  
ATOM   1693  O   LEU B  99      -5.012 -19.234  -1.281  1.00 93.69           O  
ATOM   1694  CG  LEU B  99      -7.652 -21.594  -4.246  1.00 93.69           C  
ATOM   1695  CD1 LEU B  99      -7.387 -21.922  -5.715  1.00 93.69           C  
ATOM   1696  CD2 LEU B  99      -7.363 -22.797  -3.363  1.00 93.69           C  
ATOM   1697  N   VAL B 100      -6.094 -17.656  -2.463  1.00 96.06           N  
ATOM   1698  CA  VAL B 100      -5.133 -16.609  -2.109  1.00 96.06           C  
ATOM   1699  C   VAL B 100      -5.113 -16.422  -0.595  1.00 96.06           C  
ATOM   1700  CB  VAL B 100      -5.461 -15.273  -2.812  1.00 96.06           C  
ATOM   1701  O   VAL B 100      -4.043 -16.375   0.016  1.00 96.06           O  
ATOM   1702  CG1 VAL B 100      -4.559 -14.156  -2.291  1.00 96.06           C  
ATOM   1703  CG2 VAL B 100      -5.316 -15.414  -4.328  1.00 96.06           C  
ATOM   1704  N   SER B 101      -6.301 -16.391   0.024  1.00 93.81           N  
ATOM   1705  CA  SER B 101      -6.422 -16.188   1.466  1.00 93.81           C  
ATOM   1706  C   SER B 101      -5.762 -17.328   2.234  1.00 93.81           C  
ATOM   1707  CB  SER B 101      -7.891 -16.078   1.871  1.00 93.81           C  
ATOM   1708  O   SER B 101      -5.230 -17.125   3.328  1.00 93.81           O  
ATOM   1709  OG  SER B 101      -8.555 -17.312   1.704  1.00 93.81           O  
ATOM   1710  N   SER B 102      -5.770 -18.500   1.654  1.00 94.00           N  
ATOM   1711  CA  SER B 102      -5.258 -19.688   2.340  1.00 94.00           C  
ATOM   1712  C   SER B 102      -3.736 -19.750   2.258  1.00 94.00           C  
ATOM   1713  CB  SER B 102      -5.867 -20.953   1.746  1.00 94.00           C  
ATOM   1714  O   SER B 102      -3.092 -20.359   3.111  1.00 94.00           O  
ATOM   1715  OG  SER B 102      -5.375 -21.188   0.438  1.00 94.00           O  
ATOM   1716  N   VAL B 103      -3.176 -19.078   1.297  1.00 95.75           N  
ATOM   1717  CA  VAL B 103      -1.753 -19.266   1.044  1.00 95.75           C  
ATOM   1718  C   VAL B 103      -0.982 -18.000   1.426  1.00 95.75           C  
ATOM   1719  CB  VAL B 103      -1.483 -19.625  -0.434  1.00 95.75           C  
ATOM   1720  O   VAL B 103       0.155 -18.078   1.896  1.00 95.75           O  
ATOM   1721  CG1 VAL B 103       0.018 -19.703  -0.708  1.00 95.75           C  
ATOM   1722  CG2 VAL B 103      -2.158 -20.953  -0.791  1.00 95.75           C  
ATOM   1723  N   ALA B 104      -1.565 -16.875   1.312  1.00 96.69           N  
ATOM   1724  CA  ALA B 104      -0.875 -15.617   1.577  1.00 96.69           C  
ATOM   1725  C   ALA B 104      -0.852 -15.305   3.072  1.00 96.69           C  
ATOM   1726  CB  ALA B 104      -1.540 -14.477   0.812  1.00 96.69           C  
ATOM   1727  O   ALA B 104      -1.798 -15.633   3.793  1.00 96.69           O  
ATOM   1728  N   ASP B 105       0.184 -14.703   3.535  1.00 95.38           N  
ATOM   1729  CA  ASP B 105       0.205 -14.172   4.895  1.00 95.38           C  
ATOM   1730  C   ASP B 105      -0.786 -13.023   5.051  1.00 95.38           C  
ATOM   1731  CB  ASP B 105       1.614 -13.711   5.266  1.00 95.38           C  
ATOM   1732  O   ASP B 105      -1.491 -12.938   6.059  1.00 95.38           O  
ATOM   1733  CG  ASP B 105       2.605 -14.852   5.383  1.00 95.38           C  
ATOM   1734  OD1 ASP B 105       2.857 -15.328   6.508  1.00 95.38           O  
ATOM   1735  OD2 ASP B 105       3.143 -15.281   4.336  1.00 95.38           O  
ATOM   1736  N   HIS B 106      -0.784 -12.109   4.062  1.00 94.56           N  
ATOM   1737  CA  HIS B 106      -1.731 -11.000   3.951  1.00 94.56           C  
ATOM   1738  C   HIS B 106      -2.152 -10.781   2.502  1.00 94.56           C  
ATOM   1739  CB  HIS B 106      -1.128  -9.719   4.520  1.00 94.56           C  
ATOM   1740  O   HIS B 106      -1.377 -11.047   1.578  1.00 94.56           O  
ATOM   1741  CG  HIS B 106      -0.583  -9.875   5.906  1.00 94.56           C  
ATOM   1742  CD2 HIS B 106       0.690  -9.883   6.363  1.00 94.56           C  
ATOM   1743  ND1 HIS B 106      -1.393 -10.055   7.008  1.00 94.56           N  
ATOM   1744  CE1 HIS B 106      -0.637 -10.164   8.086  1.00 94.56           C  
ATOM   1745  NE2 HIS B 106       0.631 -10.062   7.723  1.00 94.56           N  
ATOM   1746  N   TRP B 107      -3.357 -10.445   2.381  1.00 96.44           N  
ATOM   1747  CA  TRP B 107      -3.793  -9.984   1.066  1.00 96.44           C  
ATOM   1748  C   TRP B 107      -4.887  -8.930   1.194  1.00 96.44           C  
ATOM   1749  CB  TRP B 107      -4.301 -11.164   0.224  1.00 96.44           C  
ATOM   1750  O   TRP B 107      -5.453  -8.742   2.273  1.00 96.44           O  
ATOM   1751  CG  TRP B 107      -5.691 -11.602   0.564  1.00 96.44           C  
ATOM   1752  CD1 TRP B 107      -6.066 -12.438   1.574  1.00 96.44           C  
ATOM   1753  CD2 TRP B 107      -6.895 -11.219  -0.111  1.00 96.44           C  
ATOM   1754  CE2 TRP B 107      -7.965 -11.867   0.544  1.00 96.44           C  
ATOM   1755  CE3 TRP B 107      -7.172 -10.391  -1.207  1.00 96.44           C  
ATOM   1756  NE1 TRP B 107      -7.434 -12.609   1.567  1.00 96.44           N  
ATOM   1757  CH2 TRP B 107      -9.539 -10.898  -0.937  1.00 96.44           C  
ATOM   1758  CZ2 TRP B 107      -9.289 -11.719   0.138  1.00 96.44           C  
ATOM   1759  CZ3 TRP B 107      -8.492 -10.242  -1.609  1.00 96.44           C  
ATOM   1760  N   GLY B 108      -5.125  -8.180   0.156  1.00 95.94           N  
ATOM   1761  CA  GLY B 108      -6.160  -7.156   0.152  1.00 95.94           C  
ATOM   1762  C   GLY B 108      -6.230  -6.383  -1.150  1.00 95.94           C  
ATOM   1763  O   GLY B 108      -5.781  -6.863  -2.191  1.00 95.94           O  
ATOM   1764  N   TRP B 109      -6.867  -5.230  -1.085  1.00 96.75           N  
ATOM   1765  CA  TRP B 109      -6.945  -4.363  -2.254  1.00 96.75           C  
ATOM   1766  C   TRP B 109      -6.992  -2.896  -1.840  1.00 96.75           C  
ATOM   1767  CB  TRP B 109      -8.172  -4.707  -3.102  1.00 96.75           C  
ATOM   1768  O   TRP B 109      -7.340  -2.578  -0.700  1.00 96.75           O  
ATOM   1769  CG  TRP B 109      -9.477  -4.324  -2.471  1.00 96.75           C  
ATOM   1770  CD1 TRP B 109     -10.203  -5.055  -1.573  1.00 96.75           C  
ATOM   1771  CD2 TRP B 109     -10.211  -3.115  -2.691  1.00 96.75           C  
ATOM   1772  CE2 TRP B 109     -11.375  -3.180  -1.896  1.00 96.75           C  
ATOM   1773  CE3 TRP B 109      -9.992  -1.981  -3.486  1.00 96.75           C  
ATOM   1774  NE1 TRP B 109     -11.344  -4.371  -1.224  1.00 96.75           N  
ATOM   1775  CH2 TRP B 109     -12.086  -1.056  -2.658  1.00 96.75           C  
ATOM   1776  CZ2 TRP B 109     -12.320  -2.154  -1.871  1.00 96.75           C  
ATOM   1777  CZ3 TRP B 109     -10.938  -0.960  -3.461  1.00 96.75           C  
ATOM   1778  N   LEU B 110      -6.578  -2.074  -2.711  1.00 97.81           N  
ATOM   1779  CA  LEU B 110      -6.652  -0.625  -2.562  1.00 97.81           C  
ATOM   1780  C   LEU B 110      -7.234   0.020  -3.816  1.00 97.81           C  
ATOM   1781  CB  LEU B 110      -5.270  -0.043  -2.271  1.00 97.81           C  
ATOM   1782  O   LEU B 110      -7.016  -0.465  -4.930  1.00 97.81           O  
ATOM   1783  CG  LEU B 110      -4.590  -0.519  -0.986  1.00 97.81           C  
ATOM   1784  CD1 LEU B 110      -3.203   0.104  -0.856  1.00 97.81           C  
ATOM   1785  CD2 LEU B 110      -5.449  -0.184   0.228  1.00 97.81           C  
ATOM   1786  N   PRO B 111      -7.961   1.145  -3.605  1.00 96.75           N  
ATOM   1787  CA  PRO B 111      -8.297   1.942  -4.785  1.00 96.75           C  
ATOM   1788  C   PRO B 111      -7.074   2.604  -5.418  1.00 96.75           C  
ATOM   1789  CB  PRO B 111      -9.266   2.994  -4.238  1.00 96.75           C  
ATOM   1790  O   PRO B 111      -6.109   2.926  -4.719  1.00 96.75           O  
ATOM   1791  CG  PRO B 111      -8.852   3.186  -2.812  1.00 96.75           C  
ATOM   1792  CD  PRO B 111      -8.352   1.874  -2.281  1.00 96.75           C  
ATOM   1793  N   SER B 112      -7.062   2.691  -6.684  1.00 95.81           N  
ATOM   1794  CA  SER B 112      -6.047   3.402  -7.453  1.00 95.81           C  
ATOM   1795  C   SER B 112      -6.680   4.371  -8.445  1.00 95.81           C  
ATOM   1796  CB  SER B 112      -5.148   2.412  -8.203  1.00 95.81           C  
ATOM   1797  O   SER B 112      -7.902   4.406  -8.594  1.00 95.81           O  
ATOM   1798  OG  SER B 112      -5.855   1.790  -9.258  1.00 95.81           O  
ATOM   1799  N   GLU B 113      -5.848   5.277  -8.914  1.00 91.12           N  
ATOM   1800  CA  GLU B 113      -6.367   6.168  -9.945  1.00 91.12           C  
ATOM   1801  C   GLU B 113      -6.910   5.379 -11.133  1.00 91.12           C  
ATOM   1802  CB  GLU B 113      -5.281   7.141 -10.406  1.00 91.12           C  
ATOM   1803  O   GLU B 113      -6.152   4.703 -11.836  1.00 91.12           O  
ATOM   1804  CG  GLU B 113      -5.820   8.344 -11.172  1.00 91.12           C  
ATOM   1805  CD  GLU B 113      -4.746   9.367 -11.516  1.00 91.12           C  
ATOM   1806  OE1 GLU B 113      -5.082  10.430 -12.086  1.00 91.12           O  
ATOM   1807  OE2 GLU B 113      -3.564   9.102 -11.203  1.00 91.12           O  
ATOM   1808  N   GLY B 114      -8.203   5.359 -11.336  1.00 91.12           N  
ATOM   1809  CA  GLY B 114      -8.836   4.715 -12.469  1.00 91.12           C  
ATOM   1810  C   GLY B 114      -9.133   3.246 -12.234  1.00 91.12           C  
ATOM   1811  O   GLY B 114      -9.531   2.533 -13.164  1.00 91.12           O  
ATOM   1812  N   GLY B 115      -8.852   2.814 -11.141  1.00 96.56           N  
ATOM   1813  CA  GLY B 115      -9.125   1.409 -10.883  1.00 96.56           C  
ATOM   1814  C   GLY B 115      -8.766   0.985  -9.469  1.00 96.56           C  
ATOM   1815  O   GLY B 115      -9.109   1.667  -8.500  1.00 96.56           O  
ATOM   1816  N   LYS B 116      -8.086  -0.256  -9.414  1.00 97.38           N  
ATOM   1817  CA  LYS B 116      -7.711  -0.805  -8.109  1.00 97.38           C  
ATOM   1818  C   LYS B 116      -6.430  -1.629  -8.219  1.00 97.38           C  
ATOM   1819  CB  LYS B 116      -8.844  -1.663  -7.543  1.00 97.38           C  
ATOM   1820  O   LYS B 116      -5.977  -1.950  -9.320  1.00 97.38           O  
ATOM   1821  CG  LYS B 116      -9.094  -2.945  -8.320  1.00 97.38           C  
ATOM   1822  CD  LYS B 116     -10.234  -3.752  -7.711  1.00 97.38           C  
ATOM   1823  CE  LYS B 116     -10.461  -5.059  -8.461  1.00 97.38           C  
ATOM   1824  NZ  LYS B 116     -10.961  -4.820  -9.852  1.00 97.38           N  
ATOM   1825  N   VAL B 117      -5.910  -1.896  -7.098  1.00 98.00           N  
ATOM   1826  CA  VAL B 117      -4.793  -2.826  -6.969  1.00 98.00           C  
ATOM   1827  C   VAL B 117      -5.176  -3.957  -6.012  1.00 98.00           C  
ATOM   1828  CB  VAL B 117      -3.518  -2.115  -6.469  1.00 98.00           C  
ATOM   1829  O   VAL B 117      -5.656  -3.707  -4.906  1.00 98.00           O  
ATOM   1830  CG1 VAL B 117      -2.361  -3.105  -6.340  1.00 98.00           C  
ATOM   1831  CG2 VAL B 117      -3.141  -0.972  -7.410  1.00 98.00           C  
ATOM   1832  N   VAL B 118      -5.008  -5.160  -6.465  1.00 97.44           N  
ATOM   1833  CA  VAL B 118      -5.137  -6.328  -5.598  1.00 97.44           C  
ATOM   1834  C   VAL B 118      -3.758  -6.914  -5.312  1.00 97.44           C  
ATOM   1835  CB  VAL B 118      -6.055  -7.398  -6.227  1.00 97.44           C  
ATOM   1836  O   VAL B 118      -2.922  -7.020  -6.211  1.00 97.44           O  
ATOM   1837  CG1 VAL B 118      -6.340  -8.523  -5.230  1.00 97.44           C  
ATOM   1838  CG2 VAL B 118      -7.355  -6.770  -6.715  1.00 97.44           C  
ATOM   1839  N   TRP B 119      -3.551  -7.254  -4.043  1.00 97.94           N  
ATOM   1840  CA  TRP B 119      -2.195  -7.641  -3.664  1.00 97.94           C  
ATOM   1841  C   TRP B 119      -2.215  -8.812  -2.686  1.00 97.94           C  
ATOM   1842  CB  TRP B 119      -1.451  -6.453  -3.047  1.00 97.94           C  
ATOM   1843  O   TRP B 119      -3.234  -9.070  -2.043  1.00 97.94           O  
ATOM   1844  CG  TRP B 119      -2.107  -5.898  -1.818  1.00 97.94           C  
ATOM   1845  CD1 TRP B 119      -3.012  -4.875  -1.759  1.00 97.94           C  
ATOM   1846  CD2 TRP B 119      -1.903  -6.332  -0.470  1.00 97.94           C  
ATOM   1847  CE2 TRP B 119      -2.719  -5.527   0.356  1.00 97.94           C  
ATOM   1848  CE3 TRP B 119      -1.110  -7.324   0.120  1.00 97.94           C  
ATOM   1849  NE1 TRP B 119      -3.385  -4.648  -0.454  1.00 97.94           N  
ATOM   1850  CH2 TRP B 119      -1.979  -6.664   2.295  1.00 97.94           C  
ATOM   1851  CZ2 TRP B 119      -2.764  -5.688   1.743  1.00 97.94           C  
ATOM   1852  CZ3 TRP B 119      -1.156  -7.480   1.501  1.00 97.94           C  
ATOM   1853  N   ALA B 120      -1.079  -9.516  -2.629  1.00 97.88           N  
ATOM   1854  CA  ALA B 120      -0.811 -10.578  -1.661  1.00 97.88           C  
ATOM   1855  C   ALA B 120       0.657 -10.578  -1.245  1.00 97.88           C  
ATOM   1856  CB  ALA B 120      -1.202 -11.930  -2.238  1.00 97.88           C  
ATOM   1857  O   ALA B 120       1.542 -10.320  -2.062  1.00 97.88           O  
ATOM   1858  N   ALA B 121       0.863 -10.859   0.007  1.00 97.31           N  
ATOM   1859  CA  ALA B 121       2.211 -10.891   0.570  1.00 97.31           C  
ATOM   1860  C   ALA B 121       2.539 -12.266   1.142  1.00 97.31           C  
ATOM   1861  CB  ALA B 121       2.357  -9.820   1.648  1.00 97.31           C  
ATOM   1862  O   ALA B 121       1.709 -12.875   1.819  1.00 97.31           O  
ATOM   1863  N   LEU B 122       3.723 -12.727   0.796  1.00 97.06           N  
ATOM   1864  CA  LEU B 122       4.258 -13.984   1.312  1.00 97.06           C  
ATOM   1865  C   LEU B 122       5.496 -13.742   2.166  1.00 97.06           C  
ATOM   1866  CB  LEU B 122       4.598 -14.938   0.161  1.00 97.06           C  
ATOM   1867  O   LEU B 122       6.426 -13.055   1.737  1.00 97.06           O  
ATOM   1868  CG  LEU B 122       3.418 -15.445  -0.672  1.00 97.06           C  
ATOM   1869  CD1 LEU B 122       3.914 -16.031  -1.986  1.00 97.06           C  
ATOM   1870  CD2 LEU B 122       2.609 -16.469   0.113  1.00 97.06           C  
ATOM   1871  N   ARG B 123       5.500 -14.297   3.338  1.00 95.25           N  
ATOM   1872  CA  ARG B 123       6.633 -14.117   4.238  1.00 95.25           C  
ATOM   1873  C   ARG B 123       7.840 -14.922   3.760  1.00 95.25           C  
ATOM   1874  CB  ARG B 123       6.258 -14.539   5.660  1.00 95.25           C  
ATOM   1875  O   ARG B 123       7.699 -16.062   3.324  1.00 95.25           O  
ATOM   1876  CG  ARG B 123       7.258 -14.094   6.719  1.00 95.25           C  
ATOM   1877  CD  ARG B 123       6.723 -14.312   8.125  1.00 95.25           C  
ATOM   1878  NE  ARG B 123       7.625 -13.766   9.133  1.00 95.25           N  
ATOM   1879  NH1 ARG B 123       6.730 -14.969  10.891  1.00 95.25           N  
ATOM   1880  NH2 ARG B 123       8.469 -13.523  11.258  1.00 95.25           N  
ATOM   1881  CZ  ARG B 123       7.605 -14.086  10.422  1.00 95.25           C  
ATOM   1882  N   ARG B 124       8.984 -14.227   3.883  1.00 91.50           N  
ATOM   1883  CA  ARG B 124      10.242 -14.930   3.617  1.00 91.50           C  
ATOM   1884  C   ARG B 124      10.648 -15.789   4.805  1.00 91.50           C  
ATOM   1885  CB  ARG B 124      11.352 -13.930   3.287  1.00 91.50           C  
ATOM   1886  O   ARG B 124      10.453 -15.398   5.957  1.00 91.50           O  
ATOM   1887  CG  ARG B 124      11.078 -13.094   2.047  1.00 91.50           C  
ATOM   1888  CD  ARG B 124      12.141 -12.016   1.849  1.00 91.50           C  
ATOM   1889  NE  ARG B 124      13.453 -12.594   1.589  1.00 91.50           N  
ATOM   1890  NH1 ARG B 124      14.594 -10.586   1.690  1.00 91.50           N  
ATOM   1891  NH2 ARG B 124      15.727 -12.531   1.277  1.00 91.50           N  
ATOM   1892  CZ  ARG B 124      14.586 -11.906   1.520  1.00 91.50           C  
ATOM   1893  N   GLU B 125      11.039 -16.953   4.648  1.00 81.56           N  
ATOM   1894  CA  GLU B 125      11.594 -17.719   5.754  1.00 81.56           C  
ATOM   1895  C   GLU B 125      12.898 -17.109   6.262  1.00 81.56           C  
ATOM   1896  CB  GLU B 125      11.836 -19.172   5.332  1.00 81.56           C  
ATOM   1897  O   GLU B 125      13.656 -16.531   5.484  1.00 81.56           O  
ATOM   1898  CG  GLU B 125      10.562 -20.000   5.207  1.00 81.56           C  
ATOM   1899  CD  GLU B 125      10.820 -21.438   4.773  1.00 81.56           C  
ATOM   1900  OE1 GLU B 125       9.844 -22.203   4.637  1.00 81.56           O  
ATOM   1901  OE2 GLU B 125      12.000 -21.797   4.566  1.00 81.56           O  
ATOM   1902  N   PRO B 126      13.055 -16.953   7.633  1.00 65.62           N  
ATOM   1903  CA  PRO B 126      14.320 -16.438   8.164  1.00 65.62           C  
ATOM   1904  C   PRO B 126      15.539 -17.188   7.621  1.00 65.62           C  
ATOM   1905  CB  PRO B 126      14.180 -16.641   9.672  1.00 65.62           C  
ATOM   1906  O   PRO B 126      15.422 -18.344   7.219  1.00 65.62           O  
ATOM   1907  CG  PRO B 126      12.898 -17.391   9.836  1.00 65.62           C  
ATOM   1908  CD  PRO B 126      12.258 -17.547   8.484  1.00 65.62           C  
TER    1909      PRO B 126                                                      
ENDMDL                                                                          
END                                                                             
