# Supplementary material for: A unique sigma/anti-sigma system in the actinomycete Actinoplanes missouriensis
Source: Nat Commun. 2023 Dec 20;14:8483. doi: 10.1038/s41467-023-44291-y (PMC10733313; doi:10.1038/s41467-023-44291-y)
Supplement: Supplementary file 4 — Dataset 1 [file 41467_2023_44291_MOESM4_ESM.zip › Fig. S7j.pdb]

MODEL     1                                                                     
ATOM      1  N   VAL A   1       8.648 -27.625 -13.727  1.00 77.69           N  
ATOM      2  CA  VAL A   1       7.621 -27.453 -12.703  1.00 77.69           C  
ATOM      3  C   VAL A   1       7.574 -26.000 -12.258  1.00 77.69           C  
ATOM      4  CB  VAL A   1       7.879 -28.375 -11.484  1.00 77.69           C  
ATOM      5  O   VAL A   1       8.617 -25.375 -12.047  1.00 77.69           O  
ATOM      6  CG1 VAL A   1       6.906 -28.062 -10.352  1.00 77.69           C  
ATOM      7  CG2 VAL A   1       7.766 -29.844 -11.891  1.00 77.69           C  
ATOM      8  N   ILE A   2       6.391 -25.344 -12.391  1.00 86.25           N  
ATOM      9  CA  ILE A   2       6.227 -23.938 -12.016  1.00 86.25           C  
ATOM     10  C   ILE A   2       6.012 -23.828 -10.508  1.00 86.25           C  
ATOM     11  CB  ILE A   2       5.051 -23.281 -12.773  1.00 86.25           C  
ATOM     12  O   ILE A   2       5.020 -24.328  -9.977  1.00 86.25           O  
ATOM     13  CG1 ILE A   2       5.270 -23.391 -14.289  1.00 86.25           C  
ATOM     14  CG2 ILE A   2       4.871 -21.828 -12.344  1.00 86.25           C  
ATOM     15  CD1 ILE A   2       4.066 -22.969 -15.117  1.00 86.25           C  
ATOM     16  N   PRO A   3       6.941 -23.312  -9.773  1.00 95.00           N  
ATOM     17  CA  PRO A   3       6.703 -23.141  -8.336  1.00 95.00           C  
ATOM     18  C   PRO A   3       5.449 -22.312  -8.047  1.00 95.00           C  
ATOM     19  CB  PRO A   3       7.961 -22.406  -7.863  1.00 95.00           C  
ATOM     20  O   PRO A   3       5.195 -21.312  -8.719  1.00 95.00           O  
ATOM     21  CG  PRO A   3       8.961 -22.609  -8.953  1.00 95.00           C  
ATOM     22  CD  PRO A   3       8.227 -22.828 -10.242  1.00 95.00           C  
ATOM     23  N   VAL A   4       4.617 -22.797  -7.082  1.00 97.75           N  
ATOM     24  CA  VAL A   4       3.363 -22.141  -6.742  1.00 97.75           C  
ATOM     25  C   VAL A   4       3.148 -22.188  -5.230  1.00 97.75           C  
ATOM     26  CB  VAL A   4       2.166 -22.781  -7.469  1.00 97.75           C  
ATOM     27  O   VAL A   4       3.455 -23.188  -4.582  1.00 97.75           O  
ATOM     28  CG1 VAL A   4       0.847 -22.203  -6.965  1.00 97.75           C  
ATOM     29  CG2 VAL A   4       2.293 -22.594  -8.984  1.00 97.75           C  
ATOM     30  N   ILE A   5       2.682 -21.141  -4.652  1.00 98.06           N  
ATOM     31  CA  ILE A   5       2.215 -21.047  -3.271  1.00 98.06           C  
ATOM     32  C   ILE A   5       0.760 -20.578  -3.248  1.00 98.06           C  
ATOM     33  CB  ILE A   5       3.096 -20.078  -2.439  1.00 98.06           C  
ATOM     34  O   ILE A   5       0.394 -19.625  -3.934  1.00 98.06           O  
ATOM     35  CG1 ILE A   5       4.543 -20.594  -2.396  1.00 98.06           C  
ATOM     36  CG2 ILE A   5       2.529 -19.922  -1.026  1.00 98.06           C  
ATOM     37  CD1 ILE A   5       5.512 -19.625  -1.716  1.00 98.06           C  
ATOM     38  N   ARG A   6      -0.044 -21.297  -2.498  1.00 98.06           N  
ATOM     39  CA  ARG A   6      -1.455 -20.953  -2.342  1.00 98.06           C  
ATOM     40  C   ARG A   6      -1.789 -20.672  -0.882  1.00 98.06           C  
ATOM     41  CB  ARG A   6      -2.340 -22.094  -2.865  1.00 98.06           C  
ATOM     42  O   ARG A   6      -1.236 -21.297   0.024  1.00 98.06           O  
ATOM     43  CG  ARG A   6      -2.180 -22.359  -4.352  1.00 98.06           C  
ATOM     44  CD  ARG A   6      -3.055 -23.516  -4.812  1.00 98.06           C  
ATOM     45  NE  ARG A   6      -3.023 -23.672  -6.266  1.00 98.06           N  
ATOM     46  NH1 ARG A   6      -1.097 -24.938  -6.297  1.00 98.06           N  
ATOM     47  NH2 ARG A   6      -2.162 -24.422  -8.258  1.00 98.06           N  
ATOM     48  CZ  ARG A   6      -2.094 -24.344  -6.938  1.00 98.06           C  
ATOM     49  N   GLU A   7      -2.656 -19.734  -0.658  1.00 98.06           N  
ATOM     50  CA  GLU A   7      -3.082 -19.359   0.686  1.00 98.06           C  
ATOM     51  C   GLU A   7      -4.543 -18.906   0.697  1.00 98.06           C  
ATOM     52  CB  GLU A   7      -2.189 -18.234   1.236  1.00 98.06           C  
ATOM     53  O   GLU A   7      -4.957 -18.094  -0.130  1.00 98.06           O  
ATOM     54  CG  GLU A   7      -2.441 -17.922   2.701  1.00 98.06           C  
ATOM     55  CD  GLU A   7      -1.845 -18.953   3.652  1.00 98.06           C  
ATOM     56  OE1 GLU A   7      -2.170 -18.922   4.859  1.00 98.06           O  
ATOM     57  OE2 GLU A   7      -1.046 -19.781   3.184  1.00 98.06           O  
ATOM     58  N   ASP A   8      -5.332 -19.531   1.546  1.00 97.94           N  
ATOM     59  CA  ASP A   8      -6.695 -19.062   1.762  1.00 97.94           C  
ATOM     60  C   ASP A   8      -6.730 -17.969   2.824  1.00 97.94           C  
ATOM     61  CB  ASP A   8      -7.613 -20.219   2.166  1.00 97.94           C  
ATOM     62  O   ASP A   8      -6.070 -18.078   3.859  1.00 97.94           O  
ATOM     63  CG  ASP A   8      -7.828 -21.219   1.048  1.00 97.94           C  
ATOM     64  OD1 ASP A   8      -7.863 -20.812  -0.135  1.00 97.94           O  
ATOM     65  OD2 ASP A   8      -7.973 -22.422   1.352  1.00 97.94           O  
ATOM     66  N   LEU A   9      -7.473 -16.938   2.492  1.00 97.31           N  
ATOM     67  CA  LEU A   9      -7.551 -15.789   3.383  1.00 97.31           C  
ATOM     68  C   LEU A   9      -9.008 -15.445   3.697  1.00 97.31           C  
ATOM     69  CB  LEU A   9      -6.852 -14.578   2.758  1.00 97.31           C  
ATOM     70  O   LEU A   9      -9.883 -15.609   2.848  1.00 97.31           O  
ATOM     71  CG  LEU A   9      -5.367 -14.750   2.438  1.00 97.31           C  
ATOM     72  CD1 LEU A   9      -4.918 -13.695   1.431  1.00 97.31           C  
ATOM     73  CD2 LEU A   9      -4.531 -14.664   3.711  1.00 97.31           C  
ATOM     74  N   LEU A  10      -9.234 -14.984   4.910  1.00 96.44           N  
ATOM     75  CA  LEU A  10     -10.523 -14.430   5.305  1.00 96.44           C  
ATOM     76  C   LEU A  10     -10.570 -12.930   5.020  1.00 96.44           C  
ATOM     77  CB  LEU A  10     -10.781 -14.680   6.789  1.00 96.44           C  
ATOM     78  O   LEU A  10      -9.539 -12.266   4.973  1.00 96.44           O  
ATOM     79  CG  LEU A  10     -10.898 -16.141   7.219  1.00 96.44           C  
ATOM     80  CD1 LEU A  10     -10.969 -16.250   8.734  1.00 96.44           C  
ATOM     81  CD2 LEU A  10     -12.117 -16.797   6.574  1.00 96.44           C  
ATOM     82  N   PRO A  11     -11.797 -12.469   4.758  1.00 93.94           N  
ATOM     83  CA  PRO A  11     -11.922 -11.023   4.598  1.00 93.94           C  
ATOM     84  C   PRO A  11     -11.898 -10.273   5.930  1.00 93.94           C  
ATOM     85  CB  PRO A  11     -13.273 -10.859   3.906  1.00 93.94           C  
ATOM     86  O   PRO A  11     -12.906  -9.711   6.344  1.00 93.94           O  
ATOM     87  CG  PRO A  11     -14.117 -11.969   4.441  1.00 93.94           C  
ATOM     88  CD  PRO A  11     -13.227 -13.156   4.711  1.00 93.94           C  
ATOM     89  N   ALA A  12     -10.734 -10.234   6.582  1.00 93.94           N  
ATOM     90  CA  ALA A  12     -10.617  -9.711   7.945  1.00 93.94           C  
ATOM     91  C   ALA A  12      -9.336  -8.906   8.117  1.00 93.94           C  
ATOM     92  CB  ALA A  12     -10.672 -10.859   8.953  1.00 93.94           C  
ATOM     93  O   ALA A  12      -8.469  -8.914   7.242  1.00 93.94           O  
ATOM     94  N   THR A  13      -9.312  -8.211   9.242  1.00 91.25           N  
ATOM     95  CA  THR A  13      -8.094  -7.520   9.648  1.00 91.25           C  
ATOM     96  C   THR A  13      -6.910  -8.484   9.695  1.00 91.25           C  
ATOM     97  CB  THR A  13      -8.258  -6.848  11.023  1.00 91.25           C  
ATOM     98  O   THR A  13      -7.055  -9.625  10.141  1.00 91.25           O  
ATOM     99  CG2 THR A  13      -7.023  -6.035  11.391  1.00 91.25           C  
ATOM    100  OG1 THR A  13      -9.398  -5.973  10.984  1.00 91.25           O  
ATOM    101  N   GLY A  14      -5.754  -7.984   9.211  1.00 94.56           N  
ATOM    102  CA  GLY A  14      -4.543  -8.789   9.281  1.00 94.56           C  
ATOM    103  C   GLY A  14      -4.277  -9.578   8.008  1.00 94.56           C  
ATOM    104  O   GLY A  14      -3.154 -10.023   7.777  1.00 94.56           O  
ATOM    105  N   SER A  15      -5.375  -9.758   7.156  1.00 96.44           N  
ATOM    106  CA  SER A  15      -5.215 -10.578   5.957  1.00 96.44           C  
ATOM    107  C   SER A  15      -4.227  -9.945   4.984  1.00 96.44           C  
ATOM    108  CB  SER A  15      -6.562 -10.781   5.266  1.00 96.44           C  
ATOM    109  O   SER A  15      -3.471 -10.648   4.312  1.00 96.44           O  
ATOM    110  OG  SER A  15      -7.363 -11.703   5.980  1.00 96.44           O  
ATOM    111  N   THR A  16      -4.238  -8.633   4.852  1.00 96.56           N  
ATOM    112  CA  THR A  16      -3.291  -7.973   3.959  1.00 96.56           C  
ATOM    113  C   THR A  16      -1.857  -8.188   4.438  1.00 96.56           C  
ATOM    114  CB  THR A  16      -3.576  -6.461   3.859  1.00 96.56           C  
ATOM    115  O   THR A  16      -0.971  -8.492   3.635  1.00 96.56           O  
ATOM    116  CG2 THR A  16      -4.848  -6.195   3.061  1.00 96.56           C  
ATOM    117  OG1 THR A  16      -3.729  -5.922   5.176  1.00 96.56           O  
ATOM    118  N   ARG A  17      -1.630  -8.070   5.684  1.00 96.62           N  
ATOM    119  CA  ARG A  17      -0.301  -8.328   6.230  1.00 96.62           C  
ATOM    120  C   ARG A  17       0.113  -9.773   6.020  1.00 96.62           C  
ATOM    121  CB  ARG A  17      -0.260  -7.980   7.723  1.00 96.62           C  
ATOM    122  O   ARG A  17       1.250 -10.055   5.629  1.00 96.62           O  
ATOM    123  CG  ARG A  17       1.103  -8.188   8.367  1.00 96.62           C  
ATOM    124  CD  ARG A  17       1.111  -7.754   9.820  1.00 96.62           C  
ATOM    125  NE  ARG A  17       0.979  -6.305   9.953  1.00 96.62           N  
ATOM    126  NH1 ARG A  17       3.240  -5.875   9.758  1.00 96.62           N  
ATOM    127  NH2 ARG A  17       1.761  -4.148  10.047  1.00 96.62           N  
ATOM    128  CZ  ARG A  17       1.993  -5.445   9.922  1.00 96.62           C  
ATOM    129  N   HIS A  18      -0.806 -10.656   6.309  1.00 97.50           N  
ATOM    130  CA  HIS A  18      -0.528 -12.070   6.090  1.00 97.50           C  
ATOM    131  C   HIS A  18      -0.169 -12.344   4.633  1.00 97.50           C  
ATOM    132  CB  HIS A  18      -1.729 -12.922   6.504  1.00 97.50           C  
ATOM    133  O   HIS A  18       0.804 -13.047   4.352  1.00 97.50           O  
ATOM    134  CG  HIS A  18      -1.493 -14.398   6.375  1.00 97.50           C  
ATOM    135  CD2 HIS A  18      -2.119 -15.336   5.629  1.00 97.50           C  
ATOM    136  ND1 HIS A  18      -0.508 -15.055   7.078  1.00 97.50           N  
ATOM    137  CE1 HIS A  18      -0.538 -16.344   6.770  1.00 97.50           C  
ATOM    138  NE2 HIS A  18      -1.506 -16.531   5.891  1.00 97.50           N  
ATOM    139  N   ALA A  19      -0.909 -11.789   3.709  1.00 98.38           N  
ATOM    140  CA  ALA A  19      -0.641 -11.953   2.283  1.00 98.38           C  
ATOM    141  C   ALA A  19       0.750 -11.438   1.923  1.00 98.38           C  
ATOM    142  CB  ALA A  19      -1.702 -11.227   1.456  1.00 98.38           C  
ATOM    143  O   ALA A  19       1.472 -12.070   1.148  1.00 98.38           O  
ATOM    144  N   ARG A  20       1.150 -10.336   2.508  1.00 98.06           N  
ATOM    145  CA  ARG A  20       2.482  -9.789   2.270  1.00 98.06           C  
ATOM    146  C   ARG A  20       3.562 -10.750   2.762  1.00 98.06           C  
ATOM    147  CB  ARG A  20       2.639  -8.430   2.951  1.00 98.06           C  
ATOM    148  O   ARG A  20       4.586 -10.938   2.098  1.00 98.06           O  
ATOM    149  CG  ARG A  20       1.848  -7.312   2.287  1.00 98.06           C  
ATOM    150  CD  ARG A  20       2.324  -5.938   2.738  1.00 98.06           C  
ATOM    151  NE  ARG A  20       2.115  -5.738   4.172  1.00 98.06           N  
ATOM    152  NH1 ARG A  20       0.026  -4.781   3.941  1.00 98.06           N  
ATOM    153  NH2 ARG A  20       0.942  -5.059   6.023  1.00 98.06           N  
ATOM    154  CZ  ARG A  20       1.028  -5.191   4.707  1.00 98.06           C  
ATOM    155  N   ASP A  21       3.330 -11.320   3.883  1.00 98.00           N  
ATOM    156  CA  ASP A  21       4.289 -12.289   4.398  1.00 98.00           C  
ATOM    157  C   ASP A  21       4.461 -13.461   3.434  1.00 98.00           C  
ATOM    158  CB  ASP A  21       3.852 -12.805   5.773  1.00 98.00           C  
ATOM    159  O   ASP A  21       5.582 -13.898   3.170  1.00 98.00           O  
ATOM    160  CG  ASP A  21       3.934 -11.734   6.855  1.00 98.00           C  
ATOM    161  OD1 ASP A  21       4.641 -10.727   6.664  1.00 98.00           O  
ATOM    162  OD2 ASP A  21       3.285 -11.914   7.910  1.00 98.00           O  
ATOM    163  N   VAL A  22       3.344 -13.945   2.902  1.00 98.44           N  
ATOM    164  CA  VAL A  22       3.350 -15.070   1.971  1.00 98.44           C  
ATOM    165  C   VAL A  22       4.133 -14.695   0.714  1.00 98.44           C  
ATOM    166  CB  VAL A  22       1.916 -15.508   1.596  1.00 98.44           C  
ATOM    167  O   VAL A  22       4.992 -15.453   0.261  1.00 98.44           O  
ATOM    168  CG1 VAL A  22       1.941 -16.516   0.449  1.00 98.44           C  
ATOM    169  CG2 VAL A  22       1.202 -16.094   2.812  1.00 98.44           C  
ATOM    170  N   VAL A  23       3.910 -13.539   0.204  1.00 98.38           N  
ATOM    171  CA  VAL A  23       4.539 -13.109  -1.040  1.00 98.38           C  
ATOM    172  C   VAL A  23       6.023 -12.836  -0.802  1.00 98.38           C  
ATOM    173  CB  VAL A  23       3.854 -11.859  -1.622  1.00 98.38           C  
ATOM    174  O   VAL A  23       6.867 -13.180  -1.635  1.00 98.38           O  
ATOM    175  CG1 VAL A  23       4.730 -11.211  -2.693  1.00 98.38           C  
ATOM    176  CG2 VAL A  23       2.482 -12.211  -2.191  1.00 98.38           C  
ATOM    177  N   THR A  24       6.336 -12.219   0.316  1.00 98.00           N  
ATOM    178  CA  THR A  24       7.730 -11.977   0.667  1.00 98.00           C  
ATOM    179  C   THR A  24       8.500 -13.289   0.764  1.00 98.00           C  
ATOM    180  CB  THR A  24       7.848 -11.211   1.998  1.00 98.00           C  
ATOM    181  O   THR A  24       9.578 -13.430   0.187  1.00 98.00           O  
ATOM    182  CG2 THR A  24       9.305 -11.039   2.404  1.00 98.00           C  
ATOM    183  OG1 THR A  24       7.246  -9.922   1.854  1.00 98.00           O  
ATOM    184  N   ASP A  25       7.902 -14.242   1.429  1.00 97.88           N  
ATOM    185  CA  ASP A  25       8.531 -15.555   1.569  1.00 97.88           C  
ATOM    186  C   ASP A  25       8.727 -16.219   0.209  1.00 97.88           C  
ATOM    187  CB  ASP A  25       7.695 -16.453   2.482  1.00 97.88           C  
ATOM    188  O   ASP A  25       9.773 -16.812  -0.054  1.00 97.88           O  
ATOM    189  CG  ASP A  25       7.781 -16.062   3.945  1.00 97.88           C  
ATOM    190  OD1 ASP A  25       8.664 -15.250   4.309  1.00 97.88           O  
ATOM    191  OD2 ASP A  25       6.953 -16.547   4.742  1.00 97.88           O  
ATOM    192  N   ALA A  26       7.746 -16.125  -0.652  1.00 98.12           N  
ATOM    193  CA  ALA A  26       7.844 -16.688  -1.995  1.00 98.12           C  
ATOM    194  C   ALA A  26       9.000 -16.062  -2.771  1.00 98.12           C  
ATOM    195  CB  ALA A  26       6.531 -16.500  -2.752  1.00 98.12           C  
ATOM    196  O   ALA A  26       9.820 -16.781  -3.357  1.00 98.12           O  
ATOM    197  N   CYS A  27       9.102 -14.766  -2.736  1.00 97.94           N  
ATOM    198  CA  CYS A  27      10.156 -14.062  -3.453  1.00 97.94           C  
ATOM    199  C   CYS A  27      11.531 -14.484  -2.953  1.00 97.94           C  
ATOM    200  CB  CYS A  27       9.984 -12.547  -3.301  1.00 97.94           C  
ATOM    201  O   CYS A  27      12.438 -14.742  -3.752  1.00 97.94           O  
ATOM    202  SG  CYS A  27       8.594 -11.875  -4.230  1.00 97.94           S  
ATOM    203  N   LEU A  28      11.656 -14.570  -1.679  1.00 97.38           N  
ATOM    204  CA  LEU A  28      12.945 -14.938  -1.107  1.00 97.38           C  
ATOM    205  C   LEU A  28      13.289 -16.391  -1.408  1.00 97.38           C  
ATOM    206  CB  LEU A  28      12.953 -14.703   0.405  1.00 97.38           C  
ATOM    207  O   LEU A  28      14.414 -16.703  -1.783  1.00 97.38           O  
ATOM    208  CG  LEU A  28      12.836 -13.242   0.865  1.00 97.38           C  
ATOM    209  CD1 LEU A  28      12.781 -13.172   2.389  1.00 97.38           C  
ATOM    210  CD2 LEU A  28      13.992 -12.422   0.325  1.00 97.38           C  
ATOM    211  N   CYS A  29      12.344 -17.266  -1.342  1.00 97.00           N  
ATOM    212  CA  CYS A  29      12.531 -18.672  -1.624  1.00 97.00           C  
ATOM    213  C   CYS A  29      12.945 -18.891  -3.076  1.00 97.00           C  
ATOM    214  CB  CYS A  29      11.258 -19.469  -1.319  1.00 97.00           C  
ATOM    215  O   CYS A  29      13.727 -19.797  -3.379  1.00 97.00           O  
ATOM    216  SG  CYS A  29      10.984 -19.750   0.442  1.00 97.00           S  
ATOM    217  N   TRP A  30      12.445 -18.062  -3.947  1.00 96.94           N  
ATOM    218  CA  TRP A  30      12.680 -18.234  -5.375  1.00 96.94           C  
ATOM    219  C   TRP A  30      13.789 -17.312  -5.867  1.00 96.94           C  
ATOM    220  CB  TRP A  30      11.398 -17.984  -6.172  1.00 96.94           C  
ATOM    221  O   TRP A  30      13.922 -17.078  -7.070  1.00 96.94           O  
ATOM    222  CG  TRP A  30      10.312 -18.984  -5.906  1.00 96.94           C  
ATOM    223  CD1 TRP A  30      10.461 -20.266  -5.453  1.00 96.94           C  
ATOM    224  CD2 TRP A  30       8.906 -18.797  -6.082  1.00 96.94           C  
ATOM    225  CE2 TRP A  30       8.266 -20.000  -5.715  1.00 96.94           C  
ATOM    226  CE3 TRP A  30       8.125 -17.703  -6.516  1.00 96.94           C  
ATOM    227  NE1 TRP A  30       9.234 -20.875  -5.336  1.00 96.94           N  
ATOM    228  CH2 TRP A  30       6.137 -19.078  -6.195  1.00 96.94           C  
ATOM    229  CZ2 TRP A  30       6.875 -20.141  -5.770  1.00 96.94           C  
ATOM    230  CZ3 TRP A  30       6.746 -17.859  -6.566  1.00 96.94           C  
ATOM    231  N   ASP A  31      14.492 -16.672  -4.938  1.00 96.12           N  
ATOM    232  CA  ASP A  31      15.672 -15.859  -5.195  1.00 96.12           C  
ATOM    233  C   ASP A  31      15.320 -14.641  -6.039  1.00 96.12           C  
ATOM    234  CB  ASP A  31      16.766 -16.688  -5.895  1.00 96.12           C  
ATOM    235  O   ASP A  31      15.984 -14.352  -7.035  1.00 96.12           O  
ATOM    236  CG  ASP A  31      18.141 -16.047  -5.801  1.00 96.12           C  
ATOM    237  OD1 ASP A  31      18.406 -15.336  -4.812  1.00 96.12           O  
ATOM    238  OD2 ASP A  31      18.953 -16.266  -6.723  1.00 96.12           O  
ATOM    239  N   LEU A  32      14.234 -13.930  -5.609  1.00 96.94           N  
ATOM    240  CA  LEU A  32      13.781 -12.703  -6.254  1.00 96.94           C  
ATOM    241  C   LEU A  32      13.664 -11.570  -5.238  1.00 96.94           C  
ATOM    242  CB  LEU A  32      12.438 -12.922  -6.953  1.00 96.94           C  
ATOM    243  O   LEU A  32      12.617 -10.914  -5.152  1.00 96.94           O  
ATOM    244  CG  LEU A  32      12.398 -14.031  -8.000  1.00 96.94           C  
ATOM    245  CD1 LEU A  32      10.953 -14.320  -8.414  1.00 96.94           C  
ATOM    246  CD2 LEU A  32      13.234 -13.656  -9.219  1.00 96.94           C  
ATOM    247  N   PRO A  33      14.773 -11.234  -4.531  1.00 96.31           N  
ATOM    248  CA  PRO A  33      14.672 -10.227  -3.477  1.00 96.31           C  
ATOM    249  C   PRO A  33      14.289  -8.852  -4.012  1.00 96.31           C  
ATOM    250  CB  PRO A  33      16.078 -10.203  -2.871  1.00 96.31           C  
ATOM    251  O   PRO A  33      13.656  -8.062  -3.303  1.00 96.31           O  
ATOM    252  CG  PRO A  33      16.969 -10.711  -3.959  1.00 96.31           C  
ATOM    253  CD  PRO A  33      16.219 -11.750  -4.746  1.00 96.31           C  
ATOM    254  N   ASP A  34      14.594  -8.570  -5.285  1.00 95.44           N  
ATOM    255  CA  ASP A  34      14.320  -7.258  -5.859  1.00 95.44           C  
ATOM    256  C   ASP A  34      12.828  -7.082  -6.133  1.00 95.44           C  
ATOM    257  CB  ASP A  34      15.117  -7.059  -7.148  1.00 95.44           C  
ATOM    258  O   ASP A  34      12.359  -5.961  -6.344  1.00 95.44           O  
ATOM    259  CG  ASP A  34      16.609  -6.984  -6.910  1.00 95.44           C  
ATOM    260  OD1 ASP A  34      17.047  -6.488  -5.844  1.00 95.44           O  
ATOM    261  OD2 ASP A  34      17.375  -7.422  -7.797  1.00 95.44           O  
ATOM    262  N   LEU A  35      12.039  -8.156  -6.082  1.00 97.06           N  
ATOM    263  CA  LEU A  35      10.617  -8.070  -6.398  1.00 97.06           C  
ATOM    264  C   LEU A  35       9.781  -8.031  -5.125  1.00 97.06           C  
ATOM    265  CB  LEU A  35      10.188  -9.250  -7.270  1.00 97.06           C  
ATOM    266  O   LEU A  35       8.555  -7.883  -5.188  1.00 97.06           O  
ATOM    267  CG  LEU A  35      10.758  -9.289  -8.688  1.00 97.06           C  
ATOM    268  CD1 LEU A  35      10.078 -10.383  -9.508  1.00 97.06           C  
ATOM    269  CD2 LEU A  35      10.586  -7.930  -9.367  1.00 97.06           C  
ATOM    270  N   VAL A  36      10.406  -8.055  -3.986  1.00 97.31           N  
ATOM    271  CA  VAL A  36       9.672  -8.102  -2.729  1.00 97.31           C  
ATOM    272  C   VAL A  36       8.805  -6.852  -2.586  1.00 97.31           C  
ATOM    273  CB  VAL A  36      10.617  -8.234  -1.517  1.00 97.31           C  
ATOM    274  O   VAL A  36       7.602  -6.945  -2.340  1.00 97.31           O  
ATOM    275  CG1 VAL A  36       9.883  -7.914  -0.216  1.00 97.31           C  
ATOM    276  CG2 VAL A  36      11.227  -9.633  -1.462  1.00 97.31           C  
ATOM    277  N   ALA A  37       9.336  -5.672  -2.850  1.00 96.38           N  
ATOM    278  CA  ALA A  37       8.617  -4.426  -2.609  1.00 96.38           C  
ATOM    279  C   ALA A  37       7.426  -4.289  -3.561  1.00 96.38           C  
ATOM    280  CB  ALA A  37       9.555  -3.230  -2.756  1.00 96.38           C  
ATOM    281  O   ALA A  37       6.285  -4.129  -3.119  1.00 96.38           O  
ATOM    282  N   PRO A  38       7.688  -4.422  -4.848  1.00 97.25           N  
ATOM    283  CA  PRO A  38       6.531  -4.289  -5.742  1.00 97.25           C  
ATOM    284  C   PRO A  38       5.504  -5.402  -5.547  1.00 97.25           C  
ATOM    285  CB  PRO A  38       7.156  -4.363  -7.137  1.00 97.25           C  
ATOM    286  O   PRO A  38       4.301  -5.156  -5.633  1.00 97.25           O  
ATOM    287  CG  PRO A  38       8.461  -5.059  -6.938  1.00 97.25           C  
ATOM    288  CD  PRO A  38       8.992  -4.703  -5.574  1.00 97.25           C  
ATOM    289  N   ALA A  39       5.938  -6.625  -5.285  1.00 98.31           N  
ATOM    290  CA  ALA A  39       5.008  -7.730  -5.062  1.00 98.31           C  
ATOM    291  C   ALA A  39       4.172  -7.500  -3.807  1.00 98.31           C  
ATOM    292  CB  ALA A  39       5.770  -9.047  -4.957  1.00 98.31           C  
ATOM    293  O   ALA A  39       2.973  -7.781  -3.789  1.00 98.31           O  
ATOM    294  N   SER A  40       4.785  -6.988  -2.779  1.00 98.12           N  
ATOM    295  CA  SER A  40       4.086  -6.691  -1.534  1.00 98.12           C  
ATOM    296  C   SER A  40       2.996  -5.645  -1.749  1.00 98.12           C  
ATOM    297  CB  SER A  40       5.066  -6.207  -0.468  1.00 98.12           C  
ATOM    298  O   SER A  40       1.889  -5.777  -1.226  1.00 98.12           O  
ATOM    299  OG  SER A  40       5.938  -7.250  -0.070  1.00 98.12           O  
ATOM    300  N   LEU A  41       3.293  -4.629  -2.514  1.00 97.69           N  
ATOM    301  CA  LEU A  41       2.297  -3.604  -2.801  1.00 97.69           C  
ATOM    302  C   LEU A  41       1.123  -4.191  -3.578  1.00 97.69           C  
ATOM    303  CB  LEU A  41       2.924  -2.453  -3.594  1.00 97.69           C  
ATOM    304  O   LEU A  41      -0.037  -3.961  -3.229  1.00 97.69           O  
ATOM    305  CG  LEU A  41       2.031  -1.236  -3.842  1.00 97.69           C  
ATOM    306  CD1 LEU A  41       1.636  -0.591  -2.518  1.00 97.69           C  
ATOM    307  CD2 LEU A  41       2.740  -0.229  -4.742  1.00 97.69           C  
ATOM    308  N   ILE A  42       1.437  -4.977  -4.543  1.00 98.00           N  
ATOM    309  CA  ILE A  42       0.413  -5.555  -5.406  1.00 98.00           C  
ATOM    310  C   ILE A  42      -0.517  -6.441  -4.578  1.00 98.00           C  
ATOM    311  CB  ILE A  42       1.040  -6.371  -6.559  1.00 98.00           C  
ATOM    312  O   ILE A  42      -1.738  -6.281  -4.621  1.00 98.00           O  
ATOM    313  CG1 ILE A  42       1.625  -5.430  -7.621  1.00 98.00           C  
ATOM    314  CG2 ILE A  42       0.006  -7.316  -7.180  1.00 98.00           C  
ATOM    315  CD1 ILE A  42       2.486  -6.129  -8.664  1.00 98.00           C  
ATOM    316  N   VAL A  43       0.074  -7.348  -3.770  1.00 98.50           N  
ATOM    317  CA  VAL A  43      -0.763  -8.289  -3.027  1.00 98.50           C  
ATOM    318  C   VAL A  43      -1.602  -7.531  -2.000  1.00 98.50           C  
ATOM    319  CB  VAL A  43       0.084  -9.375  -2.328  1.00 98.50           C  
ATOM    320  O   VAL A  43      -2.748  -7.895  -1.734  1.00 98.50           O  
ATOM    321  CG1 VAL A  43       0.850  -8.781  -1.146  1.00 98.50           C  
ATOM    322  CG2 VAL A  43      -0.804 -10.531  -1.871  1.00 98.50           C  
ATOM    323  N   THR A  44      -1.014  -6.480  -1.430  1.00 97.31           N  
ATOM    324  CA  THR A  44      -1.750  -5.660  -0.475  1.00 97.31           C  
ATOM    325  C   THR A  44      -2.994  -5.059  -1.124  1.00 97.31           C  
ATOM    326  CB  THR A  44      -0.866  -4.531   0.088  1.00 97.31           C  
ATOM    327  O   THR A  44      -4.090  -5.129  -0.562  1.00 97.31           O  
ATOM    328  CG2 THR A  44      -1.658  -3.631   1.030  1.00 97.31           C  
ATOM    329  OG1 THR A  44       0.233  -5.105   0.805  1.00 97.31           O  
ATOM    330  N   GLU A  45      -2.861  -4.527  -2.314  1.00 96.75           N  
ATOM    331  CA  GLU A  45      -3.973  -3.877  -3.002  1.00 96.75           C  
ATOM    332  C   GLU A  45      -5.004  -4.898  -3.473  1.00 96.75           C  
ATOM    333  CB  GLU A  45      -3.465  -3.059  -4.191  1.00 96.75           C  
ATOM    334  O   GLU A  45      -6.211  -4.672  -3.348  1.00 96.75           O  
ATOM    335  CG  GLU A  45      -2.539  -1.915  -3.803  1.00 96.75           C  
ATOM    336  CD  GLU A  45      -3.156  -0.962  -2.791  1.00 96.75           C  
ATOM    337  OE1 GLU A  45      -2.420  -0.439  -1.923  1.00 96.75           O  
ATOM    338  OE2 GLU A  45      -4.383  -0.739  -2.865  1.00 96.75           O  
ATOM    339  N   LEU A  46      -4.543  -6.023  -3.992  1.00 96.69           N  
ATOM    340  CA  LEU A  46      -5.477  -7.031  -4.473  1.00 96.69           C  
ATOM    341  C   LEU A  46      -6.305  -7.602  -3.324  1.00 96.69           C  
ATOM    342  CB  LEU A  46      -4.730  -8.164  -5.184  1.00 96.69           C  
ATOM    343  O   LEU A  46      -7.523  -7.742  -3.439  1.00 96.69           O  
ATOM    344  CG  LEU A  46      -3.977  -7.777  -6.461  1.00 96.69           C  
ATOM    345  CD1 LEU A  46      -3.510  -9.031  -7.195  1.00 96.69           C  
ATOM    346  CD2 LEU A  46      -4.855  -6.918  -7.363  1.00 96.69           C  
ATOM    347  N   VAL A  47      -5.668  -7.883  -2.227  1.00 96.50           N  
ATOM    348  CA  VAL A  47      -6.355  -8.445  -1.069  1.00 96.50           C  
ATOM    349  C   VAL A  47      -7.277  -7.398  -0.451  1.00 96.50           C  
ATOM    350  CB  VAL A  47      -5.355  -8.969  -0.013  1.00 96.50           C  
ATOM    351  O   VAL A  47      -8.422  -7.699  -0.095  1.00 96.50           O  
ATOM    352  CG1 VAL A  47      -6.074  -9.312   1.288  1.00 96.50           C  
ATOM    353  CG2 VAL A  47      -4.598 -10.180  -0.548  1.00 96.50           C  
ATOM    354  N   ALA A  48      -6.781  -6.160  -0.351  1.00 94.44           N  
ATOM    355  CA  ALA A  48      -7.613  -5.082   0.181  1.00 94.44           C  
ATOM    356  C   ALA A  48      -8.867  -4.887  -0.665  1.00 94.44           C  
ATOM    357  CB  ALA A  48      -6.812  -3.781   0.249  1.00 94.44           C  
ATOM    358  O   ALA A  48      -9.961  -4.676  -0.128  1.00 94.44           O  
ATOM    359  N   ASN A  49      -8.672  -4.914  -1.970  1.00 91.25           N  
ATOM    360  CA  ASN A  49      -9.812  -4.785  -2.873  1.00 91.25           C  
ATOM    361  C   ASN A  49     -10.852  -5.871  -2.621  1.00 91.25           C  
ATOM    362  CB  ASN A  49      -9.344  -4.824  -4.332  1.00 91.25           C  
ATOM    363  O   ASN A  49     -12.055  -5.590  -2.598  1.00 91.25           O  
ATOM    364  CG  ASN A  49      -8.750  -3.506  -4.789  1.00 91.25           C  
ATOM    365  ND2 ASN A  49      -8.039  -3.535  -5.910  1.00 91.25           N  
ATOM    366  OD1 ASN A  49      -8.922  -2.473  -4.137  1.00 91.25           O  
ATOM    367  N   ALA A  50     -10.398  -7.105  -2.420  1.00 92.06           N  
ATOM    368  CA  ALA A  50     -11.312  -8.219  -2.164  1.00 92.06           C  
ATOM    369  C   ALA A  50     -12.039  -8.039  -0.833  1.00 92.06           C  
ATOM    370  CB  ALA A  50     -10.555  -9.539  -2.176  1.00 92.06           C  
ATOM    371  O   ALA A  50     -13.234  -8.305  -0.731  1.00 92.06           O  
ATOM    372  N   ILE A  51     -11.359  -7.594   0.152  1.00 92.38           N  
ATOM    373  CA  ILE A  51     -11.953  -7.375   1.467  1.00 92.38           C  
ATOM    374  C   ILE A  51     -13.031  -6.305   1.373  1.00 92.38           C  
ATOM    375  CB  ILE A  51     -10.883  -6.973   2.510  1.00 92.38           C  
ATOM    376  O   ILE A  51     -14.133  -6.473   1.905  1.00 92.38           O  
ATOM    377  CG1 ILE A  51      -9.922  -8.133   2.764  1.00 92.38           C  
ATOM    378  CG2 ILE A  51     -11.555  -6.520   3.812  1.00 92.38           C  
ATOM    379  CD1 ILE A  51      -8.711  -7.766   3.613  1.00 92.38           C  
ATOM    380  N   ASP A  52     -12.719  -5.207   0.691  1.00 88.38           N  
ATOM    381  CA  ASP A  52     -13.609  -4.047   0.655  1.00 88.38           C  
ATOM    382  C   ASP A  52     -14.812  -4.305  -0.251  1.00 88.38           C  
ATOM    383  CB  ASP A  52     -12.852  -2.805   0.185  1.00 88.38           C  
ATOM    384  O   ASP A  52     -15.906  -3.801   0.006  1.00 88.38           O  
ATOM    385  CG  ASP A  52     -11.883  -2.271   1.227  1.00 88.38           C  
ATOM    386  OD1 ASP A  52     -11.992  -2.652   2.412  1.00 88.38           O  
ATOM    387  OD2 ASP A  52     -11.008  -1.460   0.858  1.00 88.38           O  
ATOM    388  N   HIS A  53     -14.641  -5.125  -1.240  1.00 84.44           N  
ATOM    389  CA  HIS A  53     -15.664  -5.152  -2.281  1.00 84.44           C  
ATOM    390  C   HIS A  53     -16.359  -6.512  -2.336  1.00 84.44           C  
ATOM    391  CB  HIS A  53     -15.055  -4.820  -3.643  1.00 84.44           C  
ATOM    392  O   HIS A  53     -17.484  -6.613  -2.809  1.00 84.44           O  
ATOM    393  CG  HIS A  53     -14.484  -3.438  -3.725  1.00 84.44           C  
ATOM    394  CD2 HIS A  53     -13.211  -3.006  -3.848  1.00 84.44           C  
ATOM    395  ND1 HIS A  53     -15.273  -2.307  -3.678  1.00 84.44           N  
ATOM    396  CE1 HIS A  53     -14.500  -1.237  -3.770  1.00 84.44           C  
ATOM    397  NE2 HIS A  53     -13.242  -1.634  -3.873  1.00 84.44           N  
ATOM    398  N   ALA A  54     -15.680  -7.668  -1.955  1.00 83.00           N  
ATOM    399  CA  ALA A  54     -16.281  -8.984  -2.115  1.00 83.00           C  
ATOM    400  C   ALA A  54     -16.891  -9.477  -0.805  1.00 83.00           C  
ATOM    401  CB  ALA A  54     -15.250  -9.984  -2.623  1.00 83.00           C  
ATOM    402  O   ALA A  54     -18.016  -9.992  -0.787  1.00 83.00           O  
ATOM    403  N   HIS A  55     -16.172  -9.250   0.350  1.00 84.19           N  
ATOM    404  CA  HIS A  55     -16.578  -9.672   1.686  1.00 84.19           C  
ATOM    405  C   HIS A  55     -16.719 -11.188   1.764  1.00 84.19           C  
ATOM    406  CB  HIS A  55     -17.906  -9.000   2.084  1.00 84.19           C  
ATOM    407  O   HIS A  55     -17.594 -11.703   2.471  1.00 84.19           O  
ATOM    408  CG  HIS A  55     -17.828  -7.508   2.117  1.00 84.19           C  
ATOM    409  CD2 HIS A  55     -18.422  -6.574   1.339  1.00 84.19           C  
ATOM    410  ND1 HIS A  55     -17.062  -6.820   3.041  1.00 84.19           N  
ATOM    411  CE1 HIS A  55     -17.203  -5.523   2.826  1.00 84.19           C  
ATOM    412  NE2 HIS A  55     -18.016  -5.344   1.800  1.00 84.19           N  
ATOM    413  N   THR A  56     -16.047 -11.906   0.956  1.00 87.75           N  
ATOM    414  CA  THR A  56     -16.000 -13.367   0.944  1.00 87.75           C  
ATOM    415  C   THR A  56     -14.594 -13.867   1.273  1.00 87.75           C  
ATOM    416  CB  THR A  56     -16.438 -13.922  -0.421  1.00 87.75           C  
ATOM    417  O   THR A  56     -13.648 -13.078   1.347  1.00 87.75           O  
ATOM    418  CG2 THR A  56     -17.766 -13.320  -0.860  1.00 87.75           C  
ATOM    419  OG1 THR A  56     -15.438 -13.617  -1.402  1.00 87.75           O  
ATOM    420  N   MET A  57     -14.539 -15.148   1.451  1.00 92.69           N  
ATOM    421  CA  MET A  57     -13.219 -15.773   1.479  1.00 92.69           C  
ATOM    422  C   MET A  57     -12.508 -15.602   0.143  1.00 92.69           C  
ATOM    423  CB  MET A  57     -13.336 -17.266   1.814  1.00 92.69           C  
ATOM    424  O   MET A  57     -13.148 -15.477  -0.900  1.00 92.69           O  
ATOM    425  CG  MET A  57     -12.016 -17.906   2.199  1.00 92.69           C  
ATOM    426  SD  MET A  57     -12.211 -19.672   2.691  1.00 92.69           S  
ATOM    427  CE  MET A  57     -12.836 -19.453   4.379  1.00 92.69           C  
ATOM    428  N   MET A  58     -11.148 -15.516   0.217  1.00 95.88           N  
ATOM    429  CA  MET A  58     -10.383 -15.352  -1.014  1.00 95.88           C  
ATOM    430  C   MET A  58      -9.195 -16.312  -1.047  1.00 95.88           C  
ATOM    431  CB  MET A  58      -9.883 -13.906  -1.154  1.00 95.88           C  
ATOM    432  O   MET A  58      -8.773 -16.812  -0.006  1.00 95.88           O  
ATOM    433  CG  MET A  58      -8.891 -13.492  -0.080  1.00 95.88           C  
ATOM    434  SD  MET A  58      -8.750 -11.672   0.077  1.00 95.88           S  
ATOM    435  CE  MET A  58     -10.305 -11.297   0.935  1.00 95.88           C  
ATOM    436  N   ALA A  59      -8.820 -16.641  -2.240  1.00 97.69           N  
ATOM    437  CA  ALA A  59      -7.668 -17.516  -2.457  1.00 97.69           C  
ATOM    438  C   ALA A  59      -6.523 -16.750  -3.127  1.00 97.69           C  
ATOM    439  CB  ALA A  59      -8.062 -18.719  -3.299  1.00 97.69           C  
ATOM    440  O   ALA A  59      -6.703 -16.172  -4.203  1.00 97.69           O  
ATOM    441  N   LEU A  60      -5.367 -16.672  -2.475  1.00 98.56           N  
ATOM    442  CA  LEU A  60      -4.148 -16.078  -3.012  1.00 98.56           C  
ATOM    443  C   LEU A  60      -3.281 -17.141  -3.691  1.00 98.56           C  
ATOM    444  CB  LEU A  60      -3.354 -15.391  -1.898  1.00 98.56           C  
ATOM    445  O   LEU A  60      -3.080 -18.219  -3.148  1.00 98.56           O  
ATOM    446  CG  LEU A  60      -1.945 -14.922  -2.264  1.00 98.56           C  
ATOM    447  CD1 LEU A  60      -2.006 -13.891  -3.387  1.00 98.56           C  
ATOM    448  CD2 LEU A  60      -1.240 -14.344  -1.040  1.00 98.56           C  
ATOM    449  N   ARG A  61      -2.867 -16.875  -4.875  1.00 98.38           N  
ATOM    450  CA  ARG A  61      -1.938 -17.719  -5.609  1.00 98.38           C  
ATOM    451  C   ARG A  61      -0.728 -16.938  -6.090  1.00 98.38           C  
ATOM    452  CB  ARG A  61      -2.639 -18.375  -6.801  1.00 98.38           C  
ATOM    453  O   ARG A  61      -0.877 -15.891  -6.738  1.00 98.38           O  
ATOM    454  CG  ARG A  61      -1.750 -19.328  -7.594  1.00 98.38           C  
ATOM    455  CD  ARG A  61      -2.498 -19.969  -8.750  1.00 98.38           C  
ATOM    456  NE  ARG A  61      -1.603 -20.734  -9.617  1.00 98.38           N  
ATOM    457  NH1 ARG A  61      -2.332 -22.797  -8.898  1.00 98.38           N  
ATOM    458  NH2 ARG A  61      -0.691 -22.641 -10.492  1.00 98.38           N  
ATOM    459  CZ  ARG A  61      -1.544 -22.062  -9.672  1.00 98.38           C  
ATOM    460  N   VAL A  62       0.461 -17.328  -5.691  1.00 98.69           N  
ATOM    461  CA  VAL A  62       1.725 -16.781  -6.172  1.00 98.69           C  
ATOM    462  C   VAL A  62       2.457 -17.828  -7.004  1.00 98.69           C  
ATOM    463  CB  VAL A  62       2.619 -16.312  -5.004  1.00 98.69           C  
ATOM    464  O   VAL A  62       2.664 -18.953  -6.551  1.00 98.69           O  
ATOM    465  CG1 VAL A  62       3.807 -15.500  -5.527  1.00 98.69           C  
ATOM    466  CG2 VAL A  62       1.806 -15.484  -4.012  1.00 98.69           C  
ATOM    467  N   SER A  63       2.793 -17.531  -8.242  1.00 98.25           N  
ATOM    468  CA  SER A  63       3.451 -18.500  -9.109  1.00 98.25           C  
ATOM    469  C   SER A  63       4.609 -17.859  -9.875  1.00 98.25           C  
ATOM    470  CB  SER A  63       2.449 -19.094 -10.102  1.00 98.25           C  
ATOM    471  O   SER A  63       4.570 -16.672 -10.188  1.00 98.25           O  
ATOM    472  OG  SER A  63       1.890 -18.094 -10.922  1.00 98.25           O  
ATOM    473  N   LEU A  64       5.605 -18.641 -10.109  1.00 97.62           N  
ATOM    474  CA  LEU A  64       6.789 -18.188 -10.828  1.00 97.62           C  
ATOM    475  C   LEU A  64       6.930 -18.906 -12.156  1.00 97.62           C  
ATOM    476  CB  LEU A  64       8.047 -18.406  -9.977  1.00 97.62           C  
ATOM    477  O   LEU A  64       7.102 -20.141 -12.188  1.00 97.62           O  
ATOM    478  CG  LEU A  64       9.367 -17.922 -10.586  1.00 97.62           C  
ATOM    479  CD1 LEU A  64       9.312 -16.422 -10.844  1.00 97.62           C  
ATOM    480  CD2 LEU A  64      10.539 -18.266  -9.672  1.00 97.62           C  
ATOM    481  N   ARG A  65       6.770 -18.141 -13.211  1.00 93.06           N  
ATOM    482  CA  ARG A  65       7.062 -18.656 -14.547  1.00 93.06           C  
ATOM    483  C   ARG A  65       8.438 -18.203 -15.016  1.00 93.06           C  
ATOM    484  CB  ARG A  65       5.988 -18.219 -15.539  1.00 93.06           C  
ATOM    485  O   ARG A  65       9.188 -17.594 -14.258  1.00 93.06           O  
ATOM    486  CG  ARG A  65       4.590 -18.703 -15.195  1.00 93.06           C  
ATOM    487  CD  ARG A  65       3.633 -18.531 -16.375  1.00 93.06           C  
ATOM    488  NE  ARG A  65       2.297 -19.031 -16.047  1.00 93.06           N  
ATOM    489  NH1 ARG A  65       2.398 -20.844 -17.469  1.00 93.06           N  
ATOM    490  NH2 ARG A  65       0.520 -20.484 -16.219  1.00 93.06           N  
ATOM    491  CZ  ARG A  65       1.741 -20.125 -16.578  1.00 93.06           C  
ATOM    492  N   THR A  66       8.750 -18.547 -16.234  1.00 92.12           N  
ATOM    493  CA  THR A  66      10.094 -18.312 -16.766  1.00 92.12           C  
ATOM    494  C   THR A  66      10.445 -16.828 -16.688  1.00 92.12           C  
ATOM    495  CB  THR A  66      10.227 -18.812 -18.203  1.00 92.12           C  
ATOM    496  O   THR A  66      11.539 -16.469 -16.266  1.00 92.12           O  
ATOM    497  CG2 THR A  66      11.641 -19.312 -18.484  1.00 92.12           C  
ATOM    498  OG1 THR A  66       9.297 -19.875 -18.422  1.00 92.12           O  
ATOM    499  N   ARG A  67       9.430 -15.914 -16.969  1.00 94.38           N  
ATOM    500  CA  ARG A  67       9.789 -14.508 -17.094  1.00 94.38           C  
ATOM    501  C   ARG A  67       9.039 -13.656 -16.078  1.00 94.38           C  
ATOM    502  CB  ARG A  67       9.500 -14.008 -18.516  1.00 94.38           C  
ATOM    503  O   ARG A  67       9.391 -12.492 -15.859  1.00 94.38           O  
ATOM    504  CG  ARG A  67      10.430 -14.578 -19.578  1.00 94.38           C  
ATOM    505  CD  ARG A  67      10.203 -13.922 -20.938  1.00 94.38           C  
ATOM    506  NE  ARG A  67      11.070 -14.500 -21.953  1.00 94.38           N  
ATOM    507  NH1 ARG A  67       9.977 -13.516 -23.734  1.00 94.38           N  
ATOM    508  NH2 ARG A  67      11.781 -14.867 -24.109  1.00 94.38           N  
ATOM    509  CZ  ARG A  67      10.938 -14.297 -23.266  1.00 94.38           C  
ATOM    510  N   TYR A  68       8.078 -14.297 -15.445  1.00 97.00           N  
ATOM    511  CA  TYR A  68       7.203 -13.445 -14.648  1.00 97.00           C  
ATOM    512  C   TYR A  68       6.887 -14.086 -13.305  1.00 97.00           C  
ATOM    513  CB  TYR A  68       5.906 -13.148 -15.406  1.00 97.00           C  
ATOM    514  O   TYR A  68       6.691 -15.305 -13.219  1.00 97.00           O  
ATOM    515  CG  TYR A  68       6.102 -12.297 -16.641  1.00 97.00           C  
ATOM    516  CD1 TYR A  68       6.188 -10.906 -16.531  1.00 97.00           C  
ATOM    517  CD2 TYR A  68       6.203 -12.875 -17.891  1.00 97.00           C  
ATOM    518  CE1 TYR A  68       6.367 -10.117 -17.672  1.00 97.00           C  
ATOM    519  CE2 TYR A  68       6.383 -12.094 -19.031  1.00 97.00           C  
ATOM    520  OH  TYR A  68       6.641  -9.938 -20.031  1.00 97.00           O  
ATOM    521  CZ  TYR A  68       6.465 -10.719 -18.906  1.00 97.00           C  
ATOM    522  N   LEU A  69       6.930 -13.297 -12.250  1.00 98.19           N  
ATOM    523  CA  LEU A  69       6.223 -13.594 -11.016  1.00 98.19           C  
ATOM    524  C   LEU A  69       4.766 -13.156 -11.102  1.00 98.19           C  
ATOM    525  CB  LEU A  69       6.902 -12.914  -9.828  1.00 98.19           C  
ATOM    526  O   LEU A  69       4.477 -12.008 -11.430  1.00 98.19           O  
ATOM    527  CG  LEU A  69       6.262 -13.133  -8.453  1.00 98.19           C  
ATOM    528  CD1 LEU A  69       6.527 -14.555  -7.969  1.00 98.19           C  
ATOM    529  CD2 LEU A  69       6.781 -12.117  -7.449  1.00 98.19           C  
ATOM    530  N   SER A  70       3.844 -14.094 -10.906  1.00 98.31           N  
ATOM    531  CA  SER A  70       2.422 -13.773 -11.008  1.00 98.31           C  
ATOM    532  C   SER A  70       1.738 -13.852  -9.648  1.00 98.31           C  
ATOM    533  CB  SER A  70       1.731 -14.727 -11.984  1.00 98.31           C  
ATOM    534  O   SER A  70       1.985 -14.773  -8.867  1.00 98.31           O  
ATOM    535  OG  SER A  70       0.354 -14.414 -12.102  1.00 98.31           O  
ATOM    536  N   ILE A  71       0.974 -12.852  -9.281  1.00 98.69           N  
ATOM    537  CA  ILE A  71       0.156 -12.781  -8.078  1.00 98.69           C  
ATOM    538  C   ILE A  71      -1.319 -12.688  -8.461  1.00 98.69           C  
ATOM    539  CB  ILE A  71       0.559 -11.586  -7.191  1.00 98.69           C  
ATOM    540  O   ILE A  71      -1.716 -11.797  -9.211  1.00 98.69           O  
ATOM    541  CG1 ILE A  71       2.051 -11.648  -6.844  1.00 98.69           C  
ATOM    542  CG2 ILE A  71      -0.297 -11.539  -5.922  1.00 98.69           C  
ATOM    543  CD1 ILE A  71       2.600 -10.375  -6.219  1.00 98.69           C  
ATOM    544  N   ALA A  72      -2.139 -13.625  -7.945  1.00 98.50           N  
ATOM    545  CA  ALA A  72      -3.561 -13.656  -8.273  1.00 98.50           C  
ATOM    546  C   ALA A  72      -4.410 -13.836  -7.016  1.00 98.50           C  
ATOM    547  CB  ALA A  72      -3.855 -14.773  -9.273  1.00 98.50           C  
ATOM    548  O   ALA A  72      -4.043 -14.594  -6.117  1.00 98.50           O  
ATOM    549  N   VAL A  73      -5.488 -13.148  -6.941  1.00 97.75           N  
ATOM    550  CA  VAL A  73      -6.453 -13.281  -5.855  1.00 97.75           C  
ATOM    551  C   VAL A  73      -7.832 -13.602  -6.426  1.00 97.75           C  
ATOM    552  CB  VAL A  73      -6.520 -12.000  -4.996  1.00 97.75           C  
ATOM    553  O   VAL A  73      -8.344 -12.875  -7.277  1.00 97.75           O  
ATOM    554  CG1 VAL A  73      -7.617 -12.109  -3.941  1.00 97.75           C  
ATOM    555  CG2 VAL A  73      -5.168 -11.727  -4.340  1.00 97.75           C  
ATOM    556  N   ARG A  74      -8.367 -14.719  -5.988  1.00 97.38           N  
ATOM    557  CA  ARG A  74      -9.734 -15.102  -6.332  1.00 97.38           C  
ATOM    558  C   ARG A  74     -10.703 -14.758  -5.199  1.00 97.38           C  
ATOM    559  CB  ARG A  74      -9.812 -16.594  -6.648  1.00 97.38           C  
ATOM    560  O   ARG A  74     -10.445 -15.078  -4.039  1.00 97.38           O  
ATOM    561  CG  ARG A  74     -11.203 -17.062  -7.062  1.00 97.38           C  
ATOM    562  CD  ARG A  74     -11.227 -18.562  -7.367  1.00 97.38           C  
ATOM    563  NE  ARG A  74     -12.570 -19.031  -7.676  1.00 97.38           N  
ATOM    564  NH1 ARG A  74     -11.891 -21.031  -8.578  1.00 97.38           N  
ATOM    565  NH2 ARG A  74     -14.117 -20.516  -8.484  1.00 97.38           N  
ATOM    566  CZ  ARG A  74     -12.859 -20.188  -8.250  1.00 97.38           C  
ATOM    567  N   ASP A  75     -11.750 -14.086  -5.555  1.00 95.81           N  
ATOM    568  CA  ASP A  75     -12.789 -13.773  -4.578  1.00 95.81           C  
ATOM    569  C   ASP A  75     -14.172 -14.156  -5.105  1.00 95.81           C  
ATOM    570  CB  ASP A  75     -12.758 -12.281  -4.219  1.00 95.81           C  
ATOM    571  O   ASP A  75     -14.289 -14.688  -6.211  1.00 95.81           O  
ATOM    572  CG  ASP A  75     -13.102 -11.383  -5.391  1.00 95.81           C  
ATOM    573  OD1 ASP A  75     -14.109 -11.641  -6.086  1.00 95.81           O  
ATOM    574  OD2 ASP A  75     -12.352 -10.406  -5.629  1.00 95.81           O  
ATOM    575  N   GLY A  76     -15.219 -13.977  -4.297  1.00 92.62           N  
ATOM    576  CA  GLY A  76     -16.547 -14.453  -4.652  1.00 92.62           C  
ATOM    577  C   GLY A  76     -17.422 -13.367  -5.250  1.00 92.62           C  
ATOM    578  O   GLY A  76     -18.641 -13.531  -5.344  1.00 92.62           O  
ATOM    579  N   SER A  77     -16.922 -12.211  -5.574  1.00 91.56           N  
ATOM    580  CA  SER A  77     -17.703 -11.156  -6.219  1.00 91.56           C  
ATOM    581  C   SER A  77     -17.641 -11.273  -7.738  1.00 91.56           C  
ATOM    582  CB  SER A  77     -17.203  -9.781  -5.781  1.00 91.56           C  
ATOM    583  O   SER A  77     -16.562 -11.500  -8.305  1.00 91.56           O  
ATOM    584  OG  SER A  77     -17.859  -8.750  -6.508  1.00 91.56           O  
ATOM    585  N   THR A  78     -18.766 -11.102  -8.375  1.00 88.00           N  
ATOM    586  CA  THR A  78     -18.797 -11.172  -9.836  1.00 88.00           C  
ATOM    587  C   THR A  78     -18.656  -9.781 -10.445  1.00 88.00           C  
ATOM    588  CB  THR A  78     -20.109 -11.812 -10.320  1.00 88.00           C  
ATOM    589  O   THR A  78     -18.562  -9.641 -11.664  1.00 88.00           O  
ATOM    590  CG2 THR A  78     -20.203 -13.273  -9.883  1.00 88.00           C  
ATOM    591  OG1 THR A  78     -21.219 -11.094  -9.781  1.00 88.00           O  
ATOM    592  N   ASP A  79     -18.594  -8.727  -9.594  1.00 86.69           N  
ATOM    593  CA  ASP A  79     -18.422  -7.359 -10.086  1.00 86.69           C  
ATOM    594  C   ASP A  79     -17.016  -7.133 -10.633  1.00 86.69           C  
ATOM    595  CB  ASP A  79     -18.734  -6.348  -8.984  1.00 86.69           C  
ATOM    596  O   ASP A  79     -16.031  -7.465  -9.969  1.00 86.69           O  
ATOM    597  CG  ASP A  79     -20.188  -6.395  -8.523  1.00 86.69           C  
ATOM    598  OD1 ASP A  79     -21.062  -6.797  -9.312  1.00 86.69           O  
ATOM    599  OD2 ASP A  79     -20.438  -6.027  -7.355  1.00 86.69           O  
ATOM    600  N   PRO A  80     -16.953  -6.582 -11.781  1.00 83.88           N  
ATOM    601  CA  PRO A  80     -15.617  -6.297 -12.312  1.00 83.88           C  
ATOM    602  C   PRO A  80     -14.883  -5.219 -11.523  1.00 83.88           C  
ATOM    603  CB  PRO A  80     -15.906  -5.820 -13.742  1.00 83.88           C  
ATOM    604  O   PRO A  80     -15.516  -4.344 -10.930  1.00 83.88           O  
ATOM    605  CG  PRO A  80     -17.312  -5.301 -13.695  1.00 83.88           C  
ATOM    606  CD  PRO A  80     -18.047  -6.012 -12.594  1.00 83.88           C  
ATOM    607  N   PRO A  81     -13.516  -5.371 -11.633  1.00 82.94           N  
ATOM    608  CA  PRO A  81     -12.734  -4.309 -10.992  1.00 82.94           C  
ATOM    609  C   PRO A  81     -12.805  -2.988 -11.758  1.00 82.94           C  
ATOM    610  CB  PRO A  81     -11.312  -4.867 -10.992  1.00 82.94           C  
ATOM    611  O   PRO A  81     -12.734  -2.979 -12.992  1.00 82.94           O  
ATOM    612  CG  PRO A  81     -11.320  -5.949 -12.023  1.00 82.94           C  
ATOM    613  CD  PRO A  81     -12.750  -6.352 -12.281  1.00 82.94           C  
ATOM    614  N   VAL A  82     -13.117  -1.901 -11.102  1.00 76.88           N  
ATOM    615  CA  VAL A  82     -13.203  -0.592 -11.742  1.00 76.88           C  
ATOM    616  C   VAL A  82     -12.070   0.302 -11.250  1.00 76.88           C  
ATOM    617  CB  VAL A  82     -14.570   0.080 -11.469  1.00 76.88           C  
ATOM    618  O   VAL A  82     -11.953   0.559 -10.047  1.00 76.88           O  
ATOM    619  CG1 VAL A  82     -14.750   1.311 -12.352  1.00 76.88           C  
ATOM    620  CG2 VAL A  82     -15.711  -0.915 -11.688  1.00 76.88           C  
ATOM    621  N   PRO A  83     -11.141   0.657 -12.219  1.00 67.56           N  
ATOM    622  CA  PRO A  83     -10.141   1.643 -11.812  1.00 67.56           C  
ATOM    623  C   PRO A  83     -10.734   3.037 -11.617  1.00 67.56           C  
ATOM    624  CB  PRO A  83      -9.141   1.630 -12.961  1.00 67.56           C  
ATOM    625  O   PRO A  83     -11.648   3.430 -12.344  1.00 67.56           O  
ATOM    626  CG  PRO A  83      -9.578   0.500 -13.836  1.00 67.56           C  
ATOM    627  CD  PRO A  83     -10.945   0.065 -13.406  1.00 67.56           C  
ATOM    628  N   GLU A  84     -11.078   3.605 -10.609  1.00 58.88           N  
ATOM    629  CA  GLU A  84     -11.672   4.930 -10.477  1.00 58.88           C  
ATOM    630  C   GLU A  84     -10.773   6.008 -11.070  1.00 58.88           C  
ATOM    631  CB  GLU A  84     -11.961   5.242  -9.000  1.00 58.88           C  
ATOM    632  O   GLU A  84      -9.547   5.883 -11.047  1.00 58.88           O  
ATOM    633  CG  GLU A  84     -13.078   4.398  -8.398  1.00 58.88           C  
ATOM    634  CD  GLU A  84     -13.461   4.828  -6.996  1.00 58.88           C  
ATOM    635  OE1 GLU A  84     -14.484   4.332  -6.473  1.00 58.88           O  
ATOM    636  OE2 GLU A  84     -12.742   5.672  -6.418  1.00 58.88           O  
ATOM    637  N   GLY A  85     -11.180   6.801 -12.062  1.00 53.25           N  
ATOM    638  CA  GLY A  85     -10.531   7.941 -12.695  1.00 53.25           C  
ATOM    639  C   GLY A  85      -9.922   8.906 -11.695  1.00 53.25           C  
ATOM    640  O   GLY A  85     -10.320   8.930 -10.531  1.00 53.25           O  
ATOM    641  N   SER A  86      -8.578   9.289 -11.672  1.00 49.69           N  
ATOM    642  CA  SER A  86      -7.785  10.234 -10.891  1.00 49.69           C  
ATOM    643  C   SER A  86      -8.602  11.469 -10.523  1.00 49.69           C  
ATOM    644  CB  SER A  86      -6.535  10.648 -11.672  1.00 49.69           C  
ATOM    645  O   SER A  86      -8.156  12.297  -9.734  1.00 49.69           O  
ATOM    646  OG  SER A  86      -6.891  11.375 -12.836  1.00 49.69           O  
ATOM    647  N   ASP A  87      -9.734  11.773 -11.242  1.00 47.22           N  
ATOM    648  CA  ASP A  87     -10.219  13.141 -11.164  1.00 47.22           C  
ATOM    649  C   ASP A  87     -10.945  13.398  -9.844  1.00 47.22           C  
ATOM    650  CB  ASP A  87     -11.148  13.453 -12.344  1.00 47.22           C  
ATOM    651  O   ASP A  87     -11.320  14.531  -9.547  1.00 47.22           O  
ATOM    652  CG  ASP A  87     -10.406  13.578 -13.664  1.00 47.22           C  
ATOM    653  OD1 ASP A  87      -9.188  13.875 -13.648  1.00 47.22           O  
ATOM    654  OD2 ASP A  87     -11.039  13.391 -14.719  1.00 47.22           O  
ATOM    655  N   GLN A  88     -11.609  12.406  -9.164  1.00 47.84           N  
ATOM    656  CA  GLN A  88     -12.273  12.852  -7.945  1.00 47.84           C  
ATOM    657  C   GLN A  88     -11.375  12.664  -6.727  1.00 47.84           C  
ATOM    658  CB  GLN A  88     -13.594  12.102  -7.746  1.00 47.84           C  
ATOM    659  O   GLN A  88     -10.945  11.539  -6.438  1.00 47.84           O  
ATOM    660  CG  GLN A  88     -14.703  12.562  -8.680  1.00 47.84           C  
ATOM    661  CD  GLN A  88     -16.016  11.859  -8.406  1.00 47.84           C  
ATOM    662  NE2 GLN A  88     -16.859  11.766  -9.430  1.00 47.84           N  
ATOM    663  OE1 GLN A  88     -16.281  11.398  -7.293  1.00 47.84           O  
ATOM    664  N   PRO A  89     -10.703  13.719  -6.242  1.00 46.41           N  
ATOM    665  CA  PRO A  89      -9.781  13.719  -5.105  1.00 46.41           C  
ATOM    666  C   PRO A  89     -10.289  12.883  -3.934  1.00 46.41           C  
ATOM    667  CB  PRO A  89      -9.695  15.195  -4.719  1.00 46.41           C  
ATOM    668  O   PRO A  89      -9.484  12.336  -3.166  1.00 46.41           O  
ATOM    669  CG  PRO A  89     -10.680  15.883  -5.605  1.00 46.41           C  
ATOM    670  CD  PRO A  89     -11.312  14.852  -6.504  1.00 46.41           C  
ATOM    671  N   ASP A  90     -11.641  12.930  -3.631  1.00 46.53           N  
ATOM    672  CA  ASP A  90     -12.180  12.430  -2.371  1.00 46.53           C  
ATOM    673  C   ASP A  90     -12.258  10.898  -2.381  1.00 46.53           C  
ATOM    674  CB  ASP A  90     -13.555  13.023  -2.096  1.00 46.53           C  
ATOM    675  O   ASP A  90     -12.664  10.289  -1.391  1.00 46.53           O  
ATOM    676  CG  ASP A  90     -13.500  14.266  -1.224  1.00 46.53           C  
ATOM    677  OD1 ASP A  90     -12.438  14.555  -0.633  1.00 46.53           O  
ATOM    678  OD2 ASP A  90     -14.531  14.969  -1.124  1.00 46.53           O  
ATOM    679  N   VAL A  91     -12.312  10.195  -3.525  1.00 46.97           N  
ATOM    680  CA  VAL A  91     -12.672   8.781  -3.451  1.00 46.97           C  
ATOM    681  C   VAL A  91     -11.414   7.945  -3.217  1.00 46.97           C  
ATOM    682  CB  VAL A  91     -13.391   8.312  -4.734  1.00 46.97           C  
ATOM    683  O   VAL A  91     -10.570   7.816  -4.109  1.00 46.97           O  
ATOM    684  CG1 VAL A  91     -13.992   6.922  -4.539  1.00 46.97           C  
ATOM    685  CG2 VAL A  91     -14.484   9.312  -5.129  1.00 46.97           C  
ATOM    686  N   ALA A  92     -10.836   7.934  -2.049  1.00 50.91           N  
ATOM    687  CA  ALA A  92      -9.883   6.883  -1.718  1.00 50.91           C  
ATOM    688  C   ALA A  92     -10.219   5.586  -2.447  1.00 50.91           C  
ATOM    689  CB  ALA A  92      -9.844   6.648  -0.210  1.00 50.91           C  
ATOM    690  O   ALA A  92      -9.359   4.703  -2.586  1.00 50.91           O  
ATOM    691  N   ARG A  93     -11.516   5.555  -2.916  1.00 53.38           N  
ATOM    692  CA  ARG A  93     -11.984   4.348  -3.584  1.00 53.38           C  
ATOM    693  C   ARG A  93     -11.406   4.242  -4.992  1.00 53.38           C  
ATOM    694  CB  ARG A  93     -13.516   4.320  -3.639  1.00 53.38           C  
ATOM    695  O   ARG A  93     -11.188   5.258  -5.656  1.00 53.38           O  
ATOM    696  CG  ARG A  93     -14.125   2.992  -3.221  1.00 53.38           C  
ATOM    697  CD  ARG A  93     -15.641   3.057  -3.180  1.00 53.38           C  
ATOM    698  NE  ARG A  93     -16.234   1.733  -2.992  1.00 53.38           N  
ATOM    699  NH1 ARG A  93     -18.406   2.504  -2.783  1.00 53.38           N  
ATOM    700  NH2 ARG A  93     -17.953   0.259  -2.650  1.00 53.38           N  
ATOM    701  CZ  ARG A  93     -17.531   1.502  -2.809  1.00 53.38           C  
ATOM    702  N   GLY A  94     -10.695   3.205  -5.297  1.00 63.31           N  
ATOM    703  CA  GLY A  94     -10.188   2.826  -6.609  1.00 63.31           C  
ATOM    704  C   GLY A  94      -8.719   3.141  -6.793  1.00 63.31           C  
ATOM    705  O   GLY A  94      -8.188   3.029  -7.902  1.00 63.31           O  
ATOM    706  N   ARG A  95      -8.086   3.834  -5.828  1.00 78.06           N  
ATOM    707  CA  ARG A  95      -6.676   4.180  -5.965  1.00 78.06           C  
ATOM    708  C   ARG A  95      -5.801   2.932  -5.934  1.00 78.06           C  
ATOM    709  CB  ARG A  95      -6.250   5.148  -4.859  1.00 78.06           C  
ATOM    710  O   ARG A  95      -4.680   2.939  -6.445  1.00 78.06           O  
ATOM    711  CG  ARG A  95      -6.711   6.578  -5.082  1.00 78.06           C  
ATOM    712  CD  ARG A  95      -6.184   7.516  -4.000  1.00 78.06           C  
ATOM    713  NE  ARG A  95      -6.938   8.766  -3.957  1.00 78.06           N  
ATOM    714  NH1 ARG A  95      -6.000   9.500  -1.979  1.00 78.06           N  
ATOM    715  NH2 ARG A  95      -7.566  10.781  -3.057  1.00 78.06           N  
ATOM    716  CZ  ARG A  95      -6.832   9.680  -2.998  1.00 78.06           C  
ATOM    717  N   GLY A  96      -6.348   1.882  -5.488  1.00 90.69           N  
ATOM    718  CA  GLY A  96      -5.539   0.683  -5.344  1.00 90.69           C  
ATOM    719  C   GLY A  96      -5.074   0.112  -6.672  1.00 90.69           C  
ATOM    720  O   GLY A  96      -3.910  -0.264  -6.820  1.00 90.69           O  
ATOM    721  N   LEU A  97      -6.012   0.158  -7.688  1.00 91.94           N  
ATOM    722  CA  LEU A  97      -5.656  -0.414  -8.977  1.00 91.94           C  
ATOM    723  C   LEU A  97      -4.699   0.503  -9.734  1.00 91.94           C  
ATOM    724  CB  LEU A  97      -6.910  -0.666  -9.820  1.00 91.94           C  
ATOM    725  O   LEU A  97      -3.928   0.043 -10.578  1.00 91.94           O  
ATOM    726  CG  LEU A  97      -7.785  -1.846  -9.398  1.00 91.94           C  
ATOM    727  CD1 LEU A  97      -9.047  -1.902 -10.250  1.00 91.94           C  
ATOM    728  CD2 LEU A  97      -7.008  -3.152  -9.492  1.00 91.94           C  
ATOM    729  N   LEU A  98      -4.785   1.763  -9.430  1.00 91.69           N  
ATOM    730  CA  LEU A  98      -3.793   2.682  -9.977  1.00 91.69           C  
ATOM    731  C   LEU A  98      -2.391   2.316  -9.508  1.00 91.69           C  
ATOM    732  CB  LEU A  98      -4.117   4.125  -9.586  1.00 91.69           C  
ATOM    733  O   LEU A  98      -1.439   2.334 -10.289  1.00 91.69           O  
ATOM    734  CG  LEU A  98      -3.215   5.207 -10.172  1.00 91.69           C  
ATOM    735  CD1 LEU A  98      -4.020   6.473 -10.453  1.00 91.69           C  
ATOM    736  CD2 LEU A  98      -2.053   5.504  -9.227  1.00 91.69           C  
ATOM    737  N   LEU A  99      -2.262   2.059  -8.273  1.00 94.81           N  
ATOM    738  CA  LEU A  99      -0.966   1.663  -7.734  1.00 94.81           C  
ATOM    739  C   LEU A  99      -0.501   0.347  -8.352  1.00 94.81           C  
ATOM    740  CB  LEU A  99      -1.035   1.531  -6.211  1.00 94.81           C  
ATOM    741  O   LEU A  99       0.667   0.206  -8.719  1.00 94.81           O  
ATOM    742  CG  LEU A  99      -1.299   2.820  -5.434  1.00 94.81           C  
ATOM    743  CD1 LEU A  99      -1.253   2.549  -3.932  1.00 94.81           C  
ATOM    744  CD2 LEU A  99      -0.288   3.895  -5.816  1.00 94.81           C  
ATOM    745  N   VAL A 100      -1.446  -0.598  -8.516  1.00 96.25           N  
ATOM    746  CA  VAL A 100      -1.107  -1.861  -9.164  1.00 96.25           C  
ATOM    747  C   VAL A 100      -0.613  -1.599 -10.586  1.00 96.25           C  
ATOM    748  CB  VAL A 100      -2.312  -2.828  -9.188  1.00 96.25           C  
ATOM    749  O   VAL A 100       0.423  -2.127 -10.992  1.00 96.25           O  
ATOM    750  CG1 VAL A 100      -2.014  -4.043 -10.062  1.00 96.25           C  
ATOM    751  CG2 VAL A 100      -2.676  -3.264  -7.770  1.00 96.25           C  
ATOM    752  N   SER A 101      -1.330  -0.706 -11.305  1.00 93.69           N  
ATOM    753  CA  SER A 101      -0.984  -0.383 -12.688  1.00 93.69           C  
ATOM    754  C   SER A 101       0.389   0.276 -12.773  1.00 93.69           C  
ATOM    755  CB  SER A 101      -2.039   0.536 -13.297  1.00 93.69           C  
ATOM    756  O   SER A 101       1.099   0.115 -13.766  1.00 93.69           O  
ATOM    757  OG  SER A 101      -3.289  -0.124 -13.391  1.00 93.69           O  
ATOM    758  N   SER A 102       0.751   0.949 -11.727  1.00 92.81           N  
ATOM    759  CA  SER A 102       2.002   1.698 -11.742  1.00 92.81           C  
ATOM    760  C   SER A 102       3.197   0.786 -11.484  1.00 92.81           C  
ATOM    761  CB  SER A 102       1.970   2.818 -10.703  1.00 92.81           C  
ATOM    762  O   SER A 102       4.332   1.125 -11.828  1.00 92.81           O  
ATOM    763  OG  SER A 102       2.055   2.287  -9.391  1.00 92.81           O  
ATOM    764  N   VAL A 103       2.980  -0.362 -10.922  1.00 95.06           N  
ATOM    765  CA  VAL A 103       4.105  -1.180 -10.484  1.00 95.06           C  
ATOM    766  C   VAL A 103       4.145  -2.479 -11.289  1.00 95.06           C  
ATOM    767  CB  VAL A 103       4.027  -1.489  -8.969  1.00 95.06           C  
ATOM    768  O   VAL A 103       5.223  -3.002 -11.578  1.00 95.06           O  
ATOM    769  CG1 VAL A 103       5.160  -2.424  -8.555  1.00 95.06           C  
ATOM    770  CG2 VAL A 103       4.070  -0.196  -8.156  1.00 95.06           C  
ATOM    771  N   ALA A 104       3.029  -2.945 -11.711  1.00 96.88           N  
ATOM    772  CA  ALA A 104       2.963  -4.219 -12.422  1.00 96.88           C  
ATOM    773  C   ALA A 104       3.316  -4.043 -13.898  1.00 96.88           C  
ATOM    774  CB  ALA A 104       1.575  -4.836 -12.281  1.00 96.88           C  
ATOM    775  O   ALA A 104       2.996  -3.014 -14.500  1.00 96.88           O  
ATOM    776  N   ASP A 105       3.922  -5.031 -14.469  1.00 97.19           N  
ATOM    777  CA  ASP A 105       4.098  -5.051 -15.922  1.00 97.19           C  
ATOM    778  C   ASP A 105       2.762  -5.238 -16.641  1.00 97.19           C  
ATOM    779  CB  ASP A 105       5.070  -6.160 -16.328  1.00 97.19           C  
ATOM    780  O   ASP A 105       2.504  -4.598 -17.656  1.00 97.19           O  
ATOM    781  CG  ASP A 105       6.480  -5.934 -15.805  1.00 97.19           C  
ATOM    782  OD1 ASP A 105       7.305  -5.328 -16.531  1.00 97.19           O  
ATOM    783  OD2 ASP A 105       6.770  -6.363 -14.672  1.00 97.19           O  
ATOM    784  N   HIS A 106       1.985  -6.211 -16.109  1.00 96.00           N  
ATOM    785  CA  HIS A 106       0.633  -6.484 -16.578  1.00 96.00           C  
ATOM    786  C   HIS A 106      -0.299  -6.820 -15.430  1.00 96.00           C  
ATOM    787  CB  HIS A 106       0.641  -7.629 -17.594  1.00 96.00           C  
ATOM    788  O   HIS A 106       0.143  -7.336 -14.398  1.00 96.00           O  
ATOM    789  CG  HIS A 106       1.647  -7.457 -18.688  1.00 96.00           C  
ATOM    790  CD2 HIS A 106       2.818  -8.094 -18.938  1.00 96.00           C  
ATOM    791  ND1 HIS A 106       1.499  -6.527 -19.703  1.00 96.00           N  
ATOM    792  CE1 HIS A 106       2.537  -6.602 -20.516  1.00 96.00           C  
ATOM    793  NE2 HIS A 106       3.354  -7.543 -20.078  1.00 96.00           N  
ATOM    794  N   TRP A 107      -1.549  -6.410 -15.641  1.00 96.62           N  
ATOM    795  CA  TRP A 107      -2.570  -6.898 -14.719  1.00 96.62           C  
ATOM    796  C   TRP A 107      -3.914  -7.043 -15.430  1.00 96.62           C  
ATOM    797  CB  TRP A 107      -2.705  -5.961 -13.523  1.00 96.62           C  
ATOM    798  O   TRP A 107      -4.109  -6.508 -16.516  1.00 96.62           O  
ATOM    799  CG  TRP A 107      -3.418  -4.676 -13.828  1.00 96.62           C  
ATOM    800  CD1 TRP A 107      -2.871  -3.533 -14.344  1.00 96.62           C  
ATOM    801  CD2 TRP A 107      -4.809  -4.406 -13.633  1.00 96.62           C  
ATOM    802  CE2 TRP A 107      -5.039  -3.076 -14.055  1.00 96.62           C  
ATOM    803  CE3 TRP A 107      -5.887  -5.160 -13.148  1.00 96.62           C  
ATOM    804  NE1 TRP A 107      -3.842  -2.568 -14.477  1.00 96.62           N  
ATOM    805  CH2 TRP A 107      -7.336  -3.242 -13.516  1.00 96.62           C  
ATOM    806  CZ2 TRP A 107      -6.301  -2.484 -14.000  1.00 96.62           C  
ATOM    807  CZ3 TRP A 107      -7.145  -4.566 -13.094  1.00 96.62           C  
ATOM    808  N   GLY A 108      -4.773  -7.789 -14.852  1.00 95.69           N  
ATOM    809  CA  GLY A 108      -6.098  -8.000 -15.414  1.00 95.69           C  
ATOM    810  C   GLY A 108      -7.023  -8.773 -14.500  1.00 95.69           C  
ATOM    811  O   GLY A 108      -6.742  -8.930 -13.305  1.00 95.69           O  
ATOM    812  N   TRP A 109      -8.195  -9.094 -15.039  1.00 94.88           N  
ATOM    813  CA  TRP A 109      -9.141  -9.898 -14.273  1.00 94.88           C  
ATOM    814  C   TRP A 109      -9.914 -10.844 -15.195  1.00 94.88           C  
ATOM    815  CB  TRP A 109     -10.117  -9.000 -13.516  1.00 94.88           C  
ATOM    816  O   TRP A 109      -9.977 -10.625 -16.406  1.00 94.88           O  
ATOM    817  CG  TRP A 109     -11.133  -8.320 -14.383  1.00 94.88           C  
ATOM    818  CD1 TRP A 109     -10.961  -7.168 -15.102  1.00 94.88           C  
ATOM    819  CD2 TRP A 109     -12.477  -8.750 -14.633  1.00 94.88           C  
ATOM    820  CE2 TRP A 109     -13.062  -7.809 -15.508  1.00 94.88           C  
ATOM    821  CE3 TRP A 109     -13.242  -9.836 -14.195  1.00 94.88           C  
ATOM    822  NE1 TRP A 109     -12.117  -6.855 -15.773  1.00 94.88           N  
ATOM    823  CH2 TRP A 109     -15.102  -9.000 -15.508  1.00 94.88           C  
ATOM    824  CZ2 TRP A 109     -14.375  -7.922 -15.953  1.00 94.88           C  
ATOM    825  CZ3 TRP A 109     -14.547  -9.953 -14.641  1.00 94.88           C  
ATOM    826  N   LEU A 110     -10.328 -11.945 -14.633  1.00 95.56           N  
ATOM    827  CA  LEU A 110     -11.141 -12.930 -15.336  1.00 95.56           C  
ATOM    828  C   LEU A 110     -12.297 -13.406 -14.461  1.00 95.56           C  
ATOM    829  CB  LEU A 110     -10.281 -14.125 -15.766  1.00 95.56           C  
ATOM    830  O   LEU A 110     -12.125 -13.578 -13.250  1.00 95.56           O  
ATOM    831  CG  LEU A 110      -9.125 -13.820 -16.719  1.00 95.56           C  
ATOM    832  CD1 LEU A 110      -8.117 -14.969 -16.703  1.00 95.56           C  
ATOM    833  CD2 LEU A 110      -9.641 -13.562 -18.125  1.00 95.56           C  
ATOM    834  N   PRO A 111     -13.453 -13.617 -15.070  1.00 94.38           N  
ATOM    835  CA  PRO A 111     -14.516 -14.266 -14.305  1.00 94.38           C  
ATOM    836  C   PRO A 111     -14.172 -15.703 -13.922  1.00 94.38           C  
ATOM    837  CB  PRO A 111     -15.719 -14.227 -15.250  1.00 94.38           C  
ATOM    838  O   PRO A 111     -13.414 -16.375 -14.625  1.00 94.38           O  
ATOM    839  CG  PRO A 111     -15.328 -13.258 -16.312  1.00 94.38           C  
ATOM    840  CD  PRO A 111     -13.828 -13.195 -16.391  1.00 94.38           C  
ATOM    841  N   SER A 112     -14.594 -16.156 -12.789  1.00 90.69           N  
ATOM    842  CA  SER A 112     -14.484 -17.531 -12.312  1.00 90.69           C  
ATOM    843  C   SER A 112     -15.820 -18.031 -11.781  1.00 90.69           C  
ATOM    844  CB  SER A 112     -13.422 -17.641 -11.219  1.00 90.69           C  
ATOM    845  O   SER A 112     -16.781 -17.266 -11.656  1.00 90.69           O  
ATOM    846  OG  SER A 112     -13.883 -17.062 -10.008  1.00 90.69           O  
ATOM    847  N   GLU A 113     -15.875 -19.312 -11.680  1.00 87.81           N  
ATOM    848  CA  GLU A 113     -17.094 -19.875 -11.102  1.00 87.81           C  
ATOM    849  C   GLU A 113     -17.406 -19.234  -9.750  1.00 87.81           C  
ATOM    850  CB  GLU A 113     -16.953 -21.391 -10.953  1.00 87.81           C  
ATOM    851  O   GLU A 113     -16.672 -19.422  -8.781  1.00 87.81           O  
ATOM    852  CG  GLU A 113     -18.281 -22.094 -10.664  1.00 87.81           C  
ATOM    853  CD  GLU A 113     -18.125 -23.594 -10.508  1.00 87.81           C  
ATOM    854  OE1 GLU A 113     -19.141 -24.281 -10.211  1.00 87.81           O  
ATOM    855  OE2 GLU A 113     -17.000 -24.109 -10.688  1.00 87.81           O  
ATOM    856  N   GLY A 114     -18.438 -18.438  -9.695  1.00 89.38           N  
ATOM    857  CA  GLY A 114     -18.891 -17.859  -8.445  1.00 89.38           C  
ATOM    858  C   GLY A 114     -18.109 -16.609  -8.055  1.00 89.38           C  
ATOM    859  O   GLY A 114     -18.234 -16.141  -6.922  1.00 89.38           O  
ATOM    860  N   GLY A 115     -17.266 -16.141  -8.914  1.00 94.31           N  
ATOM    861  CA  GLY A 115     -16.531 -14.930  -8.578  1.00 94.31           C  
ATOM    862  C   GLY A 115     -15.602 -14.477  -9.688  1.00 94.31           C  
ATOM    863  O   GLY A 115     -15.969 -14.500 -10.867  1.00 94.31           O  
ATOM    864  N   LYS A 116     -14.430 -13.969  -9.305  1.00 95.62           N  
ATOM    865  CA  LYS A 116     -13.453 -13.469 -10.266  1.00 95.62           C  
ATOM    866  C   LYS A 116     -12.023 -13.656  -9.750  1.00 95.62           C  
ATOM    867  CB  LYS A 116     -13.703 -11.984 -10.562  1.00 95.62           C  
ATOM    868  O   LYS A 116     -11.820 -13.922  -8.570  1.00 95.62           O  
ATOM    869  CG  LYS A 116     -13.438 -11.062  -9.391  1.00 95.62           C  
ATOM    870  CD  LYS A 116     -13.758  -9.617  -9.727  1.00 95.62           C  
ATOM    871  CE  LYS A 116     -13.508  -8.688  -8.547  1.00 95.62           C  
ATOM    872  NZ  LYS A 116     -14.539  -8.867  -7.477  1.00 95.62           N  
ATOM    873  N   VAL A 117     -11.180 -13.594 -10.703  1.00 96.88           N  
ATOM    874  CA  VAL A 117      -9.750 -13.578 -10.398  1.00 96.88           C  
ATOM    875  C   VAL A 117      -9.141 -12.258 -10.859  1.00 96.88           C  
ATOM    876  CB  VAL A 117      -9.016 -14.766 -11.055  1.00 96.88           C  
ATOM    877  O   VAL A 117      -9.336 -11.844 -12.008  1.00 96.88           O  
ATOM    878  CG1 VAL A 117      -7.512 -14.680 -10.812  1.00 96.88           C  
ATOM    879  CG2 VAL A 117      -9.570 -16.094 -10.531  1.00 96.88           C  
ATOM    880  N   VAL A 118      -8.469 -11.594  -9.977  1.00 96.50           N  
ATOM    881  CA  VAL A 118      -7.652 -10.438 -10.328  1.00 96.50           C  
ATOM    882  C   VAL A 118      -6.176 -10.789 -10.188  1.00 96.50           C  
ATOM    883  CB  VAL A 118      -7.996  -9.219  -9.445  1.00 96.50           C  
ATOM    884  O   VAL A 118      -5.773 -11.430  -9.211  1.00 96.50           O  
ATOM    885  CG1 VAL A 118      -7.285  -7.965  -9.953  1.00 96.50           C  
ATOM    886  CG2 VAL A 118      -9.508  -8.992  -9.406  1.00 96.50           C  
ATOM    887  N   TRP A 119      -5.410 -10.445 -11.242  1.00 97.81           N  
ATOM    888  CA  TRP A 119      -4.016 -10.875 -11.234  1.00 97.81           C  
ATOM    889  C   TRP A 119      -3.096  -9.742 -11.703  1.00 97.81           C  
ATOM    890  CB  TRP A 119      -3.828 -12.102 -12.133  1.00 97.81           C  
ATOM    891  O   TRP A 119      -3.549  -8.789 -12.328  1.00 97.81           O  
ATOM    892  CG  TRP A 119      -4.168 -11.859 -13.570  1.00 97.81           C  
ATOM    893  CD1 TRP A 119      -5.383 -12.047 -14.180  1.00 97.81           C  
ATOM    894  CD2 TRP A 119      -3.283 -11.391 -14.594  1.00 97.81           C  
ATOM    895  CE2 TRP A 119      -4.027 -11.312 -15.789  1.00 97.81           C  
ATOM    896  CE3 TRP A 119      -1.932 -11.023 -14.609  1.00 97.81           C  
ATOM    897  NE1 TRP A 119      -5.305 -11.719 -15.508  1.00 97.81           N  
ATOM    898  CH2 TRP A 119      -2.141 -10.531 -16.984  1.00 97.81           C  
ATOM    899  CZ2 TRP A 119      -3.465 -10.891 -17.000  1.00 97.81           C  
ATOM    900  CZ3 TRP A 119      -1.372 -10.594 -15.812  1.00 97.81           C  
ATOM    901  N   ALA A 120      -1.833  -9.820 -11.289  1.00 98.38           N  
ATOM    902  CA  ALA A 120      -0.757  -8.938 -11.727  1.00 98.38           C  
ATOM    903  C   ALA A 120       0.547  -9.711 -11.914  1.00 98.38           C  
ATOM    904  CB  ALA A 120      -0.562  -7.801 -10.727  1.00 98.38           C  
ATOM    905  O   ALA A 120       0.797 -10.695 -11.211  1.00 98.38           O  
ATOM    906  N   ALA A 121       1.326  -9.273 -12.898  1.00 98.44           N  
ATOM    907  CA  ALA A 121       2.586  -9.938 -13.227  1.00 98.44           C  
ATOM    908  C   ALA A 121       3.756  -8.961 -13.133  1.00 98.44           C  
ATOM    909  CB  ALA A 121       2.518 -10.547 -14.625  1.00 98.44           C  
ATOM    910  O   ALA A 121       3.639  -7.797 -13.523  1.00 98.44           O  
ATOM    911  N   LEU A 122       4.852  -9.406 -12.531  1.00 98.06           N  
ATOM    912  CA  LEU A 122       6.113  -8.680 -12.430  1.00 98.06           C  
ATOM    913  C   LEU A 122       7.219  -9.414 -13.180  1.00 98.06           C  
ATOM    914  CB  LEU A 122       6.512  -8.492 -10.969  1.00 98.06           C  
ATOM    915  O   LEU A 122       7.422 -10.617 -12.984  1.00 98.06           O  
ATOM    916  CG  LEU A 122       5.602  -7.605 -10.125  1.00 98.06           C  
ATOM    917  CD1 LEU A 122       5.855  -7.840  -8.641  1.00 98.06           C  
ATOM    918  CD2 LEU A 122       5.809  -6.137 -10.477  1.00 98.06           C  
ATOM    919  N   ARG A 123       7.910  -8.711 -13.992  1.00 97.12           N  
ATOM    920  CA  ARG A 123       8.992  -9.312 -14.766  1.00 97.12           C  
ATOM    921  C   ARG A 123      10.195  -9.609 -13.883  1.00 97.12           C  
ATOM    922  CB  ARG A 123       9.398  -8.391 -15.922  1.00 97.12           C  
ATOM    923  O   ARG A 123      10.570  -8.789 -13.039  1.00 97.12           O  
ATOM    924  CG  ARG A 123      10.289  -9.062 -16.953  1.00 97.12           C  
ATOM    925  CD  ARG A 123      10.500  -8.180 -18.172  1.00 97.12           C  
ATOM    926  NE  ARG A 123      11.234  -8.875 -19.234  1.00 97.12           N  
ATOM    927  NH1 ARG A 123      13.086  -7.508 -19.141  1.00 97.12           N  
ATOM    928  NH2 ARG A 123      13.016  -9.250 -20.625  1.00 97.12           N  
ATOM    929  CZ  ARG A 123      12.445  -8.539 -19.672  1.00 97.12           C  
ATOM    930  N   ARG A 124      10.766 -10.789 -14.117  1.00 92.31           N  
ATOM    931  CA  ARG A 124      12.039 -11.125 -13.477  1.00 92.31           C  
ATOM    932  C   ARG A 124      13.203 -10.430 -14.172  1.00 92.31           C  
ATOM    933  CB  ARG A 124      12.250 -12.641 -13.484  1.00 92.31           C  
ATOM    934  O   ARG A 124      13.219 -10.305 -15.398  1.00 92.31           O  
ATOM    935  CG  ARG A 124      11.203 -13.414 -12.703  1.00 92.31           C  
ATOM    936  CD  ARG A 124      11.359 -14.922 -12.883  1.00 92.31           C  
ATOM    937  NE  ARG A 124      12.625 -15.398 -12.336  1.00 92.31           N  
ATOM    938  NH1 ARG A 124      12.422 -17.531 -13.195  1.00 92.31           N  
ATOM    939  NH2 ARG A 124      14.266 -16.969 -11.961  1.00 92.31           N  
ATOM    940  CZ  ARG A 124      13.102 -16.625 -12.500  1.00 92.31           C  
ATOM    941  N   GLU A 125      14.031  -9.805 -13.461  1.00 80.62           N  
ATOM    942  CA  GLU A 125      15.234  -9.312 -14.133  1.00 80.62           C  
ATOM    943  C   GLU A 125      16.078 -10.469 -14.664  1.00 80.62           C  
ATOM    944  CB  GLU A 125      16.062  -8.453 -13.180  1.00 80.62           C  
ATOM    945  O   GLU A 125      16.125 -11.547 -14.062  1.00 80.62           O  
ATOM    946  CG  GLU A 125      15.508  -7.055 -12.969  1.00 80.62           C  
ATOM    947  CD  GLU A 125      16.328  -6.223 -11.992  1.00 80.62           C  
ATOM    948  OE1 GLU A 125      15.977  -5.039 -11.766  1.00 80.62           O  
ATOM    949  OE2 GLU A 125      17.312  -6.758 -11.453  1.00 80.62           O  
ATOM    950  N   PRO A 126      16.531 -10.359 -15.945  1.00 63.47           N  
ATOM    951  CA  PRO A 126      17.391 -11.414 -16.484  1.00 63.47           C  
ATOM    952  C   PRO A 126      18.609 -11.695 -15.609  1.00 63.47           C  
ATOM    953  CB  PRO A 126      17.812 -10.852 -17.844  1.00 63.47           C  
ATOM    954  O   PRO A 126      19.031 -10.828 -14.852  1.00 63.47           O  
ATOM    955  CG  PRO A 126      17.250  -9.469 -17.891  1.00 63.47           C  
ATOM    956  CD  PRO A 126      16.469  -9.234 -16.625  1.00 63.47           C  
TER     957      PRO A 126                                                      
ATOM    958  N   ALA B   1      36.219   5.211  -5.875  1.00 25.91           N  
ATOM    959  CA  ALA B   1      35.406   5.148  -4.656  1.00 25.91           C  
ATOM    960  C   ALA B   1      34.188   4.246  -4.848  1.00 25.91           C  
ATOM    961  CB  ALA B   1      34.969   6.551  -4.242  1.00 25.91           C  
ATOM    962  O   ALA B   1      33.375   4.480  -5.738  1.00 25.91           O  
ATOM    963  N   MET B   2      34.375   2.859  -4.828  1.00 24.39           N  
ATOM    964  CA  MET B   2      33.500   1.759  -5.242  1.00 24.39           C  
ATOM    965  C   MET B   2      32.188   1.797  -4.488  1.00 24.39           C  
ATOM    966  CB  MET B   2      34.188   0.415  -5.016  1.00 24.39           C  
ATOM    967  O   MET B   2      32.156   1.948  -3.264  1.00 24.39           O  
ATOM    968  CG  MET B   2      35.125   0.010  -6.141  1.00 24.39           C  
ATOM    969  SD  MET B   2      35.812  -1.686  -5.926  1.00 24.39           S  
ATOM    970  CE  MET B   2      36.594  -1.925  -7.539  1.00 24.39           C  
ATOM    971  N   LEU B   3      31.031   2.385  -5.031  1.00 24.84           N  
ATOM    972  CA  LEU B   3      29.688   2.541  -4.500  1.00 24.84           C  
ATOM    973  C   LEU B   3      29.156   1.219  -3.949  1.00 24.84           C  
ATOM    974  CB  LEU B   3      28.734   3.066  -5.586  1.00 24.84           C  
ATOM    975  O   LEU B   3      29.109   0.218  -4.668  1.00 24.84           O  
ATOM    976  CG  LEU B   3      28.797   4.566  -5.867  1.00 24.84           C  
ATOM    977  CD1 LEU B   3      28.281   4.863  -7.270  1.00 24.84           C  
ATOM    978  CD2 LEU B   3      28.000   5.344  -4.824  1.00 24.84           C  
ATOM    979  N   SER B   4      29.500   0.821  -2.648  1.00 24.72           N  
ATOM    980  CA  SER B   4      29.062  -0.390  -1.958  1.00 24.72           C  
ATOM    981  C   SER B   4      27.547  -0.532  -1.990  1.00 24.72           C  
ATOM    982  CB  SER B   4      29.562  -0.386  -0.509  1.00 24.72           C  
ATOM    983  O   SER B   4      26.828   0.368  -1.555  1.00 24.72           O  
ATOM    984  OG  SER B   4      30.250   0.813  -0.217  1.00 24.72           O  
ATOM    985  N   ASP B   5      26.875  -1.064  -3.027  1.00 25.16           N  
ATOM    986  CA  ASP B   5      25.469  -1.342  -3.275  1.00 25.16           C  
ATOM    987  C   ASP B   5      24.859  -2.180  -2.148  1.00 25.16           C  
ATOM    988  CB  ASP B   5      25.281  -2.057  -4.617  1.00 25.16           C  
ATOM    989  O   ASP B   5      25.000  -3.404  -2.137  1.00 25.16           O  
ATOM    990  CG  ASP B   5      24.156  -1.479  -5.453  1.00 25.16           C  
ATOM    991  OD1 ASP B   5      23.516  -0.492  -5.020  1.00 25.16           O  
ATOM    992  OD2 ASP B   5      23.891  -2.016  -6.551  1.00 25.16           O  
ATOM    993  N   THR B   6      24.938  -1.798  -0.771  1.00 26.11           N  
ATOM    994  CA  THR B   6      24.391  -2.613   0.310  1.00 26.11           C  
ATOM    995  C   THR B   6      22.891  -2.857   0.107  1.00 26.11           C  
ATOM    996  CB  THR B   6      24.625  -1.951   1.681  1.00 26.11           C  
ATOM    997  O   THR B   6      22.141  -1.926  -0.191  1.00 26.11           O  
ATOM    998  CG2 THR B   6      25.969  -2.359   2.268  1.00 26.11           C  
ATOM    999  OG1 THR B   6      24.594  -0.527   1.528  1.00 26.11           O  
ATOM   1000  N   THR B   7      22.375  -4.023  -0.313  1.00 25.95           N  
ATOM   1001  CA  THR B   7      21.000  -4.500  -0.488  1.00 25.95           C  
ATOM   1002  C   THR B   7      20.203  -4.348   0.805  1.00 25.95           C  
ATOM   1003  CB  THR B   7      20.984  -5.977  -0.935  1.00 25.95           C  
ATOM   1004  O   THR B   7      20.672  -4.730   1.879  1.00 25.95           O  
ATOM   1005  CG2 THR B   7      21.156  -6.094  -2.445  1.00 25.95           C  
ATOM   1006  OG1 THR B   7      22.047  -6.684  -0.285  1.00 25.95           O  
ATOM   1007  N   PRO B   8      19.359  -3.326   1.055  1.00 27.47           N  
ATOM   1008  CA  PRO B   8      18.656  -3.191   2.330  1.00 27.47           C  
ATOM   1009  C   PRO B   8      17.922  -4.465   2.734  1.00 27.47           C  
ATOM   1010  CB  PRO B   8      17.672  -2.049   2.072  1.00 27.47           C  
ATOM   1011  O   PRO B   8      17.391  -5.176   1.874  1.00 27.47           O  
ATOM   1012  CG  PRO B   8      17.719  -1.830   0.594  1.00 27.47           C  
ATOM   1013  CD  PRO B   8      18.828  -2.664   0.025  1.00 27.47           C  
ATOM   1014  N   ARG B   9      18.266  -5.168   3.836  1.00 26.05           N  
ATOM   1015  CA  ARG B   9      17.719  -6.398   4.406  1.00 26.05           C  
ATOM   1016  C   ARG B   9      16.234  -6.254   4.727  1.00 26.05           C  
ATOM   1017  CB  ARG B   9      18.500  -6.785   5.668  1.00 26.05           C  
ATOM   1018  O   ARG B   9      15.812  -5.223   5.250  1.00 26.05           O  
ATOM   1019  CG  ARG B   9      18.391  -8.258   6.031  1.00 26.05           C  
ATOM   1020  CD  ARG B   9      19.203  -8.602   7.266  1.00 26.05           C  
ATOM   1021  NE  ARG B   9      19.141 -10.023   7.582  1.00 26.05           N  
ATOM   1022  NH1 ARG B   9      21.125 -10.062   8.773  1.00 26.05           N  
ATOM   1023  NH2 ARG B   9      19.906 -11.984   8.516  1.00 26.05           N  
ATOM   1024  CZ  ARG B   9      20.062 -10.688   8.289  1.00 26.05           C  
ATOM   1025  N   TRP B  10      15.336  -7.031   4.129  1.00 27.55           N  
ATOM   1026  CA  TRP B  10      13.945  -7.168   4.527  1.00 27.55           C  
ATOM   1027  C   TRP B  10      13.836  -7.605   5.984  1.00 27.55           C  
ATOM   1028  CB  TRP B  10      13.219  -8.172   3.627  1.00 27.55           C  
ATOM   1029  O   TRP B  10      14.406  -8.625   6.379  1.00 27.55           O  
ATOM   1030  CG  TRP B  10      11.727  -8.094   3.701  1.00 27.55           C  
ATOM   1031  CD1 TRP B  10      10.984  -7.395   4.609  1.00 27.55           C  
ATOM   1032  CD2 TRP B  10      10.789  -8.750   2.836  1.00 27.55           C  
ATOM   1033  CE2 TRP B  10       9.500  -8.398   3.277  1.00 27.55           C  
ATOM   1034  CE3 TRP B  10      10.930  -9.594   1.728  1.00 27.55           C  
ATOM   1035  NE1 TRP B  10       9.641  -7.570   4.359  1.00 27.55           N  
ATOM   1036  CH2 TRP B  10       8.500  -9.695   1.565  1.00 27.55           C  
ATOM   1037  CZ2 TRP B  10       8.344  -8.867   2.646  1.00 27.55           C  
ATOM   1038  CZ3 TRP B  10       9.773 -10.062   1.102  1.00 27.55           C  
ATOM   1039  N   GLU B  11      13.961  -6.793   7.035  1.00 29.81           N  
ATOM   1040  CA  GLU B  11      13.820  -7.164   8.445  1.00 29.81           C  
ATOM   1041  C   GLU B  11      12.391  -7.598   8.758  1.00 29.81           C  
ATOM   1042  CB  GLU B  11      14.234  -6.004   9.352  1.00 29.81           C  
ATOM   1043  O   GLU B  11      11.570  -6.781   9.180  1.00 29.81           O  
ATOM   1044  CG  GLU B  11      15.711  -5.664   9.281  1.00 29.81           C  
ATOM   1045  CD  GLU B  11      16.109  -4.492  10.164  1.00 29.81           C  
ATOM   1046  OE1 GLU B  11      17.297  -4.344  10.484  1.00 29.81           O  
ATOM   1047  OE2 GLU B  11      15.195  -3.713  10.539  1.00 29.81           O  
ATOM   1048  N   GLY B  12      11.594  -8.227   7.895  1.00 30.27           N  
ATOM   1049  CA  GLY B  12      10.250  -8.664   8.234  1.00 30.27           C  
ATOM   1050  C   GLY B  12      10.211  -9.602   9.422  1.00 30.27           C  
ATOM   1051  O   GLY B  12       9.133 -10.062   9.820  1.00 30.27           O  
ATOM   1052  N   ALA B  13      11.219 -10.469   9.656  1.00 29.77           N  
ATOM   1053  CA  ALA B  13      10.984 -11.625  10.516  1.00 29.77           C  
ATOM   1054  C   ALA B  13      10.953 -11.219  11.992  1.00 29.77           C  
ATOM   1055  CB  ALA B  13      12.062 -12.680  10.289  1.00 29.77           C  
ATOM   1056  O   ALA B  13      11.133 -12.062  12.875  1.00 29.77           O  
ATOM   1057  N   GLU B  14      11.125 -10.047  12.539  1.00 34.12           N  
ATOM   1058  CA  GLU B  14      11.117 -10.047  14.000  1.00 34.12           C  
ATOM   1059  C   GLU B  14       9.859 -10.727  14.539  1.00 34.12           C  
ATOM   1060  CB  GLU B  14      11.211  -8.617  14.539  1.00 34.12           C  
ATOM   1061  O   GLU B  14       8.742 -10.352  14.180  1.00 34.12           O  
ATOM   1062  CG  GLU B  14      12.594  -7.996  14.391  1.00 34.12           C  
ATOM   1063  CD  GLU B  14      12.648  -6.543  14.820  1.00 34.12           C  
ATOM   1064  OE1 GLU B  14      13.750  -6.055  15.180  1.00 34.12           O  
ATOM   1065  OE2 GLU B  14      11.586  -5.883  14.812  1.00 34.12           O  
ATOM   1066  N   SER B  15       9.883 -12.031  14.961  1.00 34.53           N  
ATOM   1067  CA  SER B  15       9.062 -13.102  15.508  1.00 34.53           C  
ATOM   1068  C   SER B  15       8.039 -12.562  16.500  1.00 34.53           C  
ATOM   1069  CB  SER B  15       9.930 -14.164  16.188  1.00 34.53           C  
ATOM   1070  O   SER B  15       8.070 -11.383  16.859  1.00 34.53           O  
ATOM   1071  OG  SER B  15      10.875 -14.695  15.266  1.00 34.53           O  
ATOM   1072  N   ARG B  16       7.781 -13.305  17.906  1.00 32.38           N  
ATOM   1073  CA  ARG B  16       6.820 -13.914  18.812  1.00 32.38           C  
ATOM   1074  C   ARG B  16       6.293 -12.898  19.812  1.00 32.38           C  
ATOM   1075  CB  ARG B  16       7.453 -15.094  19.547  1.00 32.38           C  
ATOM   1076  O   ARG B  16       5.438 -13.219  20.641  1.00 32.38           O  
ATOM   1077  CG  ARG B  16       7.445 -16.391  18.750  1.00 32.38           C  
ATOM   1078  CD  ARG B  16       7.988 -17.562  19.578  1.00 32.38           C  
ATOM   1079  NE  ARG B  16       8.523 -18.609  18.719  1.00 32.38           N  
ATOM   1080  NH1 ARG B  16      10.227 -19.203  20.172  1.00 32.38           N  
ATOM   1081  NH2 ARG B  16       9.984 -20.297  18.172  1.00 32.38           N  
ATOM   1082  CZ  ARG B  16       9.578 -19.375  19.016  1.00 32.38           C  
ATOM   1083  N   THR B  17       7.059 -12.062  20.562  1.00 36.25           N  
ATOM   1084  CA  THR B  17       6.402 -11.492  21.734  1.00 36.25           C  
ATOM   1085  C   THR B  17       5.152 -10.719  21.328  1.00 36.25           C  
ATOM   1086  CB  THR B  17       7.359 -10.570  22.516  1.00 36.25           C  
ATOM   1087  O   THR B  17       5.047 -10.250  20.203  1.00 36.25           O  
ATOM   1088  CG2 THR B  17       7.980 -11.289  23.703  1.00 36.25           C  
ATOM   1089  OG1 THR B  17       8.398 -10.125  21.641  1.00 36.25           O  
ATOM   1090  N   GLY B  18       4.016 -10.734  22.062  1.00 36.06           N  
ATOM   1091  CA  GLY B  18       2.777  -9.977  22.000  1.00 36.06           C  
ATOM   1092  C   GLY B  18       2.949  -8.602  21.375  1.00 36.06           C  
ATOM   1093  O   GLY B  18       2.137  -7.703  21.609  1.00 36.06           O  
ATOM   1094  N   GLN B  19       4.219  -7.945  21.281  1.00 37.41           N  
ATOM   1095  CA  GLN B  19       4.285  -6.582  20.766  1.00 37.41           C  
ATOM   1096  C   GLN B  19       3.506  -6.453  19.469  1.00 37.41           C  
ATOM   1097  CB  GLN B  19       5.738  -6.160  20.562  1.00 37.41           C  
ATOM   1098  O   GLN B  19       3.783  -7.160  18.500  1.00 37.41           O  
ATOM   1099  CG  GLN B  19       6.379  -5.516  21.781  1.00 37.41           C  
ATOM   1100  CD  GLN B  19       7.859  -5.238  21.594  1.00 37.41           C  
ATOM   1101  NE2 GLN B  19       8.578  -5.105  22.703  1.00 37.41           N  
ATOM   1102  OE1 GLN B  19       8.344  -5.145  20.453  1.00 37.41           O  
ATOM   1103  N   HIS B  20       2.225  -6.047  19.500  1.00 41.09           N  
ATOM   1104  CA  HIS B  20       1.467  -5.543  18.359  1.00 41.09           C  
ATOM   1105  C   HIS B  20       2.393  -4.980  17.281  1.00 41.09           C  
ATOM   1106  CB  HIS B  20       0.475  -4.469  18.812  1.00 41.09           C  
ATOM   1107  O   HIS B  20       3.000  -3.924  17.469  1.00 41.09           O  
ATOM   1108  CG  HIS B  20      -0.768  -5.023  19.422  1.00 41.09           C  
ATOM   1109  CD2 HIS B  20      -1.146  -5.121  20.719  1.00 41.09           C  
ATOM   1110  ND1 HIS B  20      -1.794  -5.562  18.688  1.00 41.09           N  
ATOM   1111  CE1 HIS B  20      -2.754  -5.969  19.500  1.00 41.09           C  
ATOM   1112  NE2 HIS B  20      -2.385  -5.715  20.734  1.00 41.09           N  
ATOM   1113  N   HIS B  21       3.383  -5.719  16.641  1.00 53.19           N  
ATOM   1114  CA  HIS B  21       4.094  -5.359  15.422  1.00 53.19           C  
ATOM   1115  C   HIS B  21       3.340  -4.285  14.648  1.00 53.19           C  
ATOM   1116  CB  HIS B  21       4.305  -6.594  14.547  1.00 53.19           C  
ATOM   1117  O   HIS B  21       3.396  -4.250  13.414  1.00 53.19           O  
ATOM   1118  CG  HIS B  21       5.418  -7.477  15.016  1.00 53.19           C  
ATOM   1119  CD2 HIS B  21       6.707  -7.566  14.625  1.00 53.19           C  
ATOM   1120  ND1 HIS B  21       5.250  -8.422  16.000  1.00 53.19           N  
ATOM   1121  CE1 HIS B  21       6.395  -9.047  16.203  1.00 53.19           C  
ATOM   1122  NE2 HIS B  21       7.297  -8.555  15.383  1.00 53.19           N  
ATOM   1123  N   GLY B  22       2.402  -3.588  15.367  1.00 72.88           N  
ATOM   1124  CA  GLY B  22       1.550  -2.549  14.812  1.00 72.88           C  
ATOM   1125  C   GLY B  22       2.311  -1.294  14.430  1.00 72.88           C  
ATOM   1126  O   GLY B  22       3.486  -1.147  14.766  1.00 72.88           O  
ATOM   1127  N   MET B  23       2.018  -0.631  13.500  1.00 89.94           N  
ATOM   1128  CA  MET B  23       2.441   0.704  13.086  1.00 89.94           C  
ATOM   1129  C   MET B  23       2.508   1.647  14.281  1.00 89.94           C  
ATOM   1130  CB  MET B  23       1.490   1.268  12.031  1.00 89.94           C  
ATOM   1131  O   MET B  23       1.648   1.604  15.164  1.00 89.94           O  
ATOM   1132  CG  MET B  23       1.962   2.576  11.414  1.00 89.94           C  
ATOM   1133  SD  MET B  23       0.661   3.391  10.406  1.00 89.94           S  
ATOM   1134  CE  MET B  23      -0.383   4.070  11.727  1.00 89.94           C  
ATOM   1135  N   GLN B  24       3.703   2.434  14.445  1.00 95.69           N  
ATOM   1136  CA  GLN B  24       3.891   3.449  15.469  1.00 95.69           C  
ATOM   1137  C   GLN B  24       3.855   4.852  14.875  1.00 95.69           C  
ATOM   1138  CB  GLN B  24       5.211   3.227  16.219  1.00 95.69           C  
ATOM   1139  O   GLN B  24       4.395   5.086  13.789  1.00 95.69           O  
ATOM   1140  CG  GLN B  24       5.285   1.897  16.953  1.00 95.69           C  
ATOM   1141  CD  GLN B  24       6.621   1.681  17.641  1.00 95.69           C  
ATOM   1142  NE2 GLN B  24       6.703   0.640  18.453  1.00 95.69           N  
ATOM   1143  OE1 GLN B  24       7.570   2.441  17.422  1.00 95.69           O  
ATOM   1144  N   VAL B  25       3.191   5.754  15.578  1.00 97.50           N  
ATOM   1145  CA  VAL B  25       3.170   7.172  15.227  1.00 97.50           C  
ATOM   1146  C   VAL B  25       3.496   8.016  16.453  1.00 97.50           C  
ATOM   1147  CB  VAL B  25       1.802   7.590  14.648  1.00 97.50           C  
ATOM   1148  O   VAL B  25       2.799   7.941  17.469  1.00 97.50           O  
ATOM   1149  CG1 VAL B  25       1.805   9.070  14.273  1.00 97.50           C  
ATOM   1150  CG2 VAL B  25       1.454   6.730  13.430  1.00 97.50           C  
ATOM   1151  N   LEU B  26       4.586   8.727  16.391  1.00 96.56           N  
ATOM   1152  CA  LEU B  26       4.996   9.641  17.453  1.00 96.56           C  
ATOM   1153  C   LEU B  26       5.012  11.086  16.953  1.00 96.56           C  
ATOM   1154  CB  LEU B  26       6.379   9.258  17.984  1.00 96.56           C  
ATOM   1155  O   LEU B  26       5.500  11.352  15.852  1.00 96.56           O  
ATOM   1156  CG  LEU B  26       6.508   7.867  18.594  1.00 96.56           C  
ATOM   1157  CD1 LEU B  26       7.969   7.562  18.922  1.00 96.56           C  
ATOM   1158  CD2 LEU B  26       5.645   7.746  19.844  1.00 96.56           C  
ATOM   1159  N   VAL B  27       4.422  11.945  17.734  1.00 96.06           N  
ATOM   1160  CA  VAL B  27       4.398  13.367  17.391  1.00 96.06           C  
ATOM   1161  C   VAL B  27       5.246  14.156  18.391  1.00 96.06           C  
ATOM   1162  CB  VAL B  27       2.957  13.922  17.359  1.00 96.06           C  
ATOM   1163  O   VAL B  27       5.023  14.078  19.594  1.00 96.06           O  
ATOM   1164  CG1 VAL B  27       2.949  15.383  16.922  1.00 96.06           C  
ATOM   1165  CG2 VAL B  27       2.080  13.078  16.438  1.00 96.06           C  
ATOM   1166  N   ASP B  28       6.211  14.766  17.859  1.00 93.75           N  
ATOM   1167  CA  ASP B  28       7.086  15.602  18.688  1.00 93.75           C  
ATOM   1168  C   ASP B  28       7.164  17.016  18.125  1.00 93.75           C  
ATOM   1169  CB  ASP B  28       8.484  14.992  18.766  1.00 93.75           C  
ATOM   1170  O   ASP B  28       6.895  17.250  16.938  1.00 93.75           O  
ATOM   1171  CG  ASP B  28       8.523  13.703  19.562  1.00 93.75           C  
ATOM   1172  OD1 ASP B  28       7.918  13.648  20.656  1.00 93.75           O  
ATOM   1173  OD2 ASP B  28       9.164  12.734  19.094  1.00 93.75           O  
ATOM   1174  N   ALA B  29       7.375  18.000  19.000  1.00 91.56           N  
ATOM   1175  CA  ALA B  29       7.648  19.375  18.578  1.00 91.56           C  
ATOM   1176  C   ALA B  29       9.148  19.656  18.531  1.00 91.56           C  
ATOM   1177  CB  ALA B  29       6.965  20.375  19.516  1.00 91.56           C  
ATOM   1178  O   ALA B  29       9.875  19.344  19.469  1.00 91.56           O  
ATOM   1179  N   GLU B  30       9.547  19.953  17.359  1.00 87.50           N  
ATOM   1180  CA  GLU B  30      10.938  20.359  17.188  1.00 87.50           C  
ATOM   1181  C   GLU B  30      11.023  21.766  16.594  1.00 87.50           C  
ATOM   1182  CB  GLU B  30      11.672  19.375  16.281  1.00 87.50           C  
ATOM   1183  O   GLU B  30      10.656  21.984  15.445  1.00 87.50           O  
ATOM   1184  CG  GLU B  30      11.844  17.984  16.891  1.00 87.50           C  
ATOM   1185  CD  GLU B  30      12.672  17.047  16.031  1.00 87.50           C  
ATOM   1186  OE1 GLU B  30      12.773  15.844  16.375  1.00 87.50           O  
ATOM   1187  OE2 GLU B  30      13.219  17.516  15.016  1.00 87.50           O  
ATOM   1188  N   ASP B  31      11.555  22.656  17.422  1.00 83.94           N  
ATOM   1189  CA  ASP B  31      11.672  24.047  17.000  1.00 83.94           C  
ATOM   1190  C   ASP B  31      10.320  24.609  16.562  1.00 83.94           C  
ATOM   1191  CB  ASP B  31      12.680  24.172  15.852  1.00 83.94           C  
ATOM   1192  O   ASP B  31       9.367  24.609  17.344  1.00 83.94           O  
ATOM   1193  CG  ASP B  31      14.094  23.781  16.266  1.00 83.94           C  
ATOM   1194  OD1 ASP B  31      14.500  24.078  17.406  1.00 83.94           O  
ATOM   1195  OD2 ASP B  31      14.805  23.188  15.430  1.00 83.94           O  
ATOM   1196  N   ALA B  32      10.148  25.094  15.352  1.00 87.06           N  
ATOM   1197  CA  ALA B  32       8.914  25.703  14.859  1.00 87.06           C  
ATOM   1198  C   ALA B  32       8.102  24.719  14.031  1.00 87.06           C  
ATOM   1199  CB  ALA B  32       9.234  26.953  14.039  1.00 87.06           C  
ATOM   1200  O   ALA B  32       7.180  25.109  13.320  1.00 87.06           O  
ATOM   1201  N   ALA B  33       8.531  23.438  14.227  1.00 94.12           N  
ATOM   1202  CA  ALA B  33       7.805  22.453  13.430  1.00 94.12           C  
ATOM   1203  C   ALA B  33       7.379  21.266  14.289  1.00 94.12           C  
ATOM   1204  CB  ALA B  33       8.664  21.984  12.258  1.00 94.12           C  
ATOM   1205  O   ALA B  33       8.055  20.906  15.250  1.00 94.12           O  
ATOM   1206  N   ALA B  34       6.242  20.719  14.008  1.00 97.06           N  
ATOM   1207  CA  ALA B  34       5.840  19.422  14.539  1.00 97.06           C  
ATOM   1208  C   ALA B  34       6.387  18.281  13.680  1.00 97.06           C  
ATOM   1209  CB  ALA B  34       4.320  19.328  14.641  1.00 97.06           C  
ATOM   1210  O   ALA B  34       6.359  18.359  12.453  1.00 97.06           O  
ATOM   1211  N   VAL B  35       6.977  17.250  14.289  1.00 97.12           N  
ATOM   1212  CA  VAL B  35       7.504  16.109  13.570  1.00 97.12           C  
ATOM   1213  C   VAL B  35       6.668  14.867  13.883  1.00 97.12           C  
ATOM   1214  CB  VAL B  35       8.984  15.844  13.914  1.00 97.12           C  
ATOM   1215  O   VAL B  35       6.504  14.500  15.055  1.00 97.12           O  
ATOM   1216  CG1 VAL B  35       9.523  14.633  13.148  1.00 97.12           C  
ATOM   1217  CG2 VAL B  35       9.828  17.094  13.609  1.00 97.12           C  
ATOM   1218  N   VAL B  36       6.074  14.266  12.898  1.00 98.06           N  
ATOM   1219  CA  VAL B  36       5.332  13.016  13.016  1.00 98.06           C  
ATOM   1220  C   VAL B  36       6.207  11.852  12.555  1.00 98.06           C  
ATOM   1221  CB  VAL B  36       4.027  13.055  12.188  1.00 98.06           C  
ATOM   1222  O   VAL B  36       6.410  11.648  11.359  1.00 98.06           O  
ATOM   1223  CG1 VAL B  36       3.199  11.789  12.422  1.00 98.06           C  
ATOM   1224  CG2 VAL B  36       3.213  14.297  12.531  1.00 98.06           C  
ATOM   1225  N   ARG B  37       6.754  11.109  13.453  1.00 97.94           N  
ATOM   1226  CA  ARG B  37       7.598   9.961  13.133  1.00 97.94           C  
ATOM   1227  C   ARG B  37       6.770   8.688  12.984  1.00 97.94           C  
ATOM   1228  CB  ARG B  37       8.672   9.766  14.203  1.00 97.94           C  
ATOM   1229  O   ARG B  37       6.105   8.266  13.938  1.00 97.94           O  
ATOM   1230  CG  ARG B  37       9.641  10.938  14.328  1.00 97.94           C  
ATOM   1231  CD  ARG B  37      10.727  10.664  15.359  1.00 97.94           C  
ATOM   1232  NE  ARG B  37      11.570  11.828  15.570  1.00 97.94           N  
ATOM   1233  NH1 ARG B  37      13.562  10.656  15.570  1.00 97.94           N  
ATOM   1234  NH2 ARG B  37      13.570  12.930  15.859  1.00 97.94           N  
ATOM   1235  CZ  ARG B  37      12.898  11.805  15.664  1.00 97.94           C  
ATOM   1236  N   VAL B  38       6.832   8.148  11.805  1.00 98.25           N  
ATOM   1237  CA  VAL B  38       6.031   6.969  11.500  1.00 98.25           C  
ATOM   1238  C   VAL B  38       6.949   5.766  11.297  1.00 98.25           C  
ATOM   1239  CB  VAL B  38       5.145   7.188  10.258  1.00 98.25           C  
ATOM   1240  O   VAL B  38       7.953   5.855  10.586  1.00 98.25           O  
ATOM   1241  CG1 VAL B  38       4.184   6.016  10.062  1.00 98.25           C  
ATOM   1242  CG2 VAL B  38       4.375   8.500  10.375  1.00 98.25           C  
ATOM   1243  N   ARG B  39       6.625   4.621  11.961  1.00 97.75           N  
ATOM   1244  CA  ARG B  39       7.332   3.359  11.773  1.00 97.75           C  
ATOM   1245  C   ARG B  39       6.355   2.215  11.531  1.00 97.75           C  
ATOM   1246  CB  ARG B  39       8.211   3.051  12.992  1.00 97.75           C  
ATOM   1247  O   ARG B  39       5.352   2.092  12.234  1.00 97.75           O  
ATOM   1248  CG  ARG B  39       9.289   4.090  13.250  1.00 97.75           C  
ATOM   1249  CD  ARG B  39      10.438   3.975  12.258  1.00 97.75           C  
ATOM   1250  NE  ARG B  39      11.539   4.875  12.594  1.00 97.75           N  
ATOM   1251  NH1 ARG B  39      11.992   5.465  10.406  1.00 97.75           N  
ATOM   1252  NH2 ARG B  39      13.227   6.352  12.117  1.00 97.75           N  
ATOM   1253  CZ  ARG B  39      12.250   5.562  11.703  1.00 97.75           C  
ATOM   1254  N   GLY B  40       6.691   1.417  10.516  1.00 96.94           N  
ATOM   1255  CA  GLY B  40       5.844   0.284  10.172  1.00 96.94           C  
ATOM   1256  C   GLY B  40       5.066   0.483   8.883  1.00 96.94           C  
ATOM   1257  O   GLY B  40       5.289   1.461   8.164  1.00 96.94           O  
ATOM   1258  N   GLU B  41       4.297  -0.452   8.555  1.00 96.88           N  
ATOM   1259  CA  GLU B  41       3.518  -0.432   7.320  1.00 96.88           C  
ATOM   1260  C   GLU B  41       2.270   0.434   7.469  1.00 96.88           C  
ATOM   1261  CB  GLU B  41       3.125  -1.853   6.906  1.00 96.88           C  
ATOM   1262  O   GLU B  41       1.522   0.295   8.438  1.00 96.88           O  
ATOM   1263  CG  GLU B  41       4.312  -2.756   6.609  1.00 96.88           C  
ATOM   1264  CD  GLU B  41       3.932  -4.223   6.469  1.00 96.88           C  
ATOM   1265  OE1 GLU B  41       4.727  -5.004   5.898  1.00 96.88           O  
ATOM   1266  OE2 GLU B  41       2.826  -4.590   6.926  1.00 96.88           O  
ATOM   1267  N   VAL B  42       2.078   1.327   6.523  1.00 97.12           N  
ATOM   1268  CA  VAL B  42       0.887   2.168   6.473  1.00 97.12           C  
ATOM   1269  C   VAL B  42      -0.124   1.575   5.492  1.00 97.12           C  
ATOM   1270  CB  VAL B  42       1.232   3.619   6.070  1.00 97.12           C  
ATOM   1271  O   VAL B  42       0.011   1.738   4.277  1.00 97.12           O  
ATOM   1272  CG1 VAL B  42      -0.027   4.484   6.035  1.00 97.12           C  
ATOM   1273  CG2 VAL B  42       2.260   4.207   7.035  1.00 97.12           C  
ATOM   1274  N   ASP B  43      -1.075   0.944   6.051  1.00 95.81           N  
ATOM   1275  CA  ASP B  43      -2.066   0.272   5.219  1.00 95.81           C  
ATOM   1276  C   ASP B  43      -3.463   0.385   5.828  1.00 95.81           C  
ATOM   1277  CB  ASP B  43      -1.695  -1.199   5.020  1.00 95.81           C  
ATOM   1278  O   ASP B  43      -3.674   1.147   6.773  1.00 95.81           O  
ATOM   1279  CG  ASP B  43      -1.722  -1.995   6.316  1.00 95.81           C  
ATOM   1280  OD1 ASP B  43      -2.162  -1.457   7.352  1.00 95.81           O  
ATOM   1281  OD2 ASP B  43      -1.295  -3.170   6.297  1.00 95.81           O  
ATOM   1282  N   ARG B  44      -4.363  -0.234   5.238  1.00 92.69           N  
ATOM   1283  CA  ARG B  44      -5.773  -0.135   5.598  1.00 92.69           C  
ATOM   1284  C   ARG B  44      -5.984  -0.435   7.078  1.00 92.69           C  
ATOM   1285  CB  ARG B  44      -6.613  -1.089   4.746  1.00 92.69           C  
ATOM   1286  O   ARG B  44      -6.879   0.129   7.711  1.00 92.69           O  
ATOM   1287  CG  ARG B  44      -6.352  -2.561   5.031  1.00 92.69           C  
ATOM   1288  CD  ARG B  44      -7.383  -3.455   4.355  1.00 92.69           C  
ATOM   1289  NE  ARG B  44      -8.711  -3.297   4.953  1.00 92.69           N  
ATOM   1290  NH1 ARG B  44      -9.859  -3.984   3.074  1.00 92.69           N  
ATOM   1291  NH2 ARG B  44     -11.000  -3.375   4.969  1.00 92.69           N  
ATOM   1292  CZ  ARG B  44      -9.852  -3.553   4.328  1.00 92.69           C  
ATOM   1293  N   ASP B  45      -5.234  -1.306   7.645  1.00 94.44           N  
ATOM   1294  CA  ASP B  45      -5.453  -1.725   9.023  1.00 94.44           C  
ATOM   1295  C   ASP B  45      -4.824  -0.735  10.000  1.00 94.44           C  
ATOM   1296  CB  ASP B  45      -4.883  -3.127   9.258  1.00 94.44           C  
ATOM   1297  O   ASP B  45      -5.258  -0.631  11.156  1.00 94.44           O  
ATOM   1298  CG  ASP B  45      -5.668  -4.211   8.539  1.00 94.44           C  
ATOM   1299  OD1 ASP B  45      -6.844  -3.979   8.180  1.00 94.44           O  
ATOM   1300  OD2 ASP B  45      -5.105  -5.309   8.328  1.00 94.44           O  
ATOM   1301  N   THR B  46      -3.814   0.086   9.539  1.00 95.56           N  
ATOM   1302  CA  THR B  46      -3.049   0.896  10.477  1.00 95.56           C  
ATOM   1303  C   THR B  46      -3.268   2.383  10.219  1.00 95.56           C  
ATOM   1304  CB  THR B  46      -1.546   0.572  10.398  1.00 95.56           C  
ATOM   1305  O   THR B  46      -2.908   3.223  11.047  1.00 95.56           O  
ATOM   1306  CG2 THR B  46      -1.284  -0.902  10.695  1.00 95.56           C  
ATOM   1307  OG1 THR B  46      -1.065   0.879   9.086  1.00 95.56           O  
ATOM   1308  N   VAL B  47      -3.930   2.781   9.195  1.00 95.38           N  
ATOM   1309  CA  VAL B  47      -3.922   4.137   8.656  1.00 95.38           C  
ATOM   1310  C   VAL B  47      -4.621   5.082   9.633  1.00 95.38           C  
ATOM   1311  CB  VAL B  47      -4.602   4.207   7.273  1.00 95.38           C  
ATOM   1312  O   VAL B  47      -4.340   6.285   9.656  1.00 95.38           O  
ATOM   1313  CG1 VAL B  47      -6.117   4.047   7.406  1.00 95.38           C  
ATOM   1314  CG2 VAL B  47      -4.262   5.520   6.574  1.00 95.38           C  
ATOM   1315  N   GLU B  48      -5.492   4.594  10.492  1.00 96.19           N  
ATOM   1316  CA  GLU B  48      -6.207   5.473  11.406  1.00 96.19           C  
ATOM   1317  C   GLU B  48      -5.258   6.109  12.414  1.00 96.19           C  
ATOM   1318  CB  GLU B  48      -7.312   4.703  12.133  1.00 96.19           C  
ATOM   1319  O   GLU B  48      -5.449   7.262  12.812  1.00 96.19           O  
ATOM   1320  CG  GLU B  48      -8.555   4.465  11.289  1.00 96.19           C  
ATOM   1321  CD  GLU B  48      -9.125   5.738  10.680  1.00 96.19           C  
ATOM   1322  OE1 GLU B  48      -9.180   5.840   9.438  1.00 96.19           O  
ATOM   1323  OE2 GLU B  48      -9.516   6.641  11.453  1.00 96.19           O  
ATOM   1324  N   ARG B  49      -4.297   5.383  12.820  1.00 96.31           N  
ATOM   1325  CA  ARG B  49      -3.299   5.949  13.719  1.00 96.31           C  
ATOM   1326  C   ARG B  49      -2.553   7.102  13.062  1.00 96.31           C  
ATOM   1327  CB  ARG B  49      -2.307   4.875  14.172  1.00 96.31           C  
ATOM   1328  O   ARG B  49      -2.275   8.117  13.703  1.00 96.31           O  
ATOM   1329  CG  ARG B  49      -2.896   3.859  15.141  1.00 96.31           C  
ATOM   1330  CD  ARG B  49      -1.874   2.805  15.539  1.00 96.31           C  
ATOM   1331  NE  ARG B  49      -0.897   3.336  16.484  1.00 96.31           N  
ATOM   1332  NH1 ARG B  49      -0.054   1.271  17.094  1.00 96.31           N  
ATOM   1333  NH2 ARG B  49       0.792   3.182  18.031  1.00 96.31           N  
ATOM   1334  CZ  ARG B  49      -0.055   2.596  17.203  1.00 96.31           C  
ATOM   1335  N   LEU B  50      -2.201   6.918  11.812  1.00 97.56           N  
ATOM   1336  CA  LEU B  50      -1.549   7.988  11.070  1.00 97.56           C  
ATOM   1337  C   LEU B  50      -2.461   9.203  10.953  1.00 97.56           C  
ATOM   1338  CB  LEU B  50      -1.145   7.504   9.680  1.00 97.56           C  
ATOM   1339  O   LEU B  50      -2.021  10.336  11.156  1.00 97.56           O  
ATOM   1340  CG  LEU B  50      -0.466   8.531   8.773  1.00 97.56           C  
ATOM   1341  CD1 LEU B  50       0.818   9.047   9.414  1.00 97.56           C  
ATOM   1342  CD2 LEU B  50      -0.178   7.934   7.398  1.00 97.56           C  
ATOM   1343  N   ARG B  51      -3.713   8.945  10.672  1.00 97.56           N  
ATOM   1344  CA  ARG B  51      -4.684  10.031  10.531  1.00 97.56           C  
ATOM   1345  C   ARG B  51      -4.750  10.875  11.797  1.00 97.56           C  
ATOM   1346  CB  ARG B  51      -6.070   9.469  10.203  1.00 97.56           C  
ATOM   1347  O   ARG B  51      -4.668  12.109  11.727  1.00 97.56           O  
ATOM   1348  CG  ARG B  51      -7.113  10.531   9.914  1.00 97.56           C  
ATOM   1349  CD  ARG B  51      -8.492   9.922   9.672  1.00 97.56           C  
ATOM   1350  NE  ARG B  51      -8.547   9.203   8.398  1.00 97.56           N  
ATOM   1351  NH1 ARG B  51      -9.000   7.148   9.344  1.00 97.56           N  
ATOM   1352  NH2 ARG B  51      -8.812   7.352   7.070  1.00 97.56           N  
ATOM   1353  CZ  ARG B  51      -8.789   7.902   8.273  1.00 97.56           C  
ATOM   1354  N   ILE B  52      -4.848  10.242  12.883  1.00 96.94           N  
ATOM   1355  CA  ILE B  52      -4.945  10.922  14.172  1.00 96.94           C  
ATOM   1356  C   ILE B  52      -3.680  11.734  14.430  1.00 96.94           C  
ATOM   1357  CB  ILE B  52      -5.180   9.914  15.320  1.00 96.94           C  
ATOM   1358  O   ILE B  52      -3.752  12.906  14.805  1.00 96.94           O  
ATOM   1359  CG1 ILE B  52      -6.574   9.289  15.203  1.00 96.94           C  
ATOM   1360  CG2 ILE B  52      -4.996  10.594  16.672  1.00 96.94           C  
ATOM   1361  CD1 ILE B  52      -6.789   8.086  16.109  1.00 96.94           C  
ATOM   1362  N   GLY B  53      -2.520  11.141  14.234  1.00 97.44           N  
ATOM   1363  CA  GLY B  53      -1.253  11.828  14.414  1.00 97.44           C  
ATOM   1364  C   GLY B  53      -1.110  13.062  13.547  1.00 97.44           C  
ATOM   1365  O   GLY B  53      -0.678  14.117  14.016  1.00 97.44           O  
ATOM   1366  N   LEU B  54      -1.514  12.930  12.328  1.00 98.12           N  
ATOM   1367  CA  LEU B  54      -1.399  14.047  11.391  1.00 98.12           C  
ATOM   1368  C   LEU B  54      -2.357  15.172  11.766  1.00 98.12           C  
ATOM   1369  CB  LEU B  54      -1.679  13.578   9.961  1.00 98.12           C  
ATOM   1370  O   LEU B  54      -1.981  16.344  11.742  1.00 98.12           O  
ATOM   1371  CG  LEU B  54      -0.594  12.719   9.305  1.00 98.12           C  
ATOM   1372  CD1 LEU B  54      -1.093  12.164   7.973  1.00 98.12           C  
ATOM   1373  CD2 LEU B  54       0.679  13.531   9.102  1.00 98.12           C  
ATOM   1374  N   ARG B  55      -3.539  14.844  12.125  1.00 97.50           N  
ATOM   1375  CA  ARG B  55      -4.496  15.859  12.539  1.00 97.50           C  
ATOM   1376  C   ARG B  55      -4.000  16.609  13.773  1.00 97.50           C  
ATOM   1377  CB  ARG B  55      -5.863  15.234  12.820  1.00 97.50           C  
ATOM   1378  O   ARG B  55      -4.098  17.844  13.836  1.00 97.50           O  
ATOM   1379  CG  ARG B  55      -6.652  14.883  11.570  1.00 97.50           C  
ATOM   1380  CD  ARG B  55      -8.055  14.398  11.906  1.00 97.50           C  
ATOM   1381  NE  ARG B  55      -8.812  14.055  10.703  1.00 97.50           N  
ATOM   1382  NH1 ARG B  55     -10.781  13.594  11.812  1.00 97.50           N  
ATOM   1383  NH2 ARG B  55     -10.672  13.391   9.531  1.00 97.50           N  
ATOM   1384  CZ  ARG B  55     -10.086  13.680  10.688  1.00 97.50           C  
ATOM   1385  N   HIS B  56      -3.539  15.852  14.656  1.00 96.56           N  
ATOM   1386  CA  HIS B  56      -2.990  16.453  15.867  1.00 96.56           C  
ATOM   1387  C   HIS B  56      -1.853  17.406  15.531  1.00 96.56           C  
ATOM   1388  CB  HIS B  56      -2.502  15.375  16.828  1.00 96.56           C  
ATOM   1389  O   HIS B  56      -1.822  18.547  16.031  1.00 96.56           O  
ATOM   1390  CG  HIS B  56      -1.894  15.922  18.078  1.00 96.56           C  
ATOM   1391  CD2 HIS B  56      -0.604  15.984  18.484  1.00 96.56           C  
ATOM   1392  ND1 HIS B  56      -2.646  16.484  19.094  1.00 96.56           N  
ATOM   1393  CE1 HIS B  56      -1.843  16.875  20.062  1.00 96.56           C  
ATOM   1394  NE2 HIS B  56      -0.599  16.578  19.734  1.00 96.56           N  
ATOM   1395  N   ALA B  57      -0.951  17.000  14.711  1.00 97.75           N  
ATOM   1396  CA  ALA B  57       0.210  17.812  14.359  1.00 97.75           C  
ATOM   1397  C   ALA B  57      -0.211  19.078  13.617  1.00 97.75           C  
ATOM   1398  CB  ALA B  57       1.187  17.000  13.508  1.00 97.75           C  
ATOM   1399  O   ALA B  57       0.272  20.172  13.914  1.00 97.75           O  
ATOM   1400  N   ILE B  58      -1.106  18.938  12.719  1.00 97.19           N  
ATOM   1401  CA  ILE B  58      -1.568  20.062  11.922  1.00 97.19           C  
ATOM   1402  C   ILE B  58      -2.326  21.047  12.812  1.00 97.19           C  
ATOM   1403  CB  ILE B  58      -2.463  19.594  10.750  1.00 97.19           C  
ATOM   1404  O   ILE B  58      -2.232  22.266  12.625  1.00 97.19           O  
ATOM   1405  CG1 ILE B  58      -1.633  18.828   9.719  1.00 97.19           C  
ATOM   1406  CG2 ILE B  58      -3.162  20.797  10.102  1.00 97.19           C  
ATOM   1407  CD1 ILE B  58      -2.469  18.078   8.695  1.00 97.19           C  
ATOM   1408  N   GLY B  59      -2.969  20.562  13.797  1.00 95.50           N  
ATOM   1409  CA  GLY B  59      -3.752  21.406  14.695  1.00 95.50           C  
ATOM   1410  C   GLY B  59      -2.949  21.938  15.867  1.00 95.50           C  
ATOM   1411  O   GLY B  59      -3.498  22.594  16.750  1.00 95.50           O  
ATOM   1412  N   SER B  60      -1.674  21.656  16.016  1.00 93.44           N  
ATOM   1413  CA  SER B  60      -0.861  21.984  17.188  1.00 93.44           C  
ATOM   1414  C   SER B  60      -0.505  23.469  17.219  1.00 93.44           C  
ATOM   1415  CB  SER B  60       0.417  21.141  17.188  1.00 93.44           C  
ATOM   1416  O   SER B  60       0.017  23.953  18.219  1.00 93.44           O  
ATOM   1417  OG  SER B  60       1.262  21.500  16.109  1.00 93.44           O  
ATOM   1418  N   GLY B  61      -0.740  24.188  16.062  1.00 91.25           N  
ATOM   1419  CA  GLY B  61      -0.382  25.594  15.992  1.00 91.25           C  
ATOM   1420  C   GLY B  61       0.991  25.844  15.391  1.00 91.25           C  
ATOM   1421  O   GLY B  61       1.395  26.984  15.188  1.00 91.25           O  
ATOM   1422  N   SER B  62       1.686  24.750  15.125  1.00 91.06           N  
ATOM   1423  CA  SER B  62       2.967  24.891  14.445  1.00 91.06           C  
ATOM   1424  C   SER B  62       2.775  25.344  13.000  1.00 91.06           C  
ATOM   1425  CB  SER B  62       3.742  23.578  14.484  1.00 91.06           C  
ATOM   1426  O   SER B  62       1.777  25.000  12.359  1.00 91.06           O  
ATOM   1427  OG  SER B  62       3.988  23.172  15.820  1.00 91.06           O  
ATOM   1428  N   GLY B  63       3.686  26.062  12.453  1.00 93.75           N  
ATOM   1429  CA  GLY B  63       3.609  26.531  11.078  1.00 93.75           C  
ATOM   1430  C   GLY B  63       4.012  25.484  10.062  1.00 93.75           C  
ATOM   1431  O   GLY B  63       3.758  25.641   8.867  1.00 93.75           O  
ATOM   1432  N   ALA B  64       4.680  24.375  10.680  1.00 96.81           N  
ATOM   1433  CA  ALA B  64       5.156  23.328   9.773  1.00 96.81           C  
ATOM   1434  C   ALA B  64       5.016  21.953  10.398  1.00 96.81           C  
ATOM   1435  CB  ALA B  64       6.609  23.594   9.383  1.00 96.81           C  
ATOM   1436  O   ALA B  64       5.109  21.797  11.625  1.00 96.81           O  
ATOM   1437  N   VAL B  65       4.723  20.969   9.555  1.00 97.38           N  
ATOM   1438  CA  VAL B  65       4.648  19.578   9.969  1.00 97.38           C  
ATOM   1439  C   VAL B  65       5.531  18.719   9.062  1.00 97.38           C  
ATOM   1440  CB  VAL B  65       3.193  19.062   9.945  1.00 97.38           C  
ATOM   1441  O   VAL B  65       5.398  18.766   7.836  1.00 97.38           O  
ATOM   1442  CG1 VAL B  65       3.154  17.547  10.227  1.00 97.38           C  
ATOM   1443  CG2 VAL B  65       2.340  19.812  10.953  1.00 97.38           C  
ATOM   1444  N   VAL B  66       6.453  18.031   9.648  1.00 97.31           N  
ATOM   1445  CA  VAL B  66       7.309  17.094   8.930  1.00 97.31           C  
ATOM   1446  C   VAL B  66       6.898  15.664   9.266  1.00 97.31           C  
ATOM   1447  CB  VAL B  66       8.797  17.312   9.266  1.00 97.31           C  
ATOM   1448  O   VAL B  66       6.891  15.273  10.438  1.00 97.31           O  
ATOM   1449  CG1 VAL B  66       9.672  16.312   8.523  1.00 97.31           C  
ATOM   1450  CG2 VAL B  66       9.219  18.750   8.922  1.00 97.31           C  
ATOM   1451  N   VAL B  67       6.504  14.961   8.281  1.00 98.31           N  
ATOM   1452  CA  VAL B  67       6.184  13.547   8.445  1.00 98.31           C  
ATOM   1453  C   VAL B  67       7.398  12.695   8.094  1.00 98.31           C  
ATOM   1454  CB  VAL B  67       4.969  13.133   7.586  1.00 98.31           C  
ATOM   1455  O   VAL B  67       7.777  12.602   6.922  1.00 98.31           O  
ATOM   1456  CG1 VAL B  67       4.523  11.711   7.930  1.00 98.31           C  
ATOM   1457  CG2 VAL B  67       3.818  14.117   7.777  1.00 98.31           C  
ATOM   1458  N   ASP B  68       8.000  12.141   9.039  1.00 97.81           N  
ATOM   1459  CA  ASP B  68       9.188  11.312   8.836  1.00 97.81           C  
ATOM   1460  C   ASP B  68       8.789   9.883   8.477  1.00 97.81           C  
ATOM   1461  CB  ASP B  68      10.062  11.320  10.086  1.00 97.81           C  
ATOM   1462  O   ASP B  68       8.328   9.125   9.328  1.00 97.81           O  
ATOM   1463  CG  ASP B  68      11.281  10.422   9.961  1.00 97.81           C  
ATOM   1464  OD1 ASP B  68      11.523   9.867   8.859  1.00 97.81           O  
ATOM   1465  OD2 ASP B  68      12.008  10.258  10.969  1.00 97.81           O  
ATOM   1466  N   PHE B  69       9.016   9.477   7.207  1.00 98.19           N  
ATOM   1467  CA  PHE B  69       8.656   8.156   6.695  1.00 98.19           C  
ATOM   1468  C   PHE B  69       9.883   7.277   6.535  1.00 98.19           C  
ATOM   1469  CB  PHE B  69       7.922   8.289   5.352  1.00 98.19           C  
ATOM   1470  O   PHE B  69       9.859   6.293   5.793  1.00 98.19           O  
ATOM   1471  CG  PHE B  69       6.426   8.383   5.484  1.00 98.19           C  
ATOM   1472  CD1 PHE B  69       5.844   8.781   6.680  1.00 98.19           C  
ATOM   1473  CD2 PHE B  69       5.602   8.078   4.410  1.00 98.19           C  
ATOM   1474  CE1 PHE B  69       4.461   8.875   6.805  1.00 98.19           C  
ATOM   1475  CE2 PHE B  69       4.219   8.164   4.523  1.00 98.19           C  
ATOM   1476  CZ  PHE B  69       3.648   8.562   5.723  1.00 98.19           C  
ATOM   1477  N   SER B  70      11.000   7.539   7.234  1.00 97.44           N  
ATOM   1478  CA  SER B  70      12.219   6.754   7.105  1.00 97.44           C  
ATOM   1479  C   SER B  70      12.000   5.316   7.570  1.00 97.44           C  
ATOM   1480  CB  SER B  70      13.352   7.391   7.902  1.00 97.44           C  
ATOM   1481  O   SER B  70      12.672   4.398   7.094  1.00 97.44           O  
ATOM   1482  OG  SER B  70      13.008   7.508   9.273  1.00 97.44           O  
ATOM   1483  N   GLY B  71      11.023   5.078   8.414  1.00 97.25           N  
ATOM   1484  CA  GLY B  71      10.750   3.752   8.945  1.00 97.25           C  
ATOM   1485  C   GLY B  71       9.523   3.104   8.328  1.00 97.25           C  
ATOM   1486  O   GLY B  71       8.914   2.219   8.930  1.00 97.25           O  
ATOM   1487  N   VAL B  72       9.102   3.613   7.156  1.00 97.62           N  
ATOM   1488  CA  VAL B  72       7.871   3.129   6.535  1.00 97.62           C  
ATOM   1489  C   VAL B  72       8.203   2.369   5.254  1.00 97.62           C  
ATOM   1490  CB  VAL B  72       6.895   4.289   6.234  1.00 97.62           C  
ATOM   1491  O   VAL B  72       8.492   2.977   4.223  1.00 97.62           O  
ATOM   1492  CG1 VAL B  72       5.629   3.766   5.555  1.00 97.62           C  
ATOM   1493  CG2 VAL B  72       6.543   5.039   7.516  1.00 97.62           C  
ATOM   1494  N   PRO B  73       8.141   1.076   5.285  1.00 96.75           N  
ATOM   1495  CA  PRO B  73       8.508   0.294   4.105  1.00 96.75           C  
ATOM   1496  C   PRO B  73       7.387   0.203   3.076  1.00 96.75           C  
ATOM   1497  CB  PRO B  73       8.836  -1.085   4.684  1.00 96.75           C  
ATOM   1498  O   PRO B  73       7.621  -0.192   1.932  1.00 96.75           O  
ATOM   1499  CG  PRO B  73       7.957  -1.210   5.887  1.00 96.75           C  
ATOM   1500  CD  PRO B  73       7.836   0.142   6.531  1.00 96.75           C  
ATOM   1501  N   LEU B  74       6.188   0.502   3.527  1.00 97.50           N  
ATOM   1502  CA  LEU B  74       5.043   0.325   2.637  1.00 97.50           C  
ATOM   1503  C   LEU B  74       3.947   1.337   2.953  1.00 97.50           C  
ATOM   1504  CB  LEU B  74       4.488  -1.098   2.754  1.00 97.50           C  
ATOM   1505  O   LEU B  74       3.646   1.588   4.121  1.00 97.50           O  
ATOM   1506  CG  LEU B  74       3.330  -1.451   1.820  1.00 97.50           C  
ATOM   1507  CD1 LEU B  74       3.486  -2.875   1.297  1.00 97.50           C  
ATOM   1508  CD2 LEU B  74       1.994  -1.284   2.539  1.00 97.50           C  
ATOM   1509  N   VAL B  75       3.385   1.873   1.888  1.00 97.25           N  
ATOM   1510  CA  VAL B  75       2.168   2.678   1.938  1.00 97.25           C  
ATOM   1511  C   VAL B  75       1.181   2.189   0.882  1.00 97.25           C  
ATOM   1512  CB  VAL B  75       2.473   4.180   1.729  1.00 97.25           C  
ATOM   1513  O   VAL B  75       1.489   2.184  -0.312  1.00 97.25           O  
ATOM   1514  CG1 VAL B  75       1.185   5.000   1.762  1.00 97.25           C  
ATOM   1515  CG2 VAL B  75       3.455   4.676   2.787  1.00 97.25           C  
ATOM   1516  N   ASP B  76       0.020   1.743   1.309  1.00 96.50           N  
ATOM   1517  CA  ASP B  76      -0.981   1.322   0.334  1.00 96.50           C  
ATOM   1518  C   ASP B  76      -1.935   2.467  -0.003  1.00 96.50           C  
ATOM   1519  CB  ASP B  76      -1.768   0.119   0.858  1.00 96.50           C  
ATOM   1520  O   ASP B  76      -1.654   3.627   0.305  1.00 96.50           O  
ATOM   1521  CG  ASP B  76      -2.711   0.476   1.994  1.00 96.50           C  
ATOM   1522  OD1 ASP B  76      -2.742   1.653   2.412  1.00 96.50           O  
ATOM   1523  OD2 ASP B  76      -3.426  -0.429   2.477  1.00 96.50           O  
ATOM   1524  N   ALA B  77      -2.980   2.176  -0.713  1.00 95.50           N  
ATOM   1525  CA  ALA B  77      -3.916   3.195  -1.184  1.00 95.50           C  
ATOM   1526  C   ALA B  77      -4.613   3.883  -0.013  1.00 95.50           C  
ATOM   1527  CB  ALA B  77      -4.949   2.576  -2.123  1.00 95.50           C  
ATOM   1528  O   ALA B  77      -4.922   5.074  -0.080  1.00 95.50           O  
ATOM   1529  N   ALA B  78      -4.930   3.164   1.077  1.00 94.62           N  
ATOM   1530  CA  ALA B  78      -5.523   3.773   2.264  1.00 94.62           C  
ATOM   1531  C   ALA B  78      -4.586   4.805   2.881  1.00 94.62           C  
ATOM   1532  CB  ALA B  78      -5.879   2.699   3.293  1.00 94.62           C  
ATOM   1533  O   ALA B  78      -5.027   5.871   3.314  1.00 94.62           O  
ATOM   1534  N   GLY B  79      -3.289   4.434   2.924  1.00 96.50           N  
ATOM   1535  CA  GLY B  79      -2.305   5.395   3.398  1.00 96.50           C  
ATOM   1536  C   GLY B  79      -2.225   6.641   2.541  1.00 96.50           C  
ATOM   1537  O   GLY B  79      -2.170   7.758   3.061  1.00 96.50           O  
ATOM   1538  N   VAL B  80      -2.201   6.477   1.272  1.00 96.94           N  
ATOM   1539  CA  VAL B  80      -2.182   7.594   0.335  1.00 96.94           C  
ATOM   1540  C   VAL B  80      -3.385   8.500   0.588  1.00 96.94           C  
ATOM   1541  CB  VAL B  80      -2.182   7.105  -1.131  1.00 96.94           C  
ATOM   1542  O   VAL B  80      -3.248   9.727   0.636  1.00 96.94           O  
ATOM   1543  CG1 VAL B  80      -2.457   8.266  -2.086  1.00 96.94           C  
ATOM   1544  CG2 VAL B  80      -0.851   6.438  -1.469  1.00 96.94           C  
ATOM   1545  N   ALA B  81      -4.531   7.941   0.807  1.00 95.44           N  
ATOM   1546  CA  ALA B  81      -5.742   8.719   1.045  1.00 95.44           C  
ATOM   1547  C   ALA B  81      -5.598   9.602   2.283  1.00 95.44           C  
ATOM   1548  CB  ALA B  81      -6.949   7.797   1.193  1.00 95.44           C  
ATOM   1549  O   ALA B  81      -5.977  10.773   2.268  1.00 95.44           O  
ATOM   1550  N   VAL B  82      -5.086   9.016   3.291  1.00 96.81           N  
ATOM   1551  CA  VAL B  82      -4.902   9.758   4.535  1.00 96.81           C  
ATOM   1552  C   VAL B  82      -3.906  10.898   4.316  1.00 96.81           C  
ATOM   1553  CB  VAL B  82      -4.422   8.844   5.680  1.00 96.81           C  
ATOM   1554  O   VAL B  82      -4.082  11.992   4.848  1.00 96.81           O  
ATOM   1555  CG1 VAL B  82      -3.869   9.672   6.840  1.00 96.81           C  
ATOM   1556  CG2 VAL B  82      -5.562   7.945   6.156  1.00 96.81           C  
ATOM   1557  N   LEU B  83      -2.842  10.672   3.541  1.00 97.50           N  
ATOM   1558  CA  LEU B  83      -1.872  11.727   3.256  1.00 97.50           C  
ATOM   1559  C   LEU B  83      -2.500  12.836   2.416  1.00 97.50           C  
ATOM   1560  CB  LEU B  83      -0.653  11.148   2.531  1.00 97.50           C  
ATOM   1561  O   LEU B  83      -2.238  14.016   2.645  1.00 97.50           O  
ATOM   1562  CG  LEU B  83       0.294  10.289   3.375  1.00 97.50           C  
ATOM   1563  CD1 LEU B  83       1.332   9.617   2.484  1.00 97.50           C  
ATOM   1564  CD2 LEU B  83       0.971  11.141   4.445  1.00 97.50           C  
ATOM   1565  N   VAL B  84      -3.363  12.484   1.509  1.00 96.56           N  
ATOM   1566  CA  VAL B  84      -4.078  13.461   0.699  1.00 96.56           C  
ATOM   1567  C   VAL B  84      -4.980  14.312   1.592  1.00 96.56           C  
ATOM   1568  CB  VAL B  84      -4.914  12.781  -0.410  1.00 96.56           C  
ATOM   1569  O   VAL B  84      -5.012  15.539   1.468  1.00 96.56           O  
ATOM   1570  CG1 VAL B  84      -5.852  13.789  -1.073  1.00 96.56           C  
ATOM   1571  CG2 VAL B  84      -3.996  12.141  -1.447  1.00 96.56           C  
ATOM   1572  N   GLU B  85      -5.676  13.688   2.447  1.00 96.31           N  
ATOM   1573  CA  GLU B  85      -6.508  14.398   3.414  1.00 96.31           C  
ATOM   1574  C   GLU B  85      -5.672  15.359   4.254  1.00 96.31           C  
ATOM   1575  CB  GLU B  85      -7.242  13.406   4.324  1.00 96.31           C  
ATOM   1576  O   GLU B  85      -6.102  16.484   4.527  1.00 96.31           O  
ATOM   1577  CG  GLU B  85      -8.336  12.617   3.615  1.00 96.31           C  
ATOM   1578  CD  GLU B  85      -8.914  11.500   4.469  1.00 96.31           C  
ATOM   1579  OE1 GLU B  85      -9.727  10.695   3.947  1.00 96.31           O  
ATOM   1580  OE2 GLU B  85      -8.562  11.438   5.668  1.00 96.31           O  
ATOM   1581  N   ALA B  86      -4.547  14.891   4.660  1.00 97.75           N  
ATOM   1582  CA  ALA B  86      -3.662  15.711   5.488  1.00 97.75           C  
ATOM   1583  C   ALA B  86      -3.174  16.938   4.719  1.00 97.75           C  
ATOM   1584  CB  ALA B  86      -2.477  14.883   5.977  1.00 97.75           C  
ATOM   1585  O   ALA B  86      -3.078  18.031   5.277  1.00 97.75           O  
ATOM   1586  N   VAL B  87      -2.855  16.734   3.475  1.00 97.50           N  
ATOM   1587  CA  VAL B  87      -2.412  17.844   2.637  1.00 97.50           C  
ATOM   1588  C   VAL B  87      -3.521  18.891   2.533  1.00 97.50           C  
ATOM   1589  CB  VAL B  87      -2.002  17.359   1.228  1.00 97.50           C  
ATOM   1590  O   VAL B  87      -3.268  20.078   2.682  1.00 97.50           O  
ATOM   1591  CG1 VAL B  87      -1.804  18.547   0.287  1.00 97.50           C  
ATOM   1592  CG2 VAL B  87      -0.729  16.516   1.304  1.00 97.50           C  
ATOM   1593  N   ARG B  88      -4.684  18.453   2.379  1.00 96.94           N  
ATOM   1594  CA  ARG B  88      -5.812  19.375   2.305  1.00 96.94           C  
ATOM   1595  C   ARG B  88      -6.000  20.125   3.621  1.00 96.94           C  
ATOM   1596  CB  ARG B  88      -7.094  18.609   1.944  1.00 96.94           C  
ATOM   1597  O   ARG B  88      -6.148  21.344   3.629  1.00 96.94           O  
ATOM   1598  CG  ARG B  88      -8.297  19.516   1.720  1.00 96.94           C  
ATOM   1599  CD  ARG B  88      -9.539  18.719   1.331  1.00 96.94           C  
ATOM   1600  NE  ARG B  88      -9.922  17.781   2.375  1.00 96.94           N  
ATOM   1601  NH1 ARG B  88     -11.086  19.328   3.637  1.00 96.94           N  
ATOM   1602  NH2 ARG B  88     -10.938  17.141   4.336  1.00 96.94           N  
ATOM   1603  CZ  ARG B  88     -10.648  18.078   3.447  1.00 96.94           C  
ATOM   1604  N   ALA B  89      -5.977  19.422   4.691  1.00 97.50           N  
ATOM   1605  CA  ALA B  89      -6.148  20.016   6.012  1.00 97.50           C  
ATOM   1606  C   ALA B  89      -5.043  21.031   6.305  1.00 97.50           C  
ATOM   1607  CB  ALA B  89      -6.172  18.938   7.090  1.00 97.50           C  
ATOM   1608  O   ALA B  89      -5.301  22.109   6.863  1.00 97.50           O  
ATOM   1609  N   ALA B  90      -3.836  20.656   5.969  1.00 97.56           N  
ATOM   1610  CA  ALA B  90      -2.703  21.547   6.168  1.00 97.56           C  
ATOM   1611  C   ALA B  90      -2.885  22.844   5.375  1.00 97.56           C  
ATOM   1612  CB  ALA B  90      -1.399  20.875   5.770  1.00 97.56           C  
ATOM   1613  O   ALA B  90      -2.588  23.938   5.871  1.00 97.56           O  
ATOM   1614  N   GLY B  91      -3.344  22.688   4.156  1.00 97.06           N  
ATOM   1615  CA  GLY B  91      -3.639  23.859   3.361  1.00 97.06           C  
ATOM   1616  C   GLY B  91      -4.664  24.781   4.004  1.00 97.06           C  
ATOM   1617  O   GLY B  91      -4.469  26.000   4.074  1.00 97.06           O  
ATOM   1618  N   GLU B  92      -5.656  24.281   4.512  1.00 97.19           N  
ATOM   1619  CA  GLU B  92      -6.703  25.062   5.176  1.00 97.19           C  
ATOM   1620  C   GLU B  92      -6.172  25.750   6.426  1.00 97.19           C  
ATOM   1621  CB  GLU B  92      -7.887  24.156   5.539  1.00 97.19           C  
ATOM   1622  O   GLU B  92      -6.570  26.875   6.734  1.00 97.19           O  
ATOM   1623  CG  GLU B  92      -8.680  23.672   4.336  1.00 97.19           C  
ATOM   1624  CD  GLU B  92      -9.727  22.625   4.688  1.00 97.19           C  
ATOM   1625  OE1 GLU B  92     -10.367  22.062   3.766  1.00 97.19           O  
ATOM   1626  OE2 GLU B  92      -9.914  22.359   5.898  1.00 97.19           O  
ATOM   1627  N   ALA B  93      -5.270  25.125   7.051  1.00 97.19           N  
ATOM   1628  CA  ALA B  93      -4.711  25.672   8.297  1.00 97.19           C  
ATOM   1629  C   ALA B  93      -3.498  26.547   8.016  1.00 97.19           C  
ATOM   1630  CB  ALA B  93      -4.336  24.531   9.242  1.00 97.19           C  
ATOM   1631  O   ALA B  93      -2.900  27.094   8.945  1.00 97.19           O  
ATOM   1632  N   ARG B  94      -3.107  26.562   6.730  1.00 97.06           N  
ATOM   1633  CA  ARG B  94      -1.923  27.312   6.324  1.00 97.06           C  
ATOM   1634  C   ARG B  94      -0.670  26.766   7.004  1.00 97.06           C  
ATOM   1635  CB  ARG B  94      -2.088  28.797   6.648  1.00 97.06           C  
ATOM   1636  O   ARG B  94       0.157  27.531   7.500  1.00 97.06           O  
ATOM   1637  CG  ARG B  94      -3.217  29.484   5.887  1.00 97.06           C  
ATOM   1638  CD  ARG B  94      -3.260  30.984   6.152  1.00 97.06           C  
ATOM   1639  NE  ARG B  94      -4.312  31.625   5.383  1.00 97.06           N  
ATOM   1640  NH1 ARG B  94      -4.602  33.375   6.867  1.00 97.06           N  
ATOM   1641  NH2 ARG B  94      -5.875  33.250   4.965  1.00 97.06           N  
ATOM   1642  CZ  ARG B  94      -4.926  32.750   5.738  1.00 97.06           C  
ATOM   1643  N   VAL B  95      -0.565  25.516   7.152  1.00 96.50           N  
ATOM   1644  CA  VAL B  95       0.578  24.781   7.691  1.00 96.50           C  
ATOM   1645  C   VAL B  95       1.378  24.156   6.555  1.00 96.50           C  
ATOM   1646  CB  VAL B  95       0.135  23.703   8.695  1.00 96.50           C  
ATOM   1647  O   VAL B  95       0.805  23.578   5.633  1.00 96.50           O  
ATOM   1648  CG1 VAL B  95       1.319  22.812   9.094  1.00 96.50           C  
ATOM   1649  CG2 VAL B  95      -0.507  24.328   9.930  1.00 96.50           C  
ATOM   1650  N   ASP B  96       2.729  24.344   6.535  1.00 96.56           N  
ATOM   1651  CA  ASP B  96       3.588  23.688   5.562  1.00 96.56           C  
ATOM   1652  C   ASP B  96       3.766  22.203   5.906  1.00 96.56           C  
ATOM   1653  CB  ASP B  96       4.949  24.375   5.488  1.00 96.56           C  
ATOM   1654  O   ASP B  96       4.262  21.875   6.984  1.00 96.56           O  
ATOM   1655  CG  ASP B  96       4.883  25.750   4.859  1.00 96.56           C  
ATOM   1656  OD1 ASP B  96       3.936  26.031   4.094  1.00 96.56           O  
ATOM   1657  OD2 ASP B  96       5.785  26.578   5.133  1.00 96.56           O  
ATOM   1658  N   LEU B  97       3.367  21.312   5.066  1.00 97.56           N  
ATOM   1659  CA  LEU B  97       3.453  19.875   5.301  1.00 97.56           C  
ATOM   1660  C   LEU B  97       4.441  19.234   4.340  1.00 97.56           C  
ATOM   1661  CB  LEU B  97       2.074  19.234   5.152  1.00 97.56           C  
ATOM   1662  O   LEU B  97       4.355  19.422   3.127  1.00 97.56           O  
ATOM   1663  CG  LEU B  97       2.014  17.719   5.359  1.00 97.56           C  
ATOM   1664  CD1 LEU B  97       2.275  17.375   6.820  1.00 97.56           C  
ATOM   1665  CD2 LEU B  97       0.665  17.172   4.906  1.00 97.56           C  
ATOM   1666  N   CYS B  98       5.367  18.484   4.828  1.00 97.69           N  
ATOM   1667  CA  CYS B  98       6.289  17.750   3.961  1.00 97.69           C  
ATOM   1668  C   CYS B  98       6.535  16.344   4.488  1.00 97.69           C  
ATOM   1669  CB  CYS B  98       7.617  18.500   3.840  1.00 97.69           C  
ATOM   1670  O   CYS B  98       6.316  16.078   5.672  1.00 97.69           O  
ATOM   1671  SG  CYS B  98       8.625  18.453   5.336  1.00 97.69           S  
ATOM   1672  N   VAL B  99       6.867  15.453   3.646  1.00 98.31           N  
ATOM   1673  CA  VAL B  99       7.230  14.086   3.984  1.00 98.31           C  
ATOM   1674  C   VAL B  99       8.727  13.883   3.770  1.00 98.31           C  
ATOM   1675  CB  VAL B  99       6.426  13.062   3.152  1.00 98.31           C  
ATOM   1676  O   VAL B  99       9.242  14.125   2.674  1.00 98.31           O  
ATOM   1677  CG1 VAL B  99       6.863  11.633   3.484  1.00 98.31           C  
ATOM   1678  CG2 VAL B  99       4.930  13.234   3.393  1.00 98.31           C  
ATOM   1679  N   SER B 100       9.414  13.453   4.742  1.00 97.50           N  
ATOM   1680  CA  SER B 100      10.852  13.227   4.660  1.00 97.50           C  
ATOM   1681  C   SER B 100      11.195  11.750   4.859  1.00 97.50           C  
ATOM   1682  CB  SER B 100      11.594  14.070   5.703  1.00 97.50           C  
ATOM   1683  O   SER B 100      10.414  11.000   5.441  1.00 97.50           O  
ATOM   1684  OG  SER B 100      11.312  13.609   7.012  1.00 97.50           O  
ATOM   1685  N   GLY B 101      12.305  11.344   4.297  1.00 97.38           N  
ATOM   1686  CA  GLY B 101      12.883  10.031   4.562  1.00 97.38           C  
ATOM   1687  C   GLY B 101      12.141   8.898   3.873  1.00 97.38           C  
ATOM   1688  O   GLY B 101      12.312   7.734   4.227  1.00 97.38           O  
ATOM   1689  N   ALA B 102      11.258   9.242   2.951  1.00 97.88           N  
ATOM   1690  CA  ALA B 102      10.531   8.188   2.246  1.00 97.88           C  
ATOM   1691  C   ALA B 102      11.492   7.301   1.448  1.00 97.88           C  
ATOM   1692  CB  ALA B 102       9.484   8.797   1.322  1.00 97.88           C  
ATOM   1693  O   ALA B 102      12.305   7.801   0.669  1.00 97.88           O  
ATOM   1694  N   GLN B 103      11.359   6.039   1.647  1.00 95.62           N  
ATOM   1695  CA  GLN B 103      12.141   5.086   0.865  1.00 95.62           C  
ATOM   1696  C   GLN B 103      11.750   5.133  -0.609  1.00 95.62           C  
ATOM   1697  CB  GLN B 103      11.961   3.670   1.412  1.00 95.62           C  
ATOM   1698  O   GLN B 103      10.664   5.613  -0.954  1.00 95.62           O  
ATOM   1699  CG  GLN B 103      12.383   3.514   2.865  1.00 95.62           C  
ATOM   1700  CD  GLN B 103      12.227   2.092   3.375  1.00 95.62           C  
ATOM   1701  NE2 GLN B 103      12.312   1.919   4.688  1.00 95.62           N  
ATOM   1702  OE1 GLN B 103      12.023   1.157   2.592  1.00 95.62           O  
ATOM   1703  N   PRO B 104      12.586   4.641  -1.485  1.00 94.06           N  
ATOM   1704  CA  PRO B 104      12.375   4.812  -2.926  1.00 94.06           C  
ATOM   1705  C   PRO B 104      11.016   4.297  -3.387  1.00 94.06           C  
ATOM   1706  CB  PRO B 104      13.508   3.990  -3.547  1.00 94.06           C  
ATOM   1707  O   PRO B 104      10.305   4.988  -4.129  1.00 94.06           O  
ATOM   1708  CG  PRO B 104      14.641   4.117  -2.586  1.00 94.06           C  
ATOM   1709  CD  PRO B 104      14.094   4.102  -1.188  1.00 94.06           C  
ATOM   1710  N   TYR B 105      10.656   3.127  -2.914  1.00 94.31           N  
ATOM   1711  CA  TYR B 105       9.391   2.559  -3.357  1.00 94.31           C  
ATOM   1712  C   TYR B 105       8.211   3.357  -2.811  1.00 94.31           C  
ATOM   1713  CB  TYR B 105       9.273   1.096  -2.922  1.00 94.31           C  
ATOM   1714  O   TYR B 105       7.246   3.619  -3.529  1.00 94.31           O  
ATOM   1715  CG  TYR B 105       8.164   0.344  -3.611  1.00 94.31           C  
ATOM   1716  CD1 TYR B 105       6.953   0.101  -2.963  1.00 94.31           C  
ATOM   1717  CD2 TYR B 105       8.320  -0.126  -4.910  1.00 94.31           C  
ATOM   1718  CE1 TYR B 105       5.926  -0.593  -3.592  1.00 94.31           C  
ATOM   1719  CE2 TYR B 105       7.297  -0.822  -5.551  1.00 94.31           C  
ATOM   1720  OH  TYR B 105       5.090  -1.737  -5.512  1.00 94.31           O  
ATOM   1721  CZ  TYR B 105       6.105  -1.050  -4.883  1.00 94.31           C  
ATOM   1722  N   VAL B 106       8.320   3.795  -1.559  1.00 97.00           N  
ATOM   1723  CA  VAL B 106       7.281   4.621  -0.956  1.00 97.00           C  
ATOM   1724  C   VAL B 106       7.215   5.973  -1.664  1.00 97.00           C  
ATOM   1725  CB  VAL B 106       7.523   4.824   0.557  1.00 97.00           C  
ATOM   1726  O   VAL B 106       6.129   6.461  -1.983  1.00 97.00           O  
ATOM   1727  CG1 VAL B 106       6.559   5.863   1.123  1.00 97.00           C  
ATOM   1728  CG2 VAL B 106       7.379   3.498   1.302  1.00 97.00           C  
ATOM   1729  N   ALA B 107       8.336   6.543  -2.000  1.00 97.00           N  
ATOM   1730  CA  ALA B 107       8.383   7.809  -2.734  1.00 97.00           C  
ATOM   1731  C   ALA B 107       7.703   7.676  -4.094  1.00 97.00           C  
ATOM   1732  CB  ALA B 107       9.828   8.266  -2.906  1.00 97.00           C  
ATOM   1733  O   ALA B 107       6.973   8.570  -4.520  1.00 97.00           O  
ATOM   1734  N   ARG B 108       7.965   6.586  -4.727  1.00 95.75           N  
ATOM   1735  CA  ARG B 108       7.332   6.344  -6.020  1.00 95.75           C  
ATOM   1736  C   ARG B 108       5.812   6.277  -5.883  1.00 95.75           C  
ATOM   1737  CB  ARG B 108       7.859   5.051  -6.645  1.00 95.75           C  
ATOM   1738  O   ARG B 108       5.086   6.867  -6.684  1.00 95.75           O  
ATOM   1739  CG  ARG B 108       7.285   4.750  -8.016  1.00 95.75           C  
ATOM   1740  CD  ARG B 108       7.973   3.557  -8.664  1.00 95.75           C  
ATOM   1741  NE  ARG B 108       7.289   3.139  -9.891  1.00 95.75           N  
ATOM   1742  NH1 ARG B 108       8.797   1.465 -10.406  1.00 95.75           N  
ATOM   1743  NH2 ARG B 108       6.992   1.855 -11.766  1.00 95.75           N  
ATOM   1744  CZ  ARG B 108       7.695   2.154 -10.688  1.00 95.75           C  
ATOM   1745  N   VAL B 109       5.387   5.539  -4.863  1.00 95.94           N  
ATOM   1746  CA  VAL B 109       3.957   5.414  -4.609  1.00 95.94           C  
ATOM   1747  C   VAL B 109       3.348   6.797  -4.383  1.00 95.94           C  
ATOM   1748  CB  VAL B 109       3.674   4.500  -3.396  1.00 95.94           C  
ATOM   1749  O   VAL B 109       2.316   7.133  -4.973  1.00 95.94           O  
ATOM   1750  CG1 VAL B 109       2.248   4.707  -2.885  1.00 95.94           C  
ATOM   1751  CG2 VAL B 109       3.906   3.037  -3.764  1.00 95.94           C  
ATOM   1752  N   LEU B 110       3.988   7.602  -3.598  1.00 96.56           N  
ATOM   1753  CA  LEU B 110       3.484   8.945  -3.324  1.00 96.56           C  
ATOM   1754  C   LEU B 110       3.502   9.797  -4.586  1.00 96.56           C  
ATOM   1755  CB  LEU B 110       4.312   9.617  -2.227  1.00 96.56           C  
ATOM   1756  O   LEU B 110       2.545  10.531  -4.859  1.00 96.56           O  
ATOM   1757  CG  LEU B 110       4.277   8.953  -0.848  1.00 96.56           C  
ATOM   1758  CD1 LEU B 110       5.059   9.789   0.161  1.00 96.56           C  
ATOM   1759  CD2 LEU B 110       2.836   8.758  -0.388  1.00 96.56           C  
ATOM   1760  N   ALA B 111       4.504   9.680  -5.379  1.00 95.44           N  
ATOM   1761  CA  ALA B 111       4.629  10.484  -6.594  1.00 95.44           C  
ATOM   1762  C   ALA B 111       3.520  10.141  -7.590  1.00 95.44           C  
ATOM   1763  CB  ALA B 111       5.996  10.266  -7.234  1.00 95.44           C  
ATOM   1764  O   ALA B 111       2.850  11.039  -8.109  1.00 95.44           O  
ATOM   1765  N   VAL B 112       3.256   8.867  -7.809  1.00 93.38           N  
ATOM   1766  CA  VAL B 112       2.262   8.477  -8.805  1.00 93.38           C  
ATOM   1767  C   VAL B 112       0.861   8.797  -8.289  1.00 93.38           C  
ATOM   1768  CB  VAL B 112       2.369   6.969  -9.141  1.00 93.38           C  
ATOM   1769  O   VAL B 112      -0.105   8.797  -9.055  1.00 93.38           O  
ATOM   1770  CG1 VAL B 112       3.723   6.652  -9.773  1.00 93.38           C  
ATOM   1771  CG2 VAL B 112       2.148   6.125  -7.887  1.00 93.38           C  
ATOM   1772  N   SER B 113       0.815   9.047  -6.977  1.00 92.88           N  
ATOM   1773  CA  SER B 113      -0.475   9.359  -6.375  1.00 92.88           C  
ATOM   1774  C   SER B 113      -0.680  10.867  -6.262  1.00 92.88           C  
ATOM   1775  CB  SER B 113      -0.591   8.719  -4.992  1.00 92.88           C  
ATOM   1776  O   SER B 113      -1.529  11.328  -5.496  1.00 92.88           O  
ATOM   1777  OG  SER B 113      -0.500   7.309  -5.082  1.00 92.88           O  
ATOM   1778  N   GLY B 114       0.169  11.648  -6.820  1.00 93.38           N  
ATOM   1779  CA  GLY B 114      -0.002  13.086  -6.855  1.00 93.38           C  
ATOM   1780  C   GLY B 114       0.559  13.789  -5.629  1.00 93.38           C  
ATOM   1781  O   GLY B 114       0.196  14.930  -5.336  1.00 93.38           O  
ATOM   1782  N   LEU B 115       1.360  13.109  -4.918  1.00 96.00           N  
ATOM   1783  CA  LEU B 115       1.891  13.672  -3.680  1.00 96.00           C  
ATOM   1784  C   LEU B 115       3.375  13.992  -3.820  1.00 96.00           C  
ATOM   1785  CB  LEU B 115       1.673  12.703  -2.514  1.00 96.00           C  
ATOM   1786  O   LEU B 115       4.113  13.969  -2.834  1.00 96.00           O  
ATOM   1787  CG  LEU B 115       0.229  12.516  -2.047  1.00 96.00           C  
ATOM   1788  CD1 LEU B 115       0.116  11.289  -1.146  1.00 96.00           C  
ATOM   1789  CD2 LEU B 115      -0.263  13.766  -1.323  1.00 96.00           C  
ATOM   1790  N   GLU B 116       3.812  14.219  -4.980  1.00 95.44           N  
ATOM   1791  CA  GLU B 116       5.215  14.539  -5.230  1.00 95.44           C  
ATOM   1792  C   GLU B 116       5.625  15.820  -4.523  1.00 95.44           C  
ATOM   1793  CB  GLU B 116       5.477  14.656  -6.734  1.00 95.44           C  
ATOM   1794  O   GLU B 116       6.750  15.938  -4.027  1.00 95.44           O  
ATOM   1795  CG  GLU B 116       6.945  14.852  -7.090  1.00 95.44           C  
ATOM   1796  CD  GLU B 116       7.199  14.914  -8.586  1.00 95.44           C  
ATOM   1797  OE1 GLU B 116       8.375  15.016  -9.000  1.00 95.44           O  
ATOM   1798  OE2 GLU B 116       6.211  14.867  -9.352  1.00 95.44           O  
ATOM   1799  N   ALA B 117       4.715  16.781  -4.445  1.00 95.81           N  
ATOM   1800  CA  ALA B 117       5.023  18.094  -3.885  1.00 95.81           C  
ATOM   1801  C   ALA B 117       5.434  17.984  -2.420  1.00 95.81           C  
ATOM   1802  CB  ALA B 117       3.824  19.031  -4.027  1.00 95.81           C  
ATOM   1803  O   ALA B 117       6.328  18.703  -1.962  1.00 95.81           O  
ATOM   1804  N   VAL B 118       4.816  17.047  -1.709  1.00 96.06           N  
ATOM   1805  CA  VAL B 118       5.105  16.969  -0.282  1.00 96.06           C  
ATOM   1806  C   VAL B 118       6.434  16.234  -0.066  1.00 96.06           C  
ATOM   1807  CB  VAL B 118       3.975  16.250   0.486  1.00 96.06           C  
ATOM   1808  O   VAL B 118       7.008  16.281   1.023  1.00 96.06           O  
ATOM   1809  CG1 VAL B 118       2.664  17.031   0.366  1.00 96.06           C  
ATOM   1810  CG2 VAL B 118       3.801  14.820  -0.030  1.00 96.06           C  
ATOM   1811  N   LEU B 119       6.926  15.547  -1.033  1.00 93.44           N  
ATOM   1812  CA  LEU B 119       8.227  14.891  -0.961  1.00 93.44           C  
ATOM   1813  C   LEU B 119       9.352  15.891  -1.152  1.00 93.44           C  
ATOM   1814  CB  LEU B 119       8.320  13.781  -2.016  1.00 93.44           C  
ATOM   1815  O   LEU B 119      10.461  15.695  -0.650  1.00 93.44           O  
ATOM   1816  CG  LEU B 119       7.430  12.562  -1.802  1.00 93.44           C  
ATOM   1817  CD1 LEU B 119       7.379  11.711  -3.070  1.00 93.44           C  
ATOM   1818  CD2 LEU B 119       7.930  11.734  -0.622  1.00 93.44           C  
ATOM   1819  N   ARG B 120       9.180  17.031  -1.827  1.00 83.56           N  
ATOM   1820  CA  ARG B 120      10.195  18.000  -2.225  1.00 83.56           C  
ATOM   1821  C   ARG B 120      10.281  19.156  -1.218  1.00 83.56           C  
ATOM   1822  CB  ARG B 120       9.891  18.562  -3.619  1.00 83.56           C  
ATOM   1823  O   ARG B 120      11.305  19.844  -1.140  1.00 83.56           O  
ATOM   1824  CG  ARG B 120      10.078  17.547  -4.734  1.00 83.56           C  
ATOM   1825  CD  ARG B 120      10.078  18.203  -6.105  1.00 83.56           C  
ATOM   1826  NE  ARG B 120       8.789  18.797  -6.426  1.00 83.56           N  
ATOM   1827  NH1 ARG B 120       8.016  16.969  -7.609  1.00 83.56           N  
ATOM   1828  NH2 ARG B 120       6.691  18.828  -7.363  1.00 83.56           N  
ATOM   1829  CZ  ARG B 120       7.832  18.203  -7.133  1.00 83.56           C  
ATOM   1830  N   ARG B 121       9.344  19.359  -0.432  1.00 74.81           N  
ATOM   1831  CA  ARG B 121       9.227  20.547   0.409  1.00 74.81           C  
ATOM   1832  C   ARG B 121      10.055  20.406   1.681  1.00 74.81           C  
ATOM   1833  CB  ARG B 121       7.762  20.812   0.765  1.00 74.81           C  
ATOM   1834  O   ARG B 121      10.172  21.359   2.463  1.00 74.81           O  
ATOM   1835  CG  ARG B 121       6.961  21.453  -0.353  1.00 74.81           C  
ATOM   1836  CD  ARG B 121       5.586  21.906   0.123  1.00 74.81           C  
ATOM   1837  NE  ARG B 121       4.676  20.766   0.274  1.00 74.81           N  
ATOM   1838  NH1 ARG B 121       3.555  21.141  -1.712  1.00 74.81           N  
ATOM   1839  NH2 ARG B 121       2.963  19.375  -0.363  1.00 74.81           N  
ATOM   1840  CZ  ARG B 121       3.734  20.422  -0.601  1.00 74.81           C  
ATOM   1841  N   CYS B 122      10.734  19.203   1.837  1.00 71.31           N  
ATOM   1842  CA  CYS B 122      11.430  19.078   3.111  1.00 71.31           C  
ATOM   1843  C   CYS B 122      12.828  19.688   3.029  1.00 71.31           C  
ATOM   1844  CB  CYS B 122      11.516  17.625   3.533  1.00 71.31           C  
ATOM   1845  O   CYS B 122      13.445  19.672   1.964  1.00 71.31           O  
ATOM   1846  SG  CYS B 122       9.914  16.891   3.975  1.00 71.31           S  
TER    1847      CYS B 122                                                      
ENDMDL                                                                          
END                                                                             
