# Supplementary material for: A unique sigma/anti-sigma system in the actinomycete Actinoplanes missouriensis
Source: Nat Commun. 2023 Dec 20;14:8483. doi: 10.1038/s41467-023-44291-y (PMC10733313; doi:10.1038/s41467-023-44291-y)
Supplement: Supplementary file 5 — Dataset 2 [file 41467_2023_44291_MOESM5_ESM.xlsx]

## Sheet: Supplementary Data 2
Supplementary Data 2. Genes upregulated in the DsipA strain (> 2.0-fold, q value < 0.05; 213 genes)a,b
Gene ID	Gene product	RPKM		Fold changec	q value
		DsipA strain	DsipADssdA strain
AMIS_25220	hypothetical protein	378.682	2.35796	160.597	9.21493e-05
AMIS_17540	hypothetical protein	10554.6	74.47	141.73	0.00505064
AMIS_47380	putative glutamate-cysteine ligase	621.617	5.97069	104.111	0.00123806
AMIS_22720	hypothetical protein	648.954	7.4594	86.9983	0.00276111
AMIS_22710	putative methyltransferase	518.191	6.32826	81.8853	0.00158711
AMIS_47370	hypothetical protein	46.0467	0.646036	71.2758	0.00855497
AMIS_4880	hypothetical protein of radical SAM superfamily	259.16	3.65975	70.8136	0.0013898
AMIS_11160	putative glycosyltransferase	406.848	5.90551	68.8929	0.00304251
AMIS_47360	putative two-component system sensor kinase	152.542	2.21461	68.8795	0.000881639
AMIS_42570	putative M20/M25/M40-family peptidase	708.828	10.4888	67.5797	0.00533666
AMIS_60130	putative glycogen debranching enzyme (GH family 13)	648.301	10.2077	63.5111	0.00569479
AMIS_30280	hypothetical protein	766.644	13.9247	55.0563	0.00315019
AMIS_4840	putative two-component system response regulator	1467.22	26.7655	54.8175	0.00100622
AMIS_58000	hypothetical protein containing hemerythrin HHE cation binding domain	1047.3	21.9632	47.6845	0.000725819
AMIS_79060	hypothetical protein	2576.35	61.8733	41.6391	0.00619256
AMIS_31830	putative alcohol dehydrogenase	521.969	13.3762	39.0223	0.00240354
AMIS_61280	hypothetical protein	229.388	6.11809	37.4935	0.00279857
AMIS_31840	hypothetical protein	528.136	15.6769	33.6888	0.00098276
AMIS_47330	putative manganese-containing catalase	132.802	4.03282	32.9302	0.00668677
AMIS_47350	putative two-component system response regulator	251.691	9.28983	27.0932	0.00112872
AMIS_44660	hypothetical protein	146.944	5.79593	25.353	0.000988624
AMIS_11150	putative short chain dehydrogenase	828.246	32.8253	25.232	0.00337601
AMIS_56320	putative short chain dehydrogenase	727.997	28.8677	25.2184	0.00265462
AMIS_37880	putative catalase	934.952	52.1865	17.9156	0.00107065
AMIS_25230	hypothetical protein	379.103	23.2324	16.3179	0.00785736
AMIS_55930	putative dienelactone hydrolase	1196.99	79.6193	15.0339	0.00208038
AMIS_79280	hypothetical protein containing EAL domain	121.023	8.8591	13.6608	0.000516923
AMIS_50230	putative luciferase-like monooxygenase	425.278	31.1357	13.6588	0.00211215
AMIS_47340	putative metal ion transport protein	29.6294	2.1733	13.6333	0.0108821
AMIS_50220	putative glycosyltransferase	381.939	28.2306	13.5292	0.00241544
AMIS_55920	hypothetical protein	1063.81	81.3176	13.0821	0.00545946
AMIS_38150	hypothetical protein	458.569	35.7219	12.8372	0.00502039
AMIS_10550	hypothetical protein	949.322	79.4529	11.9482	0.00488864
AMIS_45310	hypothetical protein	60.6566	5.1188	11.8498	0.00109751
AMIS_25240	putative pectate lyase	26.487	2.34501	11.295	0.0197472
AMIS_15840	hypothetical protein	1001.56	89.645	11.1726	0.00940859
AMIS_50130	putative sugar isomerase	207.434	18.9951	10.9204	0.000167451
AMIS_47900	hypothetical protein	139.382	13.1721	10.5816	0.00172369
AMIS_68780	hypothetical protein	2407.59	229.016	10.5127	0.00410981
AMIS_54090	hypothetical protein	1191.89	113.572	10.4946	0.00154177
AMIS_42420	hypothetical protein	237.4	22.66	10.4766	0.00597241
AMIS_61290	putative helicase	35.7529	3.45717	10.3417	0.00219817
AMIS_1510	hypothetical protein containing Rieske [2Fe-2S] domain	369.306	35.9881	10.2619	0.000609506
AMIS_47890	hypothetical protein	373.459	36.5833	10.2085	0.000654502
AMIS_68790	putative D-tyrosyl-tRNA deacylase	538.683	53.37	10.0934	0.00816142
AMIS_73090	hypothetical protein	886.738	88.4917	10.0206	0.00272496
AMIS_10210	putative cytochrome P450	208.566	20.9727	9.94464	0.00165231
AMIS_50120	putative bi-functional cytidylyltransferase/PfkB-family carbohydrate kinase	174.165	17.6118	9.8891	0.000298981
AMIS_50150	putative glycosyltransferase	183.16	18.9577	9.66152	0.00254577
AMIS_31210	hypothetical protein	197.552	20.4864	9.64307	0.00680785
AMIS_37830	putative exopolyphosphatase	209.633	21.8241	9.60561	0.00101536
AMIS_50140	putative glycosyltransferase	149.314	15.5876	9.57901	0.000282279
AMIS_39380	putative glutamate-cysteine ligase	268.511	28.2371	9.50915	0.00558119
AMIS_15850	hypothetical protein	1180.61	125.442	9.41162	0.00926592
AMIS_44070	hypothetical protein	82.586	8.78917	9.39634	0.00153055
AMIS_57990	putative glycerol kinase	102.578	10.9497	9.36815	0.00131669
AMIS_50180	putative carbamoyltransferase	204.474	21.9058	9.33423	0.000360875
AMIS_50170	putative glycosyltransferase	159.611	17.4485	9.14756	0.000206717
AMIS_79070	putative GCN5-related N-acetyltransferase	1063.72	116.345	9.14282	0.00803708
AMIS_50110	putative short chain dehydrogenase	305.884	33.9153	9.01905	0.00143893
AMIS_35640	hypothetical protein	139.399	15.7955	8.82527	0.00182924
AMIS_45320	hypothetical protein	100.751	11.4942	8.76539	0.000224064
AMIS_63920	putative glycosyltransferase	214.831	24.7269	8.68815	0.00347246
AMIS_55590	putative TetR-family transcriptional regulator	541.46	62.9312	8.604	0.00301954
AMIS_10560	hypothetical protein	662.557	77.3849	8.56185	0.0049131
AMIS_36730	hypothetical protein	195.588	22.9296	8.52995	0.00333392
AMIS_63910	putative amylo-a-1,6-glucosidase	214.66	25.6755	8.36051	0.0053182
AMIS_28350	hypothetical protein	13.1062	1.62102	8.08518	0.00821808
AMIS_50260	hypothetical protein	430.877	54.0022	7.97888	0.0048252
AMIS_50250	putative integral membrane protein	320.942	41.1637	7.79673	0.00659054
AMIS_15830	putative ArsR-family transcriptional regulator	380.873	51.2499	7.43168	0.00427795
AMIS_39200	putative MFS transporter	93.8454	12.6857	7.39773	0.00311236
AMIS_13420	putative integral membrane protein	165.676	22.7555	7.28072	0.000838288
AMIS_63460	hypothetical protein	401.739	56.2263	7.14504	0.00738984
AMIS_50240	hypothetical protein	468.01	67.993	6.88321	0.00258355
AMIS_48120	putative erythromycin esterase	389.886	56.7565	6.86945	0.00044447
AMIS_50160	putative glycosyltransferase	144.762	21.1001	6.86072	0.00132009
AMIS_35660	putative transcriptional regulator	15.0222	2.23304	6.72727	0.00312193
AMIS_51760	hypothetical protein	795.987	120.066	6.62957	0.00266073
AMIS_35650	hypothetical protein	47.3059	7.32086	6.46179	0.000304727
AMIS_47320	putative multi-sensor signal transduction histidine kinase	122.77	19.0297	6.45147	0.00285577
AMIS_55910	putative ABC transporter ATP-binding protein	258.134	41.3011	6.25004	0.00434091
AMIS_48270	hypothetical protein	7874.92	1263.54	6.23241	0.00732753
AMIS_63160	putative luciferase-like monooxygenase	334.785	58.5456	5.71837	0.00577701
AMIS_16530	hypothetical protein	551.907	97.3466	5.6695	0.00242563
AMIS_51750	putative two-component system sensor kinase	179.924	32.0258	5.61811	0.00188577
AMIS_54080	hypothetical protein of cupin superfamily	194.795	34.8596	5.58797	0.00432085
AMIS_37530	putative integral membrane protein	1426.2	255.42	5.58374	0.00847529
AMIS_37520	hypothetical protein	1844.7	330.928	5.57431	0.0062516
AMIS_35240	hypothetical protein	372.934	67.8621	5.49548	0.000912973
AMIS_40720	putative alcohol dehydrogenase	475.63	87.8083	5.41668	0.00803832
AMIS_63170	putative ATP-dependent DNA helicase (RecQ2)	154.942	28.9992	5.34298	0.00532325
AMIS_22740	hypothetical protein containing EAL domain	60.2013	11.3092	5.32321	0.00104404
AMIS_50210	hypothetical protein	38.2326	7.43795	5.1402	0.0014434
AMIS_44080	putative short chain dehydrogenase	77.5064	15.1787	5.10625	0.00507175
AMIS_55880	hypothetical protein	230.772	45.2492	5.10002	0.00856186
AMIS_31850	putative GCN5-related N-acetyltransferase	225.456	48.2978	4.66805	0.000256957
AMIS_50100	putative glycosyltransferase	180.913	38.898	4.65096	0.000468902
AMIS_68070	putative NAD-dependent epimerase/dehydratase	117.782	25.7098	4.58121	0.00213057
AMIS_14570	putative pyridoxamine 5'-phosphate oxidase-related protein	217.34	48.1947	4.50964	0.0177275
AMIS_64180	putative magnesium or manganese-dependent protein phosphatase	87.097	19.9252	4.37119	0.0200198
AMIS_61330	hypothetical protein containing CBS domain	338.641	78.3819	4.3204	1.50598e-05
AMIS_63530	hypothetical protein	304.508	73.4018	4.14851	0.00553707
AMIS_42560	putative integral membrane protein	54.9228	13.4243	4.09129	0.005624
AMIS_23650	hypothetical protein	30.9973	7.68931	4.03122	0.0178831
AMIS_17620	putative PfkB-family carbohydrate kinase	243.947	61.0013	3.99905	0.00739897
AMIS_38160	hypothetical protein	123.569	31.0218	3.98331	0.0018043
AMIS_3530	hypothetical protein of DJ-1/PfpI family	796.237	202.092	3.93996	0.00173884
AMIS_35260	putative secreted lipase	11.1129	2.82145	3.93873	0.027124
AMIS_63900	putative glycogen debranching enzyme (GH family 13)	493.066	125.602	3.92562	0.00395997
AMIS_50090	hypothetical protein	70.603	18.2375	3.8713	0.00240046
AMIS_63080	hypothetical protein	1086.56	281.914	3.85423	0.0180192
AMIS_55960	hypothetical protein containing GAF and ANTAR domains	71.0108	18.4775	3.84309	0.00180559
AMIS_17530	hypothetical protein	357.788	93.6955	3.81863	0.00290504
AMIS_900	putative MFS transporter	74.1957	19.597	3.78608	0.0202749
AMIS_10570	hypothetical protein	400.189	105.897	3.77904	0.00465658
AMIS_63090	putative integral membrane protein	1581.82	421.166	3.75581	0.00478503
AMIS_22700	putative RNA helicase	229.308	61.2597	3.74322	0.0035032
AMIS_38890	putative oxidoreductase molybdopterin-binding subunit	101.863	27.2927	3.73225	0.00630686
AMIS_3150	hypothetical protein containing STAS domain	848.824	228.808	3.70977	0.00260731
AMIS_63450	putative glycosyltransferase	391.245	105.616	3.70441	0.0120354
AMIS_8920	putative alcohol dehydrogenase	25.6599	7.00828	3.66137	0.0217028
AMIS_22730	hypothetical protein containing Zinc finger CDGSH type domain	141.119	38.6045	3.65552	0.0244043
AMIS_17100	hypothetical protein	1169.44	327.505	3.57075	0.00825614
AMIS_55870	hypothetical protein	108.017	30.2993	3.565	0.00123585
AMIS_52670	hypothetical protein of PAP2 superfamily	58.0149	16.3798	3.54185	0.00165407
AMIS_74940	hypothetical protein	622.012	175.994	3.53428	0.00870902
AMIS_38900	putative oxidoreductase iron-sulphur-binding subunit	128.044	36.3213	3.52531	0.0084253
AMIS_12290	putative ribonuclease BN	453.489	129.528	3.50109	0.00311944
AMIS_50890	hypothetical protein	160.749	46.1366	3.48419	0.00876582
AMIS_43350	hypothetical protein	75.5176	22.4323	3.36647	0.00745088
AMIS_63890	putative glycosyl hydrolase (GH family 13)	313.929	94.5517	3.32019	0.00781174
AMIS_63490	putative polyketide cyclase/dehydrase	829.469	257.815	3.2173	0.00591671
AMIS_62660	hypothetical protein of Mur ligase family	318.575	100.458	3.17122	0.00475321
AMIS_70370	hypothetical protein	79.2554	25.0655	3.16194	0.0109513
AMIS_9090	hypothetical protein containing STAS domain	65.993	21.1143	3.12551	0.00426728
AMIS_65740	hypothetical protein of TspO/MBR family	147.498	48.6695	3.0306	0.00715392
AMIS_48340	hypothetical protein	157.172	52.1487	3.01393	0.000844106
AMIS_36850	hypothetical protein containing hemerythrin HHE cation binding domain	936.951	314.987	2.97457	0.0142985
AMIS_12370	hypothetical protein	9327.11	3144.24	2.96641	0.00969023
AMIS_40730	hypothetical protein	63.1437	21.3525	2.9572	0.0224812
AMIS_38720	putative short chain dehydrogenase	1082.74	368.6	2.93744	0.0077252
AMIS_72560	putative glutamate-cysteine ligase	135.153	46.2134	2.92455	0.00965802
AMIS_54510	putative polyphosphate glucokinase	292.2	100.016	2.92154	0.00724519
AMIS_38880	putative oxidoreductase	85.4141	30.2254	2.82591	0.00800084
AMIS_40380	hypothetical protein	244.935	87.2419	2.80753	0.00862642
AMIS_30270	hypothetical protein	97.7501	35.5115	2.75263	0.0073315
AMIS_79290	putative cholesterol oxidase	5.76547	2.09721	2.74911	0.00132252
AMIS_35560	hypothetical protein	258.844	94.2172	2.74731	0.0128703
AMIS_31800	hypothetical protein containing WD-40 repeat domain	399.898	145.752	2.74369	0.00867439
AMIS_33180	putative multi-sensor signal transduction histidine kinase	314.256	116.678	2.69337	0.000400556
AMIS_63070	hypothetical protein	1186.01	444.756	2.66665	0.00940235
AMIS_45300	hypothetical protein	10.912	4.09846	2.66246	0.0180328
AMIS_69330	hypothetical protein	275.534	105.252	2.61784	0.00578767
AMIS_10770	putative M20/M25/M40-family peptidase	272.7	105.07	2.59541	0.00448947
AMIS_11140	hypothetical protein	445.166	171.878	2.59	0.00226295
AMIS_10780	putative FAD-dependent monooxygenase	172.545	66.6819	2.58759	0.00585459
AMIS_11940	hypothetical protein	12.7143	4.92694	2.58056	0.014664
AMIS_69250	putative competence-damage inducible protein	495.046	191.851	2.58037	0.00967925
AMIS_50190	putative aldehyde dehydrogenase	159.137	61.6843	2.57987	0.000737999
AMIS_63510	hypothetical protein	94.4747	36.801	2.56718	0.0172541
AMIS_35570	hypothetical protein	255.73	99.7718	2.56315	0.00466165
AMIS_42860	putative short chain dehydrogenase	71.4672	27.9615	2.55591	0.00543255
AMIS_44110	putative methyl-accepting chemotaxis protein (Mcp12)	811.673	319.045	2.54407	0.0054801
AMIS_24260	hypothetical protein containing CsbD-like domain	327.378	128.988	2.53805	0.00548097
AMIS_69150	hypothetical protein	23.4498	9.27712	2.52771	0.0199165
AMIS_8230	putative LacI-family transcriptional regulator	14.1675	5.63265	2.51525	0.0073569
AMIS_50740	putative gluconate permease	112.14	44.9568	2.4944	0.00921735
AMIS_62670	putative S51-family peptidase	370.576	148.729	2.49162	0.0130876
AMIS_68700	hypothetical protein	834.582	337.222	2.47488	0.0363119
AMIS_48260	putative short-chain dehydrogenase	144.175	58.4677	2.46589	0.0217179
AMIS_63880	putative glycosyl hydrolase (GH family 13)	275.312	111.706	2.46462	0.00959286
AMIS_35550	putative integral membrane protein	181.887	74.4478	2.44315	0.0169843
AMIS_35250	putative TetR-family transcriptional regulator	34.9007	14.328	2.43584	0.0188482
AMIS_55580	putative integral membrane protein	58.5079	24.0689	2.43085	0.00480755
AMIS_43550	hypothetical protein	82.8128	34.1637	2.424	0.00211681
AMIS_39010	putative alcohol dehydrogenase	32.0829	13.4286	2.38915	0.00154545
AMIS_50080	putative TetR-family transcriptional regulator	40.2548	16.8648	2.38692	0.00798512
AMIS_37680	putative multi-sensor signal transduction histidine kinase (RsdK)	310.373	130.283	2.38231	0.0178382
AMIS_910	putative Clp protease ATP-binding subunit	139.023	58.8966	2.36046	0.00397232
AMIS_63520	hypothetical protein	94.2218	40.1171	2.34867	0.00582352
AMIS_29170	hypothetical protein containing PilZ domain	648.007	276.331	2.34503	0.00579583
AMIS_3580	hypothetical protein containing DNA primase small subunit domain	51.0396	21.8114	2.34004	0.00621102
AMIS_39390	putative methyltransferase	59.1959	25.2972	2.34001	0.00303872
AMIS_10890	putative trehalose-6-phosphate synthase	389.555	167.165	2.33036	0.0122706
AMIS_47680	putative GCN5-related N-acetyltransferase	145.997	62.7979	2.32487	0.000728117
AMIS_25040	hypothetical protein	534.944	231.573	2.31005	0.0244683
AMIS_3540	putative MFS transporter	78.5052	34.2328	2.29327	0.00122391
AMIS_54160	putative oxidoreductase	114.47	50.4318	2.26979	0.0135288
AMIS_13830	putative asparaginyl-tRNA synthetase	30.5115	13.4732	2.26462	0.00224921
AMIS_73100	hypothetical protein	776.957	348.505	2.2294	0.0196802
AMIS_50730	hypothetical protein of a/b hydrolase fold	100.567	45.142	2.22778	0.0182775
AMIS_69040	hypothetical protein	95.4194	42.9157	2.22342	0.00117905
AMIS_51250	putative UDP-glucose 6-dehydrogenase	145.263	65.3354	2.22335	0.000285401
AMIS_5010	putative transporter	26.6689	12.2363	2.17949	0.00327611
AMIS_23350	putative glycosyl hydrolase (GH family 65)	11.0479	5.07306	2.17776	0.00975039
AMIS_61350	putative phosphoglycerate mutase	123.301	56.6928	2.17489	0.0332873
AMIS_43850	putative MFS transporter	80.6527	37.5424	2.14831	0.00244819
AMIS_63500	hypothetical protein	110.318	51.6374	2.13639	0.0311064
AMIS_39000	hypothetical protein	45.6811	21.4294	2.1317	0.00430513
AMIS_41160	hypothetical protein	207.793	97.7695	2.12534	0.00228516
AMIS_64580	hypothetical protein	82.4982	39.0733	2.11137	0.0158689
AMIS_37670	putative response regulator receiver domain protein (RsdR)	1941.74	921.836	2.10638	0.0136022
AMIS_63470	hypothetical protein	49.5919	23.7398	2.08897	0.0156996
AMIS_50870	putative CDP-alcohol phosphatidyltransferase	168.48	80.7933	2.08532	0.000918127
AMIS_50900	putative glycosyltransferase	35.3909	16.9761	2.08475	0.0436898
AMIS_73160	hypothetical protein	431.575	210.039	2.05473	0.0185329
AMIS_54170	putative oxidoreductase	211.686	103.905	2.03732	0.0230736
AMIS_48400	putative serine/threonine protein kinase	146.27	71.8882	2.03469	0.0047254
AMIS_68270	putative GCN5-related N-acetyltransferase	98.4623	48.4877	2.03067	0.00434599
AMIS_22400	hypothetical protein	338.818	167.046	2.0283	0.0251568
AMIS_1430	hypothetical protein	96.9684	47.9852	2.0208	0.00281293
AMIS_61340	putative carbohydrate kinase	57.0244	28.4374	2.00526	0.0485932
a Genes possessing the sSsdA-recognizing promoters in the upstream regions are shown in blue (Fig. S9).
b Genes in the cluster involved in oxidative stress response are shown in orange. The rsdK and rsdR genes are shown in green. The AMIS_72560 gene
encoding a putative Glu-Cys ligase is shown in yellow.
c Fold-change is the ratio of the RPKM value of the DsipA strain to that of the DsipADssdA strain.
