# Supplementary material for: A unique sigma/anti-sigma system in the actinomycete Actinoplanes missouriensis
Source: Nat Commun. 2023 Dec 20;14:8483. doi: 10.1038/s41467-023-44291-y (PMC10733313; doi:10.1038/s41467-023-44291-y)
Supplement: Supplementary file 6 — Dataset 3 [file 41467_2023_44291_MOESM6_ESM.xlsx]

## Sheet: Supplementary Data 3
Supplementary Data 3. Genes downregulated in the DsipA strain (> 2.0-fold, q value < 0.05; 333 genes)
Gene ID	Gene product	RPKM		Fold changea	q value
		DsipA strain	DsipADssdA strain
AMIS_64240	RNA polymerase sigma factor of FliA/WhiG family (FliA3)	10.9344	445.939	40.7829	0.000290064
AMIS_78970	putative MFS transporter	2.00526	72.5643	36.1869	0.000316704
AMIS_64910	hypothetical protein	4.85714	160.928	33.1322	0.000897696
AMIS_63540	hypothetical protein	21.3242	614.039	28.7955	0.000169428
AMIS_18250	hypothetical protein containing GAF domain	5.59511	146.975	26.2685	0.00082545
AMIS_67450	hypothetical protein	7.48945	172.778	23.0695	0.000485766
AMIS_22220	hypothetical protein of SCP-like extracellular protein family	10.2346	232.028	22.6709	0.000757676
AMIS_40780	hypothetical protein of SCP-like extracellular protein family	25.1174	517.66	20.6096	6.10142e-05
AMIS_35720	putative polysaccharide deacetylase	3.25414	67.0314	20.5988	0.00590249
AMIS_54470	glucosaminidase (GsmA)	4.14719	78.0067	18.8095	0.00096796
AMIS_52180	hypothetical protein	13.195	197.545	14.9712	0.00045593
AMIS_37010	putative response regulator receiver domain protein	1.51636	19.847	13.0886	0.00761478
AMIS_27290	hypothetical protein of a/b hydrolase fold	0.141826	1.84346	12.9981	0.005536
AMIS_38330	hypothetical protein containing TPR domain	4.57948	59.4354	12.9786	0.000842448
AMIS_35000	hypothetical protein	2.86776	32.8284	11.4474	0.0011554
AMIS_76870	hypothetical protein	0.367396	3.93298	10.705	0.0168262
AMIS_59110	putative methyl-accepting chemotaxis protein (Mcp20)	18.2196	176.794	9.70352	0.000266582
AMIS_31050	putative pyridine nucleotide-disulphide oxidoreductase	7.38568	65.6165	8.88429	0.00300575
AMIS_54420	hypothetical protein	31.7796	269.689	8.48622	0.000262344
AMIS_5130	putative two-component system response regulator	14.7662	121.332	8.21689	0.000200722
AMIS_17130	hypothetical protein	30.7551	252.367	8.20569	0.00516697
AMIS_34150	putative diguanylate cyclase/phosphodiesterase with PAS sensor	6.61258	49.9004	7.54628	0.00293314
AMIS_65530	putative subtilase-family protease	3.05274	22.8069	7.47097	0.00194101
AMIS_31460	hypothetical protein	0.681228	4.95694	7.27647	0.0154218
AMIS_67140	hypothetical protein	0.340614	2.45766	7.21537	0.0217631
AMIS_49270	hypothetical protein	178.263	1235.42	6.93033	0.00064632
AMIS_76120	hypothetical protein	9.1438	63.2255	6.91457	0.00145408
AMIS_34250	putative CAAX amino terminal protease	0.348134	2.20837	6.34344	0.00160677
AMIS_18230	putative GAF-sensor signal transduction histidine kinase	1.48725	9.32828	6.27215	0.00113437
AMIS_13230	hypothetical protein	15.4404	95.7544	6.20156	0.00277435
AMIS_62250	putative polysaccharide deacetylase	5.467	33.5667	6.13987	0.000202471
AMIS_4090	putative cysteine dioxygenase	1.97003	12.0388	6.11097	0.00177791
AMIS_7130	putative M23-family secreted peptidase	12.8276	76.5811	5.97001	0.00072492
AMIS_27110	putative short chain dehydrogenase/reductase	1.02888	5.3947	5.24327	0.0286919
AMIS_4180	hypothetical protein	0.222185	1.08492	4.88296	0.0399359
AMIS_5120	putative two-component system sensor kinase	6.22196	29.5978	4.75699	0.0207889
AMIS_27840	putative methyl-accepting chemotaxis protein (Mcp4)	11.1323	52.5367	4.7193	0.00797925
AMIS_64790	putative subtilase-family protease	2.9364	13.8229	4.70745	5.09447e-05
AMIS_76130	putative M23-family peptidase	39.3602	175.97	4.47076	2.72037e-05
AMIS_14530	putative MFS transporter	5.5861	24.6477	4.41232	0.0271285
AMIS_19750	hypothetical protein	0.624378	2.67297	4.28101	0.0421342
AMIS_54740	hypothetical protein containing GGDEF and GAF domains	6.1101	25.5166	4.17614	0.00853891
AMIS_17340	putative multi-sensor signal transduction histidine kinase	46.5149	190.088	4.08661	0.000356653
AMIS_51390	putative methyl-accepting chemotaxis protein (Mcp14)	106.333	432.138	4.06401	0.000498335
AMIS_53460	hypothetical protein	147.793	600.167	4.06085	0.000850647
AMIS_43890	hypothetical protein	2.07295	8.32733	4.01714	0.0148712
AMIS_76450	putative flagellar FlbD family protein	415.727	1633.7	3.92973	0.00150075
AMIS_67710	hypothetical protein	89.2157	350.18	3.9251	0.00258743
AMIS_21040	hypothetical protein	2.07407	8.07818	3.89484	0.0420758
AMIS_44890	putative ABC transporter permease protein	0.76132	2.8766	3.77844	0.00174107
AMIS_21420	hypothetical protein	1.97329	7.4192	3.75982	0.0318094
AMIS_17300	putative glycosyltransferase	1.61346	6.06368	3.75818	0.0308468
AMIS_21460	hypothetical protein	7.36958	27.3557	3.71198	0.00907676
AMIS_25870	hypothetical protein containing FAD-binding domain	1.03785	3.83017	3.69049	0.0448812
AMIS_21390	hypothetical protein	3.08459	11.1686	3.62078	0.00950318
AMIS_21430	hypothetical protein	3.85029	13.8757	3.60381	0.0485175
AMIS_59040	hypothetical protein	1.77847	6.3632	3.57792	0.015745
AMIS_73180	hypothetical protein	3.02992	10.7944	3.56259	0.00974238
AMIS_45280	hypothetical protein	2.44244	8.67964	3.55368	0.0221855
AMIS_45210	hypothetical protein	25.6516	91.1238	3.55236	0.00263292
AMIS_65720	hypothetical protein	31.4311	109.403	3.48073	0.00121814
AMIS_54530	hypothetical protein	70.8306	241.932	3.41563	0.000317372
AMIS_45250	hypothetical protein	2.43717	8.29866	3.40504	0.00503256
AMIS_67330	hypothetical protein	12.2911	41.5351	3.3793	0.00167355
AMIS_76440	putative proton conductor component of motor (MotA)	197.424	654.308	3.31423	0.0019475
AMIS_44610	putative ABC transporter ATP-binding protein	0.824608	2.70768	3.2836	0.00720449
AMIS_44930	hypothetical protein	1.418	4.63582	3.26926	0.0103072
AMIS_67620	putative diguanylate cyclase	3.07369	10.0096	3.25655	0.0130324
AMIS_59510	hypothetical protein	18.4403	60.0486	3.25638	0.0014478
AMIS_49240	hypothetical protein	1.01094	3.28183	3.2463	0.0122862
AMIS_19420	hypothetical protein	1.13244	3.66846	3.23943	0.0195265
AMIS_59520	putative methyl-accepting chemotaxis protein (Mcp21)	9.10563	28.883	3.172	0.000750699
AMIS_18380	hypothetical protein of selenoprotein W-related family	4.40851	13.6717	3.1012	0.00632006
AMIS_20510	hypothetical protein	1.06086	3.25407	3.06738	0.00715518
AMIS_21230	hypothetical protein	2.65341	8.10371	3.05408	0.0357696
AMIS_22140	putative glycosyltransferase	0.334189	0.991502	2.96689	0.0380713
AMIS_17840	hypothetical protein	1036.18	3058.94	2.95214	0.0152135
AMIS_21320	hypothetical protein	3.31424	9.71428	2.93107	0.0471811
AMIS_23280	hypothetical protein	54.6589	159.575	2.91947	0.0308993
AMIS_26460	hypothetical protein containing GGDEF domain	11.8203	34.406	2.91077	0.00104733
AMIS_38090	putative GCN5-related N-acetyltransferase	1.77224	5.10182	2.87874	0.0248762
AMIS_24880	putative ABC transporter permease protein	2.04634	5.85901	2.86317	0.00519289
AMIS_19200	hypothetical protein of glyoxalase/bleomycin resistance protein/dioxygenase superfamily	1.0148	2.89868	2.85641	0.0427581
AMIS_27130	putative acyl-CoA synthetase	2.72381	7.74555	2.84364	0.00254085
AMIS_30090	hypothetical protein containing fibronectin type III domain	1.94559	5.52913	2.84187	0.00765557
AMIS_43800	putative MarR-family transcriptional regulator	6.33121	17.9226	2.83084	0.00844471
AMIS_46730	putative glycine cleavage system protein H	1.83565	5.19435	2.82971	0.0345804
AMIS_17960	hypothetical protein	43.4601	122.436	2.8172	0.0225779
AMIS_17820	hypothetical protein	251.381	707.914	2.8161	0.0207388
AMIS_66390	putative glycosyl hydrolase (GH family 5) (GimB)	9.19427	25.6452	2.78927	0.00407278
AMIS_71270	putative cellobiose ABC transporter permease protein	1.20228	3.33921	2.7774	0.0360509
AMIS_17750	hypothetical protein	152.866	424.415	2.77639	0.0253223
AMIS_18080	hypothetical protein	43.2805	118.937	2.74805	0.0281599
AMIS_43720	hypothetical protein	2.00646	5.49991	2.74109	0.00680161
AMIS_41310	RNA polymerase sigma factor of FliA/WhiG family (FliA1)	271.166	743.121	2.74046	0.000308803
AMIS_43710	hypothetical protein	1.69254	4.63347	2.73758	0.0189174
AMIS_31340	hypothetical protein	4.1796	11.4217	2.73273	0.0183324
AMIS_65910	putative sugar ABC transporter permease protein	1.96978	5.37733	2.72991	0.0100027
AMIS_37130	putative ATP synthase a/b family nucleotide-binding domain protein	40.8564	111.505	2.72919	0.00523584
AMIS_39980	putative enoyl-CoA hydratase/isomerase	4.18431	11.4036	2.72532	0.0220392
AMIS_40860	putative integral membrane protein	15.259	41.5167	2.7208	0.0185964
AMIS_17850	putative sulfate transporter	43.0946	116.824	2.71087	0.0163204
AMIS_17320	putative glycosyltransferase	3.55509	9.59724	2.69958	0.00895955
AMIS_58240	hypothetical protein	6.36493	17.007	2.67198	0.00762548
AMIS_19130	putative FAD-dependent oxidoreductase	0.789805	2.0838	2.63838	0.0231137
AMIS_43270	hypothetical protein of SCP-like extracellular protein family	88.0071	231.754	2.63335	0.00232044
AMIS_20500	hypothetical protein	0.785149	2.06207	2.62634	0.0331579
AMIS_17800	hypothetical protein	84.1942	220.568	2.61976	0.0190143
AMIS_18060	hypothetical protein	33.8049	88.2411	2.61031	0.0113995
AMIS_17760	hypothetical protein	130.733	341.151	2.60954	0.0145014
AMIS_17770	hypothetical protein	192.875	502.916	2.60747	0.0244998
AMIS_55810	hypothetical protein	37.4108	96.8515	2.58887	0.0218545
AMIS_18100	hypothetical protein	59.6596	154.044	2.58205	0.0416536
AMIS_4140	putative response regulator receiver domain protein	167.213	429.851	2.57068	0.000164405
AMIS_46640	putative glutamate decarboxylase	102.052	261.717	2.56455	0.0196358
AMIS_41420	hypothetical protein	3.9298	10.0606	2.56007	0.0126695
AMIS_67720	hypothetical protein	13.6338	34.8572	2.55668	0.0031851
AMIS_18110	putative amino acid permease	101.604	258.86	2.54774	0.0432355
AMIS_23490	putative ABC transporter permease protein	2.1454	5.46245	2.54612	0.0382179
AMIS_39640	putative ABC transporter permease protein	9.93923	25.2692	2.54236	0.0104382
AMIS_44530	hypothetical protein	5.97038	15.1478	2.53715	0.0401633
AMIS_6460	hypothetical protein	284.745	721.867	2.53513	0.0103994
AMIS_47800	hypothetical protein containing GGDEF domain	4.0704	10.3171	2.53465	0.00533434
AMIS_61260	hypothetical protein	9.38816	23.7848	2.53349	0.0110856
AMIS_53450	putative haloacid dehalogenase-like hydrolase	91.2324	231.115	2.53326	0.00167629
AMIS_46630	hypothetical protein of metallo-b-lactamase superfamily	87.0445	220.479	2.53294	0.0214768
AMIS_17810	hypothetical protein	65.5273	165.09	2.51941	0.0191705
AMIS_19840	hypothetical protein	39.469	99.2874	2.51558	0.0192805
AMIS_17790	hypothetical protein	48.17	121.158	2.51523	0.0270905
AMIS_39300	putative LuxR-family transcriptional regulator	2.45067	6.16302	2.51483	0.0269424
AMIS_65520	putative NADPH-dependent FMN reductase	2.81898	7.07952	2.51137	0.00532572
AMIS_65930	putative membrane protein	3.66934	9.18128	2.50216	0.00377531
AMIS_20600	hypothetical protein	7.64131	19.1024	2.49988	0.0338593
AMIS_30700	putative cation-transporting ATPase	26.6814	66.687	2.49938	0.0136907
AMIS_18150	putative M24-family peptidase	76.9863	192.318	2.49809	0.0341653
AMIS_42050	hypothetical protein	10.1195	25.2311	2.49332	0.0334283
AMIS_42640	putative LysR-family transcriptional regulator	3.33179	8.28095	2.48544	0.00770442
AMIS_25930	hypothetical protein	2.72812	6.77639	2.4839	0.031547
AMIS_18160	hypothetical protein	76.7135	190.495	2.48321	0.0320162
AMIS_23960	putative glycosyl hydrolase (GH family 5) (GimA)	3.76215	9.32637	2.479	0.00712899
AMIS_25490	hypothetical protein	142.957	353.84	2.47515	0.0286404
AMIS_57550	putative glycosyltransferase	2.31101	5.71936	2.47483	0.0400797
AMIS_41890	putative methyltransferase	21.9331	54.2516	2.4735	0.00637736
AMIS_42410	putative FAD-dependent monooxygenase	5.34857	13.2103	2.46989	0.0101587
AMIS_28820	hypothetical protein	1.71445	4.23213	2.4685	0.0497486
AMIS_64450	putative b-glucosidase (GH family 1)	0.947596	2.33872	2.46806	0.0281531
AMIS_49840	hypothetical protein	308.253	758.174	2.45958	0.0187674
AMIS_41860	hypothetical protein of IucA/IucC family	15.1424	37.2155	2.4577	0.000453043
AMIS_18300	putative glycosyltransferase	0.666768	1.6373	2.45557	0.00432152
AMIS_18050	putative ion channel protein	49.4118	120.938	2.44754	0.0372277
AMIS_79620	putative two-component system response regulator	2.49968	6.11671	2.447	0.00535778
AMIS_18070	hypothetical protein	56.3834	137.929	2.44628	0.0284847
AMIS_40570	hypothetical protein	5.96861	14.5964	2.44552	0.00518983
AMIS_7290	hypothetical protein	14.0924	34.16	2.424	0.00999853
AMIS_31890	putative trypsin-like serine protease	5.69808	13.8004	2.42194	0.00109834
AMIS_17830	hypothetical protein	73.5397	178.066	2.42136	0.0161592
AMIS_18090	putative M20/M25/M40-family peptidase	83.8376	202.601	2.41659	0.0431144
AMIS_32730	hypothetical protein	14.4232	34.8507	2.41629	0.00116674
AMIS_67290	putative trypsin-like serine protease	90.2218	216.878	2.40383	0.0485405
AMIS_18010	hypothetical protein	91.8878	220.858	2.40357	0.0341285
AMIS_39990	putative NADH:flavin oxidoreductase/NADH oxidase	5.21173	12.5166	2.40163	0.0408907
AMIS_15490	putative integral membrane protein	1.99702	4.79277	2.39996	0.0396098
AMIS_5030	putative TetR-family transcriptional regulator	1.14012	2.7353	2.39913	0.0462707
AMIS_18030	putative polyphosphate kinase	92.7105	222.085	2.39547	0.0342135
AMIS_39310	putative LuxR-family transcriptional regulator	2.77794	6.64961	2.39372	0.0106941
AMIS_56810	hypothetical protein	2.01351	4.81002	2.38888	0.0213936
AMIS_78980	hypothetical protein containing PQQ enzyme repeat	9.37614	22.3223	2.38076	0.0410782
AMIS_34960	putative glycosyl hydrolase (GH family 15)	60.4592	143.783	2.37818	0.0269863
AMIS_11340	putative methyl-accepting chemotaxis protein (Mcp1)	39.522	93.8932	2.37572	0.00237758
AMIS_17060	hypothetical protein containing GGDEF domain	32.6566	77.5434	2.37451	0.00086179
AMIS_17990	putative ribonuclease BN	17.8555	42.3186	2.37006	0.0256636
AMIS_17890	hypothetical protein	65.5939	155.294	2.36751	0.0402965
AMIS_22850	putative amino acid permease	193.577	458.106	2.36653	0.0409379
AMIS_17720	hypothetical protein	127.707	301.922	2.36418	0.0425442
AMIS_38550	hypothetical protein	10.8421	25.5527	2.35679	0.0146358
AMIS_35480	putative FecCD-family membrane transport protein	1.7371	4.08993	2.35447	0.0484463
AMIS_21130	hypothetical protein	3.30788	7.78766	2.35427	0.000518811
AMIS_21380	hypothetical protein	4.46195	10.4922	2.35149	0.0106569
AMIS_49000	putative two-component system response regulator	3.77462	8.87035	2.35	0.0273512
AMIS_19410	putative nonspecific lipid-transfer protein	1.45811	3.42182	2.34675	0.03321
AMIS_18130	hypothetical protein	19.3215	45.2581	2.34238	0.0383383
AMIS_39780	putative high-affinity nickel transporter	4.65778	10.9097	2.34226	0.00773131
AMIS_47570	hypothetical protein	83.4192	195.376	2.3421	0.0087581
AMIS_21070	putative replicative DNA helicase	5.20908	12.1981	2.34169	0.0225214
AMIS_39650	hypothetical protein	11.7358	27.4771	2.3413	0.0172013
AMIS_46330	putative epoxide hydrolase	2.39892	5.61548	2.34083	0.00481577
AMIS_34040	hypothetical protein	5.46764	12.7818	2.33772	0.00146406
AMIS_44750	hypothetical protein of NmrA-like family	3.00598	7.01178	2.33261	0.0271922
AMIS_32910	putative cytochrome bd-I oxidase subunit II	15.381	35.8686	2.33201	0.013867
AMIS_21690	putative CoA transferase a subunit	3.81075	8.88495	2.33155	0.0492944
AMIS_17930	hypothetical protein	52.3963	122.089	2.3301	0.0320962
AMIS_22210	hypothetical protein	8.69576	20.2618	2.33008	0.00469949
AMIS_55780	putative dehydrogenase	7.88764	18.3532	2.32683	0.00254728
AMIS_32920	putative cytochrome bd-I oxidase subunit I	23.6876	55.0666	2.3247	0.0223877
AMIS_18170	putative LuxR-family transcriptional regulator	21.422	49.7341	2.32164	0.0358869
AMIS_9440	hypothetical protein	17.2733	40.0347	2.31772	0.0389539
AMIS_45220	hypothetical protein	12.174	28.1872	2.31537	0.0155408
AMIS_44900	putative sulfatase	61.9901	143.314	2.31189	0.047553
AMIS_61220	putative agmatinase	27.1811	62.8351	2.31172	0.0136221
AMIS_32480	putative ABC transporter permease protein	1.4883	3.437	2.30935	0.0454748
AMIS_71820	hypothetical protein	18.0584	41.6755	2.30781	0.00306878
AMIS_49770	hypothetical protein	39.5815	91.3326	2.30746	0.0486332
AMIS_17330	putative 3-oxoacyl-ACP synthase III	6.63404	15.3071	2.30736	0.0254091
AMIS_4990	hypothetical protein containing hemolysin-type calcium-binding repeat	7.21378	16.6446	2.30733	0.0385689
AMIS_18000	hypothetical protein	64.4481	148.561	2.30513	0.0306948
AMIS_58270	putative polysaccharide biosynthesis protein	10.5439	24.2999	2.30464	0.00277707
AMIS_4210	putative polysaccharide biosynthesis protein	0.458179	1.05528	2.3032	0.0398779
AMIS_46740	putative glycine cleavage system protein T	4.20107	9.64925	2.29686	0.0144223
AMIS_41320	hypothetical protein	24.7312	56.7369	2.29414	0.00205119
AMIS_33070	putative pyridoxamine 5'-phosphate oxidase-related protein	4.53949	10.3973	2.29042	0.0406994
AMIS_56020	hypothetical protein	13.7605	31.4488	2.28543	0.0331814
AMIS_77220	hypothetical protein	10.1149	23.0886	2.28263	0.00849883
AMIS_17880	putative LuxR-family transcriptional regulator	168.875	385.418	2.28227	0.0461035
AMIS_40870	hypothetical protein	21.2354	48.3924	2.27885	0.00527016
AMIS_26090	putative two-component system response regulator	6.21989	14.1152	2.26936	0.0164741
AMIS_21180	hypothetical protein	5.26689	11.9118	2.26163	0.0180398
AMIS_40050	putative membrane protein	5.47169	12.3727	2.26122	0.00493783
AMIS_29850	hypothetical protein	85.1147	191.999	2.25577	0.0225963
AMIS_43970	putative pectate lyase	2.57191	5.79367	2.25267	0.00908985
AMIS_40070	putative esterase	4.69235	10.568	2.25217	0.0236445
AMIS_41660	putative alcohol dehydrogenase	15.2397	34.3036	2.25094	0.0111771
AMIS_42090	putative acyl-CoA dehydrogenase	7.27552	16.3417	2.24612	0.00252892
AMIS_35520	hypothetical protein	4.57862	10.2504	2.23875	0.00662803
AMIS_67440	hypothetical protein of NmrA-like family	22.1523	49.58	2.23814	0.00536127
AMIS_29840	putative trypsin-like serine protease	86.9495	194.419	2.236	0.00683584
AMIS_46650	hypothetical protein	7.86612	17.585	2.23553	0.0278824
AMIS_19010	hypothetical protein	6.71908	14.9922	2.23128	0.0386271
AMIS_43760	hypothetical protein	16.6909	37.2386	2.23107	0.00911862
AMIS_41540	hypothetical protein	11.3318	25.2818	2.23104	0.00900453
AMIS_43280	putative ABC transporter ATP-binding protein	4.46767	9.96683	2.23088	0.0379467
AMIS_54410	hypothetical protein	398.462	887.073	2.22624	0.00215301
AMIS_76650	hypothetical protein	29.0151	64.4421	2.22099	0.00760553
AMIS_67150	hypothetical protein	1.82194	4.04417	2.21971	0.00712508
AMIS_70620	hypothetical protein	2.29466	5.06508	2.20733	0.0480565
AMIS_41920	hypothetical protein	19.7729	43.6111	2.2056	0.0141627
AMIS_13160	putative methyl-accepting chemotaxis protein (Mcp2)	151.199	332.808	2.20113	0.000706322
AMIS_41900	hypothetical protein	20.2349	44.5179	2.20006	0.00228335
AMIS_41740	putative NAD-dependent epimerase/dehydratase	33.4566	73.5311	2.19781	0.00114367
AMIS_25510	putative DeoR-family transcriptional regulator	2.12452	4.66711	2.19679	0.0353655
AMIS_17920	putative phosphodiesterase/nucleotide pyrophosphatase	27.2988	59.9229	2.19508	0.0442281
AMIS_40900	hypothetical protein	3.89249	8.54164	2.19439	0.0020911
AMIS_41750	hypothetical protein	38.6151	84.7018	2.19349	0.0034293
AMIS_40060	hypothetical protein	6.7152	14.7095	2.19048	0.0448414
AMIS_44710	hypothetical protein	1.28892	2.82322	2.19037	0.046151
AMIS_74030	hypothetical protein	39.5788	86.5741	2.18738	0.0174423
AMIS_52570	putative secreted chitin-binding protein	1.46569	3.20011	2.18335	0.00396866
AMIS_40600	hypothetical protein	6.0063	13.0982	2.18075	0.00307605
AMIS_16590	hypothetical protein	74.8869	163.167	2.17885	0.00765379
AMIS_41720	hypothetical protein	23.7558	51.7438	2.17815	0.012866
AMIS_32740	putative ATP/GTP-binding protein	21.7084	47.1928	2.17394	0.0263948
AMIS_42100	putative TetR-family transcriptional regulator	6.38844	13.8479	2.16766	0.034548
AMIS_53830	hypothetical protein	3.73126	8.08773	2.16756	0.01729
AMIS_25970	hypothetical protein of NmrA-like family	3.12418	6.75825	2.16321	0.0140305
AMIS_40960	putative methyltransferase	8.1369	17.6012	2.16313	0.0158247
AMIS_7560	hypothetical protein	25.0582	54.1164	2.15963	0.000215108
AMIS_120	hypothetical protein	11.7187	25.2804	2.15726	0.0043114
AMIS_8400	hypothetical protein	4.76498	10.2704	2.15539	0.00602106
AMIS_30690	putative polyphosphate kinase	50.9935	109.739	2.15201	0.0312775
AMIS_36020	hypothetical protein containing cupin domain	31.0526	66.798	2.15113	0.00393385
AMIS_46210	putative ABC transporter ATPase and permease component	6.52559	14.0352	2.1508	0.0333443
AMIS_80030	hypothetical protein	14.4899	31.1344	2.1487	0.027293
AMIS_77120	hypothetical protein	6.70945	14.3823	2.14359	0.0121432
AMIS_33130	putative cation efflux protein	5.27616	11.2934	2.14047	0.0190203
AMIS_7370	hypothetical protein	8.26809	17.6731	2.13751	0.0196703
AMIS_57780	putative MoxR-like ATPase	25.2722	54.0119	2.13721	0.0193725
AMIS_40420	putative glycosyl hydrolase (GH family 5)	9.23058	19.7275	2.13719	0.00194274
AMIS_34760	putative MarR-family transcriptional regulator	4.30616	9.17089	2.12971	0.041037
AMIS_33400	hypothetical protein	21.3922	45.5311	2.1284	0.00332396
AMIS_65920	putative glycosyl hydrolase (GH family 13)	2.59085	5.51407	2.12828	0.0118501
AMIS_44620	putative ABC transporter substrate-binding protein	1.71384	3.64724	2.12811	0.0149343
AMIS_21080	hypothetical protein	5.00179	10.6419	2.12762	0.00199929
AMIS_42750	putative erythromycin esterase	9.62926	20.4472	2.12345	0.0230844
AMIS_57760	hypothetical protein containing VWA domain	12.3343	26.1578	2.12075	0.00988202
AMIS_15110	hypothetical protein	72.8416	154.438	2.12019	0.000939214
AMIS_41800	hypothetical protein	15.0611	31.9193	2.11932	0.00305088
AMIS_71810	putative FtsK/SpoIIIE family protein	14.9594	31.6429	2.11525	0.00219305
AMIS_47580	hypothetical protein	58.4941	123.484	2.11105	0.0346087
AMIS_30720	putative MFS transporter	14.888	31.4216	2.11053	0.01125
AMIS_66400	putative glycosyltransferase	16.2002	34.1449	2.10768	0.0164596
AMIS_55170	putative ABC transporter permease protein	4.55724	9.59786	2.10607	0.0478414
AMIS_24390	hypothetical protein	30.7353	64.6053	2.10199	0.00651406
AMIS_40690	hypothetical protein	35.6497	74.7876	2.09785	0.0396916
AMIS_57790	hypothetical protein	32.1019	67.2215	2.094	0.011836
AMIS_29450	putative MFS transporter	1.17097	2.45002	2.09229	0.0249504
AMIS_78190	putative acetyl/propionyl CoA carboxylase b subunit	18.2174	38.0965	2.09121	0.00768242
AMIS_44860	putative taurine catabolism dioxygenase	2.43973	5.09841	2.08974	0.0171574
AMIS_77250	hypothetical protein	15.8858	33.1649	2.0877	0.0464808
AMIS_40360	putative glycosyl hydrolase (GH family 6)	5.90407	12.3149	2.08583	0.0247127
AMIS_66460	putative glycosyltransferase	105.066	218.999	2.08439	0.0189094
AMIS_2340	hypothetical protein	4.85593	10.1133	2.08267	0.0339032
AMIS_37570	putative GntR-family transcriptional regulator	3.61501	7.52647	2.082	0.00752172
AMIS_48780	putative LuxR-family transcriptional regulator	6.40022	13.3155	2.08047	0.0184403
AMIS_79650	putative AfsR-family transcriptional regulator	0.796853	1.65637	2.07864	0.0468937
AMIS_57830	putative carbon monoxide dehydrogenase medium chain	137.092	284.828	2.07763	0.00175463
AMIS_41550	putative acyltransferase	19.376	40.1954	2.07449	0.00531076
AMIS_64300	hypothetical protein containing YceI-like domain	6.5681	13.6239	2.07425	0.00786008
AMIS_21470	hypothetical protein	17.9313	37.1887	2.07395	0.0498742
AMIS_50300	hypothetical protein	3.60102	7.46657	2.07346	0.0197947
AMIS_76430	putative flagellar motor protein (MotB)	213.518	441.883	2.06953	0.00528711
AMIS_4080	hypothetical protein containing fibronectin type III domain	37.2312	77.038	2.06918	0.00406568
AMIS_8950	hypothetical protein	178.241	368.63	2.06815	0.00730821
AMIS_39830	putative LacI-family transcriptional regulator	5.40104	11.157	2.06571	0.0274944
AMIS_38710	hypothetical protein	7.15428	14.7773	2.06551	0.00173995
AMIS_44910	putative phosphoribulokinase/uridine kinase	22.3959	46.1829	2.06212	0.0380356
AMIS_58260	putative UDP-glucose/GDP-mannose dehydrogenase	11.378	23.4415	2.06024	0.00229517
AMIS_21060	hypothetical protein	7.99243	16.4229	2.0548	0.0042105
AMIS_18940	putative pectinesterase	4.99904	10.26	2.05239	0.00945759
AMIS_39630	putative ABC transporter ATP-binding protein	9.11228	18.6921	2.05131	0.00408923
AMIS_55250	putative ABC transporter ATP-binding protein	1.1167	2.29005	2.05073	0.010674
AMIS_66430	hypothetical protein	25.3976	52.0594	2.04978	0.00837518
AMIS_32770	putative methyltransferase	3.09408	6.32422	2.04397	0.00914751
AMIS_40080	putative GDSL-like lipase/acylhydrolase	7.74431	15.814	2.04202	0.00588465
AMIS_64280	RNA polymerase sigma factor of FliA/WhiG family (FliA4)	8.48797	17.3318	2.04193	0.00628164
AMIS_39070	putative MFS transporter	5.34528	10.9131	2.04164	0.0138972
AMIS_47030	putative adenosine deaminase	9.23954	18.8523	2.04039	0.014806
AMIS_66450	putative glycosyltransferase	60.0841	122.553	2.03969	0.00619011
AMIS_43730	hypothetical protein	6.23882	12.674	2.03147	0.0207834
AMIS_49660	putative ABC transporter ATPase and permease component	9.22066	18.7267	2.03095	0.00374137
AMIS_45030	putative methyltransferase	10.7125	21.7349	2.02892	0.00316506
AMIS_43810	hypothetical protein of metallo-b-lactamase superfamily	12.3701	25.0554	2.02548	0.032734
AMIS_42720	putative multi-sensor signal transduction histidine kinase	3.83677	7.77122	2.02546	0.0399699
AMIS_47970	hypothetical protein	6.61456	13.3866	2.02381	0.0114213
AMIS_40680	putative glycosyl hydrolase (GH family 43)	5.36001	10.8366	2.02175	0.0061748
AMIS_78440	hypothetical protein containing hemolysin-type calcium-binding repeat	14.1019	28.4847	2.01991	0.0121519
AMIS_44500	hypothetical protein	39.2633	78.9807	2.01157	0.00214654
AMIS_78790	putative dienelactone hydrolase	21.6308	43.4949	2.01078	0.00434701
AMIS_40390	hypothetical protein	10.0222	20.1419	2.00973	0.00798982
AMIS_2810	hypothetical protein	165.267	332.045	2.00914	0.0113087
AMIS_49020	putative hydrolase	2.37272	4.76335	2.00755	0.0318998
AMIS_66900	hypothetical protein (SmpA)	470.626	944.568	2.00705	0.010545
AMIS_66890	putative type-I PKS	82.7292	165.852	2.00476	0.00515453
AMIS_39870	putative ATPase associated with various cellular activities	7.47314	14.966	2.00264	0.00151862
AMIS_32960	putative alanyl-tRNA synthetase	7.53435	15.0799	2.00149	0.0431363
a Fold-change is the ratio of the RPKM value of the DsipADssdA strain to that of the DsipA strain.
