# Supplementary material for: A unique sigma/anti-sigma system in the actinomycete Actinoplanes missouriensis
Source: Nat Commun. 2023 Dec 20;14:8483. doi: 10.1038/s41467-023-44291-y (PMC10733313; doi:10.1038/s41467-023-44291-y)
Supplement: Supplementary file 8 — Source Data [file 41467_2023_44291_MOESM8_ESM.xlsx]

## Sheet: Fig. 1
Fig. 1v
Strain	wild-type::pTYM19-Apra	DsipA::pTYM19-Apra	DsipA/sipA+	DsipA/sipA (S229P)+	DssdA::pTYM19-Apra	DsipADssdA::pTYM19-Apra	DsipADssdA/ssdA+
CFU	890000	16700	3070000	2000	990000	3330000	53600
	2040000	11300	1650000	2700	970000	3850000	35300
	920000	18000	1220000	3300	1510000	1680000	48900
Mean	655464	3552.93	968143	650.641	306159	1.13298e+06	9503.86
Standard error	378432	2051.29	558957	375.648	176761	654124	5487.06

## Sheet: Fig. 2
Fig. 2a
pKT25	sipA	sipA (S229P)	sipA	sipA (S229P)	-	-
pUT18C	ssdA	ssdA	-	-	ssdA	-
Miller unit	1162.1	47.3	41.9	48.5	46	47
	504.5	48.4	44.6	50.1	46.1	45.7
	772.3	47.6	44.3	47.9	44.8	44.6
Mean	812.967	47.7667	43.6	48.8333	45.6333	45.7667
Standard error	190.919	0.328295	0.8544	0.656591	0.417665	0.693622
Fig. 2b
pKT25	sipA_C	sipA_C (S229P)	sipA_C	sipA_C (S229P)	-	-
pUT18C	ssdA_C	ssdA_C	-	-	ssdA_C	-
Miller unit	1412	49.5	45.9	48.6	46.2	47
	1442	51.2	44.9	50.4	46	45.7
	1300.5	48.9	47.4	44.4	42.7	44.6
Mean	1384.83	49.8667	46.0667	47.8	44.9667	45.7667
Standard error	43.0468	0.688799	0.726483	1.77764	1.1348	0.693622
Fig. 2c
pKNT25	sipA_C	sipA_C (S229P)	sipA_C	sipA_C (S229P)	-	-
pUT18C	sipA_N	sipA_N	-	-	sipA_N	-
Miller unit	527.3	27.2	37	34.3	30.8	61.3
	35.5	30.8	34.9	35.3	31.4	34.1
	1152.4	33.3	99.3	34.7	32.1	51.9
	34.2		45	33.7
	35.4		37.7	36.2
	1140			36.1
	35.7
Mean	422.929	30.4333	50.78	35.05	31.4333	49.1
Standard error	198.719	1.77044	12.249	0.408044	0.375648	7.9758

## Sheet: Fig. 4
Fig. 4a
	RPKM value						Mean RPKM value
Gene identifier	DsipA			DsipADssdA			DsipA	DsipADssdA	Fold-change	q value	Log2(Fold-change)	-LOG10(q value)
AMIS_61330	341.678	331.536	342.709	71.775	83.2152	80.1556	338.641	78.3819	4.3204	1.50598e-05	2.11116	4.82218
AMIS_25220	357.863	402.427	375.757	1.1211	0	5.95279	378.682	2.35796	160.597	9.21493e-05	7.3273	4.03551
AMIS_50130	196.221	222.616	203.464	20.6924	16.2575	20.0354	207.434	18.9951	10.9204	0.000167451	3.44895	3.77611
AMIS_50170	146.931	165.278	166.624	15.0253	18.2881	19.0321	159.611	17.4485	9.14756	0.000206717	3.19339	3.68462
AMIS_45320	98.3479	95.1833	108.721	12.9533	10.0661	11.4631	100.751	11.4942	8.76539	0.000224064	3.13182	3.64963
AMIS_31850	210.838	239.625	225.906	48.5968	52.4098	43.8867	225.456	48.2978	4.66805	0.000256957	2.22282	3.59014
AMIS_50140	138.29	160.261	149.39	11.7926	15.1702	19.8001	149.314	15.5876	9.57901	0.000282279	3.25988	3.54932
AMIS_51250	138.268	150.275	147.247	68.0705	66.1224	61.8132	145.263	65.3354	2.22335	0.000285401	1.15274	3.54454
AMIS_50120	159.293	185.148	178.054	15.1634	15.387	22.2851	174.165	17.6118	9.8891	0.000298981	3.30584	3.52436
AMIS_35650	45.1656	49.8659	46.8861	9.18604	8.53518	4.24136	47.3059	7.32086	6.46179	0.000304727	2.69193	3.51609
AMIS_50180	185.05	216.895	211.478	20.3584	19.7758	25.5833	204.474	21.9058	9.33423	0.000360875	3.22253	3.44264
AMIS_33180	300.396	328.086	314.286	112.857	131.808	105.369	314.256	116.678	2.69337	0.000400556	1.42941	3.39734
AMIS_48120	359.247	426.159	384.252	54.3854	56.2042	59.6799	389.886	56.7565	6.86945	0.00044447	2.78019	3.35216
AMIS_50100	165.805	187.779	189.155	35.8577	34.2478	46.5885	180.913	38.898	4.65096	0.000468902	2.21753	3.32892
AMIS_79280	110.337	133.869	118.861	10.5953	7.71905	8.26296	121.023	8.8591	13.6608	0.000516923	3.77197	3.28657
AMIS_1510	328.371	402.645	376.901	36.548	35.9376	35.4786	369.306	35.9881	10.2619	0.000609506	3.35923	3.21502
AMIS_47890	336.653	410.66	373.064	23.807	48.6855	37.2574	373.459	36.5833	10.2085	0.000654502	3.35169	3.18409
AMIS_58000	907.345	1138.14	1096.42	18.9342	23.9757	22.9796	1047.3	21.9632	47.6845	0.000725819	5.57545	3.13917
AMIS_47680	135.118	154.617	148.257	63.4879	61.671	63.2348	145.997	62.7979	2.32487	0.000728117	1.21715	3.1378
AMIS_50190	146.98	169.321	161.112	60.224	59.427	65.402	159.137	61.6843	2.57987	0.000737999	1.3673	3.13194
AMIS_13420	145.947	178.232	172.85	28.4568	19.3981	20.4115	165.676	22.7555	7.28072	0.000838288	2.86408	3.07661
AMIS_48340	145.172	155.98	170.365	47.545	54.3519	54.5492	157.172	52.1487	3.01393	0.000844106	1.59165	3.0736
AMIS_47360	130.39	162.553	164.681	0.939748	3.04285	2.66125	152.542	2.21461	68.8795	0.000881639	6.106	3.05471
AMIS_35240	355.345	415.549	347.909	52.1874	74.4889	76.91	372.934	67.8621	5.49548	0.000912973	2.45824	3.03954
AMIS_50870	164.986	167.627	172.828	76.1234	92.9874	73.2691	168.48	80.7933	2.08532	0.000918127	1.06027	3.0371
AMIS_31840	452.41	583.836	548.161	15.3902	18.8497	12.7907	528.136	15.6769	33.6888	0.00098276	5.0742	3.00755
AMIS_44660	125.582	160.752	154.499	6.35292	5.08209	5.95279	146.944	5.79593	25.353	0.000988624	4.66408	3.00497
AMIS_4840	1260.08	1641.23	1500.36	25.8584	28.8717	25.5665	1467.22	26.7655	54.8175	0.00100622	5.77657	2.99731
AMIS_37830	181.245	218.352	229.303	20.9137	22.7605	21.798	209.633	21.8241	9.60561	0.00101536	3.26388	2.99338
AMIS_22740	57.1699	66.9389	56.495	14.9058	9.46164	9.5602	60.2013	11.3092	5.32321	0.00104404	2.4123	2.98128
AMIS_37880	796.085	1006.67	1002.1	42.4498	58.1723	55.9375	934.952	52.1865	17.9156	0.00107065	4.16314	2.97035
AMIS_45310	52.0588	65.2772	64.6336	3.52221	4.88772	6.94648	60.6566	5.1188	11.8498	0.00109751	3.56679	2.95959
AMIS_47350	219.548	286.729	248.795	8.32224	10.3938	9.15345	251.691	9.28983	27.0932	0.00112872	4.75986	2.94741
AMIS_69040	87.1279	98.5631	100.567	41.5369	42.6759	44.5343	95.4194	42.9157	2.22342	0.00117905	1.15278	2.92847
AMIS_3540	74.2144	85.2212	76.0799	31.5825	35.6962	35.4198	78.5052	34.2328	2.29327	0.00122391	1.19741	2.91225
AMIS_55870	95.6699	113.861	114.52	29.2533	27.8644	33.7801	108.017	30.2993	3.565	0.00123585	1.8339	2.90803
AMIS_47380	538.228	714.027	612.597	4.45834	8.04282	5.4109	621.617	5.97069	104.111	0.00123806	6.70199	2.90726
AMIS_57990	87.272	111.522	108.94	12.7036	10.4703	9.67507	102.578	10.9497	9.36815	0.00131669	3.22776	2.88052
AMIS_50160	124.75	150.237	159.299	18.0239	22.283	22.9935	144.762	21.1001	6.86072	0.00132009	2.77836	2.8794
AMIS_79290	5.42346	5.68907	6.18389	2.4513	2.13482	1.70552	5.76547	2.09721	2.74911	0.00132252	1.45896	2.8786
AMIS_4880	217.362	268.252	291.865	3.04299	3.69488	4.24136	259.16	3.65975	70.8136	0.0013898	6.14595	2.85705
AMIS_50110	259.194	323.195	335.264	31.8107	32.2676	37.6678	305.884	33.9153	9.01905	0.00143893	3.17298	2.84196
AMIS_50210	35.7753	43.2371	35.6854	7.55089	5.70484	9.05814	38.2326	7.43795	5.1402	0.0014434	2.36183	2.84061
AMIS_44070	69.9627	88.0569	89.7383	10.1433	10.8383	5.38585	82.586	8.78917	9.39634	0.00153055	3.2321	2.81515
AMIS_54090	1014.43	1339.07	1222.18	91.08	108.451	141.184	1191.89	113.572	10.4946	0.00154177	3.39158	2.81198
AMIS_39010	29.8747	31.1662	35.2077	12.5819	13.9908	13.713	32.0829	13.4286	2.38915	0.00154545	1.2565	2.81095
AMIS_22710	427.044	575.06	552.469	5.20839	7.3944	6.38198	518.191	6.32826	81.8853	0.00158711	6.35553	2.79939
AMIS_10210	174.866	230.15	220.68	21.7238	22.3343	18.8598	208.566	20.9727	9.94464	0.00165231	3.31392	2.78191
AMIS_52670	51.7033	63.4308	58.9107	13.231	18.8683	17.0402	58.0149	16.3798	3.54185	0.00165407	1.8245	2.78145
AMIS_47900	118.52	157.779	141.848	8.4871	14.0637	16.9654	139.382	13.1721	10.5816	0.00172369	3.40349	2.76354
AMIS_3530	694.588	875.409	818.715	194.533	228.405	183.339	796.237	202.092	3.93996	0.00173884	1.97818	2.75974
AMIS_38160	111.907	140.105	118.696	27.5545	31.8913	33.6196	123.569	31.0218	3.98331	0.0018043	1.99397	2.74369
AMIS_55960	62.1563	76.3903	74.4858	17.6753	22.4523	15.305	71.0108	18.4775	3.84309	0.00180559	1.94227	2.74338
AMIS_35640	118.008	157.664	142.526	13.962	14.6057	18.8188	139.399	15.7955	8.82527	0.00182924	3.14164	2.73773
AMIS_51750	156.155	204.512	179.106	30.103	30.2675	35.7069	179.924	32.0258	5.61811	0.00188577	2.49008	2.72451
AMIS_55930	997.331	1376.65	1216.99	81.1739	82.4858	75.1982	1196.99	79.6193	15.0339	0.00208038	3.91015	2.68186
AMIS_50230	347.409	466.704	461.722	33.7715	30.6442	28.9916	425.278	31.1357	13.6588	0.00211215	3.77176	2.67528
AMIS_43550	87.8601	81.6258	78.9525	26.6262	35.4709	40.3939	82.8128	34.1637	2.424	0.00211681	1.27739	2.67432
AMIS_68070	99.6322	127.633	126.08	24.702	24.8644	27.5629	117.782	25.7098	4.58121	0.00213057	2.19573	2.6715
AMIS_61290	30.5145	41.6189	35.1254	3.53924	2.86496	3.9673	35.7529	3.45717	10.3417	0.00219817	3.3704	2.65794
AMIS_13830	29.4087	33.3924	28.7335	14.3021	14.4839	11.6334	30.5115	13.4732	2.26462	0.00224921	1.17927	2.64797
AMIS_11140	390.819	474.111	470.567	162.101	179.032	174.502	445.166	171.878	2.59	0.00226295	1.37295	2.64533
AMIS_41160	189.183	215.268	218.928	102.664	104.983	85.6616	207.793	97.7695	2.12534	0.00228516	1.08769	2.64108
AMIS_50090	61.2859	78.4787	72.0443	21.7501	14.7706	18.1919	70.603	18.2375	3.8713	0.00240046	1.95282	2.61971
AMIS_31830	424.867	605.096	535.943	10.5114	14.9107	14.7063	521.969	13.3762	39.0223	0.00240354	5.28623	2.61915
AMIS_50220	311.72	434.546	399.551	24.6483	29.2635	30.7802	381.939	28.2306	13.5292	0.00241544	3.75801	2.617
AMIS_16530	491.037	530.742	633.942	67.6619	135.559	88.8191	551.907	97.3466	5.6695	0.00242563	2.50322	2.61518
AMIS_43850	86.1886	76.763	79.0066	41.4033	30.6378	40.5861	80.6527	37.5424	2.14831	0.00244819	1.1032	2.61116
AMIS_50150	150.164	207.841	191.474	15.0599	19.7688	22.0443	183.16	18.9577	9.66152	0.00254577	3.27225	2.59418
AMIS_50240	390.883	480.563	532.585	52.7125	68.0812	83.1854	468.01	67.993	6.88321	0.00258355	2.78308	2.58778
AMIS_3150	718.337	922.124	906.012	239.889	230.561	215.973	848.824	228.808	3.70977	0.00260731	1.89133	2.58381
AMIS_56320	578.82	799.662	805.509	31.8327	26.768	28.0024	727.997	28.8677	25.2184	0.00265462	4.6564	2.576
AMIS_51760	652.785	880.855	854.322	109.644	124.475	126.08	795.987	120.066	6.62957	0.00266073	2.72891	2.575
AMIS_73090	715.074	965.78	979.359	92.4173	83.8371	89.2206	886.738	88.4917	10.0206	0.00272496	3.32489	2.56464
AMIS_22720	510.67	708.118	728.075	6.33272	9.32043	6.72504	648.954	7.4594	86.9983	0.00276111	6.44291	2.55892
AMIS_61280	181.151	257.943	249.071	6.2741	5.41737	6.66279	229.388	6.11809	37.4935	0.00279857	5.22857	2.55306
AMIS_1430	92.6236	90.8701	107.412	46.9648	47.1165	49.8743	96.9684	47.9852	2.0208	0.00281293	1.01493	2.55084
AMIS_47320	100.955	137.282	130.072	17.665	15.8467	23.5774	122.77	19.0297	6.45147	0.00285577	2.68963	2.54428
AMIS_17530	299.745	385.957	387.663	92.9496	92.1706	95.9661	357.788	93.6955	3.81863	0.00290504	1.93306	2.53685
AMIS_55590	437.293	607.238	579.848	48.0989	64.0765	76.6181	541.46	62.9312	8.604	0.00301954	3.10501	2.52006
AMIS_39390	55.2111	57.517	64.8596	29.346	25.5756	20.9702	59.1959	25.2972	2.34001	0.00303872	1.22652	2.51731
AMIS_11160	317.281	452.379	450.885	6.62538	5.19014	5.90102	406.848	5.90551	68.8929	0.00304251	6.10628	2.51677
AMIS_39200	77.5622	95.045	108.929	10.6098	13.9785	13.4687	93.8454	12.6857	7.39773	0.00311236	2.88708	2.50691
AMIS_12290	393.069	501.869	465.528	94.9018	152.073	141.609	453.489	129.528	3.50109	0.00311944	1.8078	2.50592
AMIS_35660	12.8129	14.6664	17.5873	1.8795	1.82571	2.9939	15.0222	2.23304	6.72727	0.00312193	2.75002	2.50558
AMIS_30280	597.745	868.451	833.735	14.3602	16.7391	10.6749	766.644	13.9247	55.0563	0.00315019	5.78284	2.50166
AMIS_5010	24.8123	28.4453	26.7489	11.1576	14.7795	10.7717	26.6689	12.2363	2.17949	0.00327611	1.12399	2.48464
AMIS_36730	161.64	227.753	197.371	16.7131	18.1447	33.9309	195.588	22.9296	8.52995	0.00333392	3.09254	2.47704
AMIS_11150	644.433	919.349	920.957	25.0341	35.1966	38.2451	828.246	32.8253	25.232	0.00337601	4.65718	2.4716
AMIS_63920	175.048	251.739	217.706	23.4619	25.6393	25.0793	214.831	24.7269	8.68815	0.00347246	3.11905	2.45936
AMIS_22700	190.031	249.669	248.224	59.8437	60.3842	63.5511	229.308	61.2597	3.74322	0.0035032	1.90428	2.45554
AMIS_63900	405.136	546.825	527.237	112.193	134.288	130.325	493.066	125.602	3.92562	0.00395997	1.97292	2.40231
AMIS_910	119.785	148.5	148.783	62.3479	58.118	56.2238	139.023	58.8966	2.36046	0.00397232	1.23907	2.40096
AMIS_68780	1878.62	2587.62	2756.52	222.812	251.043	213.194	2407.59	229.016	10.5127	0.00410981	3.39407	2.38618
AMIS_9090	55.6033	74.6813	67.6945	22.3057	19.9105	21.1268	65.993	21.1143	3.12551	0.00426728	1.64409	2.36985
AMIS_15830	298.909	429.353	414.358	55.8592	49.4856	48.4049	380.873	51.2499	7.43168	0.00427795	2.89369	2.36876
AMIS_39000	45.1159	48.2857	43.6417	17.5508	26.6656	20.0718	45.6811	21.4294	2.1317	0.00430513	1.09201	2.36601
AMIS_54080	155.413	221.265	207.707	33.7	36.4415	34.4373	194.795	34.8596	5.58797	0.00432085	2.48233	2.36443
AMIS_55910	203.709	283.52	287.171	40.9841	44.2638	38.6554	258.134	41.3011	6.25004	0.00434091	2.64387	2.36242
AMIS_68270	89.7765	110.023	95.5873	45.0322	51.2424	49.1884	98.4623	48.4877	2.03067	0.00434599	1.02195	2.36191
AMIS_10770	230.406	291.114	296.579	100.52	107.943	106.747	272.7	105.07	2.59541	0.00448947	1.37596	2.34781
AMIS_10570	330.459	453.073	417.036	92.5161	126.928	98.2476	400.189	105.897	3.77904	0.00465658	1.91802	2.33193
AMIS_35570	226.409	281.523	259.259	78.6497	120.737	99.9283	255.73	99.7718	2.56315	0.00466165	1.35792	2.33146
AMIS_48400	131.613	153.477	153.721	62.7445	83.8281	69.0919	146.27	71.8882	2.03469	0.0047254	1.02481	2.32556
AMIS_62660	265.653	355.065	335.008	89.3393	95.6695	116.366	318.575	100.458	3.17122	0.00475321	1.66504	2.32301
AMIS_63090	1302.19	1674.64	1768.63	336.202	508.454	418.841	1581.82	421.166	3.75581	0.00478503	1.90912	2.32012
AMIS_55580	50.3875	59.9879	65.1483	21.7983	25.7636	24.645	58.5079	24.0689	2.43085	0.00480755	1.28146	2.31808
AMIS_50260	346.847	430.57	515.215	41.5165	66.0278	54.4623	430.877	54.0022	7.97888	0.0048252	2.99619	2.31649
AMIS_10550	724.846	1035.91	1087.21	65.4244	103.457	69.4775	949.322	79.4529	11.9482	0.00488864	3.57873	2.31081
AMIS_10560	511.036	750.151	726.486	60.5785	95.0846	76.4916	662.557	77.3849	8.56185	0.0049131	3.09792	2.30864
AMIS_38150	361.164	554.174	460.367	28.956	36.8565	41.3533	458.569	35.7219	12.8372	0.00502039	3.68226	2.29926
AMIS_17540	7840.51	11417.5	12405.9	77.4628	69.6441	76.3031	10554.6	74.47	141.73	0.00505064	7.147	2.29665
AMIS_44080	61.9159	86.5298	84.0734	9.92281	18.121	17.4923	77.5064	15.1787	5.10625	0.00507175	2.35227	2.29484
AMIS_63910	172.233	259.803	211.945	21.0577	26.6321	29.3367	214.66	25.6755	8.36051	0.0053182	3.06359	2.27424
recQ2	123.359	179.376	162.09	23.2056	35.6813	28.1106	154.942	28.9992	5.34298	0.00532325	2.41764	2.27382
AMIS_42570	521.958	783.392	821.133	12.0519	8.84828	10.5662	708.828	10.4888	67.5797	0.00533666	6.07852	2.27273
AMIS_42860	64.2392	79.6564	70.506	20.3723	30.7833	32.729	71.4672	27.9615	2.55591	0.00543255	1.35384	2.265
AMIS_55920	798.753	1171.08	1221.58	76.5629	86.0838	81.3061	1063.81	81.3176	13.0821	0.00545946	3.70952	2.26285
mcp12	678.676	886.57	869.772	313.16	312.816	331.16	811.673	319.045	2.54407	0.0054801	1.34714	2.26121
AMIS_24260	342.992	348.102	291.039	90.4472	156.618	139.9	327.378	128.988	2.53805	0.00548097	1.34372	2.26114
AMIS_63530	243.275	346.984	323.265	69.4411	71.5921	79.1721	304.508	73.4018	4.14851	0.00553707	2.05259	2.25672
AMIS_39380	203.171	300.157	302.204	23.0614	34.5426	27.1073	268.511	28.2371	9.50915	0.00558119	3.24932	2.25327
AMIS_42560	44.8452	55.7096	64.2136	11.7821	15.1306	13.3603	54.9228	13.4243	4.09129	0.005624	2.03256	2.24995
AMIS_60130	480.503	687.334	777.066	11.0427	9.58367	9.99663	648.301	10.2077	63.5111	0.00569479	5.98894	2.24452
AMIS_63160	259.492	380.287	364.577	50.5982	66.382	58.6565	334.785	58.5456	5.71837	0.00577701	2.5156	2.2383
AMIS_69330	228.605	296.864	301.135	108.037	102.266	105.454	275.534	105.252	2.61784	0.00578767	1.38838	2.2375
AMIS_29170	547.368	704.218	692.435	262.428	296.024	270.542	648.007	276.331	2.34503	0.00579583	1.22961	2.23688
AMIS_63520	87.3177	102.733	92.6146	42.6019	28.738	49.0113	94.2218	40.1171	2.34867	0.00582352	1.23184	2.23481
AMIS_10780	143.927	190.339	183.369	72.0719	63.6099	64.3637	172.545	66.6819	2.58759	0.00585459	1.37161	2.2325
AMIS_63490	686.773	959.919	841.714	244.48	252.702	276.263	829.469	257.815	3.2173	0.00591671	1.68585	2.22792
AMIS_42420	188.272	232.156	291.773	23.4745	20.2691	24.2363	237.4	22.66	10.4766	0.00597241	3.3891	2.22385
AMIS_79060	1866.71	2887.16	2975.18	59.2016	64.1037	62.3145	2576.35	61.8733	41.6391	0.00619256	5.37987	2.20813
AMIS_3580	44.4733	52.882	55.7636	18.1402	21.0251	26.2691	51.0396	21.8114	2.34004	0.00621102	1.22653	2.20684
AMIS_37520	1428.36	1967.54	2138.19	295.126	333.761	363.896	1844.7	330.928	5.57431	0.0062516	2.47879	2.20401
AMIS_38890	82.8649	119.422	103.302	27.2732	28.8132	25.7917	101.863	27.2927	3.73225	0.00630686	1.90004	2.20019
AMIS_50250	252.571	318.388	391.867	35.8592	39.2987	48.3332	320.942	41.1637	7.79673	0.00659054	2.96287	2.18108
AMIS_47330	95.6364	154.609	148.16	4.17666	3.04285	4.87895	132.802	4.03282	32.9302	0.00668677	5.04134	2.17478
AMIS_31210	161.292	247.496	183.867	20.6745	22.8213	17.9634	197.552	20.4864	9.64307	0.00680785	3.26949	2.16699
AMIS_65740	121.998	159.081	161.415	45.4769	38.0822	62.4495	147.498	48.6695	3.0306	0.00715392	1.5996	2.14546
AMIS_54510	237.517	305.615	333.467	94.4237	103.071	102.552	292.2	100.016	2.92154	0.00724519	1.54673	2.13995
AMIS_48270	5917.69	8648.82	9058.24	1178.19	1192.04	1420.4	7874.92	1263.54	6.23241	0.00732753	2.63979	2.13504
AMIS_30270	83.3462	114.377	95.5271	35.3637	31.6397	39.5311	97.7501	35.5115	2.75263	0.0073315	1.46081	2.13481
AMIS_8230	12.7749	14.2421	15.4855	6.82642	6.44686	3.62466	14.1675	5.63265	2.51525	0.0073569	1.3307	2.1333
AMIS_63460	298.445	454.136	452.636	47.8185	60.385	60.4755	401.739	56.2263	7.14504	0.00738984	2.83694	2.13137
AMIS_17620	189.615	273.028	269.198	57.5738	56.9178	68.5122	243.947	61.0013	3.99905	0.00739897	1.99966	2.13083
AMIS_43350	59.6055	82.6522	84.295	22.8023	22.9701	21.5244	75.5176	22.4323	3.36647	0.00745088	1.75123	2.12779
AMIS_38720	871.089	1148.86	1228.27	380.804	373.829	351.166	1082.74	368.6	2.93744	0.0077252	1.55456	2.11209
AMIS_63890	251.045	343.034	347.708	71.838	108.814	103.003	313.929	94.5517	3.32019	0.00781174	1.73126	2.10725
AMIS_25230	271.57	418.222	447.517	20.6823	23.9539	25.061	379.103	23.2324	16.3179	0.00785736	4.02838	2.10472
AMIS_50080	36.066	41.5549	43.1434	22.3153	12.4805	15.7985	40.2548	16.8648	2.38692	0.00798512	1.25515	2.09772
AMIS_38880	70.6972	100.007	85.5382	28.9442	31.4935	30.2384	85.4141	30.2254	2.82591	0.00800084	1.49871	2.09686
AMIS_79070	772.282	1220.07	1198.8	102.917	126.108	120.008	1063.72	116.345	9.14282	0.00803708	3.19264	2.0949
AMIS_40720	357.331	538.368	531.19	73.1477	102.091	88.1858	475.63	87.8083	5.41668	0.00803832	2.43741	2.09483
AMIS_68790	396.201	569.833	650.015	52.1194	65.1558	42.8347	538.683	53.37	10.0934	0.00816142	3.33534	2.08823
AMIS_28350	9.67013	15.2891	14.3594	2.41143	1.17121	1.28041	13.1062	1.62102	8.08518	0.00821808	3.01528	2.08523
AMIS_17100	927.87	1301.84	1278.61	234.311	406.068	342.136	1169.44	327.505	3.57075	0.00825614	1.83623	2.08322
AMIS_38900	104.45	153.069	126.612	30.7381	40.8589	37.3669	128.044	36.3213	3.52531	0.0084253	1.81775	2.07441
AMIS_37530	1072.63	1516.9	1689.07	245.57	258.938	261.753	1426.2	255.42	5.58374	0.00847529	2.48123	2.07185
AMIS_47370	53.6172	52.7428	31.7801	0.983121	0.954986	0	46.0467	0.646036	71.2758	0.00855497	6.15534	2.06778
AMIS_55880	175.313	267.634	249.369	39.5589	60.1035	36.0852	230.772	45.2492	5.10002	0.00856186	2.3505	2.06743
AMIS_40380	197.447	280.293	257.064	82.4777	85.7726	93.4755	244.935	87.2419	2.80753	0.00862642	1.4893	2.06417
AMIS_31800	326.446	461.659	411.588	135.676	141.119	160.461	399.898	145.752	2.74369	0.00867439	1.45611	2.06176
AMIS_74940	497.569	640.639	727.83	135.794	211.224	180.965	622.012	175.994	3.53428	0.00870902	1.82142	2.06003
AMIS_50890	127.551	187.935	166.761	39.8792	54.1398	44.3908	160.749	46.1366	3.48419	0.00876582	1.80082	2.05721
AMIS_50740	95.2402	128.771	112.411	35.3315	51.0469	48.492	112.14	44.9568	2.4944	0.00921735	1.31869	2.03539
AMIS_15850	844.6	1304.71	1392.53	98.0428	136.053	142.231	1180.61	125.442	9.41162	0.00926592	3.23444	2.03311
AMIS_63070	955.197	1289.8	1313.02	393.951	432.472	507.845	1186.01	444.756	2.66665	0.00940235	1.41503	2.02676
AMIS_15840	716.046	1077.03	1211.62	91.5532	99.0798	78.302	1001.56	89.645	11.1726	0.00940859	3.48189	2.02648
AMIS_63880	223.394	297.294	305.249	111.858	121.997	101.263	275.312	111.706	2.46462	0.00959286	1.30136	2.01805
AMIS_72560	113.307	159.116	133.037	36.1404	56.9677	45.5319	135.153	46.2134	2.92455	0.00965802	1.54822	2.01511
AMIS_69250	400.385	565.525	519.227	186.287	183.213	206.053	495.046	191.851	2.58037	0.00967925	1.36758	2.01416
AMIS_12370	7383.04	10545.5	10052.8	2646.74	3442.85	3343.12	9327.11	3144.24	2.96641	0.00969023	1.56872	2.01367
AMIS_23350	10.2111	12.6575	10.2751	4.08064	6.02507	5.11347	11.0479	5.07306	2.17776	0.00975039	1.12284	2.01098
AMIS_47340	20.4759	35.7694	32.6428	1.85674	2.85571	1.80746	29.6294	2.1733	13.6333	0.0108821	3.76907	1.96329
AMIS_70370	84.0758	88.9462	64.7442	15.0782	25.8061	34.3121	79.2554	25.0655	3.16194	0.0109513	1.66081	1.96053
AMIS_63450	291.662	440.679	441.393	91.3126	109.442	116.093	391.245	105.616	3.70441	0.0120354	1.88924	1.91954
AMIS_10890	312.08	420.314	436.271	155.483	172.252	173.761	389.555	167.165	2.33036	0.0122706	1.22055	1.91113
AMIS_35560	211.819	288.78	275.932	65.5207	126.505	90.6255	258.844	94.2172	2.74731	0.0128703	1.45802	1.89041
AMIS_62670	291.871	412.952	406.906	136.029	146.741	163.417	370.576	148.729	2.49162	0.0130876	1.31709	1.88314
AMIS_54160	98.3025	114.106	131	36.6656	59.1908	55.439	114.47	50.4318	2.26979	0.0135288	1.18256	1.86874
AMIS_37670	1578.35	2189.02	2057.84	901.367	893.54	970.602	1941.74	921.836	2.10638	0.0136022	1.07476	1.86639
AMIS_36850	707.668	1063.76	1039.42	309.683	288.883	346.393	936.951	314.987	2.97457	0.0142985	1.57268	1.84471
AMIS_11940	10.4901	12.3936	15.2592	5.23181	3.99307	5.55593	12.7143	4.92694	2.58056	0.014664	1.36769	1.83375
AMIS_63470	48.4562	42.4994	57.82	24.1088	27.369	19.7416	49.5919	23.7398	2.08897	0.0156996	1.06279	1.80411
AMIS_64580	68.4379	91.819	87.2376	30.8035	40.7013	45.7153	82.4982	39.0733	2.11137	0.0158689	1.07818	1.79945
AMIS_35550	147.436	205.355	192.869	59.0883	97.7879	66.4673	181.887	74.4478	2.44315	0.0169843	1.28874	1.76995
AMIS_63510	76.2995	111.074	96.0509	26.9065	45.7388	37.7577	94.4747	36.801	2.56718	0.0172541	1.36018	1.76311
AMIS_14570	152.818	233.366	265.837	44.8099	57.1536	42.6205	217.34	48.1947	4.50964	0.0177275	2.17301	1.75135
AMIS_37680	239.803	350.543	340.773	119.942	126.255	144.65	310.373	130.283	2.38231	0.0178382	1.25236	1.74865
AMIS_23650	24.5727	37.1433	31.276	4.8146	13.6053	4.64807	30.9973	7.68931	4.03122	0.0178831	2.01122	1.74756
AMIS_63080	767.869	1214.1	1277.72	237.515	316.962	291.265	1086.56	281.914	3.85423	0.0180192	1.94644	1.74426
AMIS_45300	8.7406	10.7914	13.2039	4.95371	4.00995	3.33171	10.912	4.09846	2.66246	0.0180328	1.41276	1.74394
AMIS_50730	81.0282	116.544	104.128	36.9017	47.867	50.6574	100.567	45.142	2.22778	0.0182775	1.15561	1.73808
AMIS_73160	343.563	481.034	470.127	200.523	201.206	228.39	431.575	210.039	2.05473	0.0185329	1.03895	1.73206
AMIS_35250	27.7178	35.9365	41.0479	11.7373	13.935	17.3117	34.9007	14.328	2.43584	0.0188482	1.28442	1.72473
AMIS_73100	607.072	840.654	883.144	302.77	374.768	367.978	776.957	348.505	2.2294	0.0196802	1.15665	1.70597
AMIS_25240	17.2128	27.9908	34.2575	3.49657	1.87393	1.66453	26.487	2.34501	11.295	0.0197472	3.49762	1.70449
AMIS_69150	18.4881	27.0392	24.8222	7.58664	12.1881	8.05665	23.4498	9.27712	2.52771	0.0199165	1.33783	1.70079
AMIS_64180	59.4574	99.9609	101.873	16.6047	24.1128	19.0583	87.097	19.9252	4.37119	0.0200198	2.12803	1.69854
AMIS_900	52.0073	80.5573	90.0224	18.9982	20.2846	19.5082	74.1957	19.597	3.78608	0.0202749	1.9207	1.69304
AMIS_8920	17.741	29.9675	29.2712	6.75896	7.95821	6.30766	25.6599	7.00828	3.66137	0.0217028	1.87238	1.66348
AMIS_48260	109.322	152.888	170.315	54.7151	56.6126	64.0755	144.175	58.4677	2.46589	0.0217179	1.30211	1.66318
AMIS_40730	45.8568	74.9082	68.6662	17.3771	22.8694	23.8111	63.1437	21.3525	2.9572	0.0224812	1.56423	1.64818
AMIS_54170	173.243	227.121	234.695	81.8875	128.237	101.589	211.686	103.905	2.03732	0.0230736	1.02667	1.63688
AMIS_22730	96.4341	168.133	158.791	43.723	40.8382	31.2521	141.119	38.6045	3.65552	0.0244043	1.87008	1.61253
AMIS_25040	412.359	642.472	550.003	212.174	238.153	244.391	534.944	231.573	2.31005	0.0244683	1.20792	1.6114
AMIS_22400	272.548	386.557	357.348	133.75	195.365	172.022	338.818	167.046	2.0283	0.0251568	1.02027	1.59934
AMIS_35260	8.1039	13.8516	11.3832	1.50199	4.64229	2.32006	11.1129	2.82145	3.93873	0.027124	1.97773	1.56665
AMIS_63500	97.5436	131.702	101.707	34.0128	65.0777	55.8218	110.318	51.6374	2.13639	0.0311064	1.09518	1.50715
AMIS_61350	93.2824	130.142	146.478	51.6036	66.2297	52.245	123.301	56.6928	2.17489	0.0332873	1.12095	1.47772
AMIS_68700	594.054	910.195	999.496	285.384	340.702	385.578	834.582	337.222	2.47488	0.0363119	1.30736	1.43995
AMIS_50900	26.1642	39.8089	40.1995	14.499	20.6044	15.8249	35.3909	16.9761	2.08475	0.0436898	1.05987	1.35962
AMIS_61340	42.8373	65.356	62.8799	24.3212	35.6694	25.3216	57.0244	28.4374	2.00526	0.0485932	1.00379	1.31342
AMIS_54140	93.5547	117.244	174.299	34.4873	62.0741	37.1624	128.366	44.5746	2.87981	0.0623231	1.52597	1.20535
AMIS_44670	17.9132	37.117	37.9997	5.79055	8.83903	12.079	31.01	8.90284	3.48316	0.0640941	1.80039	1.19318
AMIS_24250	12.6954	14.8683	20.9463	7.03518	9.11179	8.09361	16.17	8.08019	2.00119	0.0681558	1.00086	1.1665
AMIS_10790	26.4024	49.1104	36.2405	18.719	14.4212	21.9351	37.2511	18.3585	2.0291	0.106162	1.02084	0.974029
AMIS_33160	5.35466	2.791	3.24542	1.90755	1.85296	0	3.79703	1.2535	3.02913	0.132243	1.59891	0.878626
AMIS_45880	4.68165	8.54074	17.5104	0	4.77493	0	10.2443	1.59164	6.43629	0.218339	2.68623	0.660869
AMIS_19930	4.14155	5.66658	1.0982	1.29097	1.88103	0	3.63544	1.05733	3.43831	0.340603	1.7817	0.467752
AMIS_90040	0.640441	0.179747	1.46309	0.122851	0.119335	0.260923	0.761093	0.167703	4.53834	0.459591	2.18216	0.337628
AMIS_90130	2.46719	0.240048	1.15141	0.369144	0.478106	0.0653355	1.28622	0.304195	4.22826	0.519789	2.08007	0.284173
AMIS_12680	0.778901	1.70514	0.33046	0.194234	0.37735	0.412534	0.938168	0.328039	2.85993	0.524545	1.51598	0.280217
AMIS_59400	5.91366	1.1987	2.0908	0	1.19373	1.30503	3.06772	0.832922	3.68308	0.526259	1.88091	0.2788
AMIS_90060	0.709951	0.616745	1.72118	0.885198	0.245676	0.134291	1.01596	0.421722	2.40908	0.597937	1.26848	0.223345
AMIS_28940	2.32259	4.8962	13.1385	0	5.43851	0	6.78578	1.81284	3.74318	0.666512	1.90426	0.176192
AMIS_90030	17.9516	0.740094	3.87266	1.26457	0	0.402873	7.52146	0.555814	13.5323	0.689107	3.75834	0.161713
AMIS_90000	15.9232	1.11014	2.58178	0.758741	1.22838	0.805747	6.53837	0.930956	7.02329	0.847106	2.81215	0.0720621
AMIS_28510	1.56665	1.08878	4.74766	0.837156	1.35533	1.18536	2.46769	1.12595	2.19166	0.899791	1.13202	0.0458583
AMIS_90170	0	0.370047	3.22722	0	0.122838	0	1.19909	0.040946	29.2847	0.938956	4.87207	0.0273548
AMIS_2650	0.868673	2.11296	1.84274	2.1662	0	0	1.60812	0.722066	2.22711	1.02255	1.15518	-0.009686
AMIS_30590	9.96312	7.09563	8.94905	0	0	12.3601	8.66927	4.12004	2.10417	1.03483	1.07325	-0.0148708
AMIS_19960	3.51039	0.853868	2.97867	0.875382	0	2.78884	2.44764	1.22141	2.00395	1.079	1.00285	-0.0330219
AMIS_4250	0.742778	0.542021	0.630269	0.926129	0	0	0.638356	0.30871	2.06782	1.10061	1.04811	-0.0416336
AMIS_90100	2.91971	0.240743	0.104977	0.308511	0.239745	0	1.08848	0.182752	5.95604	1.26076	2.57435	-0.100632
AMIS_20040	3.66084	0	1.2943	0	1.47795	0	1.65171	0.492651	3.3527	1.26351	1.74532	-0.101577
AMIS_49800	0.915209	0	3.88291	0	0	1.21182	1.59937	0.403939	3.95944	1.30623	1.9853	-0.116021
AMIS_20900	1.28129	1.03887	0	0	0.517284	0.565515	0.773389	0.360933	2.14275	1.3336	1.09946	-0.125024
AMIS_19970	0	3.01608	1.75357	1.03069	0	1.09454	1.58989	0.708412	2.24429	1.38392	1.16626	-0.14111
AMIS_90010	0.246166	0.538897	1.77547	0.675247	0.417405	0.065189	0.853511	0.385947	2.21147	1.3865	1.14501	-0.14192
AMIS_60290	1.68962	0.684971	4.77896	2.10669	0.682133	0.745734	2.38452	1.17818	2.02389	1.42903	1.01713	-0.155041
AMIS_27800	0.391234	0.95164	0	0	0.473848	0	0.447625	0.157949	2.83398	1.44416	1.50283	-0.159615
AMIS_20120	0.868673	2.11296	0	1.0831	0	0	0.993879	0.361033	2.75287	1.5062	1.46094	-0.177882
AMIS_90070	0.542781	0.180036	1.98881	0.738287	0.239053	0.196006	0.903875	0.391116	2.31102	1.51721	1.20853	-0.181046
AMIS_25740	0.915209	0	3.88291	1.14112	1.10847	0	1.59937	0.749863	2.13289	2.30229	1.09281	-0.362161
AMIS_90090	1.11564	0	0	0.379371	0	0	0.371879	0.126457	2.94076	2.70731	1.55619	-0.432538
AMIS_67160	4.78988	1.16509	0	1.19445	1.16026	0.634222	1.98499	0.99631	1.99234	2.36312	0.994465	-0.373486
AMIS_54520	213.22	276.5	264.137	110.192	139.667	130.503	251.286	126.787	1.98195	0.0109189	0.986921	1.96182
AMIS_11680	1244.76	1679	1834.39	569.687	938.375	894.476	1586.05	800.846	1.98047	0.043253	0.985839	1.36398
AMIS_27250	4.20096	0	0	0	1.01761	1.11249	1.40032	0.710032	1.97219	3.99825	0.979801	-0.60187
AMIS_36860	441.304	626.605	574.507	252.921	280.967	299.306	547.472	277.731	1.97123	0.0206263	0.979095	1.68558
AMIS_3640	4.66986	5.82148	8.91565	2.91129	4.24196	2.78249	6.469	3.31191	1.95325	0.164282	0.965877	0.78441
AMIS_33610	32.3929	42.0946	35.2992	17.4281	21.4975	17.3327	36.5955	18.7527	1.95148	0.0125071	0.964566	1.90284
AMIS_35770	0	2.44441	0	1.253	0	0	0.814803	0.417666	1.95085	4.55173	0.964101	-0.658176
AMIS_47300	241.724	371.669	306.286	157.134	164.682	150.663	306.56	157.493	1.9465	0.0359228	0.96088	1.44463
AMIS_31000	231.548	264.913	268.309	131.686	133.681	127.726	254.923	131.031	1.94552	0.00191369	0.960158	2.71813
AMIS_79600	2.20222	2.92183	5.09632	1.74734	2.18229	1.32543	3.40679	1.75169	1.94486	0.314638	0.959668	0.502189
AMIS_63180	31.5129	47.1705	44.0763	17.271	22.6486	23.3848	40.9199	21.1015	1.93919	0.0391281	0.955456	1.40751
AMIS_40610	24.9688	33.164	34.4982	17.2046	17.3091	13.2678	30.877	15.9272	1.93863	0.0229907	0.95504	1.63845
AMIS_59020	1.1782	0.358232	1.24967	0.367258	1.07024	0	0.928701	0.479167	1.93816	1.08301	0.954687	-0.0346333
AMIS_80750	202.837	218.658	201.336	103.462	114.952	103.049	207.611	107.154	1.93749	0.000670387	0.954189	3.17367
AMIS_37980	49.69	70.9657	64.4498	32.0399	29.0596	34.7768	61.7019	31.9588	1.93067	0.0231636	0.949101	1.63519
AMIS_64660	615.021	804.609	861.542	360.758	369.229	456.107	760.391	395.365	1.92326	0.023752	0.943556	1.6243
AMIS_4830	119.416	128.197	124.305	60.7077	68.2815	64.9211	123.973	64.6368	1.91799	0.000395622	0.939596	3.40272
AMIS_90160	4.68916	0.840437	2.09415	2.4002	1.31521	0.261426	2.54125	1.32561	1.91704	1.36154	0.938877	-0.13403
AMIS_73080	36.8552	43.4226	40.7196	22.2583	17.9015	23.1289	40.3325	21.0962	1.91183	0.00477892	0.934955	2.32067
AMIS_26600	46.7104	67.8555	59.1775	25.0758	35.7515	30.0653	57.9145	30.2976	1.91152	0.0340683	0.934723	1.46765
mcp9	598.064	741.348	767.35	368.248	356.085	377.996	702.254	367.443	1.91119	0.00871503	0.934473	2.05973
AMIS_35530	145.478	174.185	164.767	80.2695	85.9721	89.0063	161.477	85.0826	1.89788	0.00336781	0.924389	2.47265
AMIS_53810	174.035	101.346	82.1277	80.913	60.2878	47.3568	119.169	62.8525	1.89602	0.285385	0.922973	0.54457
AMIS_54200	290.081	351.282	392.19	149.538	206.83	189.299	344.517	181.889	1.89411	0.0204844	0.92152	1.68858
AMIS_57900	76.617	73.1085	70.024	34.6592	40.1903	41.4072	73.2498	38.7522	1.89021	0.00118912	0.918546	2.92477
AMIS_56150	437.596	489.819	502.886	269.786	250.102	238.38	476.767	252.756	1.88627	0.00205257	0.915539	2.6877
AMIS_29440	8.96905	13.7651	13.5902	4.79272	8.27654	6.22066	12.1081	6.42997	1.88307	0.0775407	0.913088	1.11047
AMIS_56270	93.6421	125.976	115.326	54.7952	60.7688	62.4709	111.648	59.345	1.88134	0.0144436	0.911759	1.84032
AMIS_24810	2.2611	10.0832	3.19769	2.81924	5.47712	0	5.18066	2.76546	1.87335	1.71664	0.905618	-0.23468
AMIS_55360	141.384	171.951	196.198	85.2038	94.8948	92.0424	169.845	90.7137	1.87232	0.0186175	0.904824	1.73008
cheB4	78.29	93.2532	87.3196	32.203	60.119	45.9536	86.2876	46.0919	1.87208	0.0261527	0.904641	1.58248
AMIS_60660	11.0251	11.0531	9.16547	5.94445	5.05254	5.7209	10.4146	5.57263	1.86888	0.00604756	0.902171	2.21842
cheA2	428.509	630.769	620.693	302.219	282.291	315.682	559.99	300.064	1.86623	0.0370952	0.900131	1.43068
AMIS_19520	3.25408	2.96821	3.45147	3.04299	0	2.15434	3.22459	1.73245	1.86129	0.417431	0.896305	0.379415
AMIS_51410	13.6137	20.1282	18.6865	7.98786	10.669	9.54306	17.4761	9.39997	1.85917	0.0403136	0.894659	1.39455
AMIS_11580	18.8272	17.5548	14.2004	8.60733	5.32063	13.2954	16.8608	9.07444	1.85805	0.0899314	0.893791	1.04609
AMIS_56670	128.384	156.451	152.737	76.8981	70.451	88.2878	145.858	78.5456	1.85698	0.0076998	0.892958	2.11352
AMIS_57650	12.5606	12.8211	11.8951	6.15257	6.38399	7.72169	12.4256	6.75275	1.84008	0.00211552	0.87977	2.67458
AMIS_63100	81.5844	107.492	94.5766	47.1121	53.2063	54.1855	94.5508	51.5013	1.83589	0.0130918	0.876481	1.883
AMIS_4670	176.781	180.493	191.602	111.321	95.0003	93.0395	182.959	99.7868	1.8335	0.00147924	0.874597	2.82996
AMIS_74620	156.21	170.877	153.501	92.7938	85.6194	83.7222	160.196	87.3785	1.83336	0.00126018	0.874488	2.89957
AMIS_36870	120.5	154.641	152.293	71.4639	76.7634	84.9567	142.478	77.728	1.83304	0.0129486	0.874235	1.88778
AMIS_17480	6.95251	8.68014	9.78885	4.90971	4.62016	4.3992	8.47383	4.64302	1.82507	0.0231944	0.867951	1.63462
AMIS_77980	96.2766	44.856	58.9331	39.4167	35.9682	34.248	66.6886	36.5443	1.82487	0.26474	0.867794	0.577181
AMIS_64170	124.804	217.925	216.613	80.0006	117.04	111.894	186.447	102.978	1.81055	0.130421	0.856427	0.884653
AMIS_2480	3.91767	4.43833	3.87071	2.00742	2.27497	2.48708	4.07557	2.25649	1.80616	0.00433539	0.852922	2.36297
AMIS_9850	7.8507	6.3053	6.28448	2.21628	5.38214	3.72651	6.81349	3.77498	1.80491	0.0898604	0.851925	1.04643
AMIS_63940	104.833	126.79	116.134	60.9982	59.9579	71.7175	115.919	64.2246	1.8049	0.00633909	0.851921	2.19797
AMIS_51400	11.1666	18.1077	15.1846	6.06899	7.62921	10.9944	14.8196	8.23086	1.8005	0.11452	0.848394	0.941119
AMIS_36110	45.6751	57.1649	52.3891	28.9715	29.1073	28.305	51.743	28.7946	1.79697	0.00675818	0.845566	2.17017
AMIS_69440	61.3086	40.4573	46.3605	34.0012	22.253	26.3765	49.3755	27.5435	1.79263	0.0750401	0.842081	1.12471
AMIS_27590	10.9485	9.64898	10.098	5.53957	5.57321	6.09285	10.2318	5.73521	1.78403	0.00179168	0.835144	2.74674
AMIS_33230	28.4015	30.4597	33.9583	14.1649	18.7629	19.3158	30.9398	17.4145	1.77667	0.0108428	0.829172	1.96486
AMIS_51140	40.5589	36.7716	38.0655	18.5426	25.4548	21.1559	38.4654	21.7178	1.77115	0.00566872	0.824683	2.24652
AMIS_69120	21.9985	26.4699	23.3329	14.5897	13.8887	12.085	23.9338	13.5211	1.7701	0.00682019	0.823832	2.1662
AMIS_35940	1.65328	2.01072	1.75357	2.06138	1.00119	0	1.80586	1.02086	1.76896	0.70516	0.822901	0.151713
AMIS_4680	87.0369	82.0648	91.3518	58.4201	44.6272	44.3712	86.8178	49.1395	1.76676	0.00629927	0.821109	2.20071
AMIS_73130	441.232	571.903	563.683	308.021	278.812	306.11	525.606	297.648	1.76587	0.0150806	0.820375	1.82158
AMIS_43840	357.338	315.991	389.585	220.554	208.638	172.953	354.305	200.715	1.76521	0.0102501	0.819843	1.98927
AMIS_36070	604.798	778.195	747.66	404.547	389.313	415.71	710.218	403.19	1.7615	0.0119537	0.816801	1.9225
AMIS_24590	3.9301	5.26753	7.99673	3.60016	3.30285	2.8674	5.73145	3.2568	1.75984	0.237103	0.815444	0.625062
AMIS_27890	11.9696	7.41107	7.84826	5.01997	6.06244	4.46649	9.07631	5.18296	1.75118	0.127982	0.808329	0.892852
AMIS_4690	98.0817	98.5096	92.9462	61.6475	46.0078	57.749	96.5125	55.1348	1.75048	0.00391046	0.807753	2.40777
AMIS_62630	606.479	842.229	700.218	430.584	390.18	408.786	716.309	409.85	1.74773	0.0258247	0.805485	1.58797
AMIS_57530	70.54	60.9919	30.3952	30.2336	33.3732	29.1879	53.9757	30.9315	1.74501	0.287869	0.803232	0.540804
AMIS_13010	52.537	57.0566	60.3251	33.0532	30.7451	33.6118	56.6396	32.47	1.74436	0.00219783	0.802701	2.65801
AMIS_12550	44.2795	24.6949	29.84	20.8943	16.4444	19.7593	32.9382	19.0327	1.73061	0.16899	0.791283	0.772138
surE	203.537	235.925	216.664	128.264	118.363	133.048	218.709	126.558	1.72812	0.00309412	0.789206	2.50946
AMIS_43540	32.1579	39.7216	34.1087	20.048	27.9942	13.3062	35.3294	20.4495	1.72765	0.073965	0.788807	1.13097
AMIS_20060	1.42366	1.73146	0	0.88754	0	0.942525	1.0517	0.610022	1.72405	2.14756	0.785798	-0.331945
AMIS_13350	635.873	803.293	807.417	474.886	391.006	437.775	748.861	434.556	1.72328	0.0165052	0.785157	1.78238
AMIS_66520	168.818	189.455	194.841	113.147	105.237	103.374	184.371	107.252	1.71904	0.0028991	0.781605	2.53774
AMIS_3220	5.95348	4.09253	1.64729	1.93645	2.82155	2.05642	3.89777	2.27147	1.71597	0.735983	0.779021	0.133132
AMIS_56160	141.796	171.76	143.754	85.9139	91.042	89.7283	152.437	88.8947	1.7148	0.00805402	0.778042	2.09399
AMIS_35100	11.7242	15.8886	20.6073	6.68265	12.1714	9.31436	16.0734	9.38947	1.71186	0.189256	0.775561	0.722949
AMIS_56070	125.12	74.089	71.7716	54.9769	56.938	47.1531	90.3268	53.0227	1.70355	0.215115	0.768545	0.667329
AMIS_72550	1.69708	1.78879	3.36004	0.846396	1.23326	1.94747	2.28197	1.34237	1.69995	0.517661	0.765493	0.285954
AMIS_2330	5.76582	3.89577	8.15411	3.99393	3.1037	3.39309	5.93857	3.49691	1.69823	0.270989	0.764035	0.567048
AMIS_35740	94.7964	110.605	125.888	61.5005	71.8752	62.2491	110.43	65.2083	1.69349	0.0209824	0.760001	1.67814
AMIS_36720	35.0963	41.3291	44.0204	21.8798	25.3019	23.9729	40.1486	23.7182	1.69273	0.0111817	0.759354	1.95149
AMIS_59470	145.663	80.2269	90.2544	69.8651	62.6681	54.3868	105.381	62.3067	1.69133	0.22759	0.758161	0.642847
AMIS_54110	2612.02	3057.38	3203.04	1770.7	1754.36	1728.79	2957.48	1751.28	1.68875	0.0070601	0.755956	2.15119
AMIS_47170	36.5825	26.651	24.5872	18.7418	21.0569	12.2295	29.2735	17.3428	1.68794	0.118446	0.755264	0.926479
AMIS_60470	7.21855	4.38961	10.719	6.30028	6.99426	0	7.44239	4.43152	1.67942	1.10972	0.747966	-0.0452117
AMIS_3200	1.65328	0	1.75357	1.03069	1.00119	0	1.13562	0.677295	1.67669	2.29254	0.74562	-0.360316
AMIS_16860	140.747	193.536	191.32	98.6116	103.982	111.036	175.201	104.543	1.67587	0.0343056	0.744914	1.46464
AMIS_3690	1000.92	1050.48	1104.8	658.764	655.429	569.839	1052.07	628.011	1.67524	0.00208909	0.744366	2.68004
AMIS_30080	0.711829	0.865728	0	0	0	0.942525	0.525852	0.314175	1.67376	3.65135	0.74309	-0.562453
AMIS_10120	914.019	1501.7	1238.58	911.35	595.078	678.138	1218.1	728.189	1.67278	0.132826	0.74225	0.876718
AMIS_36340	19.7814	16.0387	11.4444	8.96883	10.1642	9.12761	15.7548	9.4202	1.67245	0.121979	0.741964	0.913713
AMIS_63870	27.7036	34.5355	20.5689	20.7253	15.0991	13.7558	27.6027	16.5267	1.67019	0.147527	0.74001	0.831128
AMIS_63930	68.2805	91.89	86.6264	50.0916	44.0526	53.6327	82.2657	49.259	1.67006	0.0279171	0.739904	1.55413
AMIS_54000	103.624	124.324	139.021	60.0617	82.7654	77.5033	122.323	73.4435	1.66554	0.035705	0.735988	1.44727
AMIS_53030	2.31792	1.56614	1.09268	1.28448	0	1.70507	1.65891	0.996517	1.66471	1.07973	0.735271	-0.0333136
AMIS_20880	0.274073	0.333328	2.32559	0.341727	0.331947	1.08869	0.977665	0.587455	1.66424	3.36862	0.734861	-0.527452
AMIS_4260	0.774585	0.785043	0.821573	0.321929	0.938147	0.170936	0.793733	0.477004	1.664	0.65082	0.734653	0.186539
AMIS_23870	2.83645	1.90328	1.45239	0.60976	1.18462	1.94261	2.06404	1.24566	1.65698	0.548061	0.728556	0.261171
AMIS_65490	1137.97	572.951	623.252	509.18	495.51	410.327	778.056	471.672	1.64957	0.394874	0.72209	0.403541
AMIS_59870	1.69708	1.85759	1.44002	1.90439	0	1.12354	1.66489	1.00931	1.64954	0.899371	0.722062	0.0460611
AMIS_33210	156.795	231.898	254.298	109.935	125.2	154.702	214.33	129.946	1.64938	0.119569	0.721928	0.92238
AMIS_24630	4.04619	2.1871	5.72218	2.52248	3.53931	1.19056	3.98516	2.41745	1.6485	0.730915	0.72115	0.136133
AMIS_35580	42.5572	48.9755	60.6705	28.2428	31.3141	33.022	50.7344	30.8597	1.64404	0.0465504	0.717242	1.33208
AMIS_26930	6.13268	2.66378	7.43395	4.91561	2.65274	2.32006	5.41014	3.29613	1.64136	0.717304	0.714889	0.144297
AMIS_36120	308.777	406.531	404.719	220.676	210.097	252.431	373.342	227.734	1.63938	0.0299371	0.713146	1.52379
AMIS_2320	6.11961	4.65167	9.73625	4.76887	3.70591	4.05145	6.83584	4.17541	1.63717	0.365854	0.711201	0.436692
AMIS_3450	69.7999	51.6468	77.6582	53.5567	39.018	29.0836	66.3683	40.5528	1.63659	0.141655	0.710694	0.848767
AMIS_59620	1.37691	2.04674	4.21904	1.90755	0.741183	2.02572	2.54756	1.55815	1.63499	1.11769	0.709282	-0.0483196
AMIS_13410	182.611	171.283	169.934	109.011	117.367	94.094	174.61	106.824	1.63455	0.00346051	0.708898	2.46086
AMIS_70990	77.806	46.5235	60.6634	44.6857	36.8846	31.9639	61.6643	37.8447	1.6294	0.145968	0.704343	0.835743
AMIS_37890	48.5352	48.236	49.1744	29.8063	34.2175	25.658	48.6485	29.8939	1.62737	0.00508282	0.702544	2.2939
AMIS_73590	71.1722	92.9106	91.4901	47.7463	55.2811	54.5455	85.191	52.5243	1.62193	0.025922	0.697716	1.58633
AMIS_12600	63.1187	41.8338	43.4156	34.0958	28.7457	28.921	49.4561	30.5875	1.61687	0.112735	0.693205	0.947942
AMIS_10480	453.076	631.678	701.646	321.161	384.923	399.125	595.466	368.403	1.61634	0.0875155	0.692734	1.05791
AMIS_38730	109.838	148.491	142.598	80.2259	90.4122	77.6968	133.643	82.7783	1.61446	0.0339504	0.691056	1.46916
AMIS_37870	27.918	29.694	30.2672	19.1388	19.5268	15.823	29.2931	18.1629	1.6128	0.00407764	0.689567	2.38959
AMIS_53010	6.88456	6.97751	4.05677	4.29198	2.77944	4.05145	5.97295	3.70762	1.61099	0.212285	0.687948	0.673081
AMIS_66320	71.9054	79.0784	60.8516	38.6279	50.9563	42.0338	70.6118	43.8727	1.60947	0.0310666	0.686587	1.50771
AMIS_31010	44.042	53.278	59.1817	31.1698	32.5557	33.6196	52.1672	32.4483	1.6077	0.0256449	0.684999	1.591
AMIS_11620	1.46433	4.15549	4.14177	1.8258	2.95591	1.29261	3.25387	2.02477	1.60703	0.826981	0.684397	0.0825042
AMIS_37060	35.1904	48.2857	49.7669	24.9761	24.4799	33.6919	44.4143	27.716	1.60248	0.0784721	0.680306	1.10528
AMIS_76300	2569.71	3370.49	3474.05	2019.5	1953.89	1906.42	3138.08	1959.94	1.60111	0.0322027	0.679075	1.49211
AMIS_9940	735.174	410.384	436.087	341.404	336.663	310.564	527.215	329.544	1.59983	0.29021	0.677921	0.537287
AMIS_3960	265.303	237.413	209.449	144.721	156.098	144.705	237.388	148.508	1.59849	0.0142396	0.676706	1.8465
AMIS_18630	82.1244	66.2166	57.7482	40.2	42.3651	47.1206	68.6964	43.2286	1.58914	0.0549901	0.668249	1.25972
cheB2	374.022	547.334	512.762	310.539	266.953	327.681	478.04	301.724	1.58436	0.0701643	0.663898	1.15388
AMIS_58870	31.4832	20.4806	21.7443	22.8225	15.0751	8.72508	24.5694	15.5409	1.58095	0.387789	0.660792	0.411404
AMIS_13690	1082.47	708.762	822.909	555.845	608.968	489.658	871.381	551.49	1.58005	0.102331	0.659968	0.989991
AMIS_52020	177.233	126.344	131.833	99.1069	89.5799	86.9606	145.137	91.8825	1.57959	0.0660205	0.659551	1.18032
AMIS_9930	1135.33	652.336	703.934	510.34	549.227	518.189	830.534	525.918	1.57921	0.254315	0.6592	0.594628
AMIS_59580	8.94871	1.97881	3.45147	2.02866	4.92651	2.15434	4.793	3.03651	1.57846	1.98014	0.658516	-0.296695
AMIS_68560	129.838	178.917	181.605	102.008	99.0886	110.338	163.453	103.812	1.57452	0.0526915	0.654911	1.27826
AMIS_26670	20.643	19.6232	21.6436	15.9757	12.07	11.3103	20.6366	13.1187	1.57307	0.0196636	0.653586	1.70634
cheR2	181.583	271.821	273.111	148.228	137.8	176.067	242.171	154.032	1.57222	0.106756	0.652799	0.971609
AMIS_41430	2.40242	4.86972	10.1926	5.99089	1.93981	3.18102	5.82159	3.70391	1.57174	1.74169	0.652365	-0.24097
AMIS_78310	311.923	409.908	420.486	270	237.608	219.315	380.772	242.308	1.57144	0.0443987	0.652087	1.35263
AMIS_6880	797.381	1030.18	1251.56	536.487	755.956	668.096	1026.37	653.513	1.57055	0.127186	0.651266	0.895561
AMIS_29990	148.688	181.674	141.704	93.0541	98.0631	109.494	157.355	100.204	1.57036	0.0275777	0.651092	1.55944
AMIS_58850	23.8998	14.6949	13.2381	13.5752	9.97045	9.49362	17.2776	11.0131	1.56882	0.351825	0.649683	0.453673
AMIS_36130	91.3807	128.113	119.362	61.7275	73.4323	80.8566	112.952	72.0054	1.56866	0.0612634	0.649532	1.2128
AMIS_73140	320.933	486.044	508.661	274.63	243.123	321.536	438.546	279.763	1.56756	0.134833	0.648523	0.870205
AMIS_21650	5.23539	3.85388	4.38393	4.46633	2.66985	1.45939	4.49107	2.86519	1.56746	0.384578	0.648427	0.415016
AMIS_9080	11.5432	10.3887	10.5293	8.4916	6.01168	6.26651	10.8204	6.92326	1.56291	0.0244127	0.644231	1.61239
AMIS_48350	19.0027	17.6285	17.6544	12.5385	10.8357	11.4786	18.0952	11.6176	1.55757	0.00244482	0.639295	2.61175
AMIS_77970	96.946	57.2632	54.6882	42.5378	46.3686	45.3774	69.6325	44.7613	1.55564	0.322194	0.637509	0.491882
AMIS_29420	15.7122	12.057	17.8557	7.69633	12.2336	9.41149	15.2083	9.78046	1.55497	0.131585	0.636884	0.880794
AMIS_51740	23.5481	26.393	20.5689	15.8318	14.2603	15.2842	23.5033	15.1254	1.5539	0.0199028	0.635891	1.70109
AMIS_78290	2050.58	2909.05	2825.67	1430.15	1488.54	2091.5	2595.1	1670.06	1.5539	0.11183	0.63589	0.951441
AMIS_77750	332.224	394.368	375.423	214.664	226.801	267.933	367.339	236.466	1.55345	0.0143465	0.635476	1.84325
AMIS_36800	1.78974	2.57245	2.76118	1.2172	0.788242	2.58521	2.37446	1.53022	1.55171	0.631511	0.633861	0.199619
AMIS_25670	817.306	715.444	567.661	597.181	418.588	338.708	700.137	451.492	1.55072	0.159683	0.632935	0.79674
AMIS_28740	1.00494	4.88882	0	1.253	1.21714	1.33062	1.96458	1.26692	1.55068	4.15455	0.632898	-0.618523
AMIS_10110	137.881	178.171	127.002	89.3509	115.908	80.4732	147.685	95.2441	1.55059	0.100205	0.632818	0.999112
AMIS_73610	52.3291	79.9277	63.6657	39.9153	36.3497	50.5397	65.3075	42.2682	1.54507	0.129747	0.627675	0.886903
AMIS_35090	24.9654	25.4631	27.6007	15.6463	20.878	14.0796	26.0097	16.868	1.54196	0.0312117	0.624765	1.50568
AMIS_31820	16.0162	23.063	18.7545	12.3013	13.5011	11.7062	19.2779	12.5029	1.54188	0.0671997	0.624688	1.17263
AMIS_66240	55.8573	52.566	43.5888	34.1601	30.894	33.6182	50.6707	32.8907	1.54058	0.0216073	0.62347	1.6654
mcp6	97.7046	127.7	130.914	71.442	76.1395	83.747	118.773	77.1095	1.54031	0.0426926	0.623222	1.36965
AMIS_24580	2.40242	5.06451	3.7373	2.59605	2.1338	2.54482	3.73474	2.42489	1.54017	0.393984	0.623091	0.404522
AMIS_61030	276.259	290.378	249.264	189.371	171.082	169.654	271.967	176.702	1.53912	0.00640699	0.622109	2.19335
AMIS_48200	111.449	108.572	121.57	73.4302	80.0191	68.7255	113.864	74.0583	1.53749	0.00464868	0.620576	2.33267
AMIS_4110	382.915	258.285	350.533	233.209	220.827	191.885	330.578	215.307	1.53538	0.0861137	0.618596	1.06493
AMIS_19510	8.95661	6.65686	6.33329	4.34291	6.02661	3.95311	7.31559	4.77421	1.53231	0.14583	0.615711	0.836154
AMIS_31690	6.44935	8.34436	5.67622	4.10621	4.98587	4.26975	6.82331	4.45394	1.53197	0.0954508	0.615389	1.02022
AMIS_50270	23.1516	29.2317	25.4933	16.9673	17.1239	16.8484	25.9589	16.9799	1.5288	0.0169463	0.612403	1.77092
AMIS_30890	31.9227	38.2393	32.8386	22.4772	21.0798	23.8322	34.3335	22.4631	1.52844	0.0126088	0.612062	1.89933
AMIS_47140	3.29896	4.72866	5.49856	1.17523	2.99668	4.68012	4.50873	2.95068	1.52803	0.704574	0.611675	0.152073
AMIS_69410	25.3709	22.328	26.2338	16.5321	16.6766	15.1929	24.6442	16.1339	1.52748	0.00737089	0.611156	2.13248
AMIS_26010	4.78349	1.6622	1.44962	1.70408	1.65531	1.80965	2.63177	1.72301	1.52743	1.66381	0.611102	-0.221103
AMIS_5590	94.3551	115.473	111.978	70.5288	62.6462	77.5563	107.269	70.2437	1.52709	0.0208689	0.610788	1.6805
AMIS_23600	568.187	594.307	669.199	413.165	417.395	369.73	610.564	400.096	1.52604	0.00916954	0.609796	2.03765
AMIS_3440	105.28	72.4614	102.832	65.5005	66.7296	51.7446	93.5244	61.3249	1.52507	0.10078	0.608871	0.996626
AMIS_59210	3.95461	1.1543	3.3556	1.38062	2.29904	1.88505	2.8215	1.8549	1.52111	1.03126	0.605121	-0.0133674
AMIS_13700	1261.33	755.206	890.371	709.658	665.826	537.179	968.97	637.555	1.51982	0.226175	0.603903	0.645555
AMIS_59130	38.5727	35.1841	48.8678	24.9377	28.3335	27.4284	40.8749	26.8999	1.51952	0.0615526	0.603616	1.21075
AMIS_46590	192.194	116.274	139.038	95.8543	90.7236	108.318	149.169	98.2986	1.5175	0.192048	0.601701	0.716591
AMIS_22390	25.0338	27.5661	24.0407	16.0284	19.2573	15.2297	25.5469	16.8385	1.51717	0.0141092	0.601386	1.8505
AMIS_12570	24.7181	16.6446	23.107	12.5368	13.5311	16.4569	21.4899	14.175	1.51605	0.111939	0.600315	0.95102
AMIS_3570	54.8312	54.2193	63.162	32.4586	37.8356	43.3023	57.4042	37.8655	1.516	0.0228769	0.600271	1.6406
AMIS_76180	1595.13	2244.74	2095.24	1334.47	1229.22	1353.47	1978.37	1305.72	1.51516	0.0582442	0.599468	1.23475
mlp7	476.641	683.697	691.158	429.61	396.21	397.282	617.165	407.701	1.51377	0.0851659	0.598147	1.06973
AMIS_69450	13.8334	8.55002	7.21603	6.78615	7.69059	5.10465	9.86649	6.52713	1.51161	0.476438	0.596089	0.321994
AMIS_4600	1.34873	0	0	0	0	0.892918	0.449576	0.297639	1.51047	7.48161	0.595001	-0.873995
AMIS_3170	1.61717	0.453877	2.37498	0.930624	1.35599	0.658852	1.48201	0.981821	1.50945	1.66777	0.594022	-0.222136
AMIS_69430	31.9716	20.8337	22.6564	19.0239	15.2035	15.7946	25.1539	16.674	1.50857	0.16673	0.593183	0.777986
AMIS_48390	400.51	217.544	246.603	206.309	182.111	184.935	288.219	191.118	1.50807	0.382208	0.592701	0.4177
AMIS_9960	7688.59	4473.7	4365.4	3948.78	3662.03	3354.73	5509.23	3655.18	1.50724	0.390926	0.591908	0.407905
AMIS_12590	68.2042	41.2353	51.0154	39.8164	41.0644	25.5787	53.485	35.4865	1.50719	0.273373	0.591864	0.563244
AMIS_53530	23.5821	30.5926	27.3471	16.8578	17.8987	19.3593	27.1739	18.0386	1.50643	0.0289119	0.591135	1.53892
AMIS_13680	82.8153	48.0796	45.7426	36.6273	41.8243	38.8964	58.8791	39.116	1.50524	0.41551	0.589998	0.381418
cheW2	710.329	1106.28	1128.82	648.86	606.416	702.761	981.81	652.679	1.50428	0.157543	0.589071	0.8026
AMIS_63580	46.1727	44.9242	40.6481	26.4823	29.639	31.4854	43.915	29.2022	1.50382	0.00753728	0.588637	2.12279
AMIS_57010	4.45667	4.51684	7.87837	2.77839	4.49812	3.93402	5.61729	3.73684	1.50322	0.498386	0.588056	0.302434
AMIS_35600	20.2977	20.9832	17.2232	18.9811	9.21892	10.7504	19.5014	12.9835	1.50202	0.245524	0.586901	0.609907
AMIS_49910	4.01511	6.03217	6.01225	2.65035	4.29083	3.75272	5.35317	3.56464	1.50175	0.200687	0.58664	0.697481
AMIS_7780	195.648	206.51	207.043	122.805	130.086	152.837	203.067	135.242	1.50151	0.00655525	0.58641	2.18341
AMIS_60860	32.8158	34.5295	42.2371	23.9061	28.1343	20.9932	36.5275	24.3445	1.50044	0.0553351	0.585384	1.257
AMIS_48380	448.982	258.087	273.376	230.658	213.54	209.334	326.815	217.844	1.50023	0.34282	0.58518	0.464933
AMIS_65150	297.26	401.525	287.206	208.749	193.464	255.047	328.663	219.087	1.50015	0.112166	0.585108	0.950139
AMIS_34370	502.267	715.22	663.511	412.265	417.492	427.335	626.999	419.031	1.49631	0.0650278	0.581407	1.1869
AMIS_49300	268.352	281.546	260.199	142.884	237.834	160.886	270.032	180.535	1.49574	0.080166	0.580855	1.09601
mcp17	496.218	615.189	646.133	378.014	382.486	415.653	585.847	392.051	1.49431	0.0319765	0.579482	1.49517
AMIS_17700	179.054	251.54	232.248	155.905	129.871	157.959	220.947	147.912	1.49378	0.0727888	0.578964	1.13794
AMIS_21620	7.99961	5.27682	7.76582	6.08599	4.43386	3.59057	7.01408	4.70347	1.49126	0.238861	0.576527	0.621855
AMIS_57360	1.03655	0.700364	0.244318	0.287204	0.278985	0.762492	0.660411	0.442893	1.49113	1.90002	0.576405	-0.278757
AMIS_50050	12.0684	7.0529	2.65985	6.05807	3.98641	4.56562	7.2604	4.87003	1.49083	1.60885	0.576117	-0.206516
AMIS_18920	48.5665	56.6529	61.419	36.3912	38.3191	37.0998	55.5461	37.27	1.49037	0.0197408	0.575671	1.70464
AMIS_24570	5.45646	5.33262	7.23432	5.224	3.77637	3.09635	6.0078	4.03224	1.48994	0.181822	0.575254	0.740353
AMIS_63050	10796.2	14073.1	12104.8	8619.7	8148	8053.5	12324.7	8273.73	1.48962	0.0301991	0.57494	1.52001
AMIS_64380	25.0178	25.3556	20.6386	13.2138	17.4649	17.023	23.6707	15.9006	1.48867	0.0396545	0.574023	1.40171
AMIS_13710	126.285	86.1517	108.721	71.6727	74.2424	69.8825	107.053	71.9325	1.48824	0.0801861	0.573606	1.0959
AMIS_37220	193.227	129.189	133.71	108.223	111.383	87.0163	152.042	102.207	1.48758	0.178769	0.572972	0.747709
AMIS_73290	509.722	856.787	836.167	467.072	532.708	482.435	734.225	494.072	1.48607	0.217239	0.571501	0.663061
AMIS_69420	36.066	25.3947	21.3416	20.8276	16.0933	18.8505	27.6008	18.5905	1.48467	0.263588	0.570146	0.579074
AMIS_73600	65.25	64.8037	54.1213	36.5964	39.6508	47.8321	61.3916	41.3598	1.48433	0.0333647	0.569815	1.47671
AMIS_65060	6.92981	12.1153	10.1065	7.56034	7.34397	4.779	9.71721	6.5611	1.48103	0.328171	0.566603	0.483899
AMIS_57980	28.1581	37.9415	30.081	18.691	21.591	24.677	32.0602	21.653	1.48064	0.0797256	0.566217	1.0984
AMIS_44190	8.84802	7.30934	6.72869	3.5386	7.27904	4.64201	7.62868	5.15322	1.48037	0.270784	0.56596	0.567377
AMIS_12930	783.643	795.571	810.016	414.149	609.368	590.553	796.41	538.023	1.48025	0.0315192	0.565842	1.50142
AMIS_10630	84.3584	50.7177	72.9312	39.6912	48.5797	52.2662	69.3357	46.8457	1.48009	0.210225	0.565682	0.677315
AMIS_39290	14.488	14.1892	13.7149	8.64741	10.2152	9.80571	14.1307	9.5561	1.47871	0.00321822	0.564338	2.49238
AMIS_56230	205.736	165.137	182.405	147.491	114.734	112.245	184.426	124.824	1.47749	0.0457409	0.563148	1.33969
AMIS_61040	102.962	115.92	106.125	81.0708	66.5212	72.5209	108.336	73.371	1.47655	0.00976821	0.562228	2.01018
AMIS_56190	365.647	489.046	506.285	281.681	286.282	354.839	453.659	307.601	1.47483	0.0882955	0.560549	1.05406
AMIS_68740	278.119	433.963	395.21	241.68	239.176	271.125	369.098	250.661	1.4725	0.140663	0.558267	0.85182
AMIS_67110	119.735	67.3476	79.3542	68.4936	60.2903	52.2614	88.8121	60.3484	1.47166	0.366815	0.557441	0.435553
AMIS_21870	6.32928	9.01191	7.20443	5.96684	4.67425	4.70127	7.51521	5.11412	1.4695	0.112118	0.555328	0.950326
AMIS_77990	141.193	73.3322	60.7561	75.8064	57.2055	54.5555	91.7606	62.5225	1.46764	0.946435	0.5535	0.0239093
AMIS_3520	733.672	516.163	547.331	416.244	394.553	415.072	599.055	408.623	1.46603	0.0993993	0.551918	1.00262
AMIS_30150	60.5206	66.3111	74.0231	39.4294	52.4988	45.1209	66.9516	45.683	1.46557	0.0370605	0.55146	1.43109
AMIS_63480	53.089	56.8048	56.8223	36.1714	39.8211	37.7721	55.5721	37.9216	1.46545	0.00171789	0.551342	2.765
AMIS_56520	18.4441	10.5211	14.1961	8.95454	11.6636	8.86093	14.3871	9.82636	1.46413	0.306645	0.550046	0.513364
AMIS_63820	8.24942	10.531	8.43956	5.39819	7.08608	6.11995	9.07334	6.20141	1.46311	0.0632405	0.549038	1.199
AMIS_23980	2.92557	3.68987	3.44783	2.56692	1.44358	2.86942	3.35442	2.29331	1.4627	0.200033	0.548634	0.698898
AMIS_61580	102.657	130.823	119.463	78.8263	85.1195	77.6144	117.648	80.5201	1.4611	0.026594	0.547055	1.57522
AMIS_33110	171.71	200.893	164.813	103.384	129.288	135.291	179.139	122.655	1.46051	0.0396271	0.546476	1.40201
AMIS_65710	25.0178	29.7928	26.5354	19.929	17.6753	18.1732	27.1153	18.5925	1.4584	0.0136391	0.544387	1.86521
AMIS_10460	300.897	384.299	424.803	216.445	265.317	279.383	370	253.715	1.45833	0.0958691	0.544317	1.01832
AMIS_44130	22.729	26.288	28.3621	17.226	17.5427	18.2932	25.793	17.6873	1.45828	0.0194712	0.54427	1.71061
AMIS_4120	436.494	279.976	309.403	263.866	245.451	194.254	341.958	234.524	1.45809	0.232315	0.544084	0.633923
AMIS_62640	51.2517	49.8659	49.8528	28.6784	43.906	31.1171	50.3235	34.5672	1.45582	0.0603158	0.541829	1.21957
AMIS_18220	9.68088	9.23443	12.4828	7.10032	6.43731	8.04288	10.466	7.1935	1.45493	0.0867803	0.54095	1.06158
AMIS_62910	140.603	162.568	172.711	109.981	102.331	115.28	158.627	109.197	1.45267	0.0193464	0.538705	1.7134
AMIS_37910	309.124	368.596	360.407	219.383	262.471	232.974	346.042	238.276	1.45228	0.0202108	0.538315	1.69442
AMIS_58920	125.045	75.174	80.7861	67.1572	68.6838	57.8082	93.6683	64.5497	1.4511	0.325543	0.537149	0.487392
AMIS_58930	85.7578	62.3324	68.8928	46.1872	63.9179	39.642	72.3277	49.9157	1.449	0.18691	0.535054	0.728368
AMIS_35730	9.78749	7.79888	7.05718	4.86936	7.12421	5.04335	8.21451	5.67897	1.44648	0.166611	0.532545	0.778295
AMIS_58940	216.046	152.954	164.755	141.078	130.356	97.6165	177.918	123.017	1.44629	0.161772	0.53236	0.791096
AMIS_66620	185.958	237.554	233.74	148.801	148.111	157.601	219.084	151.504	1.44606	0.0345133	0.532128	1.46201
AMIS_19730	9.36859	6.70241	1.16905	2.74851	3.33732	5.83757	5.74668	3.97447	1.4459	2.34708	0.531968	-0.370529
AMIS_36890	7.93528	8.76549	10.9648	5.44627	6.17214	7.51878	9.22186	6.37906	1.44565	0.119993	0.531714	0.920844
AMIS_10470	390.871	527.197	487.282	262.541	344.773	365.472	468.45	324.262	1.44467	0.0969399	0.530735	1.0135
AMIS_27720	3.94244	3.72929	2.78773	1.63854	2.12219	3.48009	3.48649	2.41361	1.44451	0.415049	0.530584	0.3819
AMIS_55350	135.256	181.465	198.143	120.243	119.741	118.055	171.621	119.346	1.43801	0.100671	0.524074	0.997096
AMIS_6750	23.3585	13.4238	17.0615	12.8019	12.5392	12.1222	17.9479	12.4878	1.43724	0.294676	0.523301	0.530656
AMIS_4240	0.502468	0.458326	1.0659	0.469874	0.608569	0.332656	0.675564	0.470366	1.43625	1.29013	0.522307	-0.110634
AMIS_48430	131.724	107.742	90.5192	75.7582	80.3311	73.696	109.995	76.5951	1.43606	0.102695	0.522114	0.98845
AMIS_54100	388.691	449.412	412.478	281.465	300.42	289.06	416.86	290.315	1.43589	0.00684536	0.521945	2.1646
AMIS_29690	37.5236	38.4012	53.39	28.5281	28.8201	32.7191	43.1049	30.0224	1.43576	0.142478	0.521813	0.846253
AMIS_47310	139.494	189.256	176.16	112.988	110.834	127.954	168.303	117.258	1.43532	0.0657641	0.521371	1.18201
AMIS_54830	19.0476	18.1504	19.9947	14.6903	14.5077	10.6603	19.0642	13.2861	1.4349	0.0326951	0.520951	1.48552
AMIS_36880	83.1181	120.224	107.313	67.545	65.9336	83.157	103.552	72.2119	1.434	0.125079	0.520044	0.902816
AMIS_59140	73.0337	69.9013	88.0126	53.1763	52.2457	55.7436	76.9825	53.7219	1.43298	0.0323257	0.519022	1.49045
AMIS_61320	49.0234	44.4457	47.2702	30.9327	33.2861	34.0292	46.9131	32.7493	1.43249	0.00331111	0.518525	2.48003
AMIS_44740	0	3.56185	1.55316	0.912898	2.66032	0	1.705	1.19107	1.43149	5.07353	0.517516	-0.70531
AMIS_73470	69.1898	82.3678	84.6474	57.5126	56.31	51.3811	78.735	55.0679	1.42978	0.0230559	0.515794	1.63722
AMIS_67130	242.868	163.974	172.714	143.158	148.754	113.511	193.185	135.141	1.42951	0.21047	0.515521	0.67681
AMIS_72720	104.274	107.892	102.791	77.8453	73.8117	68.7255	104.986	73.4608	1.42914	0.00196204	0.515144	2.70729
AMIS_9560	23.1135	15.2775	22.3838	16.9155	17.6485	7.98374	20.2583	14.1826	1.42839	0.494574	0.514394	0.305769
AMIS_18610	192.309	258.354	252.493	157.564	155.278	179.479	234.385	164.107	1.42825	0.0716913	0.514247	1.14453
AMIS_11180	4.17813	3.72639	3.54526	1.38919	4.04831	2.5817	3.8166	2.67307	1.4278	0.560688	0.513791	0.251279
AMIS_44120	21.7753	28.098	20.2796	18.2107	15.1165	15.8227	23.3843	16.3833	1.42733	0.106833	0.513318	0.971297
AMIS_75470	1865.2	2368.63	2298.68	1461.09	1473.37	1643.22	2177.5	1525.9	1.42703	0.0379878	0.513017	1.42036
AMIS_71850	751.23	1031.01	992.206	630.969	607.878	705.518	924.816	648.122	1.42692	0.0809185	0.512901	1.09195
AMIS_3430	66.1073	54.2021	50.4215	40.7497	44.0816	34.9144	56.9103	39.9152	1.42578	0.0715936	0.511751	1.14513
AMIS_17140	1178.79	1813.62	1651.7	1106.29	993.185	1159.62	1548.04	1086.36	1.42497	0.162241	0.510931	0.78984
AMIS_66510	347.313	257.788	280.088	227.462	203.847	191.118	295.063	207.476	1.42216	0.078626	0.508082	1.10443
AMIS_74370	138.339	55.4611	72.9375	70.746	66.473	50.4421	88.9126	62.5537	1.42138	1.17808	0.507293	-0.0711764
AMIS_71000	48.393	32.7804	37.6843	39.2073	21.763	22.7107	39.6193	27.8937	1.42037	0.435283	0.506263	0.361229
AMIS_13330	43.8366	56.497	53.6668	35.0786	35.6596	37.8293	51.3335	36.1892	1.41848	0.0385874	0.504341	1.41356
AMIS_68670	296.809	474.685	446.833	294.234	280.357	285.616	406.109	286.736	1.41632	0.203763	0.502147	0.690874
AMIS_75060	616.343	817.962	798.226	509.574	512.612	554.277	744.177	525.488	1.41616	0.06006	0.501989	1.22141
AMIS_9950	1033.58	595.519	589.441	569.174	527.934	470.375	739.512	522.494	1.41535	0.55668	0.501158	0.254394
AMIS_49150	2.77613	4.41521	4.53006	2.66262	3.36235	2.26206	3.90714	2.76234	1.41443	0.34874	0.50022	0.457498
AMIS_39140	240.71	347.381	279.744	198.889	164.601	250.097	289.278	204.529	1.41436	0.211223	0.500153	0.675259
AMIS_14100	2312.99	2989.42	2773.72	1735.25	1941.45	2035.3	2692.05	1904	1.41389	0.0470972	0.499668	1.327
AMIS_36530	48.2744	59.4011	56.8419	37.3872	38.1202	40.9236	54.8392	38.8103	1.41301	0.0236947	0.498767	1.62535
AMIS_15990	80.1351	41.731	61.271	43.8655	49.9749	35.9437	61.0457	43.2614	1.41109	0.507803	0.49681	0.294305
AMIS_55700	3.0598	1.6746	0.649083	0.953774	1.85296	1.01286	1.7945	1.2732	1.40944	2.31122	0.495122	-0.363841
AMIS_53350	7.37027	11.3081	10.343	6.78615	6.4546	7.3567	9.67378	6.86582	1.40898	0.168922	0.494648	0.772315
AMIS_61560	68.6166	79.5558	83.6869	57.3865	53.0897	54.2448	77.2864	54.907	1.40759	0.0201387	0.493226	1.69597
AMIS_22260	2.42549	1.92384	3.13189	1.97231	1.53269	1.81523	2.49374	1.77341	1.40618	0.274208	0.491784	0.56192
AMIS_29590	10.2864	8.77921	13.0159	6.52529	9.61711	6.6906	10.6939	7.611	1.40505	0.273208	0.490625	0.563506
AMIS_37900	106.622	124.294	119.076	79.8786	83.5044	85.8371	116.664	83.0734	1.40435	0.00976497	0.4899	2.01033
AMIS_52140	341.733	455.046	493.241	276.232	299.661	342.778	430.007	306.224	1.40422	0.13538	0.489774	0.868445
AMIS_64520	14.1384	13.2034	20.3518	8.81419	9.17351	16.0461	15.8979	11.3446	1.40136	0.598648	0.486827	0.222829
AMIS_26680	50.8933	37.9225	33.4528	30.8343	26.0451	30.3717	40.7562	29.0837	1.40134	0.206836	0.48681	0.684374
AMIS_23290	29.7086	32.7509	26.904	17.7628	23.9879	22.0838	29.7878	21.2782	1.39992	0.0560355	0.485347	1.25154
AMIS_37510	18.1577	19.9464	25.4719	14.6064	18.0902	12.7968	21.192	15.1644	1.39748	0.184685	0.482827	0.733569
AMIS_28830	43.93	37.6423	35.2992	29.0468	24.1847	30.4056	38.9572	27.879	1.39736	0.0531132	0.482709	1.2748
AMIS_37840	4.35472	5.29622	2.84239	2.29716	2.43428	4.21364	4.16444	2.98169	1.39667	0.761445	0.481992	0.118361
AMIS_64260	50.528	70.0939	75.0862	41.098	45.181	53.9235	65.236	46.7342	1.3959	0.191764	0.481191	0.717233
AMIS_26590	920.201	1247.21	1049.66	690.732	764.64	850.74	1072.36	768.704	1.39502	0.0915315	0.480286	1.03843
AMIS_2370	3.43587	4.52693	6.07382	3.56999	3.46782	3.03293	4.67888	3.35692	1.3938	0.385769	0.479026	0.413672
AMIS_24700	2.96924	2.82615	3.56015	2.89736	1.25086	2.56405	3.11851	2.23742	1.3938	0.438634	0.479021	0.357898
AMIS_36140	89.9199	125.781	125.127	81.8807	75.2509	87.474	113.609	81.5352	1.39338	0.122251	0.478585	0.912749
AMIS_66780	8.35451	6.05738	7.15721	5.40871	6.03228	4.04192	7.1897	5.16097	1.39309	0.173659	0.47829	0.760303
AMIS_77360	154.195	189.137	171.948	119.989	117.754	132.229	171.76	123.324	1.39275	0.0262324	0.477941	1.58116
AMIS_12150	8.33361	7.60151	7.51327	6.75396	4.28967	5.79308	7.81613	5.61224	1.39269	0.0900029	0.477879	1.04574
AMIS_74950	178.267	203.484	197.353	129.89	136.968	149.001	193.035	138.619	1.39255	0.011423	0.47773	1.94222
AMIS_17520	176.763	193.364	198.446	130.039	141.669	136.818	189.525	136.175	1.39177	0.00575139	0.476919	2.24023
AMIS_50410	5.87259	1.94789	7.92761	5.32524	3.87963	2.12068	5.24936	3.77518	1.39049	2.03261	0.475595	-0.308054
AMIS_8160	1.70323	0.564946	4.27003	1.54448	1.31274	1.84518	2.1794	1.56747	1.39039	3.26979	0.475494	-0.514519
AMIS_3390	77.3179	70.2578	73.2282	56.6562	52.2617	49.9052	73.6013	52.941	1.39025	0.00571534	0.475345	2.24296
AMIS_39350	74.5758	89.2062	100.909	65.4335	60.2156	64.8141	88.2304	63.4877	1.38972	0.0686695	0.474799	1.16324
AMIS_42580	47.427	54.192	40.5677	40.297	29.1841	32.918	47.3955	34.133	1.38855	0.12228	0.473583	0.912645
AMIS_6740	21.2485	20.7405	19.152	15.1229	13.6961	15.2146	20.3803	14.6778	1.38851	0.00604257	0.473537	2.21878
AMIS_4590	6.07248	7.97618	6.69848	3.93714	5.8838	5.14592	6.91571	4.98895	1.38621	0.149646	0.471141	0.824934
AMIS_53640	33.2872	44.3395	61.6462	35.5748	31.357	33.5811	46.4243	33.5043	1.38562	0.475185	0.470534	0.323137
AMIS_51240	2.2611	0	1.59884	1.8795	0.912854	0	1.28665	0.930783	1.38233	4.85334	0.467102	-0.686041
AMIS_2750	3.48948	0.795733	0.925289	1.08771	2.11316	0.577547	1.73683	1.25947	1.37902	3.92315	0.46364	-0.593635
AMIS_5420	73.0562	91.8583	104.907	64.4634	60.985	70.2429	89.9404	65.2305	1.37881	0.126045	0.463423	0.899474
AMIS_9970	34.1678	26.5129	27.5579	21.8557	23.0622	19.0861	29.4129	21.3347	1.37864	0.0787335	0.463247	1.10384
mlp8	1029.23	1524.64	1500.79	920.379	939.253	1081.49	1351.55	980.376	1.37861	0.194062	0.463212	0.712059
AMIS_36980	4.65925	3.66661	6.97678	3.75899	2.98752	4.35477	5.10088	3.70043	1.37846	0.676194	0.463054	0.169929
fliK	690.448	944.395	925.947	629.847	572.361	655.767	853.596	619.325	1.37827	0.104364	0.462858	0.98145
AMIS_33220	40.0607	38.6619	38.1901	22.4469	35.7515	26.6293	38.9709	28.2759	1.37824	0.109677	0.462824	0.959885
AMIS_50920	128.689	86.9659	107.06	76.4602	80.2355	77.7891	107.572	78.1616	1.37627	0.146887	0.460764	0.833017
AMIS_61570	93.5901	108.404	111.502	80.2463	75.0922	72.5479	104.499	75.9621	1.37567	0.0202544	0.460134	1.69348
AMIS_21790	13.2033	11.396	10.842	9.02783	7.90971	8.83519	11.8138	8.59091	1.37515	0.032871	0.459587	1.48319
AMIS_24430	3.0598	1.86067	9.73625	4.76887	1.85296	4.05145	4.88557	3.55776	1.37322	3.68897	0.457559	-0.566905
AMIS_26950	26.2025	30.4649	25.6391	19.8438	19.1083	21.0121	27.4355	19.9881	1.37259	0.0228132	0.456903	1.64181
AMIS_50720	7.32167	6.99649	11.6487	5.5426	4.75057	8.65584	8.65563	6.31633	1.37036	0.80273	0.454552	0.0954307
AMIS_42990	107.567	42.9235	57.2903	54.5279	52.224	44.9025	69.2604	50.5515	1.3701	1.35426	0.454276	-0.131702
AMIS_60340	1.35848	0.600794	1.3099	0.615931	0.299152	1.4717	1.08972	0.795595	1.3697	2.31679	0.453856	-0.364886
AMIS_37990	24.1107	26.7597	27.1105	17.4131	19.1488	20.4109	25.9936	18.9909	1.36874	0.0135953	0.452847	1.86661
AMIS_65780	187.463	269.447	263.164	170.304	167.858	187.989	240.025	175.383	1.36857	0.15514	0.452671	0.809277
AMIS_17610	4.77995	6.13635	4.50659	3.31103	5.14604	2.81292	5.14096	3.75666	1.36849	0.44452	0.452587	0.352108
AMIS_7760	141.478	158.794	161.222	108.368	106.446	122.822	153.831	112.545	1.36684	0.0165412	0.450841	1.78143
AMIS_59690	11.2387	16.2859	10.9905	10.137	10.04	8.02099	12.8384	9.39932	1.36588	0.305669	0.449834	0.514748
AMIS_41640	258.076	219.269	215.901	170.408	185.782	151.606	231.082	169.265	1.36521	0.0441459	0.449118	1.35511
AMIS_52820	117.757	168.631	143.02	97.1856	102.164	115.729	143.136	105.026	1.36287	0.147468	0.446644	0.831302
AMIS_7930	20.9416	15.7507	21.6274	14.0861	12.6818	16.0533	19.4399	14.2737	1.36193	0.141616	0.445654	0.848888
AMIS_36080	736.385	862.182	850.637	590.974	589.952	618.356	816.401	599.761	1.36121	0.0151515	0.444891	1.81954
AMIS_19990	10.891	1.55831	2.71804	2.39636	6.20741	2.54482	5.05578	3.71619	1.36047	4.71672	0.444107	-0.67364
AMIS_51370	4.00532	4.67244	3.29459	3.56715	3.06905	2.16465	3.99078	2.93362	1.36036	0.306419	0.443992	0.513684
AMIS_57620	20.9072	18.7174	16.9396	15.2064	11.9576	14.4182	18.8547	13.8607	1.3603	0.0607908	0.443924	1.21616
AMIS_48110	211.553	199.87	201.489	150.727	141.691	158.221	204.304	150.213	1.36009	0.00300171	0.443706	2.52263
AMIS_67120	119.823	77.808	81.7285	71.8357	67.2112	66.4577	93.1198	68.5015	1.35938	0.317599	0.442952	0.498122
AMIS_64760	16.28	13.9331	19.1861	9.39748	10.5891	16.3667	16.4664	12.1177	1.35887	0.406969	0.442404	0.390439
AMIS_20580	80.2201	53.2987	70.9053	60.1984	53.0778	37.3731	68.1414	50.2164	1.35695	0.364342	0.440371	0.438491
AMIS_13400	457.781	273.874	328.936	274.8	273.794	233.383	353.53	260.659	1.35629	0.405638	0.43967	0.391861
AMIS_58910	129.598	94.8882	117.031	83.033	93.3088	75.6421	113.839	83.9946	1.35532	0.118052	0.438629	0.927925
AMIS_11550	368.179	190.301	244.335	194.192	215.834	183.443	267.605	197.823	1.35275	0.698093	0.435897	0.156087
AMIS_80190	11.005	12.8744	10.672	7.05676	8.37809	10.1307	11.5171	8.52185	1.35148	0.113214	0.434543	0.946102
AMIS_4660	3.83621	3.17261	2.60411	2.86989	2.41606	1.82861	3.20431	2.37152	1.35116	0.335381	0.434201	0.474462
AMIS_36060	89.8829	112.685	103.171	67.9328	75.4955	82.9422	101.913	75.4568	1.35061	0.0589132	0.433615	1.22979
AMIS_76310	867.841	1094.81	1172.4	805.41	709.31	808.548	1045.02	774.423	1.34941	0.0993738	0.432333	1.00273
AMIS_58200	31.0488	28.4505	27.5187	20.1519	21.3782	23.0899	29.006	21.54	1.34661	0.0132193	0.429331	1.87879
AMIS_79270	42.0172	39.3087	21.5484	29.9365	19.5729	26.9002	34.2914	25.4698	1.34635	0.77914	0.429058	0.108384
AMIS_1630	1375.9	878.785	1005.58	740.854	915.236	767.617	1086.76	807.902	1.34516	0.348919	0.427775	0.457275
AMIS_13430	15.0287	14.9973	20.0276	10.0899	12.6015	14.5418	16.6845	12.4111	1.34433	0.240438	0.426883	0.618998
AMIS_22680	53.2042	64.1133	73.5164	41.3847	50.2504	50.4116	63.6113	47.3489	1.34346	0.140553	0.425951	0.852159
AMIS_23760	12.4868	10.7665	11.8605	8.36547	7.78747	9.99419	11.7046	8.71571	1.34293	0.047502	0.425386	1.32329
AMIS_10900	27.2971	25.746	22.4533	21.5325	18.8921	15.859	25.1655	18.7612	1.34136	0.0850207	0.423694	1.07048
AMIS_50380	4.64783	4.88882	6.12891	4.22887	3.65142	3.82554	5.22185	3.90194	1.33827	0.109643	0.420369	0.96002
AMIS_65280	14.991	15.3907	12.4932	10.0133	11.1415	10.8914	14.2916	10.6821	1.33791	0.0429423	0.419981	1.36711
AMIS_35280	12.3996	8.54557	7.01429	6.18415	6.50777	8.20908	9.31982	6.967	1.33771	0.629668	0.419765	0.200888
AMIS_57950	133.814	100.632	109.87	86.0664	85.6797	85.783	114.772	85.843	1.337	0.0868593	0.418996	1.06118
AMIS_37360	160.991	103.643	130.039	91.2182	106.378	97.6677	131.558	98.4213	1.33668	0.272929	0.418653	0.56395
AMIS_38290	29.6171	34.2964	28.0112	17.1152	24.3959	27.2632	30.6416	22.9248	1.33661	0.200849	0.418582	0.697131
AMIS_3100	872.819	595.791	693.916	549.809	564.377	506.491	720.842	540.226	1.33434	0.198242	0.416121	0.702803
AMIS_1160	503.673	279.117	295.857	279.363	281.256	248.326	359.549	269.648	1.3334	0.789171	0.415109	0.102829
AMIS_64680	418.806	517.176	494.478	348.658	347.771	376.505	476.82	357.645	1.33322	0.0397952	0.414918	1.40017
cheY2-2	131.572	204.208	206.895	125.898	117.2	164.084	180.892	135.727	1.33276	0.450905	0.414417	0.345915
AMIS_77600	530.465	648.305	690.402	478.899	473.647	450.475	623.058	467.674	1.33225	0.0675784	0.413864	1.17019
AMIS_78280	173.716	188.638	168.232	129.487	126.272	142.867	176.862	132.875	1.33104	0.0129304	0.412551	1.88839
AMIS_52110	1760.28	857.018	1021.61	881.86	1024.33	829.754	1212.97	911.98	1.33004	1.07856	0.411469	-0.0328445
AMIS_46580	155.501	100.551	103.695	95.9321	90.0149	84.5383	119.916	90.1618	1.33001	0.411733	0.411433	0.385384
AMIS_14600	290.169	316.114	333.113	232.789	244.329	229.352	313.132	235.49	1.3297	0.0110219	0.411105	1.95774
AMIS_12360	171.349	159.831	179.796	117.314	134.525	132.685	170.325	128.175	1.32886	0.0147736	0.410184	1.83051
AMIS_81100	275.051	134.222	171.417	136.752	158.91	141.379	193.564	145.68	1.32869	0.96018	0.410003	0.0176472
AMIS_17230	411.772	300.65	315.908	262.736	263.735	247.818	342.776	258.096	1.32809	0.151081	0.409358	0.820791
AMIS_69670	201.111	246.413	246.69	173.024	164.079	185.727	231.405	174.276	1.3278	0.05231	0.409039	1.28142
AMIS_58810	64.6217	35.2314	34.6648	43.528	33.2861	24.5876	44.8393	33.8006	1.32658	1.27827	0.407716	-0.106622
AMIS_33360	29.316	32.9115	31.0943	21.3436	25.947	23.073	31.1073	23.4545	1.32628	0.0241297	0.407387	1.61745
AMIS_13670	75.781	49.4167	48.3615	43.6094	44.4585	42.7957	57.853	43.6212	1.32626	0.448368	0.407364	0.348365
AMIS_69890	63.5521	76.5442	74.8004	51.8891	52.8871	57.2753	71.6322	54.0172	1.3261	0.0344044	0.40719	1.46339
AMIS_73400	2.6187	10.0096	2.38076	2.33222	4.53095	4.45807	5.00301	3.77375	1.32574	4.09634	0.406799	-0.612396
AMIS_63690	57.6904	68.9102	63.3753	41.7456	47.1014	54.5622	63.3253	47.8031	1.32471	0.0703084	0.405678	1.15299
AMIS_35750	147.2	178.058	157.183	121.861	121.983	120.731	160.813	121.525	1.3233	0.0274869	0.404135	1.56087
AMIS_73150	113.687	164.208	167.167	102.78	115.088	118.464	148.354	112.111	1.32328	0.243975	0.404119	0.612655
AMIS_60140	8.94871	7.25562	5.17721	2.02866	6.24025	7.89925	7.12718	5.38939	1.32245	1.66036	0.40321	-0.220203
AMIS_1000	33.9945	30.8501	29.7716	23.0724	22.7899	25.7407	31.5387	23.8677	1.3214	0.0191778	0.402068	1.7172
AMIS_63680	140.069	104.832	124.371	95.0071	93.2287	91.2535	123.09	93.1631	1.32124	0.0874015	0.401887	1.05848
AMIS_35590	71.6843	88.8392	80.5478	59.6568	56.0935	66.7345	80.3571	60.8283	1.32105	0.0595476	0.401683	1.22514
AMIS_8190	2.04496	1.70987	2.44013	0.956153	1.70278	2.03078	2.06498	1.56324	1.32097	0.686242	0.401595	0.163523
AMIS_58990	15.0203	12.4665	11.4104	9.87015	11.2471	8.33154	12.9657	9.81626	1.32084	0.169402	0.401457	0.771081
AMIS_55970	0.244833	1.38958	1.21186	0.915806	0.593064	0.648361	0.948757	0.719077	1.31941	2.72796	0.399893	-0.435837
AMIS_66120	124.676	87.3096	95.0349	77.1593	73.9606	81.5785	102.34	77.5661	1.31939	0.208802	0.399874	0.680266
AMIS_61230	100.619	78.3738	68.7503	63.1981	60.7048	63.8699	82.5811	62.5909	1.31938	0.216369	0.399858	0.664805
AMIS_72680	37.2341	95.896	78.9857	33.3169	73.2156	54.5214	70.7053	53.6846	1.31705	1.75246	0.397309	-0.243649
AMIS_59120	23.9975	22.5147	19.6353	15.6017	18.0617	16.5683	22.0492	16.7439	1.31685	0.0468227	0.39709	1.32954
AMIS_3090	460.568	214.135	268.475	236.484	261.387	218.82	314.393	238.897	1.31602	1.22709	0.396181	-0.0888774
AMIS_64190	56.2764	69.2582	63.9538	34.6663	58.4227	51.0072	63.1628	48.032	1.31501	0.285483	0.395078	0.54442
AMIS_71640	205.099	199.62	184.904	170.637	141.947	136.088	196.541	149.557	1.31415	0.0393764	0.394131	1.40476
AMIS_64440	1.6729	2.21955	1.93569	0.948114	1.47357	2.0137	1.94272	1.47846	1.31401	0.655288	0.393979	0.183568
AMIS_35470	10.2139	9.76023	10.8335	7.04978	10.6034	5.79602	10.2692	7.8164	1.3138	0.399288	0.393745	0.398714
mcp11	115.412	130.014	137.93	101.696	95.0799	95.0824	127.785	97.2862	1.3135	0.0262207	0.393417	1.58136
AMIS_22370	14.5751	8.57252	5.0686	9.68225	7.09004	4.74558	9.4054	7.17263	1.31129	2.17402	0.390988	-0.337264
AMIS_9070	22.9749	17.1951	15.3369	15.2245	14.5942	12.5512	18.5023	14.1233	1.31005	0.329573	0.389626	0.482048
AMIS_12960	164.819	173.937	180.167	138.558	121.98	135.939	172.974	132.159	1.30883	0.0102012	0.388283	1.99135
AMIS_20840	2.54667	0.387158	0.675289	0.793825	1.54221	0.421502	1.20304	0.91918	1.30882	5.4124	0.388264	-0.73339
AMIS_19790	1.68038	1.02184	0	1.04759	1.01761	0	0.900742	0.688399	1.30846	5.83767	0.38787	-0.76624
rpoZ	1216.65	1518.64	1681.48	1121.93	1136.38	1119.72	1472.26	1126.01	1.3075	0.129546	0.386809	0.887575
AMIS_76480	644.577	843.591	838.422	576.694	545.719	657.801	775.53	593.405	1.30692	0.139234	0.386166	0.856255
AMIS_22360	35.1276	32.6837	41.534	28.0024	29.2934	26.433	36.4484	27.9096	1.30595	0.0743046	0.385095	1.12898
AMIS_3510	1391.73	1605.95	1753.82	1335.94	1162.27	1141.54	1583.84	1213.25	1.30545	0.0774507	0.384547	1.11097
AMIS_9790	42.6053	51.6643	53.962	36.5606	39.005	38.1619	49.4105	37.9091	1.30339	0.0642109	0.382273	1.19239
AMIS_30140	2.05007	2.4933	2.17443	2.55612	1.24148	1.35724	2.23926	1.71828	1.3032	0.858779	0.382062	0.0661188
AMIS_33350	76.8776	83.1099	83.5299	61.8247	64.0927	60.9652	81.1724	62.2942	1.30305	0.0041729	0.381891	2.37956
AMIS_57960	267.907	195.374	227.756	188.678	177.635	164.022	230.346	176.778	1.30302	0.149464	0.381861	0.825464
AMIS_59240	121.011	77.9155	70.6689	78.4585	65.5226	62.9606	89.8651	68.9806	1.30276	0.738186	0.381571	0.131834
AMIS_29320	135.305	136.3	166.706	117.581	105.94	113.103	146.104	112.208	1.30208	0.0718818	0.380817	1.14338
AMIS_31960	28.8026	35.4161	42.4553	27.0663	24.6244	30.2854	35.558	27.3254	1.30128	0.274835	0.379933	0.560928
AMIS_3500	1424.8	2108.75	2119.23	1454.04	1430.57	1462.68	1884.26	1449.1	1.3003	0.288104	0.378846	0.54045
AMIS_51210	13.5877	11.5967	16.6875	8.76807	10.9712	12.4676	13.9573	10.7356	1.30009	0.346745	0.37861	0.459989
AMIS_3050	98.8426	68.0568	61.0171	80.2046	56.3734	38.7782	75.9722	58.4521	1.29973	1.10196	0.378217	-0.0421662
AMIS_49450	153.155	145.848	138.45	109.334	113.964	113.456	145.818	112.251	1.29903	0.00522364	0.37743	2.28203
AMIS_25050	108.442	112.091	105.455	79.2615	95.9084	76.0168	108.663	83.7289	1.29779	0.0383698	0.376062	1.41601
AMIS_66160	2545.95	3466.36	3814.87	2344.99	2350.61	2877.8	3275.72	2524.47	1.29759	0.328682	0.375834	0.483224
AMIS_3080	116.451	69.6897	69.154	63.9029	64.1093	68.7518	85.0981	65.588	1.29746	0.780527	0.375695	0.107612
AMIS_78820	36.957	19.5054	14.792	18.258	17.3132	19.3891	23.7515	18.3201	1.29647	1.79206	0.374592	-0.253351
cheY2-1	625.767	969.671	945.175	648.305	643.768	668.219	846.871	653.431	1.29604	0.355983	0.374108	0.448571
AMIS_13840	7.45479	9.06653	15.814	6.97122	5.6431	12.3385	10.7785	8.31761	1.29586	2.00512	0.373909	-0.302139
AMIS_49160	1.75006	2.53384	2.47496	1.66251	2.1196	1.43448	2.25295	1.73886	1.29565	0.442874	0.373671	0.35372
AMIS_71510	415.671	509.992	417.942	351.881	330.927	354.291	447.869	345.7	1.29554	0.0672346	0.373556	1.17241
AMIS_71450	119.721	159.727	152.89	105.839	96.9907	130.952	144.112	111.261	1.29527	0.232112	0.373251	0.634303
AMIS_3560	285.752	225.22	262.573	225.469	187.198	185.019	257.848	199.229	1.29423	0.113183	0.372097	0.946218
AMIS_25160	10.3268	5.58201	12.1703	7.15331	6.94859	7.59647	9.35972	7.23279	1.29407	1.04092	0.371913	-0.0174174
AMIS_29820	19.6861	22.7039	44.6406	16.5047	23.843	26.9649	29.0102	22.4376	1.29293	1.90101	0.370643	-0.278984
AMIS_29330	176.766	200.354	218.552	159.757	157.719	143.341	198.558	153.606	1.29265	0.0554712	0.370327	1.25593
AMIS_12980	147.184	173.298	142.572	113.293	102.775	142.187	154.352	119.418	1.29253	0.171134	0.370199	0.766663
AMIS_3900	59.9462	67.063	54.8461	53.3475	42.953	44.5343	60.6184	46.9449	1.29127	0.093527	0.368787	1.02906
AMIS_73960	48.323	48.085	37.2759	36.9724	23.4995	43.1407	44.5613	34.5375	1.29023	0.543485	0.367628	0.264813
AMIS_53220	90.9537	104.912	93.4086	68.8531	71.254	84.1104	96.4246	74.7392	1.29015	0.0567959	0.367537	1.24568
AMIS_60640	4.22073	2.93329	2.98451	3.00719	2.19085	2.66125	3.37951	2.61976	1.29001	0.456377	0.367377	0.340677
AMIS_25690	19.8394	18.0965	20.0864	13.4927	16.0191	15.5226	19.3407	15.0115	1.2884	0.0268219	0.365577	1.57151
AMIS_23270	61.5195	68.3646	85.279	53.0535	53.8537	60.1423	71.721	55.6832	1.28802	0.201402	0.365154	0.695937
AMIS_22340	32.1541	36.2618	46.2996	29.8861	28.7948	30.4475	38.2385	29.7095	1.28708	0.242943	0.364103	0.614496
AMIS_25680	35.7694	46.1	24.9153	33.2827	20.0448	29.6895	35.5949	27.6723	1.2863	1.01998	0.363227	-0.00859256
AMIS_68320	65.0208	52.843	48.0322	43.4921	43.3592	42.1351	55.2987	42.9955	1.28615	0.148055	0.36306	0.829578
AMIS_1620	42.9538	40.0708	42.4531	36.5159	31.3326	29.7299	41.8259	32.5262	1.28592	0.0305757	0.362797	1.51462
AMIS_55900	30.7932	37.7073	29.0819	28.4013	26.5667	20.945	32.5274	25.3043	1.28545	0.222214	0.362274	0.653229
AMIS_52290	102.046	72.3501	78.6289	68.4674	58.7487	69.6795	84.3416	65.6318	1.28507	0.272421	0.361849	0.564759
AMIS_17550	57.9732	64.0355	65.3517	53.427	39.3475	53.0286	62.4535	48.601	1.28502	0.110621	0.361795	0.956161
AMIS_30	980.123	1287.13	1282.24	879.268	880.982	1003.47	1183.17	921.24	1.28432	0.154107	0.361003	0.812178
AMIS_80650	362.423	409.613	360.463	273.869	283.028	325.171	377.5	294.023	1.28391	0.0436126	0.360547	1.36039
AMIS_53850	27.7336	22.6663	25.8861	21.5776	19.3478	18.5078	25.4287	19.811	1.28356	0.0655672	0.360151	1.18331
AMIS_63610	144.615	108.784	101.797	116.409	79.0752	81.2612	118.398	92.2485	1.28347	0.549362	0.360052	0.260141
AMIS_63340	39.7312	33.4116	37.5982	25.4138	32.5576	28.3572	36.9137	28.7762	1.28278	0.0869759	0.359278	1.0606
AMIS_36840	19.5245	32.6503	24.8506	17.6494	16.5531	25.8521	25.6751	20.0182	1.28259	0.87025	0.35906	0.0603558
AMIS_11670	174.436	204.593	230.621	156.343	166.62	152.5	203.217	158.487	1.28223	0.113081	0.358651	0.946612
AMIS_49440	128.368	125.897	126.926	102.913	98.5967	95.7956	127.064	99.1019	1.28215	0.00104972	0.358566	2.97893
AMIS_13540	44.4826	50.5716	46.1553	34.3629	33.3795	42.467	47.0698	36.7364	1.28129	0.0779102	0.357592	1.10841
AMIS_52100	434.886	340.078	359.74	280.045	280.246	325.337	378.235	295.209	1.28124	0.128432	0.357543	0.891326
AMIS_73170	5.30606	10.2665	8.4419	5.86403	5.69621	7.18536	8.00482	6.24853	1.28107	0.910856	0.357352	0.0405504
AMIS_6490	60.8407	45.4423	36.4743	44.5259	33.6401	33.2742	47.5858	37.1467	1.28102	0.700735	0.357296	0.154446
AMIS_4580	33.8594	37.3544	48.277	26.0687	35.631	31.6035	39.8303	31.101	1.28067	0.382564	0.356903	0.417296
AMIS_58790	1186.13	635.918	769.67	762.422	683.291	578.127	863.906	674.613	1.28059	1.02119	0.356814	-0.00910509
AMIS_47130	2.98554	3.02584	2.81479	2.68847	2.00887	2.19617	2.94206	2.29784	1.28036	0.0784995	0.356549	1.10513
AMIS_11270	8.54195	15.5831	12.0802	10.6505	12.9321	4.71262	12.0684	9.43173	1.27955	1.70139	0.35564	-0.230805
AMIS_79050	639.438	466.611	504.632	416.273	436.861	405.89	536.893	419.675	1.27931	0.192131	0.355364	0.716403
AMIS_54710	100.716	68.3724	76.2736	69.352	57.0215	65.4945	81.7872	63.956	1.2788	0.370824	0.354795	0.430832
AMIS_53900	13697.4	20934.7	17702.5	11940	12418.7	16573	17444.9	13643.9	1.27859	0.525575	0.354552	0.279365
AMIS_29460	2.15602	2.17264	1.43742	1.30571	1.49217	1.71286	1.92203	1.50358	1.2783	0.472002	0.354232	0.326056
AMIS_64020	111.123	84.4321	101.309	95.2734	72.2316	64.7771	98.9546	77.4274	1.27803	0.334152	0.353922	0.476055
AMIS_39100	142.729	156.949	132.112	115.331	111.041	111.661	143.93	112.678	1.27736	0.028417	0.353165	1.54642
AMIS_31250	92.4067	99.8386	80.7845	69.7869	69.2518	74.9822	91.0099	71.3403	1.27572	0.0577427	0.351307	1.2385
AMIS_46500	8.80889	8.76549	6.79509	7.98786	5.81944	5.3017	8.12316	6.36967	1.27529	0.403221	0.350822	0.394456
AMIS_62650	166.108	141.401	132.397	118.078	118.899	108.177	146.635	115.051	1.27452	0.0833983	0.349951	1.07884
AMIS_52850	35.2893	28.8347	27.7198	25.6587	24.261	22.1716	30.6146	24.0305	1.27399	0.126295	0.349357	0.898612
AMIS_37050	67.5797	70.055	75.0467	55.703	62.6234	48.6443	70.8938	55.6569	1.27377	0.060542	0.349099	1.21794
AMIS_56340	385.436	512.055	486.664	360.716	346.826	379.801	461.385	362.448	1.27297	0.138186	0.348198	0.859537
AMIS_46160	17.572	12.4665	17.0848	10.9548	11.528	14.5418	15.7078	12.3415	1.27276	0.37483	0.347955	0.426165
AMIS_69460	19.8138	13.8159	10.648	11.8583	12.4788	10.4941	14.7592	11.6104	1.27121	0.924542	0.346203	0.0340733
AMIS_55060	66.046	48.5165	57.1628	42.4921	49.5953	43.0258	57.2418	45.0377	1.27097	0.193218	0.345935	0.713952
AMIS_73320	92.3378	104.574	132.083	89.7809	87.2115	81.8828	109.665	86.2917	1.27086	0.266384	0.345809	0.574491
AMIS_65770	123.706	133.013	123.606	97.7562	94.9585	106.842	126.775	99.8522	1.26963	0.0121012	0.344402	1.91717
AMIS_57190	6.86879	4.71241	8.96672	4.83115	5.75945	5.59685	6.84931	5.39581	1.26937	0.911908	0.344117	0.0400491
AMIS_77960	39.3829	26.9013	27.4665	20.8525	28.7501	24.2874	31.2502	24.63	1.26879	0.583797	0.343451	0.233738
AMIS_47560	23.9126	21.0139	24.126	18.6346	19.6023	16.2173	23.0175	18.1514	1.26808	0.0551621	0.342649	1.25836
AMIS_61530	61.1316	76.9768	68.1146	59.2834	53.4734	49.8743	68.741	54.2104	1.26804	0.106972	0.342601	0.97073
AMIS_49880	16.2919	17.9567	21.6003	15.2351	13.7714	15.0554	18.6163	14.6873	1.26751	0.151785	0.341996	0.818772
AMIS_7770	78.606	92.3104	85.4468	73.0854	67.3531	61.8915	85.4544	67.4433	1.26705	0.0505453	0.341479	1.29632
AMIS_9220	9.50637	11.5617	8.76786	7.21484	6.50777	9.8509	9.94529	7.85784	1.26565	0.447539	0.339882	0.349169
AMIS_48220	30.751	40.7994	40.5234	24.3993	26.5226	37.6324	37.358	29.5181	1.2656	0.523542	0.339816	0.281048
AMIS_2110	530.17	777.077	692.193	508.383	532.458	539.124	666.48	526.655	1.2655	0.279803	0.339704	0.553147
AMIS_2590	1.99682	2.42853	4.2359	3.31963	0	3.52529	2.88709	2.28164	1.26536	4.31223	0.339543	-0.634701
AMIS_10840	64.6327	45.1373	53.5574	37.4603	51.6774	40.1153	54.4424	43.0844	1.26362	0.443872	0.337568	0.352742
AMIS_52130	141.621	118.718	142.145	106.806	106.82	105.03	134.161	106.219	1.26307	0.0472098	0.336932	1.32597
AMIS_57970	189.139	132.65	154.377	139.404	129.008	108.675	158.722	125.696	1.26275	0.347164	0.336566	0.459466
AMIS_3840	15.407	18.483	13.5624	10.7158	10.9169	15.9593	15.8175	12.5307	1.2623	0.53832	0.336053	0.26896
AMIS_37460	171.416	197.105	226.258	161.484	146.377	163.694	198.26	157.185	1.26131	0.143402	0.334928	0.843445
AMIS_56240	258.581	179.276	220.071	189.199	167.469	165.041	219.309	173.903	1.2611	0.293411	0.334684	0.532523
AMIS_36640	57.7286	54.7977	44.8028	43.8893	43.6565	37.2867	52.443	41.6108	1.26032	0.148477	0.333792	0.82834
AMIS_23840	236.771	303.588	274.681	219.032	197.98	229.955	271.68	215.656	1.25979	0.120703	0.33318	0.918282
fliG	687.113	987.18	926.097	676.947	641.12	747.093	866.797	688.387	1.25917	0.30834	0.332474	0.510971
AMIS_73350	359.395	411.702	375.827	306.103	306.539	298.257	382.308	303.633	1.25911	0.0174257	0.332408	1.75881
AMIS_20610	6.23332	5.89631	2.93842	5.18131	5.87187	0.917051	5.02268	3.99008	1.25879	3.27645	0.33204	-0.515403
AMIS_47830	250.324	137.131	161.366	129.824	162.699	143.581	182.94	145.368	1.25846	1.09491	0.331662	-0.0393801
AMIS_15980	91.9516	47.6659	60.7561	48.491	62.4392	48.3016	66.7912	53.0773	1.25838	1.25943	0.331564	-0.100175
AMIS_58590	83.6795	69.4506	70.4676	60.7472	62.0741	54.8759	74.5326	59.2324	1.25831	0.0800976	0.331485	1.09638
AMIS_47910	14.0564	18.6734	15.1384	8.08897	16.5007	13.4578	15.9561	12.6825	1.25812	0.900584	0.331267	0.0454757
AMIS_20420	4.53555	3.8613	7.69709	3.39307	2.19731	7.20656	5.36465	4.26565	1.25764	3.08904	0.330718	-0.489824
AMIS_9340	19.5404	15.8886	18.4755	12.9476	13.659	16.2632	17.9682	14.2899	1.2574	0.137905	0.330446	0.86042
AMIS_76710	150.654	163.04	182.621	136.902	134.31	123.648	165.439	131.62	1.25694	0.0596986	0.329916	1.22404
mcp5	252.991	308.029	321.61	226.861	225.344	250.063	294.21	234.089	1.25683	0.111734	0.329788	0.951814
AMIS_73330	3527.32	3416.06	3421.53	2909.46	2779.34	2559.45	3454.97	2749.42	1.25662	0.00795159	0.329548	2.09955
AMIS_48500	49.6127	49.8336	42.6617	37.8888	40.1845	35.016	47.3693	37.6964	1.2566	0.0530981	0.329525	1.27492
AMIS_58900	120.209	80.2388	93.6981	78.5424	78.3262	77.239	98.0485	78.0359	1.25645	0.377344	0.329358	0.423263
AMIS_75240	1067.39	1385.88	1341.07	945.301	943.975	1130.76	1264.78	1006.68	1.25639	0.192618	0.329288	0.715303
AMIS_65800	471.516	609.346	610.817	425.632	428.625	492.443	563.893	448.9	1.25617	0.181469	0.329028	0.741197
AMIS_69900	49.6375	57.5879	56.5009	38.4088	43.3378	48.6254	54.5754	43.4573	1.25584	0.0907635	0.328653	1.04209
AMIS_11690	45.2552	40.6813	41.5407	28.6219	36.0869	36.8463	42.4924	33.8517	1.25525	0.088759	0.327975	1.05179
AMIS_35820	75.3702	62.3324	75.8309	52.6259	66.7687	50.7538	71.1778	56.7161	1.25498	0.204405	0.327669	0.689508
AMIS_11540	1140.35	586.019	737.988	597.879	707.738	658.053	821.453	654.557	1.25497	1.23974	0.327658	-0.0933317
AMIS_72520	64.2241	96.2143	92.0298	54.8875	78.5585	67.8618	84.1561	67.1026	1.25414	0.595721	0.326699	0.224957
AMIS_78620	21.6218	20.9398	19.5359	15.9757	15.5185	18.0258	20.6992	16.5067	1.25399	0.0287517	0.326523	1.54134
AMIS_53930	216.991	205.914	229.343	189.165	172.325	158.682	217.416	173.391	1.25391	0.0356087	0.326431	1.44844
AMIS_63130	34.1678	49.3465	46.4331	33.9484	25.8642	43.8274	43.3158	34.5467	1.25383	0.753875	0.326347	0.122701
AMIS_65600	51.7114	52.8288	59.4799	45.563	41.4755	43.8211	54.6734	43.6199	1.25341	0.0322077	0.325853	1.49204
AMIS_2220	30.8311	27.2704	34.8248	23.9636	24.7326	25.4482	30.9755	24.7148	1.25332	0.0967728	0.325751	1.01425
AMIS_10160	3.85593	2.54019	3.74902	2.00323	3.11343	2.97826	3.38171	2.69831	1.25327	0.769344	0.3257	0.11388
AMIS_5440	57.0036	69.0146	79.2191	54.0552	49.7008	60.0184	68.4124	54.5915	1.25317	0.266085	0.325582	0.57498
AMIS_61930	863.865	1163.54	1042.08	853.646	741.766	854.034	1023.16	816.482	1.25314	0.19709	0.325543	0.705336
AMIS_68440	101.469	130.814	113.841	92.5589	85.1779	98.5974	115.375	92.1114	1.25256	0.137383	0.324875	0.862067
AMIS_76700	78.3153	82.4927	79.6573	67.4882	59.4108	65.1742	80.1551	64.0244	1.25195	0.0102993	0.324173	1.98719
AMIS_63440	73.6008	68.2591	67.7281	61.5982	57.3931	48.5045	69.8627	55.8319	1.2513	0.0630343	0.323432	1.20042
AMIS_28090	4.79735	6.418	4.91876	3.48924	4.64829	4.76409	5.37804	4.30054	1.25055	0.419218	0.322562	0.37756
AMIS_24820	49.8687	49.1733	49.0109	40.269	36.8503	41.3634	49.351	39.4942	1.24958	0.00605896	0.321438	2.2176
AMIS_79260	10.7589	7.85103	11.6191	7.07322	5.21233	11.9147	10.0764	8.06674	1.24912	1.5584	0.320917	-0.192679
AMIS_68900	21.8092	22.5458	28.9153	15.6358	18.4901	24.5457	24.4234	19.5572	1.24882	0.594121	0.320563	0.226125
AMIS_23860	3.17126	3.98131	3.90616	3.44387	2.97361	2.43815	3.68624	2.95187	1.24878	0.290013	0.320521	0.537583
AMIS_1570	2.96885	2.47049	2.32027	2.33791	0.567751	3.31033	2.58654	2.072	1.24833	2.71942	0.320001	-0.434476
AMIS_33140	17.5609	14.2384	12.9693	12.4886	13.2341	10.162	14.9228	11.9616	1.24756	0.331761	0.319115	0.479175
AMIS_65080	2.97674	1.57405	2.74549	2.09782	2.03779	1.71368	2.43209	1.94976	1.24738	1.05675	0.318901	-0.0239723
AMIS_22350	34.5433	34.7052	38.2317	29.0255	29.3317	27.8407	35.8267	28.7326	1.2469	0.0131288	0.318346	1.88178
AMIS_67360	10.6371	7.0565	8.71823	6.02857	9.07687	6.08195	8.80396	7.06246	1.24658	0.824377	0.317981	0.0838741
AMIS_21580	28.9364	23.561	23.2355	20.5875	20.6914	19.4818	25.2443	20.2536	1.24641	0.115925	0.317782	0.935822
AMIS_72610	20.0053	15.2935	22.2293	12.8281	15.9223	17.4069	19.176	15.3858	1.24635	0.476634	0.317705	0.321815
AMIS_5700	29.4697	45.9701	35.3345	35.9454	23.2778	29.6895	36.9248	29.6376	1.24588	0.829193	0.317163	0.0813442
AMIS_40710	152.251	194.926	174.465	141.687	127.185	150.332	173.881	139.735	1.24436	0.147076	0.315408	0.832458
AMIS_58800	303.82	167.549	187.436	209.857	175.297	144.41	219.602	176.521	1.24405	1.40389	0.315047	-0.147333
AMIS_50880	42.6536	47.3644	49.3538	36.7862	40.4298	34.8238	46.4573	37.3466	1.24395	0.0502094	0.314927	1.29922
AMIS_52970	0.99841	0.404756	2.82393	0.829908	0.806157	1.76264	1.40903	1.1329	1.24374	5.94273	0.314682	-0.773986
AMIS_69830	18.003	18.3447	22.0195	15.5713	18.2686	13.0999	19.4557	15.6466	1.24345	0.272524	0.314345	0.564595
AMIS_37370	803.168	407.211	479.948	453.206	514.561	391.991	563.442	453.253	1.24311	1.57339	0.313952	-0.196837
AMIS_59220	11.024	7.76215	7.79512	7.95772	7.02725	6.40205	8.86041	7.12901	1.24287	0.531952	0.313672	0.274128
AMIS_8360	30.0369	40.6182	40.1022	26.1897	32.0546	30.8715	36.9191	29.7053	1.24285	0.302749	0.313647	0.518917
AMIS_21830	24.0933	20.8931	24.4963	18.7531	17.9574	19.2542	23.1609	18.6549	1.24154	0.0419878	0.312133	1.37688
AMIS_47530	259.517	222.307	230.64	195.772	202.369	175.735	237.488	191.292	1.2415	0.0592142	0.312082	1.22757
AMIS_60520	305.214	202.139	226.161	202.862	200.716	187.9	244.505	197.159	1.24014	0.509783	0.310501	0.292615
flhA	696.738	890.358	884.576	629.673	621.104	742.306	823.891	664.361	1.24012	0.208102	0.310485	0.681724
AMIS_26920	67.2591	86.9238	82.807	60.9266	60.3734	69.9069	78.9966	63.7356	1.23944	0.178676	0.309691	0.747933
AMIS_80070	197.913	293.113	278.387	200.774	205.768	214.387	256.471	206.976	1.23913	0.403451	0.30933	0.394209
AMIS_30990	17.3563	26.0206	22.1319	14.9866	18.2263	19.671	21.8363	17.628	1.23873	0.537794	0.308861	0.269384
AMIS_74300	99.5179	94.7089	89.7216	75.0704	83.1672	71.156	94.6495	76.4645	1.23782	0.0342079	0.307804	1.46587
AMIS_29940	232.435	148.77	203.003	146.527	176.038	149.508	194.736	157.358	1.23754	0.57746	0.30747	0.238478
AMIS_67430	64.487	41.9545	41.5173	42.836	36.4941	40.2696	49.3196	39.8666	1.23712	0.816319	0.306982	0.08814
AMIS_58210	25.2434	14.8853	32.4542	28.6132	13.8972	16.2058	24.1943	19.5721	1.23616	2.39425	0.305871	-0.37917
AMIS_65050	41.312	64.599	52.7134	45.313	44.3924	38.6606	52.8748	42.7887	1.23572	0.569096	0.305352	0.244814
AMIS_18620	60.8525	78.6562	75.8922	57.4709	57.6774	59.2605	71.8003	58.1363	1.23503	0.142582	0.304551	0.845934
AMIS_53420	59.9384	31.1662	49.7539	34.1176	48.3967	31.6305	46.9528	38.0483	1.23403	1.48147	0.303381	-0.170694
AMIS_36660	20.2957	18.4504	20.0047	17.6372	16.1393	13.8438	19.5836	15.8734	1.23374	0.0818609	0.303034	1.08692
AMIS_2610	0	3.16944	0.921368	2.1662	0	1.1502	1.3636	1.10547	1.23351	9.29332	0.30277	-0.968171
AMIS_65030	154.207	187.615	215.407	140.755	150.058	161.209	185.743	150.674	1.23275	0.293526	0.301877	0.532353
AMIS_56330	280.848	234.557	228.755	196.511	205.239	202.016	248.053	201.255	1.23253	0.0977301	0.301623	1.00997
AMIS_75390	153.933	175.093	178.182	146.444	128.674	136.43	169.07	137.183	1.23244	0.0530773	0.301516	1.27509
AMIS_57590	79.4267	51.2366	37.5687	44.8324	56.5492	35.1744	56.0773	45.5187	1.23196	1.94321	0.30096	-0.28852
AMIS_63620	159.246	122.439	122.959	116.395	107.891	104.216	134.881	109.5	1.23179	0.249369	0.300753	0.603158
AMIS_11130	49.7331	61.1011	49.6629	45.5998	45.2144	39.5441	53.4991	43.4528	1.2312	0.161814	0.300064	0.790984
AMIS_53630	2910.73	2752.49	2692.23	2261.56	2297.26	2232.7	2785.15	2263.84	1.23028	0.0047899	0.298983	2.31967
AMIS_51130	11.1764	9.51491	10.8383	7.56483	7.92846	10.1476	10.5099	8.54695	1.22966	0.229975	0.298262	0.638319
AMIS_77510	43.1933	54.4918	52.6513	43.8076	41.7731	36.7051	50.1121	40.762	1.22938	0.174034	0.297937	0.759366
AMIS_12630	117.719	120.526	129.107	107.586	98.4456	92.7798	122.45	99.6039	1.22937	0.0310019	0.297922	1.50861
AMIS_51260	1212.62	1453.6	1615.56	1032.96	1224.19	1225.98	1427.26	1161.04	1.22929	0.250394	0.29783	0.601376
AMIS_69920	174.955	217.974	212.172	155.594	154.057	182.815	201.7	164.155	1.22872	0.173534	0.297152	0.760616
AMIS_1020	230.93	327.666	319.028	216.752	227.325	270.399	292.541	238.159	1.22835	0.47117	0.296717	0.326823
AMIS_40010	20.3664	17.6926	17.5663	15.906	18.4325	10.9646	18.5418	15.101	1.22785	0.557267	0.296136	0.253937
AMIS_8050	118.711	140.647	132.882	123.436	111.946	84.1022	130.747	106.495	1.22773	0.318745	0.295994	0.496556
AMIS_27020	8.34782	13.6942	15.4434	10.2874	10.2281	10.025	12.4951	10.1802	1.2274	1.03085	0.295605	-0.0131942
AMIS_21960	28.0536	22.9646	26.7798	25.4266	20.3864	17.5726	25.9326	21.1286	1.22737	0.356562	0.295575	0.447866
AMIS_7790	600.539	740.971	735.85	548.606	548.938	595.026	692.453	564.19	1.22734	0.115679	0.295536	0.936746
fliF	1229.95	1683.32	1684.47	1237.95	1172.47	1336.26	1532.58	1248.89	1.22715	0.333532	0.295311	0.476862
AMIS_59080	71.1658	58.3897	64.185	51.9692	47.3034	58.6636	64.5801	52.6454	1.2267	0.150719	0.294782	0.821832
AMIS_64770	97.1085	73.2103	78.9059	73.1077	68.7801	61.2824	83.0749	67.7234	1.22668	0.2775	0.294758	0.556737
AMIS_63330	24.1255	21.5317	23.0428	20.3531	19.7707	15.8927	22.9	18.6722	1.22643	0.113847	0.294459	0.943677
AMIS_3040	144.662	105.06	122.75	126.26	104.124	73.3345	124.157	101.239	1.22637	0.836802	0.294399	0.0773771
AMIS_4520	147.833	173.7	181.202	133.77	128.562	147.788	167.578	136.707	1.22582	0.114381	0.293751	0.941645
AMIS_31970	13.24	6.75268	5.43607	3.19514	11.8975	5.65515	8.47626	6.91594	1.22561	4.4607	0.293502	-0.649403
AMIS_12280	13.4368	19.6102	17.5094	10.2915	16.7391	14.2332	16.8521	13.7546	1.2252	0.85069	0.29302	0.0702286
AMIS_10850	47.7394	57.8863	57.1738	41.8273	42.2798	48.7845	54.2665	44.2972	1.22505	0.133651	0.292845	0.874028
AMIS_56080	256.598	286.481	261.363	215.408	208.01	233.247	268.148	218.888	1.22504	0.0313399	0.292834	1.5039
AMIS_61540	79.7615	80.5711	82.852	71.0945	66.6648	60.8792	81.0616	66.2128	1.22426	0.020076	0.291907	1.69732
AMIS_64630	24.955	19.5809	23.3381	17.2304	18.6872	19.5413	22.6247	18.4863	1.22386	0.153705	0.291439	0.813311
AMIS_78870	135.23	73.5973	79.9037	80.841	89.7456	65.4089	96.2438	78.6652	1.22346	1.6592	0.290968	-0.219898
AMIS_65560	3.04643	5.44864	4.18159	4.02186	3.25563	3.08463	4.22555	3.45404	1.22337	1.15169	0.290856	-0.0613338
AMIS_56260	25.9769	31.5931	34.2547	25.3861	25.5099	24.1699	30.6082	25.022	1.22325	0.180744	0.290725	0.742936
AMIS_74790	12.3384	13.6208	15.3015	9.23042	12.1849	12.3157	13.7536	11.2437	1.22323	0.286517	0.290694	0.542849
AMIS_16800	185.423	145.611	134.355	131.269	120.279	129.103	155.13	126.884	1.22261	0.33699	0.289967	0.472383
AMIS_9830	250.99	323.895	301.27	247.25	227.992	241.639	292.052	238.96	1.22218	0.155808	0.289454	0.807411
AMIS_49430	166.12	111.389	106.008	100.48	107.416	106.253	127.839	104.716	1.22082	0.8372	0.287847	0.0771707
AMIS_19550	4.21247	0	0	1.75076	1.70066	0	1.40416	1.15047	1.2205	12.7875	0.287475	-1.10679
AMIS_12990	228.318	202.078	204.466	178.31	180.816	161.117	211.621	173.414	1.22032	0.0449299	0.28726	1.34746
AMIS_43500	59.6294	39.3573	49.8307	44.8549	43.1733	33.9309	49.6058	40.653	1.22022	0.677237	0.287146	0.169259
AMIS_67380	89.5497	69.5246	72.2818	57.2317	63.7794	68.6075	77.1187	63.2062	1.22011	0.261324	0.287015	0.58282
AMIS_11720	34.6222	39.4551	37.3007	26.003	33.3483	31.9456	37.126	30.4323	1.21995	0.131739	0.286826	0.880287
AMIS_22490	293.084	172.53	195.162	202.911	179.325	159.517	220.258	180.584	1.2197	1.17685	0.286524	-0.0707194
AMIS_68820	643.272	414.301	519.788	421.804	439.563	432.349	525.787	431.239	1.21925	0.577623	0.285992	0.238356
AMIS_35540	69.3212	62.3324	70.3902	63.0836	56.1054	46.5462	67.3479	55.2451	1.21908	0.185451	0.285788	0.731771
AMIS_26190	15.299	14.8853	17.0384	13.8297	15.2869	9.62219	15.7409	12.9129	1.219	0.472871	0.285704	0.325257
AMIS_20400	82.1961	81.1497	90.2593	70.5343	63.2453	74.2638	84.5351	69.3478	1.219	0.0513267	0.2857	1.28966
AMIS_36710	40.0568	39.9948	44.1565	36.8587	35.1682	29.8777	41.4027	33.9682	1.21887	0.0839865	0.28554	1.07579
sodN_2	1603.61	2070.82	2042.35	1492.01	1555.99	1643.26	1905.59	1563.75	1.2186	0.199864	0.285227	0.699265
AMIS_12700	60.391	39.4481	57.0217	43.1233	47.9663	37.7273	52.287	42.939	1.2177	0.691768	0.284163	0.16004
AMIS_73780	21.9024	20.7775	25.5542	16.9315	19.0997	20.0105	22.7447	18.6806	1.21756	0.1559	0.28399	0.807153
AMIS_3740	24.4869	13.2976	13.5298	15.7627	14.6219	11.7627	17.1048	14.0491	1.2175	1.8523	0.28392	-0.267712
AMIS_56870	10.3963	7.32017	10.8335	7.50461	7.51074	8.45253	9.51663	7.82263	1.21655	0.534655	0.282797	0.271927
AMIS_49960	296.871	291.148	335.523	261.597	256.468	241.382	307.847	253.149	1.21607	0.0475757	0.282226	1.32261
AMIS_57350	1.89043	1.53276	1.33674	2.61897	1.01761	0.278122	1.58664	1.3049	1.21591	5.08416	0.28204	-0.706219
AMIS_68960	184.696	228.467	227.043	179.374	175.133	172.093	213.402	175.533	1.21573	0.12021	0.281826	0.920058
cbiM	947.38	457.644	623.148	547.462	611.873	509.404	676.057	556.246	1.21539	1.74885	0.281422	-0.242752
AMIS_53270	10.9708	9.16067	8.33647	5.10406	8.13111	10.1901	9.48932	7.80843	1.21527	1.19767	0.281273	-0.0783372
AMIS_16490	72.2736	69.5165	54.9135	49.1727	56.3927	56.3598	65.5679	53.9751	1.21478	0.261049	0.280696	0.583279
AMIS_3910	29.3891	25.8629	27.8773	22.7905	22.7171	22.937	27.7097	22.8149	1.21455	0.0201874	0.28042	1.69492
AMIS_66750	1.36671	0.831099	0	0	0	1.80965	0.732604	0.603216	1.2145	11.8225	0.280359	-1.07271
AMIS_31100	0	0	9.53697	4.48441	2.17804	1.19056	3.17899	2.61767	1.21444	12.504	0.280286	-1.09705
AMIS_55070	21.4395	15.8917	20.9908	16.1339	14.443	17.4694	19.4406	16.0154	1.21387	0.364026	0.279614	0.438867
AMIS_24790	3.01481	0.611102	3.19769	3.13249	1.82571	0.665311	2.27453	1.8745	1.2134	5.62025	0.279061	-0.749755
AMIS_30840	14.9484	20.2003	18.6236	16.2716	15.8059	12.2528	17.9241	14.7768	1.21299	0.460587	0.278571	0.336689
AMIS_55760	178.28	240.394	220.701	171.759	167.029	188.399	213.125	175.729	1.2128	0.276269	0.278346	0.558668
AMIS_63600	241.745	194.72	135.661	168.523	168.094	135.123	190.709	157.247	1.2128	1.15444	0.278341	-0.0623699
AMIS_3460	72.6066	40.1383	49.8307	40.9075	45.8502	47.2976	54.1918	44.6851	1.21275	1.29746	0.278282	-0.113093
AMIS_59180	14.0497	9.14529	10.9141	10.6094	8.62806	8.90849	11.3697	9.38197	1.21187	0.736631	0.277232	0.13275
AMIS_21820	288.389	401.085	425.686	274.537	302.014	344.007	371.72	306.853	1.2114	0.613427	0.276671	0.212237
AMIS_8810	9.4411	11.4823	12.8749	9.2491	10.6179	8.03626	11.2661	9.3011	1.21127	0.452955	0.276515	0.343945
AMIS_56380	32.6807	33.5636	30.1515	26.9065	25.7595	26.9249	32.1319	26.5303	1.21114	0.0163464	0.276368	1.78658
AMIS_64010	95.876	82.2143	86.2274	79.8786	65.8199	72.5419	88.1059	72.7468	1.21113	0.111861	0.276355	0.951322
AMIS_12000	93.8116	118.468	99.8203	72.498	101.642	83.7359	104.033	85.9585	1.21027	0.437	0.275333	0.359518
AMIS_68920	205.896	175.107	179.736	161.05	161.464	140.823	186.913	154.446	1.21022	0.102431	0.275266	0.989567
AMIS_57920	29.251	70.542	84.8558	46.4465	50.2649	55.9446	61.5496	50.8853	1.20957	2.66275	0.2745	-0.425331
AMIS_17020	23.9902	10.6098	18.5058	13.5964	15.4085	14.92	17.7019	14.6416	1.20901	1.88555	0.273832	-0.275438
AMIS_65790	105.06	149.38	153.728	102.308	109.752	125.57	136.056	112.543	1.20892	0.614355	0.273721	0.211581
AMIS_2540	1.45601	2.12497	2.26503	1.57337	0.822952	2.442	1.94867	1.61277	1.20827	2.64303	0.272949	-0.422103
AMIS_3000	77.9543	50.8088	57.1016	49.1354	52.9455	51.8943	61.9549	51.3251	1.20711	0.724193	0.271554	0.140146
AMIS_21770	8.1676	4.47005	3.03207	3.30971	6.42998	3.24439	5.22324	4.32803	1.20684	3.9403	0.271236	-0.59553
AMIS_18260	7.94726	7.69292	6.53705	6.6734	8.05391	3.65079	7.39241	6.12604	1.20672	1.40903	0.271091	-0.148919
AMIS_13340	12.4666	8.4233	12.7331	2.87851	13.9806	11.0046	11.2077	9.28792	1.2067	3.45994	0.271061	-0.539068
AMIS_74210	237.447	195.868	171.023	170.408	162.509	168.002	201.446	166.973	1.20646	0.344202	0.27078	0.463186
AMIS_68200	156.413	154.215	132.076	131.119	111.733	124.162	147.568	122.338	1.20623	0.118485	0.270506	0.926336
AMIS_59820	58.4205	65.8459	53.3393	41.6236	51.8364	53.8361	59.2019	49.0987	1.20577	0.275285	0.26996	0.560217
AMIS_37240	65.9597	67.6988	72.241	57.837	58.1002	54.8287	68.6331	56.922	1.20574	0.0135416	0.269919	1.86833
AMIS_24220	26.9363	30.2808	23.7828	21.7851	23.8068	21.5924	27	22.3948	1.20564	0.172099	0.269796	0.764221
AMIS_13900	331.389	293.246	310.103	278.123	241.242	256.024	311.579	258.463	1.20551	0.0538039	0.269641	1.26919
AMIS_22690	10.3	9.65926	14.4786	7.42697	12.4749	8.70865	11.4793	9.53685	1.20368	1.45185	0.267449	-0.161922
AMIS_47820	167.875	97.3149	118.706	110.852	106.413	101.793	127.965	106.352	1.20322	1.15245	0.266902	-0.0616233
AMIS_11370	17.5805	17.5159	14.749	15.8519	13.3531	12.2309	16.6151	13.812	1.20295	0.257731	0.26658	0.588833
AMIS_1810	112.628	93.9657	94.2796	83.7964	87.0221	79.3262	100.291	83.3815	1.2028	0.124392	0.266394	0.905208
AMIS_3950	220.696	182.927	200.136	143.455	176.341	182.257	201.253	167.351	1.20258	0.223192	0.266131	0.651321
AMIS_67980	53.8577	32.7509	51.5966	35.7423	38.9278	40.257	46.0684	38.309	1.20255	0.935413	0.266094	0.0289966
AMIS_69340	160.762	121.134	150.554	119.818	121.845	117.963	144.15	119.875	1.2025	0.237528	0.266039	0.624285
AMIS_19880	19.134	14.1287	17.3954	11.9285	15.7254	14.4772	16.886	14.0437	1.20239	0.481456	0.265905	0.317444
AMIS_29600	22.8555	36.2202	30.3636	29.0729	25.4448	19.8694	29.8131	24.7957	1.20235	1.06596	0.265856	-0.0277395
AMIS_1660	482.982	471.191	455.156	418.618	391.382	362.313	469.776	390.771	1.20218	0.0267993	0.26565	1.57188
AMIS_67700	249.277	223.651	235.142	203.81	196.534	188.931	236.023	196.425	1.2016	0.0223753	0.264954	1.65023
AMIS_70940	898.088	1329.36	1342.29	927.575	1009.9	1034.37	1189.91	990.614	1.20119	0.665655	0.264461	0.176751
AMIS_17400	6.40646	5.56539	6.47151	4.56449	5.54233	5.25121	6.14779	5.11934	1.20089	0.135536	0.264109	0.867944
AMIS_63000	85.4421	61.5913	65.2041	62.8899	58.6301	55.3114	70.7459	58.9438	1.20023	0.493176	0.263306	0.306998
AMIS_79500	3.16369	2.61642	1.61069	3.31348	1.83923	1.00536	2.4636	2.05269	1.20018	3.72866	0.263251	-0.571552
AMIS_10660	23.9175	16.1603	18.7914	16.2518	18.239	14.5777	19.623	16.3562	1.19973	0.702317	0.26271	0.153467
AMIS_71010	27.9345	22.7429	16.1613	21.0131	17.8952	16.8126	22.2796	18.5736	1.19953	1.16657	0.262464	-0.0669119
AMIS_17080	48.0845	50.7764	53.7499	34.4645	43.5913	49.1807	50.8703	42.4122	1.19943	0.309439	0.262344	0.509425
AMIS_4780	327.295	330.861	336.88	278.706	282.711	268.381	331.679	276.599	1.19913	0.00173501	0.261989	2.7607
AMIS_64740	6291.93	6668.29	6423.44	4857.27	5458.72	5854.12	6461.22	5390.03	1.19873	0.053735	0.261513	1.26974
AMIS_7940	44.6689	29.1647	32.7494	29.3132	28.4743	31.1293	35.5277	29.6389	1.19868	0.778822	0.261449	0.108562
AMIS_79040	3225.85	1776.91	2238.12	1978.82	2200.51	1861.74	2413.62	2013.69	1.19861	1.44036	0.261359	-0.158471
AMIS_23460	189.408	177.783	170.173	176.15	134.944	137.494	179.121	149.529	1.1979	0.233671	0.260511	0.631395
AMIS_65230	5.0644	2.7101	3.43783	3.53613	3.68028	2.14583	3.73744	3.12075	1.19761	2.11487	0.260162	-0.325285
AMIS_65100	52.2008	35.3986	32.8849	32.3459	36.0183	32.2553	40.1614	33.5398	1.19743	1.05963	0.259936	-0.025155
AMIS_23110	29.6253	26.6624	28.2801	26.226	28.346	16.0828	28.1893	23.5516	1.19691	0.839226	0.25932	0.0761211
AMIS_59410	20.0294	15.404	27.4928	13.5885	21.0481	17.9405	20.9754	17.5257	1.19684	1.68496	0.259225	-0.226589
AMIS_37660	26.8861	40.1925	40.3992	27.9357	28.1538	33.7455	35.8259	29.945	1.19639	0.818059	0.25869	0.0872153
AMIS_360	447.564	330.177	375.681	361.273	311.6	291.604	384.474	321.492	1.19591	0.454324	0.258103	0.342634
AMIS_54320	63.0337	86.931	80.6038	53.3748	71.5873	67.8618	76.8562	64.2746	1.19575	0.609497	0.257912	0.215028
AMIS_59910	6.11078	8.15116	5.01791	5.65295	5.25242	5.22014	6.42662	5.37517	1.19561	0.943527	0.25775	0.0252455
AMIS_54380	229.434	250.675	269.848	212.512	202.634	212.129	249.986	209.091	1.19558	0.0573841	0.257712	1.24121
AMIS_61800	74.2305	48.359	50.4181	48.8752	50.7507	45.1915	57.6692	48.2724	1.19466	0.97869	0.256601	0.00935478
AMIS_36150	90.0696	117.288	127.378	88.1028	97.3351	94.7655	111.579	93.4011	1.19462	0.448768	0.256547	0.347978
AMIS_17090	51.9021	56.4788	61.2593	48.9814	43.4834	49.6045	56.5468	47.3564	1.19407	0.102452	0.255884	0.989478
AMIS_60550	193.298	111.591	134.375	121.104	133.448	113.357	146.421	122.636	1.19395	1.33984	0.255738	-0.127052
AMIS_45760	8.59706	6.03217	7.71572	8.65781	4.80573	5.25381	7.44831	6.23912	1.19381	1.65362	0.255572	-0.218437
AMIS_52310	196.045	142.377	150.606	135.313	137.547	136.836	163.009	136.565	1.19363	0.449111	0.255361	0.347647
AMIS_17210	16.079	13.6887	10.8721	13.0312	11.4411	9.58048	13.5466	11.3509	1.19344	0.809754	0.255121	0.091647
AMIS_33250	12.0442	11.5315	9.51313	8.46713	11.6389	7.63445	11.0296	9.24682	1.1928	0.784978	0.25435	0.105142
AMIS_73360	885.112	641.226	727.568	585.74	680.022	623.906	751.302	629.889	1.19275	0.446159	0.254295	0.35051
AMIS_17640	40.253	27.5807	28.1425	29.2653	27.0544	24.172	31.9921	26.8306	1.19237	0.870543	0.253837	0.0602096
AMIS_54930	422.131	533.691	501.467	410.415	389.767	422.163	485.763	407.449	1.19221	0.177306	0.253635	0.751276
AMIS_3850	65.5072	59.8556	33.1204	48.2446	50.5636	34.1556	52.8277	44.3213	1.19193	1.9737	0.253297	-0.295282
AMIS_54250	177.558	230.986	185.751	158.108	158.432	182.195	198.099	166.245	1.19161	0.362958	0.252907	0.440144
AMIS_52300	254.19	189.792	215.005	191.136	192.624	169.401	219.663	184.387	1.19131	0.353544	0.252553	0.451557
AMIS_64210	1175.72	1067.64	1051.9	945.435	1028.73	792.881	1098.42	922.349	1.1909	0.188203	0.252049	0.725373
AMIS_48000	118.216	119.66	84.1202	95.6211	96.5093	78.2639	107.332	90.1314	1.19084	0.681171	0.251977	0.166744
AMIS_32290	90.6471	60.2725	70.3961	66.7187	60.7065	58.4757	73.7719	61.967	1.1905	0.734519	0.251572	0.133997
AMIS_24330	18.7552	16.0348	18.9081	16.9018	13.9442	14.2608	17.8993	15.0356	1.19046	0.201472	0.251523	0.695786
AMIS_29630	3.71389	2.03258	2.36351	2.08379	2.02415	2.70464	2.70333	2.27086	1.19044	1.9142	0.251497	-0.281988
AMIS_61780	15.3755	8.5707	9.51313	7.98786	11.6389	8.48272	11.1531	9.36982	1.19032	2.05523	0.251353	-0.312861
AMIS_11990	64.9564	52.7428	51.3739	53.6035	45.0208	43.5011	56.3577	47.3751	1.1896	0.389913	0.250482	0.409032
AMIS_68660	159.905	242.562	231.111	170.895	167.068	194.666	211.193	177.543	1.18953	0.785364	0.250392	0.104929
AMIS_9780	315.928	279.894	313.559	243.726	256.543	264.399	303.127	254.889	1.18925	0.0444461	0.250052	1.35217
AMIS_66610	73.2537	92.2394	110.369	76.4898	63.6416	91.8533	91.9539	77.3282	1.18914	1.0255	0.249916	-0.0109364
AMIS_540	24.8493	22.6663	26.8274	19.6411	22.035	20.8579	24.781	20.8447	1.18884	0.0945631	0.249555	1.02428
AMIS_22750	15.6893	11.1308	10.5393	11.0852	12.0348	8.3096	12.4531	10.4765	1.18867	1.21104	0.249349	-0.0831579
AMIS_50030	92.5137	44.3722	74.6308	60.6536	55.7615	61.5357	70.5056	59.3169	1.18863	1.84141	0.249294	-0.26515
AMIS_62480	6.40646	4.67493	3.49462	2.96692	6.87249	2.42363	4.85867	4.08768	1.18861	4.10179	0.249279	-0.612973
AMIS_5260	357.915	444.981	429.315	358.807	312.32	365.668	410.737	345.598	1.18848	0.229494	0.249119	0.639229
AMIS_55420	64.9798	30.8879	35.6742	37.5144	35.6095	37.5663	43.8473	36.8967	1.18838	2.53817	0.248996	-0.40452
AMIS_48330	88.9766	91.3965	84.8091	70.2744	76.0908	76.8171	88.3941	74.3941	1.18819	0.0181306	0.248761	1.74159
AMIS_32830	74.1448	43.269	59.064	56.0597	50.7084	41.7821	58.8259	49.5167	1.188	1.34953	0.248536	-0.130182
AMIS_9160	625.81	687.625	643.173	530.73	545.598	571.468	652.203	549.265	1.18741	0.0213179	0.247817	1.67126
AMIS_22920	20.9608	10.7255	15.9964	11.7926	13.1578	15.2308	15.8942	13.3937	1.18669	1.79543	0.246946	-0.254168
AMIS_10500	34.762	40.9226	35.4526	35.2855	28.608	29.8002	37.0457	31.2312	1.18618	0.232229	0.246318	0.634084
AMIS_58190	101.115	62.051	71.1721	72.5579	67.1185	57.9046	78.1127	65.8603	1.18604	1.27886	0.246148	-0.106823
AMIS_39090	12.6465	10.5237	14.1197	12.4486	13.7047	5.28793	12.4299	10.4804	1.18602	2.2986	0.246126	-0.361463
AMIS_62690	12.2759	17.5427	11.0675	10.3316	11.151	13.0035	13.6287	11.4954	1.18558	1.22559	0.245591	-0.0883451
AMIS_36830	4.80485	5.06451	4.41681	3.79423	4.65556	3.60516	4.76205	4.01831	1.18509	0.25265	0.244994	0.597481
AMIS_21680	6.04278	2.72194	2.8486	2.23242	4.60812	2.9634	3.8711	3.26798	1.18456	4.18354	0.244348	-0.621544
AMIS_64150	139.026	162.869	157.503	129.305	122.51	136.122	153.132	129.312	1.18421	0.0892997	0.243922	1.04915
AMIS_23150	15.017	18.9707	17.2639	16.1871	13.4944	13.598	17.0839	14.4265	1.1842	0.310763	0.243915	0.507571
AMIS_74540	215.982	220.633	205.104	180.762	187.153	174.232	213.906	180.715	1.18366	0.0124904	0.243258	1.90342
AMIS_55410	29.7591	14.0751	18.7048	15.8039	17.354	19.7018	20.8463	17.6199	1.18311	2.40387	0.242583	-0.380911
AMIS_15030	25.4105	36.6661	22.8406	18.795	25.0383	27.9431	28.3058	23.9254	1.18308	1.5687	0.24255	-0.19554
AMIS_53890	47.9092	68.8366	68.5418	43.3428	53.7076	59.6003	61.7625	52.2169	1.18281	0.937196	0.242215	0.0281695
AMIS_78860	100.275	48.7819	70.9053	68.7651	56.0016	61.2231	73.3208	61.9966	1.18266	2.0656	0.242033	-0.315047
AMIS_65350	170.514	113.644	107.688	116.264	111.403	103.728	130.615	110.465	1.18241	1.24207	0.241735	-0.094147
AMIS_45610	580.381	616.016	635.833	561.905	521.422	466.608	610.743	516.645	1.18213	0.0857153	0.241393	1.06694
AMIS_52090	304.715	165.464	163.082	173.7	153.492	208.521	211.087	178.571	1.18209	2.5013	0.241341	-0.398165
AMIS_30530	10.5132	3.99567	2.78773	5.73487	7.16239	1.74005	5.76552	4.8791	1.18168	6.86727	0.240835	-0.836784
AMIS_17460	2.69363	2.12497	2.00764	1.54311	2.11616	2.12068	2.27541	1.92665	1.18102	0.804879	0.240033	0.0942691
AMIS_73560	4.8633	9.09962	8.33267	5.59733	3.62476	9.65916	7.43186	6.29375	1.18083	3.61613	0.239804	-0.558244
AMIS_43090	176.032	223.752	227.026	178.889	177.166	174.914	208.937	176.99	1.1805	0.272332	0.239401	0.564901
AMIS_69720	33.1916	35.0249	30.0278	30.4299	29.5591	23.2669	32.7481	27.752	1.18003	0.302226	0.238821	0.519668
AMIS_66080	240.074	91.3115	142.101	119.958	149.196	132.152	157.829	133.768	1.17986	3.38472	0.238621	-0.529523
AMIS_73440	100.924	96.7006	99.0408	80.9728	80.7813	89.7077	98.8884	83.8206	1.17976	0.0209128	0.238496	1.67959
AMIS_58880	9.19516	8.61654	10.8721	8.83363	7.30283	8.18333	9.56128	8.1066	1.17944	0.328859	0.238107	0.48299
AMIS_33860	202.863	139.359	140.346	146.879	128.751	133.788	160.856	136.473	1.17867	0.956438	0.237157	0.0193434
mlp9	110.04	136.479	125.42	102.746	109.948	102.902	123.98	105.198	1.17854	0.163737	0.236995	0.785852
AMIS_34400	78.8488	79.1142	76.105	68.3269	74.9664	55.3334	78.0227	66.2089	1.17843	0.241546	0.236868	0.616999
AMIS_5830	188.774	191.434	191.778	152.973	149.994	182.494	190.662	161.82	1.17823	0.101569	0.236624	0.993238
AMIS_11590	3.39502	4.92307	6.64794	5.04711	4.11191	3.54437	4.98867	4.23446	1.17811	2.10415	0.236477	-0.323077
AMIS_57300	6.71153	4.94702	10.7859	7.3539	7.38977	4.30868	7.48147	6.35079	1.17804	3.18025	0.236387	-0.502462
AMIS_56290	14.5937	16.0585	21.3757	12.9972	15.5711	15.6427	17.3427	14.737	1.17681	0.890159	0.234881	0.0505326
AMIS_59640	4.89906	5.27075	5.59596	3.99393	6.16176	3.24339	5.25526	4.46636	1.17663	1.54121	0.234661	-0.187861
AMIS_44230	377.577	255.05	376.264	266.73	309.777	281.568	336.297	286.025	1.17576	0.859998	0.233594	0.0655026
AMIS_35610	38.8367	21.6808	29.7127	24.6086	23.5187	28.6621	30.0767	25.5965	1.17503	1.59586	0.232703	-0.202994
AMIS_78180	332.456	348.069	332.418	297.459	280.707	284.359	337.648	287.508	1.17439	0.00670473	0.231914	2.17362
AMIS_45520	19.2194	16.4998	34.3752	21.6142	19.6264	18.4624	23.3648	19.901	1.17405	2.78467	0.231495	-0.444774
AMIS_67870	192.095	155.831	155.918	132.264	144.118	152.82	167.948	143.067	1.17391	0.307038	0.231319	0.512808
AMIS_10090	748.098	1061.16	969.495	774.327	745.531	847.336	926.25	789.065	1.17386	0.59555	0.231258	0.225082
AMIS_26260	6.98887	11.3332	11.5311	6.77758	9.40516	9.25388	9.95103	8.47887	1.17363	1.59946	0.230974	-0.203974
AMIS_29340	132.542	139.113	113.042	115.956	101.127	110.781	128.232	109.288	1.17334	0.21405	0.230619	0.669484
AMIS_29350	11.4617	11.2198	12.4535	9.06259	11.2862	9.62403	11.7117	9.99094	1.17223	0.183195	0.229259	0.737086
AMIS_13720	50.1253	39.0434	47.7896	39.4653	38.6087	38.7782	45.6528	38.9507	1.17206	0.255036	0.229053	0.593399
AMIS_69940	119.343	131.788	128.136	101.103	111.733	110.76	126.423	107.866	1.17204	0.0437813	0.229019	1.35871
AMIS_18970	8.93378	14.2964	5.98467	9.38024	6.83384	8.71619	9.73829	8.31009	1.17186	3.20567	0.228804	-0.505918
AMIS_71790	46.7072	37.7679	42.8459	32.4236	35.7767	40.4496	42.4403	36.2166	1.17185	0.333917	0.228783	0.476361
AMIS_6500	103.751	70.7311	69.1864	75.3141	67.3141	65.328	81.223	69.3187	1.17173	1.16926	0.228643	-0.067912
AMIS_67860	256.887	190.358	216.377	199.54	188.048	178.802	221.207	188.797	1.17167	0.439605	0.228565	0.356937
AMIS_19380	13.3441	15.0921	16.5877	12.717	13.8972	11.8167	15.008	12.8103	1.17156	0.258434	0.228425	0.58765
AMIS_17490	19.2732	18.8569	23.2975	17.721	16.0401	18.6762	20.4758	17.4791	1.17145	0.302383	0.228291	0.519443
AMIS_20960	3.23695	1.31226	3.43331	1.34532	2.61364	2.85734	2.66084	2.2721	1.17109	4.082	0.227854	-0.610873
AMIS_67050	1.65328	2.29797	2.5051	0.88345	4.00478	0.625454	2.15212	1.83789	1.17097	7.50012	0.227703	-0.875068
AMIS_47720	18.637	14.2714	20.8657	15.0613	16.9293	13.9379	17.9247	15.3095	1.17082	0.789549	0.227522	0.102621
AMIS_48660	110.918	120.757	122.028	94.2329	100.801	107.161	117.901	100.732	1.17045	0.0586763	0.22706	1.23154
AMIS_51160	88.6138	86.1654	89.9921	73.0319	73.8108	79.4097	88.2571	75.4174	1.17025	0.0126282	0.226814	1.89866
AMIS_74090	26.6509	22.4397	18.8451	13.6326	18.2084	26.2399	22.6452	19.3603	1.16967	1.96366	0.226104	-0.293067
AMIS_51820	364.714	364.745	432.08	338.479	332.797	321.796	387.18	331.024	1.16964	0.144796	0.226067	0.839245
AMIS_20410	232.056	183.246	222.476	209.164	175.302	160.858	212.593	181.774	1.16954	0.521588	0.225944	0.282672
AMIS_48970	59.6489	46.4852	38.6975	40.7968	42.4348	40.6404	48.2772	41.2906	1.1692	0.934276	0.225526	0.0295249
AMIS_17270	12.6482	18.2671	18.4463	10.6779	18.9892	12.5605	16.4539	14.0759	1.16894	1.99034	0.225203	-0.298928
AMIS_1820	135.271	151.573	141.397	132.345	126.523	107.541	142.747	122.136	1.16875	0.16693	0.224972	0.777465
AMIS_20940	0.83433	0.144959	0.252841	0.594445	0.144358	0.315636	0.41071	0.35148	1.16852	8.95401	0.224678	-0.952017
AMIS_10510	298.303	281.616	284.173	247.002	262.049	230.608	288.031	246.553	1.16823	0.0354882	0.224324	1.44992
AMIS_78800	23.4449	16.2462	22.5539	16.6555	17.4996	19.1312	20.7484	17.7621	1.16812	0.757467	0.224192	0.120636
agqB	58.3071	57.1515	55.3491	48.6326	47.5632	50.0591	56.9359	48.7516	1.16788	0.00565976	0.223889	2.2472
AMIS_32300	380.316	236.368	240.051	261.584	237.274	234.979	285.578	244.612	1.16747	1.6306	0.22339	-0.212347
AMIS_49970	12.4926	11.2977	16.9877	9.58543	10.087	15.2689	13.5927	11.6471	1.16704	1.91129	0.222858	-0.281326
AMIS_67690	47.6287	62.3324	62.2337	39.8842	58.8633	48.9073	57.3983	49.2183	1.1662	0.973327	0.221813	0.0117413
AMIS_7730	55.1941	40.1564	45.9975	37.4815	46.5556	37.1935	47.116	40.4102	1.16595	0.760105	0.2215	0.119126
AMIS_69400	27.6234	20.9626	21.0663	19.6405	18.8019	21.3107	23.2174	19.9177	1.16567	0.581759	0.221155	0.235257
AMIS_55200	295.662	205.094	216.858	231.906	205.412	178.776	239.205	205.364	1.16478	1.104	0.22006	-0.0429707
AMIS_24290	18.7506	9.88197	15.9105	13.2482	6.81301	18.2068	14.8477	12.756	1.16398	3.78937	0.219062	-0.578567
AMIS_48540	275.802	238.639	236.423	242.302	208.086	195.168	250.288	215.185	1.16313	0.307192	0.218009	0.51259
AMIS_10650	23.0914	10.2746	9.55793	12.6401	11.5963	12.6775	14.308	12.3046	1.16281	4.32309	0.21762	-0.635794
AMIS_14540	17.4046	15.4235	22.6348	15.0488	14.9359	17.7182	18.4877	15.901	1.16268	0.983083	0.217449	0.00740962
AMIS_24510	117.64	92.6912	99.1449	101.649	94.5584	69.9715	103.159	88.7262	1.16266	0.853085	0.217434	0.0690079
AMIS_33490	78.5672	49.3179	59.1397	45.2938	63.4383	52.2014	62.3416	53.6445	1.16212	1.5968	0.216765	-0.203251
AMIS_48280	13.5248	13.6352	12.4577	11.0942	10.9923	12.0172	13.2059	11.3679	1.16168	0.0439079	0.216214	1.35746
AMIS_9270	219.594	233.027	240.024	173.029	223.944	199.409	230.882	198.794	1.16141	0.241486	0.215877	0.617108
AMIS_72670	49.2497	119.795	93.4325	39.4401	96.9907	89.5987	87.4924	75.3432	1.16125	4.42857	0.215681	-0.646263
AMIS_8630	30.9444	22.7866	20.0006	25.9229	17.5681	20.0064	24.5772	21.1658	1.16118	1.69945	0.215587	-0.230308
AMIS_61130	12.1203	10.5291	13.2229	6.90842	18.035	5.96083	11.9574	10.3014	1.16076	4.7489	0.215065	-0.676593
AMIS_19580	4.14155	1.25924	4.39279	3.8729	2.50804	2.05642	3.26453	2.81245	1.16074	5.11503	0.215044	-0.708848
AMIS_60530	95.0876	62.3324	59.4297	64.9303	59.2797	62.6248	72.2832	62.2783	1.16065	1.58216	0.214932	-0.19925
AMIS_11970	66.8314	61.5483	61.3125	48.4965	62.4645	52.4968	63.2307	54.4859	1.1605	0.27352	0.214742	0.563011
AMIS_1010	140.529	168.901	196.4	148.42	156.186	131.345	168.61	145.317	1.16029	0.686605	0.214484	0.163293
AMIS_29370	7.92072	8.21654	6.91864	6.68076	7.33603	5.86079	7.6853	6.62586	1.1599	0.316104	0.213995	0.50017
AMIS_23730	16.5901	16.2136	21.3672	15.1446	14.7112	16.8674	18.057	15.5744	1.1594	0.608438	0.213382	0.215784
AMIS_65300	2326.61	3290.2	2972.47	2444.29	2344.59	2623.52	2863.1	2470.8	1.15877	0.669197	0.212599	0.174446
AMIS_66530	21.5593	18.056	21.6347	16.7403	15.7921	20.3414	20.4167	17.6246	1.15842	0.486762	0.212155	0.312683
AMIS_26330	2.21818	2.2008	1.60977	2.11069	1.62609	1.46853	2.00959	1.7351	1.15819	1.24976	0.211877	-0.0968274
AMIS_24540	79.3259	64.3175	68.5568	63.2923	62.4694	57.488	70.7334	61.0833	1.15798	0.247892	0.211615	0.605737
AMIS_67210	3.88271	5.66658	7.41283	3.8729	5.6431	5.14104	5.65404	4.88568	1.15727	2.42522	0.210722	-0.384751
AMIS_37310	33.6919	29.6904	33.6158	25.4544	30.6048	27.7874	32.3327	27.9488	1.15685	0.19226	0.210206	0.716111
AMIS_4340	4.12897	3.18836	4.03187	3.26869	3.3339	3.21085	3.78307	3.27115	1.1565	0.37846	0.20976	0.42198
AMIS_3650	5.20851	1.01353	2.65174	2.59768	1.76634	3.31033	2.95793	2.55811	1.15629	6.8281	0.209506	-0.8343
AMIS_23410	8.31834	6.8533	3.98456	8.69882	3.24995	4.61886	6.3854	5.52255	1.15624	4.79981	0.209443	-0.681224
AMIS_35390	121.254	167.467	155.025	126.367	114.598	142.981	147.915	127.982	1.15575	0.777777	0.208831	0.109145
AMIS_28910	18.2318	16.6302	12.8919	10.2295	16.0706	15.0208	15.918	13.7736	1.15568	1.48985	0.208748	-0.173142
AMIS_26000	272.021	195.7	206.366	206.298	201.799	175.288	224.696	194.462	1.15547	0.874	0.208485	0.0584885
AMIS_73450	120.357	103.717	108.721	82.4976	101.506	104.018	110.932	96.0072	1.15546	0.338743	0.208461	0.47013
AMIS_66090	126.964	69.4156	84.8357	79.1524	85.3518	78.915	93.7386	81.1398	1.15527	2.10604	0.208234	-0.323466
AMIS_33870	72.1933	82.7747	79.7875	65.7925	72.9203	64.5781	78.2518	67.7637	1.15478	0.125844	0.207613	0.900167
AMIS_80560	11.2865	9.22609	5.88744	7.84367	9.63605	5.38974	8.80001	7.62315	1.15438	2.98064	0.207116	-0.474309
AMIS_37740	4.76608	4.84366	4.57046	4.55868	3.32116	4.40885	4.72673	4.09623	1.15392	0.449455	0.206547	0.347314
AMIS_45750	561.81	797.219	826.837	624.783	619.95	650.522	728.622	631.752	1.15334	0.918777	0.205813	0.0367897
AMIS_1520	82.3326	71.2811	75.6206	65.4846	65.7616	67.5258	76.4114	66.2574	1.15325	0.0735616	0.205708	1.13335
AMIS_3720	94.738	69.678	71.3828	66.9151	62.9101	74.7165	78.5996	68.1806	1.15281	0.856615	0.205161	0.0672145
AMIS_68380	101.592	100.563	86.0107	92.8722	78.0754	79.0213	96.0553	83.3229	1.15281	0.312874	0.205152	0.50463
rpmG2	981.104	1101.95	962.961	825.032	871.254	946.429	1015.34	880.905	1.15261	0.153665	0.204901	0.813426
AMIS_73070	38.7204	51.7153	51.9712	42.1338	40.2458	41.2018	47.469	41.1938	1.15233	0.578562	0.204558	0.23765
AMIS_7740	6.63257	6.96656	3.83723	5.63849	5.11198	4.39106	5.81212	5.04718	1.15156	2.11708	0.203589	-0.325737
AMIS_42170	107.944	122.575	135.446	111.741	103.515	102.551	121.988	105.935	1.15154	0.286589	0.203559	0.54274
AMIS_28480	39.7201	36.1008	32.1634	31.9514	31.2957	30.5378	35.9948	31.2616	1.1514	0.209755	0.203395	0.678289
AMIS_54020	296.941	395.466	403.572	301.33	313.66	337.12	365.326	317.37	1.15111	0.660185	0.20302	0.180335
AMIS_24350	14.5937	13.9456	15.8475	9.96452	13.8878	14.7226	14.7956	12.8583	1.15067	0.785658	0.202471	0.104766
AMIS_55890	45.9758	51.6381	42.1029	40.4092	43.817	37.2574	46.5723	40.4945	1.15009	0.322371	0.201744	0.491644
AMIS_15720	243.184	301.231	317.955	245.309	236.895	267.708	287.457	249.97	1.14996	0.487229	0.201586	0.312267
AMIS_64540	183.07	152.314	151.872	158.39	135.983	129.386	162.419	141.253	1.14984	0.465793	0.201436	0.331807
AMIS_77490	25.9059	26.057	28.8142	21.6502	23.5746	25.031	26.9257	23.4186	1.14976	0.124472	0.20133	0.904929
AMIS_75040	6.97302	7.42052	5.54701	5.65128	5.70068	6.00138	6.64685	5.78445	1.14909	0.513511	0.200493	0.28945
AMIS_20260	2.1965	0.890463	0	0.912898	1.77354	0	1.02899	0.895481	1.14909	13.1323	0.200492	-1.11834
AMIS_55090	5.06885	7.53469	5.97371	5.61784	6.82133	3.72867	6.19241	5.38928	1.14903	2.26511	0.20041	-0.35509
AMIS_66190	12.0364	8.97209	9.06012	11.6187	6.58361	7.96862	10.0229	8.72365	1.14893	2.14896	0.200292	-0.332228
AMIS_57310	3.5757	4.05885	6.06817	4.75556	4.33075	2.84073	4.56758	3.97568	1.14888	2.76417	0.200227	-0.441564
AMIS_26230	2.77719	3.68467	5.35574	1.57396	3.36362	5.34871	3.9392	3.42876	1.14887	5.30167	0.200214	-0.724413
AMIS_6660	60.9813	72.8322	76.1632	68.5162	52.7796	61.5111	69.9922	60.9356	1.14863	0.600349	0.199909	0.221596
fliW	3960.23	5462.51	4929.2	3862.67	3803.71	4828.73	4783.98	4165.04	1.1486	0.95895	0.199881	0.018204
AMIS_58820	31.0094	29.3329	25.5815	26.313	30.2546	18.2485	28.6413	24.9387	1.14847	1.33139	0.19971	-0.124305
AMIS_12160	41.0565	38.5388	32.1488	32.1232	31.8714	33.3836	37.248	32.4594	1.14753	0.338375	0.198529	0.470602
AMIS_15000	14.0057	11.6054	13.7126	10.3626	10.2525	13.6539	13.1079	11.423	1.1475	0.764542	0.198499	0.116599
AMIS_38080	21.4927	21.3137	24.9007	21.8507	17.0203	20.1396	22.569	19.6702	1.14737	0.450747	0.198332	0.346067
AMIS_11520	796.277	745.962	828.228	732.545	680.796	652.687	790.155	688.676	1.14735	0.0781709	0.198311	1.10695
AMIS_61060	86.8402	100.432	102.845	80.2439	82.8515	89.871	96.7055	84.3221	1.14686	0.20428	0.197686	0.689774
AMIS_4700	209.961	158.532	167.793	160.183	162.013	145.677	178.762	155.958	1.14622	0.627528	0.196887	0.202367
AMIS_22880	14.5908	11.7805	14.8257	11.313	12.4742	12.1762	13.7323	11.9878	1.14553	0.391032	0.196012	0.407788
AMIS_7010	21.2394	21.339	34.2815	28.2094	15.6583	23.232	25.62	22.3666	1.14546	3.07859	0.195928	-0.488351
AMIS_29480	4.70348	5.32587	2.06433	3.03336	4.51805	3.00653	4.03123	3.51932	1.14546	4.27412	0.195924	-0.630847
AMIS_65990	63.4822	52.2742	54.1136	48.6533	47.5431	52.1302	56.6234	49.4422	1.14524	0.276921	0.195654	0.557645
AMIS_70010	2008.43	2391.23	2268.2	1810.05	1872.31	2141.89	2222.62	1941.42	1.14484	0.30612	0.195151	0.514108
AMIS_67890	269.311	231.587	236.581	214.924	194.824	235.356	245.827	215.035	1.14319	0.305856	0.193071	0.514483
AMIS_74600	457.637	223.22	292.169	263.529	323.92	263.84	324.342	283.763	1.143	3.20255	0.192828	-0.505495
AMIS_70340	37.9748	39.9344	35.7357	33.4645	34.4087	31.568	37.8817	33.1471	1.14284	0.0662808	0.192618	1.17861
AMIS_76850	97.6298	115.487	111.056	98.4026	87.97	97.4212	108.058	94.5979	1.14228	0.209962	0.19192	0.677859
AMIS_64700	54.7229	55.8757	57.6094	54.9921	48.4722	43.7992	56.0693	49.0878	1.14222	0.223409	0.191846	0.650899
AMIS_10380	7.39608	7.09474	5.96642	6.23443	6.43451	5.24136	6.81908	5.9701	1.14221	0.523324	0.191823	0.281229
AMIS_30190	20.8803	12.8622	19.5584	17.2436	19.3776	10.0536	17.767	15.5583	1.14196	2.99364	0.191515	-0.4762
AMIS_54870	359.091	274.022	296.598	270.937	288.837	254.445	309.904	271.407	1.14184	0.590512	0.191364	0.228771
AMIS_25210	8.05384	3.56185	8.5424	3.65159	5.76402	8.24036	6.71936	5.88532	1.14172	4.98461	0.191203	-0.697631
AMIS_60800	12.7606	18.3181	23.0756	13.5631	16.9754	16.8962	18.0514	15.8115	1.14166	2.23094	0.191136	-0.348489
AMIS_35010	10.7271	9.66394	10.1136	11.6412	10.3457	4.73454	10.1682	8.90715	1.14158	2.98555	0.191032	-0.475025
AMIS_2450	2.42407	2.10582	0	1.29533	0.838839	1.8341	1.50996	1.32276	1.14153	9.24102	0.190967	-0.96572
AMIS_13390	79.3113	44.2247	56.4866	51.4079	51.3238	54.9718	60.0075	52.5678	1.14153	2.1463	0.190962	-0.33169
AMIS_42970	43.93	57.4753	86.13	52.2842	65.2987	46.71	62.5118	54.7643	1.14147	3.12282	0.190892	-0.494547
AMIS_38460	47.4198	31.4575	29.4666	38.2223	31.3271	25.3689	36.1146	31.6394	1.14144	2.48843	0.190859	-0.395925
AMIS_27620	168.125	68.7404	59.9492	103.32	87.5999	69.1302	98.9381	86.6832	1.14138	6.09965	0.190774	-0.785305
AMIS_62040	204.731	209.45	213.936	192.052	162.861	195.559	209.372	183.491	1.14105	0.1492	0.190365	0.826231
AMIS_51030	67.928	43.6732	48.3468	49.0708	45.7813	45.3393	53.316	46.7305	1.14093	1.55096	0.190206	-0.190601
AMIS_50370	5.18742	4.7948	5.72218	3.36331	6.2828	4.12116	5.2348	4.58909	1.14071	2.21493	0.189926	-0.34536
AMIS_64930	266.345	348.462	336.783	269.026	265.67	299.64	317.196	278.112	1.14054	0.594966	0.189711	0.225508
AMIS_41970	94.9749	125.369	116.707	90.6193	100.651	104.285	112.35	98.5184	1.1404	0.605267	0.189538	0.218053
AMIS_36680	27.2615	28.8453	30.6502	28.2124	20.8014	27.0725	28.919	25.3621	1.14024	0.581215	0.189343	0.235663
AMIS_57730	4.71642	2.10324	4.00202	2.35225	3.80822	3.33064	3.60722	3.16371	1.14019	3.77849	0.189274	-0.577318
AMIS_11980	92.9397	85.5952	93.1155	69.4065	83.1614	85.7201	90.5501	79.4293	1.14001	0.258602	0.189045	0.587367
AMIS_38260	184.065	192.694	191.724	177.623	156.52	164.547	189.494	166.23	1.13996	0.0535866	0.188977	1.27094
AMIS_57450	36.8253	45.2487	49.126	42.1286	31.2669	41.7224	43.7333	38.3726	1.1397	1.0886	0.188655	-0.0368689
AMIS_59290	4.91809	4.09253	0.549098	4.19564	2.82155	1.37094	3.18657	2.79605	1.13967	8.44285	0.188618	-0.926489
AMIS_16810	125.054	109.289	110.171	108.209	101.388	92.7444	114.838	100.78	1.13949	0.227194	0.188389	0.643603
AMIS_71600	62.3677	75.2457	75.1671	58.1182	62.5643	66.089	70.9268	62.2572	1.13926	0.336253	0.188091	0.473334
AMIS_27090	14.964	11.8295	6.3487	11.6611	9.515	7.92546	11.0474	9.70052	1.13885	3.83643	0.187572	-0.583927
AMIS_6680	33.4845	31.9973	24.6435	23.005	28.5541	27.5971	30.0418	26.3854	1.13857	0.941141	0.187229	0.0263455
AMIS_1490	30.3586	41.4145	40.4032	32.2393	33.2739	33.0138	37.3921	32.8424	1.13853	0.722706	0.187177	0.141039
AMIS_9660	991.705	514.338	732.369	654.71	738.034	573.703	746.137	655.482	1.1383	2.73238	0.186884	-0.436541
AMIS_36160	64.739	94.3188	90.1244	73.9928	63.7076	81.2555	83.0607	72.9853	1.13805	1.32804	0.18656	-0.123213
AMIS_49530	22.9931	20.2794	24.574	16.8511	19.7702	23.0079	22.6155	19.8764	1.13781	0.75185	0.186255	0.123869
AMIS_32550	64.4256	60.796	68.1423	55.5775	59.8884	54.4806	64.4546	56.6488	1.13779	0.0886636	0.186238	1.05225
AMIS_14740	208.878	236.524	240.764	201.362	202.632	199.075	228.722	201.023	1.13779	0.103042	0.186236	0.986984
AMIS_51190	97.5516	102.382	111.873	85.2038	93.8608	95.072	103.935	91.3789	1.13741	0.15242	0.185754	0.816958
AMIS_15060	1832.45	1364.12	1364.04	1429.95	1292.1	1289.37	1520.2	1337.14	1.13691	0.957369	0.185112	0.0189207
AMIS_68350	52.9676	67.1412	65.9925	51.3455	53.4	59.0704	62.0337	54.6053	1.13604	0.548933	0.184012	0.26048
AMIS_29100	32.5201	21.1993	23.1792	19.7872	25.5228	22.3909	25.6329	22.567	1.13586	1.82485	0.183782	-0.261228
AMIS_67900	336.508	298.813	334.271	299.615	296.213	258.053	323.197	284.627	1.13551	0.20918	0.183342	0.679479
AMIS_47160	12.8129	12.7172	14.6836	10.4669	10.5241	14.4304	13.4046	11.8071	1.1353	1.00732	0.183075	-0.00316666
AMIS_27970	3.97643	3.76144	6.09215	3.85621	4.81609	3.51009	4.61	4.0608	1.13525	2.51733	0.183005	-0.400941
AMIS_23140	45.5224	37.2474	38.6712	34.8089	39.6164	32.5516	40.4803	35.6589	1.13521	0.544126	0.182957	0.264301
AMIS_16320	254.873	261.459	310.885	246.631	255.678	226.695	275.739	243.001	1.13472	0.39829	0.18234	0.399801
AMIS_79030	50.9955	50.1776	53.2735	40.2588	49.0385	46.8246	51.4822	45.374	1.13462	0.19614	0.182208	0.707434
AMIS_3030	223.363	149.459	106.482	181.885	123.656	116.903	159.768	140.815	1.1346	4.03143	0.18218	-0.605459
AMIS_36300	13.302	7.1373	5.80954	11.7074	5.21233	6.21635	8.7496	7.71202	1.13454	6.15586	0.182108	-0.789289
AMIS_57890	19.7519	14.9158	15.336	14.4868	14.3849	15.2133	16.6679	14.695	1.13426	0.754135	0.181746	0.122551
AMIS_12560	28.8291	25.3225	16.9877	27.9575	21.338	13.431	23.7131	20.9088	1.13412	3.66891	0.181574	-0.564537
AMIS_29930	39.277	24.9038	35.055	26.2778	35.388	25.8446	33.0786	29.1701	1.13399	2.04541	0.181408	-0.310779
AMIS_61620	64.691	51.2511	57.5016	46.5781	52.4181	53.9878	57.8146	50.9947	1.13374	0.497617	0.181087	0.303104
AMIS_27200	4.97992	8.58017	3.52134	5.69175	5.52886	3.84642	5.69381	5.02234	1.1337	4.8176	0.181034	-0.682831
AMIS_65690	53.3513	41.6422	40.3137	41.2818	40.1004	37.994	45.1024	39.7921	1.13345	0.766289	0.180724	0.115607
AMIS_80590	53.7518	63.0925	71.5971	50.6547	55.2611	60.4135	62.8138	55.4431	1.13294	0.758332	0.180074	0.12014
AMIS_60630	16.5758	9.50048	9.29589	10.4525	9.92262	10.8478	11.7907	10.4076	1.13289	3.08296	0.18001	-0.488967
AMIS_68850	454.358	428.196	430.159	399.532	374.873	385.042	437.571	386.482	1.13219	0.02233	0.179114	1.65111
AMIS_15950	71.7524	92.3113	88.0126	76.0749	70.3506	76.2637	84.0254	74.2297	1.13196	0.517519	0.178829	0.286074
AMIS_32310	1422.57	969.22	1193.68	1231.04	861.961	1075.94	1195.16	1056.32	1.13144	1.72522	0.17816	-0.236845
AMIS_16990	11.4729	9.26408	11.5704	8.32496	11.2758	8.96522	10.7691	9.52201	1.13097	1.06859	0.17756	-0.0288122
AMIS_19320	11.9222	11.8332	11.628	10.2518	11.7841	9.25388	11.7944	10.4299	1.13083	0.3099	0.177377	0.508779
AMIS_9310	3.59661	2.1871	1.90739	2.24221	2.17804	2.38111	2.5637	2.26712	1.13082	3.17042	0.177368	-0.501117
AMIS_21750	27.6489	26.6553	15.736	18.9186	22.0526	20.9836	23.3467	20.6516	1.13051	2.32937	0.176968	-0.367239
AMIS_58040	17.0839	20.4785	17.7292	13.3323	17.863	17.7384	18.4305	16.3112	1.12993	0.887389	0.17623	0.0518859
AMIS_69580	330.08	447.764	377.283	371.545	293.998	356.897	385.042	340.813	1.12978	1.07569	0.176036	-0.0316854
AMIS_51280	190.508	192.738	197.773	155.973	161.107	197.335	193.673	171.472	1.12948	0.389231	0.175653	0.409792
AMIS_22990	12.022	10.004	8.72456	8.54668	9.19616	9.49506	10.2502	9.0793	1.12896	0.878599	0.174996	0.0562093
AMIS_72960	37.0446	32.2966	36.616	29.7993	33.1276	30.9422	35.3191	31.2897	1.12878	0.18531	0.174761	0.732102
AMIS_31330	52.9891	68.0374	47.5426	48.0896	46.5029	54.7495	56.1897	49.7807	1.12874	1.30138	0.174719	-0.114405
AMIS_14980	15.6785	14.2611	17.6078	13.142	14.6808	14.3051	15.8492	14.0426	1.12865	0.390332	0.174598	0.408566
AMIS_31380	26.2612	18.9058	21.7443	20.2799	20.0586	18.9564	22.3038	19.765	1.12845	0.891375	0.174339	0.0499394
AMIS_73430	7.50821	8.73448	4.15496	5.29132	8.89597	3.89016	6.79922	6.02582	1.12835	5.34852	0.174212	-0.728234
AMIS_44440	94.3902	67.8677	69.5425	75.9104	69.1043	60.5254	77.2668	68.5134	1.12776	1.45823	0.173464	-0.163826
AMIS_23190	9.43283	4.20648	6.67003	5.88063	6.09316	6.03678	6.76978	6.00353	1.12763	3.71038	0.173299	-0.569418
AMIS_4820	195.287	126.814	158.53	142.444	146.317	137.562	160.21	142.108	1.12739	1.4534	0.172981	-0.162384
AMIS_75660	121.758	150.838	179.601	152.167	138.552	110.603	150.732	133.774	1.12677	1.73285	0.172189	-0.238761
AMIS_50040	12.3222	6.63111	3.23851	7.61396	5.15083	6.93056	7.39728	6.56512	1.12676	6.95529	0.172174	-0.842315
AMIS_38010	56.8548	42.2898	40.5521	42.0197	44.1105	37.8586	46.5656	41.3296	1.12669	1.33043	0.172088	-0.123992
AMIS_62310	302.957	401.68	412.258	315.622	331.797	343.959	372.299	330.459	1.12661	0.879897	0.171988	0.0555683
AMIS_23610	7.45203	6.84362	3.22616	5.30944	4.6049	5.63837	5.8406	5.18424	1.12661	3.90821	0.171985	-0.591978
AMIS_28430	5.00017	8.68744	3.7882	5.12114	5.19086	5.20195	5.82527	5.17132	1.12646	4.42383	0.171794	-0.645798
AMIS_20830	2.46008	0.498659	1.73954	1.27806	0.993185	1.90013	1.56609	1.39046	1.12632	7.61267	0.171612	-0.881537
AMIS_12610	2.76795	2.49764	1.51528	1.66994	1.514	2.83743	2.26029	2.00712	1.12614	4.37861	0.17138	-0.641336
AMIS_21890	79.2072	52.8881	54.3607	46.4748	67.7172	51.4104	62.152	55.2008	1.12593	2.54034	0.171112	-0.404892
AMIS_73310	87.8601	86.7174	89.3666	73.5936	83.6295	77.258	87.9814	78.1604	1.12565	0.0647329	0.170761	1.18887
AMIS_71300	68.1532	51.463	49.0085	52.3048	48.9671	48.5417	56.2083	49.9379	1.12556	1.16111	0.170647	-0.0648741
AMIS_61050	134.03	164.778	159.138	127.403	147.646	131.87	152.649	135.64	1.1254	0.505378	0.170437	0.296383
AMIS_51270	192.744	226.385	223.779	177.203	181.652	212.536	214.303	190.464	1.12516	0.483654	0.170134	0.315465
AMIS_67880	261.881	202.252	223.407	203.572	205.604	202.154	229.18	203.777	1.12466	0.552273	0.16949	0.257847
mcp16	20.2871	26.7982	23.4739	19.3645	21.3967	21.978	23.5198	20.9131	1.12464	0.731217	0.169469	0.135954
AMIS_26750	9.10671	6.18173	7.63746	6.33748	8.72115	5.32799	7.64196	6.79554	1.12456	2.5792	0.169356	-0.411485
AMIS_32850	106.043	64.5642	77.5787	75.8336	74.7746	70.118	82.7285	73.5754	1.1244	2.04851	0.169161	-0.311438
AMIS_17710	35.7062	27.4735	34.2653	24.9857	33.5376	28.1417	32.4817	28.8884	1.12439	1.19247	0.169137	-0.0764473
AMIS_22180	199.327	75.827	103.678	107.713	129.908	99.344	126.277	112.321	1.12425	5.6846	0.168961	-0.7547
AMIS_60740	20.5007	30.1273	24.2811	24.0701	19.036	23.5254	24.9697	22.2105	1.12423	1.61335	0.168936	-0.207728
AMIS_23740	4.88112	7.66787	5.60865	6.08599	4.68019	5.38585	6.05255	5.38401	1.12417	2.13946	0.168861	-0.330304
AMIS_68120	16.1654	13.1814	11.3008	10.0779	12.4593	13.621	13.5492	12.0527	1.12416	1.63225	0.168848	-0.212786
AMIS_62620	2032.02	2772.24	2604.98	2089.9	2084.95	2418	2469.75	2197.61	1.12383	1.01715	0.168424	-0.00738378
AMIS_37550	83.6114	103.394	101.182	80.9281	94.4704	81.1121	96.0627	85.5035	1.12349	0.625952	0.167992	0.203459
AMIS_12130	18.6918	10.9998	10.2326	16.5396	10.224	8.78211	13.3081	11.8485	1.12318	4.96413	0.167592	-0.695843
AMIS_62830	262.523	189.421	215.631	212.3	200.016	182.096	222.525	198.137	1.12308	1.0879	0.167467	-0.0365897
AMIS_10540	68.9501	69.5073	80.5634	62.0639	66.0933	66.8853	73.007	65.0142	1.12294	0.260948	0.16728	0.583447
AMIS_58310	302.032	152.774	183.855	202.468	201.4	165.034	212.887	189.634	1.12262	3.81753	0.16687	-0.581783
AMIS_23510	6.66689	8.10828	3.97761	5.45512	6.56067	4.68963	6.25093	5.56848	1.12256	3.63871	0.166787	-0.560947
AMIS_53250	33.9692	41.0717	42.7722	36.5336	34.7663	33.6679	39.271	34.9893	1.12237	0.498957	0.166553	0.301937
xylA	153.885	209.563	194.598	154.176	154.949	188.123	186.015	165.749	1.12227	1.1873	0.166416	-0.07456
AMIS_3980	203.702	146.597	151.505	169.372	152.599	125.513	167.268	149.161	1.12139	1.76071	0.165288	-0.245688
AMIS_66670	4.84813	8.14252	8.81525	6.04487	6.99032	6.41936	7.26864	6.48485	1.12086	2.71277	0.164612	-0.433413
AMIS_57700	109.943	65.3485	85.925	65.9643	93.7786	73.3345	87.0722	77.6924	1.12073	2.8094	0.164438	-0.448614
AMIS_48960	262.062	185.585	179.94	199.39	184.708	176.157	209.196	186.752	1.12018	1.72744	0.163732	-0.237402
AMIS_29060	26.0794	36.9581	38.0044	29.6894	30.213	30.3276	33.6807	30.0767	1.11983	1.35529	0.163275	-0.132032
fliE	1280.5	1679.59	1512.83	1401.9	1273.24	1319.89	1490.97	1331.68	1.11962	0.693224	0.163012	0.159127
AMIS_69810	21.1458	18.3074	17.4867	15.4916	17.6528	17.7168	18.98	16.9537	1.11952	0.49266	0.162874	0.307452
AMIS_75540	219.606	275.018	233.257	242.056	205.409	202.763	242.627	216.743	1.11942	0.783135	0.162757	0.106163
AMIS_65290	194.346	229.383	202.657	189.664	184.236	185.67	208.795	186.523	1.11941	0.223317	0.162736	0.651078
AMIS_77280	19.0631	19.3839	20.551	15.9757	18.5465	18.2068	19.666	17.5764	1.11889	0.179646	0.162068	0.745583
AMIS_47290	60.0557	78.3935	62.6983	64.687	55.9809	59.1188	67.0491	59.9289	1.11881	0.936491	0.161967	0.0284964
AMIS_28030	19.8938	19.889	26.1075	14.5043	24.2987	20.0907	21.9634	19.6312	1.1188	2.46619	0.161951	-0.392027
AMIS_61510	84.7577	90.4046	95.2958	79.0663	78.9077	83.8002	90.1527	80.5914	1.11864	0.100598	0.161745	0.997412
AMIS_9060	105.61	137.776	140.311	122.68	105.67	114.675	127.899	114.342	1.11857	0.977502	0.16165	0.00988241
AMIS_73280	455.825	351.011	364.429	378.062	357.88	311.254	390.422	349.065	1.11848	1.04554	0.161537	-0.0193422
AMIS_17670	106.113	135.599	117.352	108.087	100.781	112.176	119.688	107.015	1.11843	0.621371	0.161471	0.206649
AMIS_36570	538.563	352.35	371.694	424.845	377.532	326.566	420.869	376.314	1.1184	2.36849	0.161434	-0.374472
AMIS_53310	33.6415	28.3598	23.9599	29.2257	27.2126	20.4229	28.6537	25.6204	1.1184	1.86681	0.161432	-0.2711
AMIS_57710	160.386	92.4089	115.564	101.664	127.404	100.369	122.786	109.812	1.11815	2.93002	0.161111	-0.466871
AMIS_24980	19.5645	18.2472	19.8601	21.2511	12.2113	18.1177	19.2239	17.1933	1.1181	1.99344	0.161053	-0.299603
AMIS_20790	4.59498	0.859757	2.99921	4.4071	1.28429	1.87205	2.81798	2.52114	1.11774	10.2866	0.160584	-1.01227
AMIS_51420	10.4973	12.7669	10.4792	8.0841	8.22668	13.8994	11.2478	10.0701	1.11695	3.10647	0.15957	-0.492267
AMIS_67780	1.74722	1.41665	2.47094	1.45234	2.82155	0.771156	1.87827	1.68168	1.1169	7.24711	0.159499	-0.860165
AMIS_8690	105.495	146.813	140.731	115.317	109.023	127.628	131.013	117.323	1.11669	1.27333	0.159226	-0.104942
AMIS_59200	14.7184	10.3887	11.7085	9.66736	13.2106	10.0923	12.2719	10.9901	1.11663	1.98865	0.159154	-0.298558
AMIS_57720	59.916	32.6843	38.6288	40.6488	40.9084	35.9726	43.7431	39.1766	1.11656	3.37157	0.159062	-0.527832
AMIS_10200	15.9964	19.0709	13.3948	13.253	12.6188	17.5577	16.1541	14.4765	1.11588	2.03483	0.158188	-0.308528
AMIS_65160	50.515	67.7081	70.7694	48.9441	54.9362	65.4929	62.9975	56.4577	1.11584	1.72061	0.158124	-0.235683
AMIS_68410	83.0468	61.3224	63.6725	69.0802	58.6255	58.7507	69.3472	62.1521	1.11577	1.38498	0.158034	-0.141445
AMIS_55240	2.34026	2.56161	2.97867	1.75076	2.83443	2.47897	2.62685	2.35472	1.11557	2.06881	0.157775	-0.31572
AMIS_330	108.047	85.9933	97.4055	89.3336	91.2109	80.7417	97.1486	87.0954	1.11543	0.591225	0.157597	0.228247
AMIS_23820	2.23915	1.81551	1.84721	2.48167	1.65732	1.15299	1.96729	1.76399	1.11525	3.80373	0.157366	-0.58021
deoC2	159.046	161.059	174.305	145.121	141.769	156.52	164.803	147.803	1.11502	0.121835	0.157064	0.914228
AMIS_73900	15.945	10.3887	13.8922	9.94045	14.8288	11.3103	13.4086	12.0265	1.11492	2.63844	0.156943	-0.421347
rpsA	5341.06	5335.85	5588.8	4793.35	4799.41	4998.07	5421.9	4863.61	1.11479	0.0155794	0.156772	1.80745
AMIS_73460	1318.98	1745.31	1343.03	1164.35	1157.5	1631.68	1469.1	1317.84	1.11478	2.12494	0.156761	-0.327346
AMIS_58600	17.8161	10.6856	17.0848	15.5193	15.3707	10.0177	15.1955	13.6359	1.11437	3.41723	0.156232	-0.533674
rpmE	79.9283	47.4913	40.1234	46.4057	54.6843	49.2806	55.8477	50.1235	1.1142	4.26296	0.15601	-0.629712
AMIS_5100	2.79682	2.63616	2.81815	2.78976	2.11712	2.49968	2.75038	2.46885	1.11403	0.612241	0.155788	0.213077
AMIS_68800	34.9891	44.9512	48.8724	34.8701	34.7674	46.0024	42.9376	38.5467	1.11391	1.84583	0.155636	-0.266191
AMIS_65810	184.395	212.969	185.929	179.9	164.856	178.998	194.431	174.585	1.11368	0.287624	0.155331	0.541174
AMIS_14300	126.941	102.787	99.3613	107.492	95.6461	92.4298	109.696	98.5227	1.11341	0.932704	0.154987	0.0302563
AMIS_71420	92.1233	92.3151	77.6189	76.6835	81.5606	77.1391	87.3524	78.461	1.11332	0.356896	0.154871	0.447458
AMIS_68640	256.259	293.52	356.184	264.672	277.017	272.46	301.988	271.383	1.11277	1.11558	0.154159	-0.0475002
AMIS_44240	165.001	126.861	176.132	142.471	147.641	130.498	155.998	140.203	1.11266	1.20805	0.154007	-0.082086
AMIS_64730	64.1928	41.9185	40.4987	45.2113	43.2967	43.2619	48.87	43.9233	1.11262	2.59301	0.153964	-0.413804
AMIS_77690	1249.54	1264.88	1309.18	1148.81	1110.25	1177.94	1274.54	1145.66	1.11249	0.0192483	0.153786	1.71561
AMIS_32840	73.8905	47.9921	53.3602	57.8262	53.5056	46.2126	58.4143	52.5148	1.11234	2.3262	0.153597	-0.366646
AMIS_5710	5.03914	2.84009	3.65012	3.98435	3.12603	3.25476	3.84311	3.45505	1.11232	3.22283	0.15357	-0.508237
AMIS_250	63.168	52.2016	59.3919	56.2576	53.3865	47.4879	58.2538	52.3773	1.1122	0.577151	0.15341	0.238711
AMIS_44220	46.9934	40.1369	54.1994	43.4236	48.4436	35.2398	47.1099	42.369	1.1119	1.64361	0.153022	-0.215799
AMIS_74360	44.1258	20.6664	20.6396	29.5594	26.0578	21.2295	28.4773	25.6156	1.11172	5.92416	0.15279	-0.772627
AMIS_63590	5.80441	4.80635	7.5974	4.15754	5.68389	6.54089	6.06939	5.46077	1.11145	3.14449	0.152446	-0.497551
AMIS_16940	15.407	7.64815	13.0066	12.9374	9.52056	9.99192	12.0206	10.8166	1.1113	4.01746	0.152253	-0.603951
AMIS_16790	35.5384	23.2184	26.791	31.8599	22.5886	22.5558	28.5159	25.6681	1.11095	2.93763	0.151793	-0.467997
AMIS_29960	19.149	9.93209	8.36319	13.6935	13.3016	6.7116	12.4814	11.2356	1.11089	6.83816	0.151711	-0.834939
AMIS_56690	176.631	248.661	223.042	183.618	181.027	219.022	216.111	194.556	1.1108	1.52294	0.151593	-0.182684
AMIS_49890	4.41825	6.23324	7.12313	5.28851	5.56526	5.14813	5.92487	5.33397	1.11078	2.07834	0.151575	-0.317717
AMIS_56950	185.787	132.456	158.471	145.778	152.414	131.179	158.905	143.124	1.11026	1.34148	0.1509	-0.127585
AMIS_38250	123.384	83.687	80.5344	94.0792	83.9149	81.0571	95.8684	86.3504	1.11022	2.46824	0.150852	-0.392388
AMIS_27910	3.34541	4.06869	4.54189	3.33697	3.88976	3.5437	3.98533	3.59014	1.11008	1.14385	0.15066	-0.0583676
AMIS_8240	2.17066	1.75997	2.30234	1.20288	2.33691	2.07577	2.07766	1.87185	1.10995	3.37732	0.150491	-0.528572
AMIS_60770	118.811	162.064	141.997	120.447	127.346	133.256	140.957	127.016	1.10976	1.06039	0.150244	-0.025467
AMIS_74820	125.02	125.969	127.372	108.822	111.162	120.959	126.12	113.648	1.10975	0.0614175	0.150235	1.21171
AMIS_49070	47.2407	33.0633	45.3794	42.2315	35.6251	35.4061	41.8945	37.7542	1.10966	1.69227	0.150121	-0.228469
AMIS_61550	47.1249	56.1801	51.678	45.8109	50.1429	43.7136	51.661	46.5558	1.10966	0.450078	0.150115	0.346712
AMIS_68530	173.896	211.274	216.298	160.99	197.984	183.108	200.49	180.694	1.10955	0.909308	0.149979	0.0412889
AMIS_12710	74.8894	78.9902	77.7921	65.5555	82.1411	61.1341	77.2239	69.6102	1.10938	0.881345	0.149747	0.0548539
AMIS_37500	10.0673	9.64668	14.8845	9.63615	11.4541	10.0985	11.5328	10.3963	1.10932	2.58493	0.149681	-0.412449
AMIS_28010	48.2589	47.318	44.4409	37.782	39.4193	49.0388	46.6726	42.08	1.10914	0.774041	0.14944	0.111236
AMIS_2580	4.95984	1.00536	8.76786	6.18415	6.00717	1.09454	4.91102	4.42862	1.10893	12.2092	0.149166	-1.08669
AMIS_36670	42.0996	47.4913	38.3977	40.0661	40.3974	35.0081	42.6629	38.4905	1.1084	0.681379	0.148478	0.166611
AMIS_70200	116.89	117.739	142.419	120.705	114.71	104.769	125.683	113.395	1.10836	0.724592	0.148429	0.139907
AMIS_51520	62.0359	69.9941	60.0233	55.1162	56.3839	61.7825	64.0178	57.7609	1.10832	0.375814	0.14838	0.425027
AMIS_53260	18.9072	17.9332	18.4145	16.4576	16.4187	17.0048	18.4183	16.627	1.10774	0.0149054	0.147613	1.82666
AMIS_3130	110.884	132.897	141.543	118.562	117.902	111.396	128.442	115.953	1.1077	0.671757	0.14757	0.172788
AMIS_18720	143.669	106.641	119.637	115.23	117.916	100.839	123.316	111.328	1.10768	1.23589	0.147538	-0.0919808
AMIS_72820	11.3893	13.8516	4.02672	5.91693	9.19616	11.3103	9.75588	8.8078	1.10764	7.41856	0.147491	-0.870319
AMIS_63740	81.9306	70.2337	75.7988	70.2032	73.0026	62.6049	75.9877	68.6035	1.10763	0.432681	0.147482	0.363832
AMIS_10800	54.6343	64.4517	52.8386	53.4228	50.6524	51.1678	57.3082	51.7477	1.10745	0.512971	0.147248	0.289907
AMIS_73980	84.29	77.2716	98.8377	67.5997	85.6725	81.8828	86.7997	78.385	1.10735	1.21053	0.147113	-0.0829772
AMIS_11640	10.0003	10.8322	10.9384	8.37751	10.598	9.72409	10.5903	9.56654	1.10702	0.56376	0.146676	0.248906
xylB	81.3223	113.586	99.6419	87.4388	78.955	99.6856	98.1836	88.6932	1.107	1.6212	0.146659	-0.209836
AMIS_8410	8.88169	7.26031	6.17736	7.98786	5.81944	6.36204	7.43978	6.72311	1.1066	2.23666	0.146131	-0.3496
flgL	1498.74	2036.39	1945.02	1528.71	1524.33	1899.47	1826.72	1650.84	1.10654	1.64184	0.146058	-0.215332
AMIS_61390	504.395	707.456	648.764	545.444	531.191	605.193	620.205	560.61	1.1063	1.4073	0.145749	-0.148387
AMIS_54890	141.717	104.479	90.5367	93.0117	105.592	105.777	112.244	101.46	1.10629	2.36012	0.145725	-0.372935
AMIS_5490	46.6847	44.435	62.4341	41.1256	54.6989	43.0015	51.1846	46.2754	1.10609	2.28166	0.145466	-0.35825
AMIS_52600	369.92	207.238	314.129	209.512	309.569	286.722	297.096	268.601	1.10609	3.73415	0.145463	-0.572192
AMIS_56500	19.7283	13.8375	12.6214	14.4465	13.9066	13.4065	15.3957	13.9199	1.10603	2.45217	0.145386	-0.389551
AMIS_23310	19.7559	15.1993	22.628	16.8414	20.1053	15.1268	19.1944	17.3578	1.10581	2.22713	0.145098	-0.347747
AMIS_68370	52.1354	50.5107	39.6324	42.497	43.8799	42.2882	47.4262	42.8884	1.1058	0.921154	0.145096	0.0356678
AMIS_48950	529.781	389.085	375.375	408.978	403.808	357.882	431.414	390.223	1.10556	1.82978	0.144775	-0.2624
AMIS_73530	194.261	106.568	119.243	127.806	124.148	128.062	140.024	126.672	1.10541	3.87626	0.144577	-0.588413
AMIS_15910	162.863	164.092	153.258	139.547	143.032	151.871	160.071	144.817	1.10533	0.0775841	0.144483	1.11023
AMIS_73020	479.433	532.151	596.751	476.41	495.434	483.388	536.112	485.078	1.10521	0.526636	0.144318	0.27849
AMIS_56900	4.32243	5.25695	6.54948	6.15931	5.98304	2.45283	5.37629	4.86506	1.10508	5.46974	0.144152	-0.737967
AMIS_23440	27.5369	22.6087	26.5354	21.9869	24.514	22.889	25.5603	23.13	1.10508	0.555265	0.144144	0.2555
AMIS_69210	74.2666	66.0959	63.1815	63.4206	61.3713	59.4111	67.848	61.401	1.105	0.312658	0.144044	0.504931
AMIS_74610	277.664	218.684	250.397	233.345	217.778	224.964	248.915	225.362	1.10451	0.661924	0.143408	0.179192
AMIS_58220	81.5515	66.6447	63.5918	77.5676	51.9236	62.3133	70.596	63.9349	1.10419	2.16251	0.142984	-0.334958
AMIS_43560	17.8939	19.6132	19.6823	16.5266	20.067	15.2104	19.0632	17.268	1.10396	0.919137	0.142684	0.0366198
AMIS_61480	15.7698	13.5853	15.3325	15.5661	12.7331	12.1803	14.8958	13.4932	1.10395	0.949877	0.142679	0.0223328
AMIS_57020	9.14546	10.8969	8.56772	8.56669	9.05247	8.29831	9.53669	8.63916	1.10389	0.801206	0.142597	0.0962561
AMIS_70320	4.34337	4.93025	3.07123	2.88827	5.61122	2.6838	4.11495	3.72776	1.10387	5.85097	0.142565	-0.767228
AMIS_71190	108.934	121.702	117.609	108.368	101.726	105.405	116.082	105.166	1.10379	0.123759	0.142472	0.907423
AMIS_60710	32.785	27.8299	27.2513	27.6968	24.4731	27.4636	29.2887	26.5445	1.10338	0.652766	0.141933	0.185243
AMIS_54700	81.6771	68.1695	60.724	64.2235	63.2159	63.436	70.1902	63.6251	1.10318	1.06159	0.141673	-0.0259575
AMIS_51150	23.7354	27.5897	30.2994	28.5468	22.6418	22.806	27.2082	24.6649	1.10312	1.38119	0.141585	-0.140253
AMIS_10530	39.8624	39.2463	45.3006	42.6019	35.6351	34.5592	41.4698	37.5988	1.10296	0.804149	0.141376	0.0946637
AMIS_26960	4.90234	9.21435	2.36351	4.72326	4.3182	5.90102	5.4934	4.98083	1.10291	8.41836	0.141315	-0.925227
AMIS_31240	69.5667	49.5909	46.8462	56.8548	49.568	44.1101	55.3346	50.1776	1.10277	2.60781	0.141137	-0.416275
AMIS_54670	88.2529	72.0623	73.1881	76.3717	67.5245	67.8618	77.8345	70.586	1.10269	0.812359	0.141027	0.0902519
AMIS_60910	33.5692	39.4828	37.2173	30.1429	35.3036	34.5711	36.7564	33.3392	1.1025	0.55711	0.140778	0.254059
AMIS_16020	58.4872	66.7323	73.5469	60.8957	61.5264	57.8821	66.2555	60.1014	1.1024	0.628643	0.140642	0.201596
AMIS_67730	13.0014	9.28111	11.5916	10.5722	10.9542	9.2312	11.2914	10.2525	1.10132	1.5929	0.139239	-0.202188
AMIS_7970	116.586	112.03	123.414	99.5964	111.845	108.212	117.343	106.551	1.10128	0.193544	0.139187	0.71322
AMIS_60600	37.4632	38.2854	34.2169	38.439	28.5163	32.8975	36.6552	33.2843	1.10128	1.04327	0.139176	-0.018396
AMIS_79530	6.20626	5.35669	4.24693	6.24052	3.87963	4.24136	5.26996	4.78717	1.10085	3.57821	0.13862	-0.553665
AMIS_53920	72.5438	66.4573	66.3521	67.4269	65.7255	53.3912	68.4511	62.1812	1.10083	0.720483	0.138594	0.142376
AMIS_11700	43.8034	45.9405	43.2629	44.0023	36.9437	39.9187	44.3356	40.2883	1.10046	0.311817	0.138105	0.5061
AMIS_15440	14.2366	9.23443	22.147	13.0173	18.3923	10.0536	15.206	13.8211	1.1002	6.81246	0.137772	-0.833304
AMIS_62960	159.263	171.268	174.259	158.961	154.895	145.025	168.264	152.96	1.10005	0.138887	0.137565	0.857338
AMIS_29260	60.1334	45.5097	40.1528	46.6564	46.3792	39.5218	48.5986	44.1858	1.09987	2.31549	0.137334	-0.364644
AMIS_21880	385.982	211.099	250.784	275.776	257.538	237.667	282.622	256.994	1.09972	4.04812	0.137139	-0.607253
AMIS_54300	35.1074	37.3994	40.2269	32.271	36.3133	33.9309	37.5779	34.1717	1.09968	0.326381	0.137083	0.486275
AMIS_10490	76.0509	87.7178	64.0054	70.6024	70.5842	65.9463	75.9247	69.0443	1.09965	1.26998	0.137047	-0.103798
AMIS_80660	17.8419	19.5719	13.3583	17.4479	14.83	13.8966	16.924	15.3915	1.09957	2.15802	0.136941	-0.334055
AMIS_18960	11.2598	18.4164	8.23647	12.1028	13.6375	8.73977	12.6376	11.4934	1.09955	6.05255	0.136919	-0.781938
AMIS_69640	1614.43	1689.11	1765.57	1545.02	1527.11	1538.94	1689.7	1537.02	1.09934	0.0527722	0.136632	1.27759
mcp18	609.924	774.536	795.319	659.89	625.749	697.206	726.593	660.948	1.09932	1.08671	0.13661	-0.0361154
AMIS_73920	79.2072	51.5144	55.1095	57.3894	51.6429	60.01	61.9437	56.3474	1.09932	2.75094	0.136608	-0.439481
AMIS_28020	18.3042	16.6962	13.2019	13.0088	17.5138	13.33	16.0674	14.6175	1.09919	2.28723	0.13644	-0.359311
AMIS_14650	127.874	79.9346	83.7986	99.7819	86.615	78.909	97.2023	88.4353	1.09914	3.48761	0.136369	-0.542528
AMIS_4940	82.648	57.9555	74.7624	59.1063	72.4448	64.4112	71.7887	65.3208	1.09902	1.87079	0.136215	-0.272025
AMIS_55610	126.928	89.9924	91.394	95.8543	97.8636	86.8419	102.771	93.5199	1.09893	2.06319	0.136094	-0.314539
AMIS_3010	54.1528	34.3024	38.6337	35.7695	40.0163	39.9061	42.363	38.564	1.09851	2.78903	0.135549	-0.445454
AMIS_9920	138.905	82.1554	83.3659	90.3221	100.24	86.5657	101.475	92.3759	1.09851	4.03537	0.135542	-0.605883
AMIS_18680	18.3427	14.4349	11.4444	12.7806	11.7614	15.7154	14.7407	13.4191	1.09848	3.12814	0.135511	-0.495286
AMIS_8140	142.445	109.433	112.427	113.593	111.203	106.909	121.435	110.568	1.09828	1.18064	0.135249	-0.0721161
AMIS_59050	24.7422	20.2043	18.1827	20.493	18.6222	18.3695	21.0431	19.1616	1.09819	1.42679	0.13513	-0.154359
AMIS_80010	842.323	702.208	616.702	696.072	659.668	612.289	720.411	656.01	1.09817	1.4218	0.135103	-0.152838
AMIS_64720	127.649	102.848	92.4132	104.641	92.5292	96.9151	107.637	98.0284	1.09802	1.56778	0.1349	-0.195284
AMIS_48810	358.239	277.952	412.698	354.726	317.338	283.219	349.629	318.428	1.09799	2.21841	0.134861	-0.346041
AMIS_76750	169.643	174.219	170.149	154.964	156.427	156.761	171.337	156.051	1.09796	0.00227472	0.134824	2.64307
AMIS_54720	195.233	215.409	196.71	192.6	174.674	185.91	202.451	184.395	1.09792	0.201207	0.134776	0.696356
AMIS_63560	177.453	153.372	152.808	145.863	152.395	142.323	161.211	146.86	1.09772	0.401845	0.13451	0.395942
AMIS_36960	392.813	238.656	277.016	319.077	288.687	219.854	302.828	275.872	1.09771	3.83928	0.1345	-0.58425
AMIS_26240	11.0657	7.43739	6.79509	9.4402	7.05387	6.55483	8.43273	7.68297	1.09759	4.13945	0.134336	-0.616943
AMIS_38360	9.68088	9.00357	4.83206	9.94045	6.20741	5.27814	7.83884	7.142	1.09757	6.23043	0.134312	-0.794518
AMIS_14240	593.26	666.388	641.193	540.854	566.18	624.91	633.614	577.315	1.09752	0.371932	0.134246	0.429537
agqC	65.802	43.5799	47.4505	52.2596	48.3967	42.2698	52.2774	47.642	1.0973	2.72116	0.133953	-0.434754
AMIS_59460	159.633	132.099	135.652	131.323	121.585	136.657	142.461	129.855	1.09708	0.704801	0.133664	0.151933
AMIS_28210	250.073	204.73	251.184	175.733	258.999	209.045	235.329	214.592	1.09663	2.11937	0.13308	-0.326207
AMIS_47390	109.258	136.745	149.176	114.926	109.712	135.724	131.726	120.121	1.09661	1.74471	0.133057	-0.241724
AMIS_54880	378.676	284.438	283.92	299.112	301.77	262.862	315.678	287.915	1.09643	1.73517	0.132814	-0.239342
AMIS_4290	30.5126	34.5003	35.9034	35.9639	27.7168	28.4073	33.6388	30.696	1.09587	1.33857	0.132074	-0.126642
AMIS_68450	61.9103	68.4002	62.2182	56.2685	58.1372	61.3558	64.1762	58.5872	1.0954	0.201846	0.131453	0.694979
AMIS_68340	64.0968	84.9845	79.0206	68.5475	66.8969	72.7941	76.034	69.4128	1.09539	1.15496	0.131442	-0.0625669
AMIS_11500	184.956	259.283	253.249	226.913	196.134	213.88	232.496	212.309	1.09508	1.82583	0.131042	-0.26146
AMIS_48440	64.0646	49.9675	52.2927	57.8252	43.3506	50.7119	55.4416	50.6292	1.09505	1.81385	0.130998	-0.2586
AMIS_37540	5.82406	6.84712	9.47194	7.26169	7.05387	5.9122	7.38104	6.74259	1.09469	3.31284	0.130522	-0.520201
AMIS_78880	199.168	142.812	154.137	164.206	189.365	99.6451	165.372	151.072	1.09466	4.36078	0.13048	-0.639564
AMIS_74110	122.462	85.5572	100.881	91.8604	89.6791	100.651	102.967	94.0634	1.09465	1.82334	0.130473	-0.260868
AMIS_14420	131.767	162.025	148.849	130.225	127.085	147.07	147.547	134.793	1.09462	0.849428	0.130426	0.0708733
AMIS_7870	20.8482	17.9602	11.0564	17.3296	17.8857	10.3518	16.6216	15.189	1.09431	5.39461	0.130027	-0.73196
AMIS_1270	215.69	182.959	218.668	203.229	176.255	184.66	205.772	188.048	1.09425	0.737874	0.129945	0.132018
AMIS_14230	633.354	768.091	732.765	620.672	638.404	691.491	711.403	650.189	1.09415	0.655946	0.129808	0.183132
AMIS_65540	13.4231	12.4665	11.9076	12.4763	12.7104	9.37139	12.599	11.5194	1.09373	1.40018	0.129254	-0.146185
AMIS_71130	150.527	152.976	151.256	133.416	138.719	143.753	151.586	138.629	1.09347	0.0294496	0.128909	1.53092
AMIS_59540	140.942	120.869	109.418	115.107	119.771	104.62	123.743	113.166	1.09346	1.13908	0.128906	-0.0565551
AMIS_76590	51.5005	73.528	71.7773	62.3518	45.1996	72.4737	65.6019	60.0084	1.09321	3.52702	0.128574	-0.547408
AMIS_78590	101.642	131.998	135.673	114.918	110.064	112.913	123.104	112.632	1.09298	1.31016	0.128272	-0.117324
AMIS_79790	14.9846	14.2625	18.888	17.3296	12.6252	14.0899	16.0451	14.6816	1.09287	2.35235	0.12812	-0.371501
AMIS_25580	55.8716	40.2088	49.3075	51.1223	41.441	40.5259	48.4626	44.3631	1.09241	2.12341	0.127513	-0.327033
AMIS_30760	8.42494	9.39255	7.44667	7.00306	6.51919	9.606	8.42139	7.70942	1.09235	2.60166	0.127436	-0.41525
AMIS_22330	26.4024	28.3329	30.475	24.2056	23.9832	29.818	28.4034	26.0023	1.09234	1.05785	0.127426	-0.0244238
AMIS_56310	12.5393	10.651	13.0888	11.1675	10.8479	11.2005	12.093	11.072	1.09222	0.629865	0.127263	0.200753
AMIS_24530	104.516	79.9552	74.995	80.2132	85.23	72.1253	86.4887	79.1895	1.09217	2.05662	0.127203	-0.313154
AMIS_31280	15.7214	20.4588	19.0096	17.6419	15.6137	17.2777	18.3966	16.8444	1.09215	1.18491	0.127166	-0.0736865
AMIS_33930	8.10945	5.52312	8.25733	8.49342	5.10736	6.44257	7.29663	6.68112	1.09213	4.20713	0.127141	-0.623986
AMIS_27460	1.85247	2.00265	0.436632	1.79647	0.498587	1.63522	1.43058	1.31009	1.09197	11.3328	0.126936	-1.05434
AMIS_35630	10.3614	8.77604	9.02741	8.07437	9.63605	8.08461	9.38827	8.59834	1.09187	0.989127	0.126801	0.00474803
AMIS_35690	61.1922	55.581	59.7009	57.6253	50.0345	54.0159	58.8247	53.8919	1.09153	0.334606	0.126354	0.475467
AMIS_41010	188.911	156.604	172.517	171.64	148.773	154.231	172.677	158.215	1.09141	0.769741	0.126195	0.113656
AMIS_63220	14.2791	7.59773	4.32722	6.51746	9.72803	7.76528	8.73468	8.00359	1.09135	8.85763	0.126108	-0.947318
AMIS_60620	54.4864	43.2742	46.3553	43.8268	42.8337	45.3998	48.0386	44.0201	1.09129	0.875958	0.126033	0.0575168
AMIS_39720	37.23	38.8107	31.7959	35.5686	35.7219	27.5288	35.9455	32.9398	1.09125	1.5591	0.125983	-0.192873
AMIS_34110	29.2351	25.0208	35.2196	29.7013	28.4142	23.895	29.8252	27.3368	1.09102	2.12813	0.125684	-0.327998
AMIS_43480	35.12	23.9111	19.6055	25.3516	21.3698	25.3647	26.2122	24.0287	1.09087	4.32795	0.12548	-0.636282
AMIS_50400	5.35224	6.5094	4.12866	6.47118	4.32161	3.86554	5.3301	4.88611	1.09087	4.71274	0.125475	-0.673273
copCD	20.9243	16.5876	12.3996	16.2662	15.3903	14.1332	16.6372	15.2632	1.09002	3.38105	0.124351	-0.529052
AMIS_47410	65.6272	69.9339	74.9117	61.565	62.0741	69.5169	70.1576	64.3853	1.08965	0.471605	0.123868	0.326422
AMIS_59190	27.811	25.1262	30.3409	26.2547	25.9845	24.1988	27.7594	25.4793	1.08949	0.607317	0.123649	0.216584
AMIS_32820	91.3617	57.3639	67.7539	65.0605	64.3231	69.337	72.1599	66.2402	1.08937	3.01802	0.123489	-0.479723
AMIS_43470	22.4416	16.2286	17.3697	14.7468	19.8343	16.8651	18.6799	17.1487	1.08929	2.63285	0.123388	-0.420426
AMIS_53230	81.3768	93.2607	102.912	69.7566	87.188	97.9074	92.5165	84.9507	1.08906	2.07458	0.123085	-0.316931
AMIS_16170	521.752	642.042	675.51	537.705	554.006	597.306	613.101	563.006	1.08898	1.20607	0.122975	-0.0813722
recF	159.601	210.475	207.926	162.045	166.464	202.325	192.667	176.945	1.08886	1.9967	0.122812	-0.300313
AMIS_18500	91.8146	49.6659	49.4188	57.0683	62.738	55.5233	63.6331	58.4432	1.0888	5.63519	0.122743	-0.750908
AMIS_17680	50.9902	72.1911	43.8214	44.0147	48.4558	60.9371	55.6676	51.1359	1.08862	4.28051	0.122501	-0.631496
AMIS_16190	745.015	879.206	875.046	749.955	767.644	778.49	833.089	765.363	1.08849	0.504209	0.122327	0.29739
AMIS_48060	35.7413	18.8638	30.0415	26.0656	29.4035	22.3229	28.2155	25.9307	1.08811	4.62889	0.121827	-0.665477
AMIS_23710	0.492805	0.149837	1.0454	0.614451	0.44765	0.489388	0.56268	0.517163	1.08801	12.2854	0.121697	-1.08939
AMIS_21800	4.91659	6.16076	4.10866	5.01563	3.42851	5.52363	5.062	4.65592	1.08722	4.15917	0.12064	-0.619006
AMIS_48010	165.167	137.03	150.097	132.204	139.981	143.966	150.765	138.717	1.08685	0.633472	0.120158	0.198273
AMIS_58660	424.706	295.559	326.346	336.768	322.992	303.342	348.87	321.034	1.08671	2.28418	0.119964	-0.35873
AMIS_76830	119.914	137.787	125.368	101.511	114.644	136.373	127.69	117.509	1.08664	1.50891	0.11987	-0.178664
AMIS_56280	23.8487	30.2598	24.3225	24.589	25.1351	22.4688	26.1436	24.0643	1.08641	1.37454	0.119565	-0.138158
AMIS_53320	19.9177	20.3836	27.8244	23.6229	18.8282	20.262	22.7086	20.9044	1.08631	2.77586	0.119434	-0.443397
AMIS_62020	141.099	156.721	169.517	136.674	146.064	147.495	155.779	143.411	1.08624	0.608231	0.119344	0.215931
AMIS_78920	41.2735	22.0646	25.0156	26.5791	30.7624	24.0219	29.4512	27.1211	1.08591	5.49881	0.118911	-0.740268
AMIS_37920	34.0554	29.5259	29.3262	30.2698	29.4035	25.8946	30.9692	28.5226	1.08577	0.835896	0.118725	0.0778478
AMIS_17200	14.5213	13.7651	13.4392	13.9344	12.2424	12.2528	13.9085	12.8099	1.08577	0.380822	0.118714	0.419279
AMIS_11010	152.52	129.922	137.539	140.124	123.774	123.051	139.994	128.983	1.08537	0.739435	0.11818	0.1311
AMIS_67180	24.4802	14.5198	22.0001	19.246	21.4703	15.4885	20.3334	18.7349	1.08532	4.24171	0.118118	-0.627541
AMIS_3730	44.2455	27.1373	26.8169	34.1828	27.7627	28.5362	32.7332	30.1606	1.0853	4.68622	0.118092	-0.670823
AMIS_57540	100.113	47.7959	53.5494	64.7374	59.9895	60.8983	67.1527	61.8751	1.0853	6.59965	0.118088	-0.819521
AMIS_55560	35.2612	39.8927	30.442	28.1173	35.2581	33.9309	35.1986	32.4354	1.08519	1.84412	0.11795	-0.265789
AMIS_56720	118.024	167.924	153.651	126.395	133.352	145.357	146.533	135.034	1.08515	2.11148	0.117898	-0.324587
AMIS_5500	21.1769	15.5831	17.7427	16.4195	18.9671	14.8448	18.1676	16.7438	1.08504	2.22871	0.117742	-0.348054
AMIS_37340	1611.23	965.286	984.533	1129.84	1110.87	1041.49	1187.02	1094.07	1.08496	4.53712	0.11764	-0.65678
AMIS_9640	203.154	114.902	136.884	131.848	156.494	131.022	151.647	139.788	1.08483	4.61994	0.117475	-0.664636
AMIS_14620	473.955	303.445	306.238	354.445	329.731	314.87	361.212	333.015	1.08467	3.85019	0.117259	-0.585482
AMIS_47180	33.525	26.3402	33.1986	31.9052	27.5785	26.3198	31.0213	28.6012	1.08462	1.67684	0.117184	-0.224493
AMIS_70600	1961.76	1314.73	1328.07	1548.42	1416.24	1281.02	1534.86	1415.23	1.08453	3.51225	0.117069	-0.545586
AMIS_75630	319.408	332.81	330.047	317.232	303.72	284.777	327.422	301.91	1.0845	0.137673	0.117034	0.861151
AMIS_23970	3.14015	1.90953	3.33064	2.79662	2.85242	2.07892	2.79344	2.57599	1.08441	4.62492	0.116916	-0.665104
cheW3-1	587.398	849.987	738.459	631.975	631.221	743.395	725.281	668.863	1.08435	2.45455	0.116829	-0.389972
AMIS_81030	3.61777	5.86658	5.75584	4.88669	4.3817	4.79024	5.08006	4.68621	1.08404	3.51617	0.116424	-0.546069
AMIS_77350	580.605	368.791	390.095	448.016	433.617	354.334	446.497	411.989	1.08376	4.11082	0.116043	-0.613929
AMIS_73540	174.285	89.3955	84.6626	113.307	106.239	101.888	116.114	107.144	1.08372	6.85967	0.115988	-0.836303
AMIS_67390	87.2059	59.6068	63.662	65.9682	66.5585	61.7981	70.1582	64.7749	1.08311	2.76975	0.115177	-0.442441
AMIS_760	160.399	144.801	142.949	135.564	132.706	145.498	149.383	137.922	1.08309	0.381541	0.115158	0.418459
AMIS_31310	5.14231	4.58633	8.36319	2.77839	6.43577	7.48976	6.03061	5.56797	1.08309	8.40337	0.115152	-0.924453
AMIS_52650	55.2247	69.0972	85.123	65.8844	65.4424	62.0751	69.815	64.4673	1.08295	2.79503	0.114969	-0.446386
AMIS_77380	64.2119	51.2272	48.1124	53.2524	51.3716	46.4112	54.5172	50.3451	1.08287	1.88101	0.114859	-0.274391
AMIS_53880	19.0064	16.42	15.2933	19.2853	17.1458	10.4136	16.9066	15.6149	1.08272	4.39365	0.114664	-0.642825
AMIS_64650	45.2613	29.9519	42.359	27.3869	45.9509	35.2529	39.1907	36.1969	1.08271	4.73877	0.114646	-0.675665
AMIS_260	38.4825	29.1452	28.5718	32.7148	31.3548	24.7823	32.0665	29.6173	1.0827	2.86086	0.114628	-0.456497
AMIS_25170	5.04115	6.89744	4.01022	3.66656	6.61445	4.44995	5.31627	4.91032	1.08267	6.27564	0.114597	-0.797658
AMIS_72170	113.242	129.216	111.828	105.693	114.295	107.286	118.095	109.092	1.08253	0.54698	0.114411	0.262028
AMIS_34640	64.1688	54.2241	61.874	63.3833	50.2144	52.9653	60.089	55.521	1.08227	1.44114	0.114067	-0.158705
AMIS_77830	233.248	249.33	205.239	212.575	201.424	221.589	229.272	211.863	1.08217	0.789847	0.113931	0.102457
AMIS_28130	25.5489	29.5751	22.8544	20.7253	24.0467	27.3077	25.9928	24.0266	1.08184	2.13261	0.113481	-0.32891
AMIS_39130	251.256	338.239	316.298	246.201	274.338	316.766	301.931	279.101	1.0818	2.32238	0.113428	-0.365933
AMIS_51560	9.31849	11.4563	11.8175	11.2398	8.83267	10.0586	10.8641	10.0437	1.08169	1.86544	0.113283	-0.270781
AMIS_10710	4.59331	4.41031	5.12837	4.22	4.68484	4.16133	4.71066	4.35539	1.08157	0.695034	0.113129	0.157994
AMIS_34390	43.5156	35.2825	40.0013	40.3914	31.037	38.4123	39.5998	36.6136	1.08156	1.78412	0.113113	-0.251424
AMIS_55570	66.1312	70.3753	92.3548	66.3078	69.0824	76.2533	76.2871	70.5478	1.08135	2.46985	0.112837	-0.392671
AMIS_56680	83.8896	113.604	105.115	83.8262	88.7361	107.363	100.87	93.3085	1.08103	2.46069	0.112412	-0.391057
AMIS_17070	55.4884	63.3343	60.4147	55.6124	48.1769	62.0183	59.7458	55.2692	1.081	1.291	0.112361	-0.110925
AMIS_32870	64.9572	39.7807	43.7329	47.2451	45.893	44.2245	49.4903	45.7875	1.08087	4.10626	0.112191	-0.613446
AMIS_9650	882.069	447.431	564.295	551.065	642.605	558.555	631.265	584.075	1.08079	5.85803	0.112092	-0.767752
AMIS_180	118.667	100.691	153.046	109.126	127.491	108.057	124.135	114.891	1.08045	3.23502	0.111639	-0.509878
AMIS_24480	40.2406	34.088	31.852	33.4492	35.4016	29.4244	35.3935	32.7584	1.08044	1.60263	0.111621	-0.204834
AMIS_31390	40.9769	30.7943	29.0616	32.1802	33.3333	27.8573	33.6109	31.1236	1.07992	2.82019	0.11092	-0.450278
AMIS_36690	17.0415	18.2512	15.6473	15.6982	16.1731	15.3236	16.98	15.7317	1.07935	0.453611	0.110163	0.343317
AMIS_7860	86.5137	89.1199	95.6928	84.2356	90.9308	76.2744	90.4422	83.8136	1.07909	0.685551	0.109811	0.16396
AMIS_71520	86.8673	127.306	125.306	100.187	117.836	96.6168	113.16	104.88	1.07895	3.17809	0.109626	-0.502166
AMIS_30950	13.1619	12.8545	14.3834	12.4325	12.0767	12.9386	13.4666	12.4826	1.07883	0.302937	0.10947	0.518648
AMIS_15140	468.466	625.9	763.746	451.545	644.083	627.02	619.37	574.216	1.07864	4.59272	0.109209	-0.66207
AMIS_11330	274.694	332.29	336.333	295.608	267.946	310.992	314.439	291.515	1.07864	1.28661	0.109208	-0.109446
AMIS_67810	12.8129	13.5505	9.45404	6.25137	11.4702	15.4902	11.9392	11.0706	1.07846	7.14948	0.10897	-0.854274
AMIS_78110	25.4845	17.0935	16.4496	19.891	17.414	17.4334	19.6759	18.2461	1.07836	4.07096	0.108838	-0.609697
AMIS_66810	36.8049	30.3295	26.6331	32.3803	27.7042	26.8714	31.2558	28.9853	1.07833	2.47849	0.108804	-0.394187
AMIS_32490	4.05246	3.33406	2.27557	3.26945	1.58794	4.10327	3.22069	2.98689	1.07828	8.09371	0.108729	-0.908148
AMIS_76730	81.3091	90.4523	89.92	80.239	84.9435	77.5563	87.2271	80.9129	1.07804	0.367022	0.108407	0.435307
AMIS_770	175.097	140.201	160.934	140.625	156.978	144.18	158.744	147.261	1.07798	1.17356	0.108325	-0.0695035
AMIS_36440	583.357	557.075	623.298	567.096	546.642	522.642	587.91	545.46	1.07782	0.312986	0.108122	0.504475
AMIS_28000	10.9449	10.2394	12.5019	12.2032	9.30474	9.75426	11.2287	10.4207	1.07754	2.13839	0.107737	-0.330087
AMIS_73910	44.8965	44.1313	36.9653	39.6198	35.0098	42.3457	41.9977	38.9918	1.07709	1.45123	0.107141	-0.161737
AMIS_26660	7.39538	8.7851	6.9319	7.07649	9.3736	5.00993	7.70413	7.15334	1.077	5.04525	0.107015	-0.702883
AMIS_50510	21.2994	15.3807	15.5316	17.6355	16.5262	14.3215	17.4039	16.1611	1.0769	3.1116	0.106889	-0.492984
AMIS_23330	95.5708	77.9908	96.6413	89.5258	86.9637	74.4185	90.0676	83.636	1.0769	1.66548	0.106885	-0.22154
AMIS_56040	133.082	100.57	116.944	114.381	114.237	96.9454	116.865	108.521	1.07689	1.97756	0.106872	-0.29613
AMIS_13380	23.0041	26.949	19.0173	21.9337	19.0524	23.0685	22.9901	21.3515	1.07674	2.63475	0.106673	-0.420739
AMIS_13990	83.0492	82.5659	81.968	81.9697	77.9988	69.9935	82.5277	76.654	1.07663	0.401335	0.106518	0.396493
AMIS_63230	13.4522	9.32958	5.18844	7.34675	11.7146	6.91866	9.3234	8.66001	1.0766	9.10071	0.106487	-0.959075
AMIS_54680	71.8737	53.1116	55.3257	58.9873	55.0953	53.406	60.1037	55.8295	1.07656	2.27277	0.106425	-0.356555
AMIS_8620	585.157	575.225	755.7	534.872	636.87	608.084	638.694	593.275	1.07656	2.31409	0.106423	-0.364381
AMIS_34270	69.5436	75.7643	75.4095	64.7635	68.9712	71.2891	73.5724	68.3413	1.07654	0.292201	0.106408	0.534319
AMIS_42960	47.6461	31.0096	42.6144	32.9148	42.7344	37	40.4234	37.5497	1.07653	3.72579	0.106386	-0.571218
AMIS_78260	171.607	201.705	198.305	177.827	166.228	187.065	190.539	177.04	1.07625	0.834692	0.106009	0.0784736
AMIS_35830	50.9314	46.3597	31.9369	43.9332	43.0639	33.0826	43.076	40.0266	1.07619	4.29569	0.105926	-0.633032
AMIS_74280	61.2323	54.4588	52.6441	60.5396	48.0257	47.8604	56.1117	52.1419	1.07614	1.79014	0.105859	-0.252886
AMIS_11820	427.315	466.897	460.508	421.271	407.633	430.079	451.574	419.661	1.07604	0.172182	0.105737	0.764012
AMIS_57460	41.6517	59.131	61.5869	51.9332	45.6648	53.3053	54.1232	50.3011	1.07599	3.11841	0.105658	-0.493933
AMIS_47700	36.2808	37.2354	36.622	38.3417	35.4476	28.5734	36.7127	34.1209	1.07596	1.50305	0.105625	-0.176973
AMIS_57910	88.4859	62.8652	64.1178	61.172	69.5017	69.6018	71.8229	66.7585	1.07586	3.06689	0.105493	-0.486699
AMIS_58560	21.6597	26.8047	30.9337	25.5848	25.1978	23.0189	26.466	24.6005	1.07583	2.45038	0.105452	-0.389234
AMIS_68490	306.25	314.217	371.613	300.658	296.124	325.403	330.693	307.395	1.07579	1.13098	0.105401	-0.0534556
AMIS_72620	34.0413	24.7791	35.972	26.5079	29.2744	32.3391	31.5974	29.3738	1.0757	3.04537	0.105279	-0.48364
AMIS_9720	5.39492	3.13153	5.46208	5.04496	3.41556	4.54576	4.66284	4.33543	1.07552	5.70437	0.105035	-0.756208
AMIS_11050	231.022	261.432	255.718	222.352	229.42	243.985	249.391	231.919	1.07534	0.477427	0.104786	0.321093
AMIS_15540	182.5	154.396	146.452	154.502	154.981	140.077	161.116	149.853	1.07516	1.36673	0.104549	-0.135681
AMIS_8310	4.7271	7.26203	15.3054	8.68583	8.13592	8.56508	9.09819	8.46228	1.07515	10.7364	0.104534	-1.03086
AMIS_16950	23.8338	19.1792	17.1065	19.6624	18.2315	18.0332	20.0399	18.6424	1.07496	2.36163	0.104285	-0.373212
AMIS_54070	33.0096	36.1845	34.0906	30.056	31.8261	34.2184	34.4282	32.0335	1.07476	0.458133	0.10401	0.339008
AMIS_21810	2.63957	2.40769	2.79969	2.74261	1.06565	3.49503	2.61565	2.43443	1.07444	8.42984	0.103587	-0.925819
AMIS_17630	96.1151	116.984	119.501	105.539	96.628	107.464	110.867	103.21	1.07418	1.36211	0.103237	-0.134211
AMIS_52320	144.806	117.343	130.811	121.517	126.513	117.842	130.987	121.957	1.07404	1.02679	0.103044	-0.0114816
AMIS_69620	127.606	143.746	137.566	129.762	121.614	129.491	136.306	126.956	1.07365	0.362587	0.102522	0.440588
AMIS_36180	18.3863	14.5349	13.6511	18.3398	15.3097	9.73801	15.5241	14.4625	1.0734	5.60886	0.102189	-0.748874
AMIS_63850	23.1747	26.1977	19.8535	23.8941	20.1516	20.4569	23.0753	21.5009	1.07323	2.14493	0.101954	-0.331414
AMIS_29160	326.058	397.74	457.666	361.508	352.344	387.135	393.821	366.996	1.0731	2.36445	0.101778	-0.37373
AMIS_62010	33.8168	32.447	30.2831	29.6171	30.3284	30.0575	32.1823	30.001	1.07271	0.224394	0.101257	0.648988
AMIS_75000	60.477	57.9691	59.7968	61.3468	50.9007	53.9501	59.4143	55.3992	1.07248	0.752616	0.100945	0.123426
AMIS_25370	36.3887	64.8257	47.8374	33.8685	58.9704	46.146	49.6839	46.3283	1.07243	6.8787	0.100886	-0.837506
AMIS_73890	128.471	167.051	137.714	120.989	138.218	144.772	144.412	134.66	1.07242	2.17206	0.10087	-0.336871
AMIS_57870	13.6776	15.8699	14.0071	10.7812	17.137	12.6981	14.5182	13.5387	1.07234	3.85593	0.100768	-0.586129
AMIS_25030	76.8447	108.182	95.6023	84.0827	83.2701	94.3444	93.5428	87.2324	1.07234	2.57104	0.100763	-0.410108
AMIS_34300	6.4967	9.43765	11.8675	9.67544	7.64997	8.6022	9.26728	8.64253	1.07229	5.42476	0.100691	-0.734381
AMIS_30510	5.64637	7.39537	5.52821	7.31092	3.68236	6.3261	6.18998	5.77313	1.07221	6.21762	0.100583	-0.793624
AMIS_21240	6.48756	4.73411	5.50488	8.08897	2.35724	5.15406	5.57552	5.20009	1.0722	9.78306	0.100568	-0.990475
AMIS_76610	228.515	240.83	261.471	240.56	222.389	218.728	243.605	227.226	1.07208	0.605023	0.100418	0.218228
AMIS_68250	709.405	982.198	976.34	726.342	798.051	964.175	889.314	829.522	1.07208	3.55118	0.100412	-0.550373
AMIS_54390	116.824	123.015	109.361	111.266	110.273	104.188	116.4	108.576	1.07206	0.362474	0.10039	0.440723
AMIS_19280	3.89084	3.26348	4.55378	4.68398	3.57495	2.66473	3.9027	3.64122	1.07181	5.40493	0.10005	-0.73279
AMIS_78640	17.572	18.9965	12.4253	12.9834	13.9913	18.7428	16.3313	15.2392	1.07167	4.90205	0.0998541	-0.690378
AMIS_30980	57.85	49.0821	63.1496	50.1274	55.7552	52.8265	56.6939	52.903	1.07166	1.60481	0.0998429	-0.205424
AMIS_43390	51.2517	37.1768	33.393	46.1014	39.2397	28.3565	40.6072	37.8992	1.07145	5.7129	0.099568	-0.756857
AMIS_54030	15.5408	16.8901	8.41714	14.0174	13.6162	10.5076	13.616	12.7138	1.07097	6.63406	0.0989141	-0.82178
AMIS_40740	23.4603	25.8987	23.735	15.7507	26.2285	26.2845	24.3646	22.7546	1.07076	4.36798	0.0986334	-0.64028
AMIS_64750	60.5818	63.5759	63.7146	57.6879	55.7273	62.1079	62.6241	58.5077	1.07036	0.278595	0.0980914	0.555027
AMIS_21050	4.97589	5.44652	4.22219	3.10208	6.62927	3.95311	4.88154	4.56149	1.07016	7.38109	0.0978306	-0.86812
AMIS_29240	27.0706	19.4211	23.2283	22.1859	20.8142	22.1507	23.24	21.7169	1.07013	2.39015	0.0977915	-0.378424
AMIS_13170	762.432	710.78	753.548	685.714	690.633	704.856	742.254	693.734	1.06994	0.0923255	0.0975292	1.03468
AMIS_3800	146.647	137.177	132.132	128.505	119.617	140.677	138.652	129.6	1.06985	0.809244	0.0974053	0.0919203
AMIS_37040	410.014	249.537	219.61	282.998	280.88	257.92	293.053	273.933	1.0698	6.52023	0.0973422	-0.814263
AMIS_53650	87.4141	73.7231	73.4008	72.0124	68.6911	78.5405	78.1793	73.0813	1.06976	1.38021	0.097284	-0.139945
AMIS_11460	120.396	132.902	125.877	112.807	115.088	126.756	126.392	118.217	1.06915	0.554804	0.096465	0.255861
AMIS_31200	19.9205	27.5203	27.4881	26.5257	18.9736	24.5839	24.9763	23.3611	1.06914	4.01393	0.0964534	-0.603569
AMIS_17650	466.153	267.644	301.226	361.512	324.289	282.291	345.007	322.697	1.06914	6.07049	0.0964451	-0.783224
AMIS_32880	11.3055	5.80547	11.7249	12.2167	9.43282	5.32249	9.61195	8.99068	1.0691	9.47725	0.096399	-0.976682
AMIS_72590	358.762	419.845	389.411	342.556	354.24	395.752	389.339	364.183	1.06908	1.094	0.0963655	-0.0390193
AMIS_35020	0.879858	3.47777	1.86646	2.74261	1.33206	1.74751	2.0747	1.94073	1.06903	13.8258	0.0963024	-1.14069
AMIS_10580	89.7464	104.522	109.671	91.529	90.2649	102.533	101.313	94.7758	1.06898	1.4275	0.0962327	-0.154576
AMIS_33510	9.75379	9.27437	11.6622	12.1614	11.3838	5.16595	10.2301	9.57041	1.06893	7.43931	0.0961689	-0.871532
AMIS_57580	37.7644	20.4129	15.2592	23.5432	22.1434	23.0174	24.4788	22.9013	1.06888	9.20753	0.0961038	-0.964143
AMIS_14210	889.368	1070.65	1000.88	876.472	864.777	1028.9	986.965	923.384	1.06886	1.62987	0.0960679	-0.212153
AMIS_27450	3.18994	1.2932	3.15788	2.65157	3.09082	1.40792	2.54701	2.38344	1.06863	10.4273	0.0957595	-1.01817
AMIS_8970	177.331	173.596	158.19	162.313	155.806	158.457	169.705	158.859	1.06828	0.345941	0.0952877	0.460997
AMIS_7030	201.757	171.186	176.076	173.473	175.473	165.02	183.006	171.322	1.0682	0.884824	0.0951827	0.0531429
AMIS_10390	3.62001	3.47578	0.808338	2.61313	2.7691	2.01819	2.63471	2.46681	1.06806	11.8708	0.0949986	-1.07448
AMIS_47770	240.63	236.192	189.653	217.499	189.841	216.671	222.159	208.004	1.06805	1.97032	0.0949814	-0.294537
AMIS_79330	2.80831	0	2.97867	0	1.70066	3.71845	1.92899	1.80637	1.06788	22.2904	0.0947548	-1.34812
AMIS_4860	7.51334	7.66917	7.6845	8.36425	6.6624	6.39535	7.62234	7.14067	1.06745	1.89557	0.0941744	-0.27774
AMIS_69610	344.937	429.765	444.184	396.03	384.696	361.185	406.296	380.637	1.06741	1.85877	0.0941147	-0.269225
AMIS_19810	8.17846	8.62044	5.78306	6.79818	8.58471	5.77547	7.52732	7.05279	1.06728	5.143	0.0939428	-0.711217
AMIS_69800	202.401	174.319	152.947	175.462	167.284	153.552	176.556	165.433	1.06724	2.19562	0.0938796	-0.341558
AMIS_68420	180.658	148.549	147.841	156.373	148.514	142.171	159.016	149.019	1.06708	1.59135	0.0936732	-0.201767
AMIS_64070	202.007	129.564	141.811	149.819	154.355	139.468	157.794	147.881	1.06703	4.54137	0.0936067	-0.657186
AMIS_17150	29.1581	32.0928	32.4695	30.0516	26.4234	31.3631	31.2401	29.2794	1.06697	1.033	0.093514	-0.0141003
AMIS_81160	127.655	120.625	140.935	121.494	122.615	120.853	129.738	121.654	1.06645	0.644425	0.0928182	0.190828
AMIS_7880	37.0965	54.0214	67.3038	45.6449	53.7975	49.119	52.8072	49.5205	1.06637	5.67695	0.0927098	-0.754115
AMIS_47740	5.6357	6.28969	4.64141	4.87745	5.21968	5.44299	5.52226	5.18004	1.06607	2.39202	0.0922965	-0.378764
AMIS_24620	3.84388	3.5062	6.79509	6.19059	3.68565	3.39309	4.71506	4.42311	1.066	9.97106	0.0922139	-0.998741
AMIS_53610	394.213	341.843	384.178	345.278	361.281	344.405	373.411	350.321	1.06591	0.63594	0.0920863	0.196584
AMIS_36050	7.26975	7.51525	6.93967	6.11836	7.04387	7.21934	7.24156	6.79385	1.0659	0.866236	0.0920693	0.0623638
AMIS_50440	11.0288	7.89018	5.50488	6.47118	7.85748	8.5901	8.1413	7.63958	1.06567	7.18204	0.0917657	-0.856248
AMIS_79380	3.29005	2.22298	3.1019	3.55522	2.30232	2.22656	2.87164	2.6947	1.06566	6.38658	0.0917507	-0.805269
AMIS_2240	57.1243	61.6831	44.1681	53.2524	45.2623	54.4308	54.3252	50.9818	1.06558	3.21865	0.0916371	-0.507674
AMIS_50	100.081	122.625	124.14	96.2029	110.605	118.696	115.615	108.501	1.06556	2.26041	0.0916182	-0.354187
AMIS_55790	9.50032	7.90557	5.30349	6.23443	5.14761	9.93099	7.56979	7.10434	1.06552	8.53155	0.0915527	-0.931028
AMIS_57270	12.1723	9.66152	10.0567	9.42567	11.1733	9.33099	10.6302	9.97667	1.0655	2.45856	0.0915361	-0.39068
AMIS_58180	18.0546	8.73598	12.7665	11.1346	16.2239	9.76798	13.1857	12.3755	1.06547	8.60677	0.091488	-0.93484
AMIS_54980	88.1703	74.3499	71.6364	77.8478	75.2254	66.7116	78.0522	73.2616	1.06539	1.87952	0.0913825	-0.274048
AMIS_75150	151.112	154.846	144.359	146.2	141.5	135.046	150.105	140.915	1.06522	0.229295	0.0911457	0.639605
AMIS_69180	68.6673	86.7409	91.4808	75.8976	68.7033	87.1881	82.2963	77.263	1.06515	3.0937	0.0910506	-0.490478
AMIS_10400	0.554073	0.336932	0.587684	0.518131	0.503303	0.36682	0.492896	0.462752	1.06514	6.3702	0.0910449	-0.804153
AMIS_16050	193.554	212.418	209.547	176.001	190.73	211.168	205.173	192.633	1.0651	1.0676	0.0909858	-0.0284069
AMIS_54310	63.7608	49.3791	50.4941	50.1776	56.3601	47.1341	54.5447	51.2239	1.06483	2.74764	0.0906198	-0.43896
AMIS_76990	65.7655	62.884	59.6525	63.9029	63.7221	49.2448	62.7673	58.9566	1.06464	2.05935	0.0903606	-0.313729
AMIS_72710	33.2115	26.1985	27.1288	29.2838	29.2113	22.7923	28.8463	27.0958	1.0646	3.13038	0.0903161	-0.495597
AMIS_78120	141.788	109.376	107.183	123.887	109.654	103.073	119.449	112.205	1.06456	3.14043	0.0902592	-0.496989
AMIS_58080	61.4223	54.5712	60.4948	60.1731	53.6204	52.0186	58.8294	55.2707	1.06439	1.03602	0.090023	-0.0153679
AMIS_22780	131.709	101.748	121.912	118.643	115.932	99.2977	118.457	111.291	1.06438	2.42202	0.0900197	-0.384177
AMIS_77020	54.1804	67.3784	62.1265	47.4707	58.2314	66.8923	61.2284	57.5315	1.06426	3.35884	0.0898502	-0.526189
AMIS_76580	556.95	797.48	729.32	628.333	611.416	718.228	694.583	652.659	1.06424	3.47333	0.0898188	-0.540746
AMIS_64950	198.693	135.054	133.538	149.801	140.341	149.001	155.762	146.381	1.06408	4.56013	0.0896104	-0.658978
AMIS_63660	9.16421	10.7327	7.2001	9.31035	9.86608	6.29182	9.03235	8.48942	1.06395	5.75818	0.0894354	-0.760285
AMIS_71020	1653.01	1379.89	1461.88	1403.96	1434.4	1388.27	1498.26	1408.87	1.06344	1.0176	0.0887436	-0.00757582
flgK	1083.27	1497.81	1467.85	1222.59	1196.72	1388.39	1349.64	1269.23	1.06335	3.30257	0.0886203	-0.518852
AMIS_52930	6.96194	7.56636	8.16982	9.04983	6.81738	5.4917	7.56604	7.11964	1.0627	4.94082	0.0877342	-0.693799
AMIS_48820	1567.15	650.657	633.724	952.734	1003.81	726.883	950.511	894.475	1.06265	12.0812	0.0876621	-1.08211
AMIS_15560	50.3726	25.8738	33.381	32.2255	39.3952	31.5447	36.5425	34.3884	1.06264	7.52221	0.0876509	-0.876345
AMIS_4750	52.3297	35.0396	36.587	43.4979	36.3187	36.8504	41.3187	38.889	1.06248	4.9573	0.0874346	-0.695245
AMIS_13810	29.3944	31.1662	25.5815	24.4335	34.6884	21.9553	28.714	27.0257	1.06247	5.05759	0.0874222	-0.703944
AMIS_71490	124.357	102.156	98.9063	111.653	100.612	94.0639	108.473	102.109	1.06232	2.42941	0.0872193	-0.3855
AMIS_68610	794.05	692.487	609.138	648.658	629.244	695.351	698.559	657.751	1.06204	2.16742	0.0868398	-0.335944
AMIS_76330	385.045	505.851	397.251	397.345	377.219	438.491	429.383	404.352	1.0619	2.97268	0.0866524	-0.473148
AMIS_64040	109.515	144.622	134.79	121.316	111.366	133.618	129.642	122.1	1.06177	2.78689	0.0864749	-0.44512
AMIS_54790	8.54195	9.8693	8.45611	7.98786	10.3457	6.97468	8.95579	8.43607	1.06161	4.05736	0.0862486	-0.608244
AMIS_23950	35.513	26.7489	22.2579	28.4292	26.8825	24.3127	28.1733	26.5415	1.06148	5.02389	0.0860803	-0.701041
AMIS_47400	123.39	152.416	186.167	141.155	151.146	142.928	153.991	145.076	1.06145	3.9151	0.0860311	-0.592743
AMIS_76820	106.597	143.185	117.058	111.269	104.911	129.436	122.28	115.205	1.06141	3.40072	0.0859829	-0.531572
AMIS_2120	75.3702	79.9321	80.1554	75.1799	68.1598	78.5067	78.4859	73.9488	1.06135	0.675067	0.0859071	0.170653
AMIS_17430	141.445	171.306	180.031	141.678	154.97	167.852	164.261	154.834	1.06089	2.37941	0.0852691	-0.376469
AMIS_7850	109.562	113.281	108.721	100.637	104.076	107.888	110.521	104.201	1.06066	0.134221	0.0849624	0.872178
AMIS_28990	5.96966	3.54161	4.63302	5.26473	4.40867	3.66299	4.71476	4.44546	1.06058	6.53518	0.0848516	-0.815258
AMIS_60020	14.8669	17.3674	12.0341	14.1464	15.1631	12.4327	14.7561	13.9141	1.06052	3.90303	0.084768	-0.591402
AMIS_44380	2.27065	0.789018	1.37622	1.21335	0.392874	2.57703	1.47863	1.39442	1.06039	18.6236	0.0845978	-1.27006
AMIS_47750	41.5373	32.1847	35.1746	32.9956	30.0228	39.6969	36.2989	34.2384	1.06018	3.60189	0.0843085	-0.55653
AMIS_68390	68.0575	49.721	46.7755	55.1348	55.0005	45.136	54.8513	51.7571	1.05978	4.80798	0.0837698	-0.681963
AMIS_54730	11.66	13.1226	10.5214	11.3919	12.0143	9.90851	11.768	11.1049	1.05971	2.37741	0.0836737	-0.376105
AMIS_15080	155.994	117.787	125.717	128.1	127.43	121.527	133.166	125.686	1.05951	2.65027	0.0834038	-0.42329
AMIS_54900	114.05	72.6801	84.6566	85.1196	87.1	83.9555	90.4623	85.3917	1.05938	4.86964	0.0832211	-0.687497
AMIS_68040	30.6529	37.5784	37.9745	36.3849	32.0766	31.8203	35.4019	33.4273	1.05907	2.21969	0.0828028	-0.346292
AMIS_9820	38.9337	25.4145	24.7306	27.9747	31.9695	24.1739	29.6929	28.0394	1.05897	6.50095	0.082667	-0.812977
AMIS_14220	615.588	732.578	737.781	656.95	651.434	661.59	695.316	656.658	1.05887	1.30236	0.0825264	-0.11473
AMIS_77930	123.624	105.143	106.332	115.166	115.28	86.1322	111.7	105.526	1.0585	3.37446	0.0820238	-0.528204
AMIS_54820	83.414	81.4838	81.3047	69.6449	78.8071	84.1879	82.0675	77.5466	1.0583	1.09594	0.0817472	-0.0397878
AMIS_69170	39.3256	36.4051	40.0628	35.3846	35.0676	38.9635	38.5978	36.4719	1.05829	0.741492	0.0817359	0.129894
AMIS_45110	15.5252	17.9717	18.2525	14.693	15.6318	18.5753	17.2498	16.3	1.05827	2.52304	0.0817053	-0.401924
AMIS_20540	54.9125	58.6221	44.0063	52.4917	40.6437	55.7436	52.5137	49.6263	1.05818	4.30035	0.0815871	-0.633504
AMIS_11030	170.451	210.608	199.323	176.217	186.222	186.106	193.46	182.848	1.05804	1.61637	0.0813913	-0.20854
AMIS_2080	31.247	28.5523	26.6543	30.7146	25.8308	25.1745	28.8179	27.24	1.05792	2.15338	0.0812369	-0.333122
AMIS_69310	29.4223	22.7013	19.4625	18.1453	21.4577	28.0663	23.862	22.5564	1.05788	6.66553	0.0811784	-0.823835
AMIS_61070	123.294	175.824	161.031	150.714	137.031	147.247	153.383	144.998	1.05783	3.59909	0.0811103	-0.556193
AMIS_19330	11.0543	8.86098	7.1948	7.51799	7.30283	10.8113	9.03669	8.54404	1.05766	6.8039	0.0808756	-0.832758
AMIS_36810	2.62829	0.799133	2.43926	1.02408	2.78537	1.74005	1.95556	1.84983	1.05716	15.8046	0.0801876	-1.19878
AMIS_52720	21.3847	19.6151	26.8636	20.8541	21.9936	21.3551	22.6211	21.4009	1.05702	3.27205	0.0799978	-0.51482
AMIS_33240	16.4897	26.017	17.9627	15.559	21.591	20.0635	20.1565	19.0711	1.05691	6.72551	0.0798506	-0.827725
AMIS_50530	283.908	154.191	209.933	197.174	240.333	175.682	216.01	204.396	1.05682	7.65218	0.0797316	-0.883785
AMIS_22890	6.26819	3.58748	3.91084	2.98826	4.91234	5.12625	4.58884	4.34228	1.05678	9.365	0.0796752	-0.971508
AMIS_71470	72.8735	60.8715	95.1313	65.8998	83.897	66.8014	76.2921	72.1994	1.05669	5.88111	0.0795463	-0.769459
AMIS_31710	37.41	47.773	31.7435	36.8491	37.1538	36.6553	38.9755	36.8861	1.05665	4.41545	0.0794917	-0.644975
AMIS_23320	23.2531	21.9318	35.2338	26.6262	21.8409	27.6474	26.8062	25.3715	1.05655	6.73504	0.0793598	-0.82834
AMIS_63420	45.3566	41.116	34.1988	46.0521	32.3485	35.8425	40.2238	38.081	1.05627	4.90626	0.0789766	-0.69075
AMIS_30240	9.00788	11.7109	11.2016	7.35851	15.0483	7.81439	10.6401	10.0737	1.05623	9.84831	0.0789205	-0.993362
folP	33.9935	41.7669	38.8291	36.0812	37.7934	34.6234	38.1965	36.166	1.05614	1.69416	0.0788071	-0.228954
AMIS_49870	4.49576	2.73388	4.76848	2.24221	4.35607	4.76223	3.99938	3.78684	1.05613	10.1058	0.0787814	-1.00457
cheR3	236.379	316.321	306.836	263.099	243.782	307.092	286.512	271.324	1.05598	3.93028	0.0785785	-0.594424
rpsT	5497.18	6105.77	6515.96	5744.8	5558.07	5858.22	6039.64	5720.36	1.05581	1.13242	0.0783547	-0.0540085
AMIS_52240	19.2966	19.9013	15.7188	17.3231	15.8925	18.8051	18.3055	17.3402	1.05567	2.72956	0.0781607	-0.436093
AMIS_29750	4.27098	2.79697	2.78773	3.07225	2.78537	3.48009	3.28522	3.11257	1.05547	6.43215	0.077884	-0.808356
AMIS_64090	31.7538	30.1499	30.1347	27.6102	33.2299	26.3702	30.6795	29.0701	1.05536	2.05113	0.0777383	-0.311992
iolB	124.351	83.7092	100.358	104.661	98.8808	88.7423	102.806	97.4282	1.0552	4.65245	0.077516	-0.667682
AMIS_68840	65.3004	54.4222	52.7051	51.0899	56.875	55.4606	57.4759	54.4752	1.05508	2.2701	0.0773584	-0.356045
AMIS_8060	86.4873	58.7363	50.4405	69.4329	60.6565	55.3824	65.2213	61.8239	1.05495	7.20188	0.0771786	-0.857446
fliM	289.58	349.872	369.249	318.327	300.185	337.838	336.234	318.783	1.05474	2.47482	0.0768876	-0.393544
AMIS_75490	122.1	124.665	110.32	126.866	110.912	100.795	119.028	112.857	1.05468	2.2328	0.0768019	-0.34885
AMIS_75530	153.974	200.582	157.971	170.681	154.92	160.374	170.843	161.992	1.05464	3.14663	0.0767491	-0.497846
AMIS_35080	140.554	107.98	109.271	128.451	105.965	104.877	119.268	113.098	1.05456	4.13122	0.0766378	-0.616079
AMIS_56250	40.1273	25.6094	24.4413	30.2176	27.4281	27.8812	30.0593	28.509	1.05438	6.94615	0.0763971	-0.841744
AMIS_36460	62.0415	46.7797	51.9235	50.3251	51.9099	50.268	53.5816	50.8343	1.05404	2.83966	0.0759342	-0.453266
AMIS_9620	447.453	328.461	351.61	334.924	381.689	353.266	375.841	356.626	1.05388	3.81025	0.0757094	-0.580954
AMIS_13570	13.7179	10.8908	8.89172	8.3145	13.384	10.091	11.1668	10.5965	1.05382	7.55769	0.075631	-0.878389
AMIS_56060	25.1944	30.8514	28.5531	29.4771	26.1254	24.677	28.1996	26.7598	1.0538	2.47289	0.0756072	-0.393205
agqA	34.8454	31.0779	28.0273	25.887	36.7521	26.5295	31.3169	29.7229	1.05363	5.12418	0.0753667	-0.709624
AMIS_4030	251.103	200.644	193.962	222.526	214.688	175.678	215.236	204.297	1.05354	4.06765	0.0752516	-0.609344
phoH	746.505	803.029	804.963	729.81	744.37	760.657	784.832	744.946	1.05354	0.290724	0.0752489	0.536519
AMIS_48940	402.359	406.78	530.9	512.883	376.475	382.934	446.679	424.097	1.05325	5.54837	0.0748441	-0.744166
AMIS_22860	7.09143	6.27244	7.52161	9.24381	5.46564	5.12164	6.96183	6.61037	1.05317	8.18256	0.0747361	-0.912889
AMIS_51510	57.9833	48.9356	61.0138	48.0702	54.2916	57.1254	55.9776	53.1624	1.05295	2.70947	0.0744415	-0.432885
AMIS_68470	36.4764	39.0279	37.7097	31.6636	32.1555	43.7128	37.738	35.8439	1.05284	4.06443	0.0742895	-0.609
AMIS_36700	13.1908	17.3795	13.991	15.2476	13.9791	13.0993	14.8538	14.1087	1.05281	3.56274	0.0742445	-0.551784
AMIS_6670	29.9692	35.5682	24.2627	25.9944	28.0561	31.2471	29.9334	28.4325	1.05279	4.79055	0.074213	-0.680385
AMIS_58570	80.7672	101.012	93.6752	85.5842	86.7374	89.3715	91.8181	87.2311	1.05258	1.95825	0.0739365	-0.291869
AMIS_80520	115.529	125.849	127.573	120.672	108.961	120.894	122.984	116.842	1.05256	0.952138	0.0739079	0.0213001
AMIS_22080	34.5244	26.8491	25.5815	27.8893	30.3892	24.3375	28.985	27.5387	1.05252	4.48553	0.0738469	-0.651814
AMIS_13760	39.8624	29.475	29.779	31.2084	31.7588	31.2129	33.0388	31.3934	1.05241	3.961	0.0737021	-0.597805
AMIS_27370	136.137	203.23	178.937	155.43	152.437	184.676	172.768	164.181	1.0523	5.25027	0.0735485	-0.720182
AMIS_3230	42.9706	35.9244	34.9956	39.6751	38.6186	29.9593	37.9635	36.0843	1.05208	4.07467	0.0732412	-0.610092
AMIS_51020	89.3456	51.7501	56.7242	66.8136	59.1182	62.1012	65.94	62.6777	1.05205	7.74218	0.0732023	-0.888863
AMIS_52700	58.9076	48.2365	50.7517	51.9708	48.1654	49.9812	52.6319	50.0391	1.05182	1.95677	0.0728818	-0.291539
AMIS_59150	331.787	291.65	311.287	270.746	298.282	319.665	311.575	296.231	1.0518	1.6743	0.072855	-0.223833
AMIS_50010	542.907	415.549	421.644	494.633	453.22	364.322	460.033	437.392	1.05177	5.03368	0.0728127	-0.701886
AMIS_54270	127.142	131.239	115.337	125.861	123.015	106.542	124.573	118.473	1.05149	1.82145	0.072435	-0.260416
AMIS_26990	1.45793	3.13708	2.85483	3.63561	1.22247	2.22741	2.48328	2.36183	1.05142	15.4389	0.0723413	-1.18862
AMIS_36900	27.7751	18.4986	19.64	23.912	25.2301	13.5724	21.9713	20.9048	1.05101	9.38261	0.0717808	-0.972324
AMIS_780	234.197	212.519	241.698	217.035	217.667	220.328	229.472	218.343	1.05097	0.746648	0.0717182	0.126884
AMIS_56200	89.4715	112.411	114.994	98.8583	95.4986	107.158	105.626	100.505	1.05095	3.02468	0.0716936	-0.480679
AMIS_25140	16.9914	12.3584	12.4859	12.3929	14.1903	13.2341	13.9452	13.2724	1.05069	4.76013	0.0713385	-0.677619
AMIS_35220	4.73093	4.98659	3.01075	3.14599	4.58393	4.38491	4.24276	4.03828	1.05063	7.89656	0.0712614	-0.897438
AMIS_33170	52.6559	37.5702	28.2974	39.3922	39.9655	33.4661	39.5078	37.6079	1.05052	8.15968	0.0711015	-0.911673
AMIS_60	418.655	200.406	288.238	257.841	348.625	257.243	302.433	287.903	1.05047	10.23	0.0710322	-1.00987
AMIS_580	21.5318	17.7039	23.8029	21.1749	18.3651	20.479	21.0129	20.0063	1.05031	3.67893	0.0708152	-0.565721
AMIS_55840	55.6809	45.7874	50.334	41.813	52.8779	49.8491	50.6008	48.18	1.05024	3.26153	0.0707246	-0.513421
AMIS_64870	3.1251	3.23064	6.29789	2.82497	4.25813	4.9655	4.21788	4.0162	1.05022	12.8702	0.0706865	-1.10958
AMIS_54690	57.3977	38.1343	43.9747	41.3031	44.9154	46.6205	46.5022	44.2796	1.05019	5.43316	0.0706566	-0.735052
AMIS_46240	3.70688	5.88041	4.78648	2.41143	7.22245	4.05463	4.79126	4.56284	1.05006	14.6573	0.0704731	-1.16606
AMIS_35070	117.521	103.791	109.227	123.05	95.8539	95.9534	110.18	104.952	1.04981	3.50226	0.0701223	-0.544348
AMIS_35880	42.9726	26.6911	32.8952	32.9346	36.9261	27.8407	34.1863	32.5671	1.04972	7.04166	0.0700008	-0.847675
AMIS_12650	275.666	198.603	217.443	242.51	219.986	196.487	230.57	219.661	1.04966	4.92587	0.0699287	-0.692483
AMIS_43250	42.1177	27.7719	33.3699	36.3804	26.7349	35.2747	34.4199	32.7966	1.04949	6.69619	0.0696931	-0.825828
AMIS_48030	986.434	562.301	672.428	770.459	735.499	610.542	740.388	705.5	1.04945	8.17246	0.0696345	-0.912353
AMIS_61160	23.5849	28.8678	22.4499	22.9975	28.5651	19.818	24.9675	23.7935	1.04934	5.66498	0.0694824	-0.753198
AMIS_860	329.475	289.188	253.683	304.299	273.633	253.443	290.782	277.125	1.04928	3.61224	0.0694029	-0.557777
AMIS_12260	13.4785	17.2021	13.0607	12.8636	14.5108	14.3215	14.5805	13.8986	1.04906	3.9514	0.0690935	-0.596752
AMIS_30520	31.0739	26.5035	24.8262	28.6808	21.0172	28.8546	27.4679	26.1842	1.04902	4.99309	0.0690472	-0.698369
AMIS_52590	474.885	293.355	459.975	319.068	437.412	414.447	409.405	390.309	1.04893	7.58954	0.0689115	-0.880216
AMIS_31130	49.4597	50.9992	46.3777	47.8154	49.4856	42.7102	48.9455	46.6704	1.04875	1.39826	0.0686688	-0.145588
cheW3-2	128.837	159.447	163.983	132.749	131.693	166.842	150.756	143.761	1.04865	4.49789	0.0685374	-0.653009
AMIS_26770	6.43741	4.21572	4.72702	3.39581	5.69762	5.57319	5.12672	4.88887	1.04865	8.88955	0.0685338	-0.94888
AMIS_71800	18.6585	12.4952	16.2832	14.1352	15.1609	15.9491	15.8123	15.0817	1.04844	5.19489	0.068242	-0.715577
AMIS_64690	4650.58	6459.31	6439.01	5153.1	5149.77	6454.55	5849.63	5585.81	1.04723	5.8146	0.0665805	-0.76452
AMIS_44100	11.752	10.7196	12.4649	8.14049	12.2567	12.9672	11.6455	11.1215	1.04712	6.31453	0.0664245	-0.800341
AMIS_33680	297.601	348.948	345.544	318.163	318.434	311.016	330.698	315.871	1.04694	1.52025	0.0661764	-0.181915
AMIS_37490	9.44518	7.90925	4.92695	6.17792	7.31386	7.79078	7.42713	7.09419	1.04693	8.94059	0.0661668	-0.951366
AMIS_65610	40.9665	40.0708	31.4331	35.8639	34.4152	37.1624	37.4901	35.8138	1.04681	3.45698	0.0659944	-0.538697
AMIS_32450	106.714	88.2311	117.144	106.655	90.3425	101.155	104.03	99.3843	1.04674	3.9912	0.0659049	-0.601104
AMIS_25060	66.0877	37.0245	51.9084	49.7289	55.7733	42.6049	51.6735	49.3691	1.04668	8.38163	0.0658182	-0.923329
AMIS_15570	46.7115	24.848	31.4866	34.1831	32.2531	32.0234	34.3487	32.8199	1.04658	9.04498	0.0656864	-0.956407
AMIS_61520	41.1046	46.0172	47.7937	37.3124	45.8265	45.7725	44.9718	42.9705	1.04657	3.05029	0.0656749	-0.484341
AMIS_21840	22.9666	13.819	13.3338	17.7843	16.9825	13.1242	16.7064	15.9637	1.04653	9.89329	0.065611	-0.995341
AMIS_65680	24.3925	24.9996	27.3257	19.8201	25.5599	27.9431	25.5726	24.441	1.0463	4.47443	0.065294	-0.650738
AMIS_11650	33.786	32.0368	34.0134	32.8439	32.2508	30.3293	33.2787	31.808	1.04624	0.516034	0.0652113	0.287322
AMIS_61760	32.5662	27.2704	24.9153	29.2888	29.0972	22.6206	28.2506	27.0022	1.04623	5.09176	0.0652065	-0.706868
AMIS_14610	315.19	220.165	189.182	263.624	216.405	212.509	241.512	230.846	1.04621	8.14066	0.0651666	-0.910659
AMIS_16200	695.86	870.708	803.151	730.94	748.587	785.656	789.906	755.061	1.04615	2.52606	0.0650883	-0.402443
AMIS_62410	62.8855	55.0667	52.6932	39.9883	63.5974	59.5352	56.8818	54.3736	1.04613	6.62255	0.0650606	-0.821025
AMIS_65430	69.9034	65.883	56.081	62.6895	59.5204	61.2044	63.9558	61.1381	1.04609	2.42351	0.0650031	-0.384445
AMIS_65820	66.778	63.249	62.0352	65.2185	57.3272	61.0756	64.0207	61.2071	1.04597	1.10503	0.0648398	-0.0433726
AMIS_3940	82.831	62.3324	47.2224	54.8661	56.431	72.6601	64.1286	61.3191	1.04582	8.82986	0.0646332	-0.945954
AMIS_9200	26.5346	20.3354	16.9636	20.6211	20.6914	19.7329	21.2779	20.3485	1.04567	6.3364	0.0644345	-0.801842
AMIS_3790	88.5401	71.3059	66.1417	72.7068	73.8931	69.5426	75.3292	72.0475	1.04555	4.01093	0.0642616	-0.603245
AMIS_14470	212.383	156.406	163.283	189.115	158.048	161.766	177.357	169.643	1.04547	5.34157	0.0641536	-0.727669
AMIS_13950	55.911	45.3327	44.477	48.4113	38.5612	52.4386	48.5735	46.4704	1.04526	5.36005	0.0638593	-0.729169
mcp3	301.026	359.171	339.257	322.534	304.598	329.274	333.151	318.802	1.04501	1.92239	0.0635164	-0.283841
rplT	3497.24	4325.68	4419.4	3998.08	4005.44	3713.23	4080.77	3905.58	1.04486	3.13503	0.0633061	-0.496241
AMIS_24210	67.844	47.0856	64.1378	53.329	63.8604	54.1918	59.6891	57.1271	1.04485	5.86373	0.0632945	-0.768174
AMIS_52860	9.05844	12.1766	8.0909	8.02501	11.8374	8.20654	9.7753	9.35631	1.04478	8.81066	0.0632013	-0.945008
AMIS_12330	35.2541	31.1662	43.9913	35.0912	37.4956	33.1464	36.8039	35.2444	1.04425	5.18317	0.0624642	-0.714595
AMIS_51360	13.4624	6.89391	10.0204	6.18415	12.5864	10.32	10.1256	9.69686	1.04421	13.353	0.0624149	-1.12558
AMIS_74040	68.0133	53.7078	43.0783	49.0324	64.4165	44.3876	54.9331	52.6122	1.04411	8.49431	0.0622803	-0.929128
AMIS_54650	29.0426	36.7069	42.2806	31.9514	25.5193	45.9952	36.01	34.4887	1.04411	10.0185	0.0622763	-1.0008
AMIS_15310	399.391	494.397	497.842	441.312	424.04	467.492	463.877	444.282	1.04411	3.15837	0.0622673	-0.499464
AMIS_28220	2431.9	2129.97	2417.34	1725.25	2628.35	2332.87	2326.4	2228.82	1.04378	6.01592	0.0618177	-0.779302
AMIS_16970	16.9685	11.7926	15.4267	15.3281	12.7923	14.2143	14.7293	14.1115	1.04377	5.67054	0.061809	-0.753625
AMIS_77480	52.1637	33.7172	36.7564	44.3454	36.4492	36.7081	40.8791	39.1676	1.0437	7.69833	0.0617021	-0.886397
AMIS_7750	61.749	63.534	55.0157	61.4392	51.3046	60.0127	60.0996	57.5855	1.04366	2.79066	0.0616496	-0.445708
AMIS_74310	69.8527	98.9136	101.166	75.4992	81.2475	101.924	89.9773	86.2234	1.04354	7.21282	0.0614804	-0.858105
AMIS_53770	187.157	166.363	181.452	166.809	175.306	170.59	178.324	170.902	1.04343	0.975436	0.0613365	0.0108012
AMIS_62360	141.56	130.68	119.937	127.487	132.876	115.625	130.726	125.329	1.04306	2.42656	0.0608252	-0.384991
AMIS_62900	158.212	174.651	165.971	155.59	153.836	168.835	166.278	159.42	1.04302	1.16066	0.0607637	-0.0647033
AMIS_33800	14.5395	12.3781	17.7347	12.6899	17.6097	12.5135	14.8841	14.271	1.04296	7.82848	0.0606804	-0.893678
AMIS_32810	117.646	112.623	105.633	116.55	103.339	102.178	111.967	107.356	1.04296	1.80748	0.0606772	-0.257073
AMIS_72970	56.9132	60.8828	53.3072	55.4816	52.6908	55.8939	57.0344	54.6887	1.04289	1.28428	0.0605888	-0.10866
crtB	48.8276	55.8043	42.9744	49.6543	52.008	39.8917	49.2021	47.1847	1.04276	5.31238	0.0604024	-0.725289
AMIS_28420	19.0868	22.3537	17.2455	24.239	12.4148	19.6565	19.562	18.7701	1.04219	10.0596	0.0596163	-1.00258
AMIS_67830	108.716	116.165	118.605	91.9814	119.446	118.244	114.495	109.89	1.04191	3.87239	0.059224	-0.587979
AMIS_42440	45.0394	52.0486	49.7849	42.1716	48.0708	50.725	48.9576	46.9891	1.04189	2.8821	0.0592067	-0.459709
AMIS_15920	228.446	284.36	297.977	238.941	263.49	275.818	270.261	259.416	1.0418	4.31967	0.0590836	-0.63545
AMIS_59750	24.5336	27.3854	19.962	19.2756	20.3522	29.3697	23.9603	22.9992	1.04179	8.45406	0.0590664	-0.927066
AMIS_1040	37.2984	49.9312	38.1379	40.1484	35.4245	44.7674	41.7891	40.1134	1.04177	6.03019	0.0590426	-0.780331
AMIS_15890	97.204	98.0896	102.408	90.1519	97.859	97.7555	99.2338	95.2555	1.04176	0.680675	0.0590288	0.16706
AMIS_53360	10.8061	19.9013	24.888	22.3275	13.4618	17.5787	18.5318	17.7893	1.04174	14.0337	0.0589912	-1.14717
mcp19	96.9706	109.436	134.46	107.352	106.513	113.489	113.622	109.118	1.04128	5.01916	0.0583568	-0.700631
AMIS_54340	230.253	324.128	335.023	240.938	278.184	335.036	296.468	284.719	1.04127	7.70827	0.0583381	-0.886957
sodN_1	7.59285	6.00238	7.2481	5.2069	8.27654	6.53484	6.94777	6.67276	1.04121	7.73286	0.0582671	-0.88834
AMIS_47040	171.613	119.452	124.253	137.603	133.881	127.448	138.439	132.977	1.04108	6.46517	0.0580766	-0.81058
AMIS_55940	246.602	305.338	257.623	256.075	221.757	299.969	269.854	259.267	1.04084	5.58354	0.0577437	-0.746909
AMIS_79000	14.1956	8.52026	7.82169	10.1141	8.48494	10.7407	10.1792	9.77993	1.04082	11.2892	0.0577267	-1.05266
AMIS_26210	22.6033	22.5356	17.2839	20.6455	22.283	17.0524	20.8076	19.9937	1.04071	5.97005	0.0575678	-0.775978
AMIS_71180	38.4388	35.5614	41.119	35.2285	40.5869	34.8009	38.3731	36.8721	1.04071	2.81822	0.0575647	-0.449974
AMIS_60120	68.1513	77.1231	82.0018	72.6661	72.6429	73.0899	75.7588	72.7997	1.04065	2.09763	0.0574807	-0.321729
AMIS_11960	21.4186	19.537	23.1236	20.7446	18.298	22.5362	21.3597	20.5262	1.04061	3.59613	0.0574249	-0.555836
AMIS_79400	7.26402	7.36209	5.13645	5.5349	4.64334	8.81669	6.58752	6.33164	1.04041	12.1031	0.0571566	-1.0829
AMIS_25420	30.751	35.103	33.1887	31.2788	34.6308	29.2877	33.0142	31.7324	1.04039	2.61077	0.0571297	-0.416769
AMIS_1780	707.274	1035.02	987.509	784.914	823.011	1015.94	909.935	874.622	1.04037	7.4481	0.0571035	-0.872046
AMIS_79970	188.023	187.364	191.222	205.617	172.225	166.86	188.87	181.567	1.04022	2.90299	0.0568863	-0.462845
AMIS_22910	10.6651	7.02591	7.22715	11.4508	6.81738	5.68784	8.30605	7.98534	1.04016	14.3593	0.0568085	-1.15713
AMIS_56650	38.0656	44.7825	48.0274	40.9475	40.0769	44.8019	43.6252	41.9421	1.04013	3.64439	0.0567611	-0.561624
AMIS_1740	16.7855	13.0653	7.12149	13.6735	10.0294	11.8536	12.3241	11.8522	1.03982	13.5434	0.0563288	-1.13173
AMIS_19300	5.22977	6.17872	3.48669	4.65764	4.52435	5.14404	4.96506	4.77534	1.03973	9.0878	0.0562065	-0.958459
AMIS_49950	37.6278	45.5658	49.544	38.2204	40.2696	49.1783	44.2459	42.5561	1.03971	5.94948	0.0561767	-0.774479
AMIS_51480	152.928	134.115	135.726	125.126	147.376	134.191	140.923	135.564	1.03953	2.85584	0.0559334	-0.455734
AMIS_74460	77.5894	121.202	131.372	70.1157	135.356	112.16	110.054	105.877	1.03945	12.8963	0.0558222	-1.11047
AMIS_9550	36.3421	34.4528	38.7444	35.5532	31.8271	38.0026	36.5131	35.1276	1.03944	2.63105	0.055808	-0.420129
AMIS_53380	58.4183	85.575	71.8667	62.549	74.4363	70.7373	71.9533	69.2408	1.03917	6.65796	0.0554379	-0.823341
AMIS_62210	685.285	730.898	737.669	674.072	690.824	707.806	717.951	690.901	1.03915	0.586265	0.0554062	0.231906
AMIS_5380	189.631	179.347	216.455	185.609	202.587	175.207	195.144	187.801	1.0391	3.40445	0.0553379	-0.532047
AMIS_27670	19.23	10.8695	10.1533	13.2559	13.5947	11.8898	13.4176	12.9135	1.03904	12.4019	0.0552498	-1.09349
AMIS_61900	187.218	180.357	180.082	193.026	174.277	159.977	182.552	175.76	1.03865	2.30774	0.0547048	-0.363188
AMIS_51650	85.922	94.1097	103.925	90.2158	86.1126	97.1355	94.6522	91.1546	1.03837	3.10438	0.0543203	-0.491975
AMIS_65890	3.43108	3.39047	2.04706	3.74326	1.81807	2.98137	2.9562	2.84757	1.03815	14.4219	0.0540126	-1.15902
AMIS_51120	10.5707	11.103	14.9492	11.5824	9.69907	13.9965	12.2076	11.7593	1.03812	8.66121	0.0539759	-0.937579
AMIS_30000	113.006	110.87	103.374	101.092	113.463	100.68	109.083	105.079	1.03811	1.87331	0.0539634	-0.272609
AMIS_73260	372.57	393.057	380.525	361.858	382.388	359.898	382.051	368.048	1.03805	0.51369	0.0538704	0.289299
AMIS_45780	19.1238	20.0022	22.7179	17.8833	19.9193	21.7765	20.6146	19.8597	1.03801	3.92608	0.0538245	-0.593959
AMIS_66680	4.34978	4.14016	5.21542	4.00867	3.43583	5.75949	4.56845	4.40133	1.03797	9.80169	0.0537661	-0.991301
AMIS_51530	13.2448	7.35382	6.10795	7.1801	9.41573	9.1499	8.9022	8.58191	1.03732	15.4812	0.0528628	-1.1898
AMIS_57850	29.1431	26.2774	40.5041	31.9514	35.9056	24.6165	31.9749	30.8245	1.03732	10.1212	0.0528598	-1.00523
AMIS_18470	619.612	307.377	437.604	390.473	529.699	395.436	454.864	438.536	1.03723	13.2764	0.0527402	-1.12308
AMIS_15710	205.948	235.505	248.19	211.332	222.595	230.97	229.881	221.633	1.03722	2.89769	0.052719	-0.462052
AMIS_4020	199.111	158.865	176.712	176.251	189.152	150.137	178.229	171.847	1.03714	5.20062	0.052613	-0.716056
AMIS_5320	1292.84	670.732	702.861	793.836	944.225	833.457	888.812	857.173	1.03691	14.0638	0.052292	-1.1481
AMIS_52780	2.85724	4.12653	6.43995	2.89456	6.27229	3.78323	4.47457	4.31669	1.03657	18.7327	0.0518232	-1.2726
AMIS_14730	93.9041	105.421	93.0335	93.281	97.9021	90.8619	97.4529	94.015	1.03657	1.94796	0.0518148	-0.28958
AMIS_8150	62.7001	61.361	62.1265	63.9029	53.8513	61.8688	62.0626	59.8743	1.03655	2.20845	0.051786	-0.344087
AMIS_67790	33.2022	33.8763	37.8162	35.8412	33.1961	32.1606	34.9649	33.7326	1.03653	2.35666	0.051762	-0.372296
AMIS_44250	208.398	169.122	205.452	175.733	206.305	180.632	194.324	187.557	1.03608	4.59969	0.0511389	-0.662728
AMIS_4330	22.1821	18.7244	20.627	18.9435	22.0817	18.3736	20.5111	19.7996	1.03594	4.18001	0.0509347	-0.621177
nuoC2	102.992	83.1099	104.062	90.3769	96.6582	93.0676	96.7211	93.3676	1.03592	4.02715	0.0509095	-0.604998
iolA	112.3	75.2504	72.8456	78.9464	93.9229	78.5121	86.7987	83.7938	1.03586	9.7404	0.0508289	-0.988577
AMIS_4850	25.1988	27.0107	32.1634	16.3751	32.8475	32.2343	28.1243	27.1523	1.0358	12.5985	0.0507412	-1.10032
AMIS_51780	36.792	33.0225	34.4228	34.4555	36.1937	29.9953	34.7458	33.5482	1.0357	3.229	0.0506033	-0.509068
AMIS_17580	40.7974	39.3842	39.4859	40.2175	35.8238	39.5016	39.8891	38.5143	1.0357	1.3202	0.0506013	-0.120641
AMIS_48360	121.373	89.8712	87.2871	109.136	85.9601	93.1689	99.5103	96.0882	1.03561	7.95756	0.0504866	-0.90078
AMIS_66490	121.002	64.7515	71.4495	90.1915	83.0331	75.1483	85.7343	82.791	1.03555	13.251	0.0503983	-1.12225
AMIS_53700	45.0015	62.3324	47.7314	42.0824	52.2331	55.448	51.6884	49.9212	1.0354	7.98988	0.0501898	-0.90254
AMIS_77170	30.9075	26.8838	29.4627	29.5124	26.5355	28.2326	29.0847	28.0935	1.03528	2.36991	0.0500237	-0.374731
AMIS_64640	112.442	69.6796	82.6779	83.098	90.6329	82.0534	88.2665	85.2614	1.03525	9.15129	0.0499724	-0.961482
AMIS_8800	35.8762	25.261	19.4554	30.2698	21.8893	25.716	26.8642	25.9584	1.0349	12.575	0.049486	-1.09951
AMIS_58010	25.0864	27.8855	29.1831	27.9155	22.5427	28.9305	27.385	26.4629	1.03485	5.07898	0.0494153	-0.705776
AMIS_28900	10.2503	11.6354	13.0466	8.52038	10.7595	14.4772	11.6441	11.2524	1.03481	10.3552	0.049372	-1.01516
AMIS_5290	118.242	109.45	101.873	118.245	107.041	93.2431	109.855	106.177	1.03464	4.64169	0.0491341	-0.666676
AMIS_74880	81.1827	103.721	99.154	90.4865	86.9037	97.178	94.6859	91.5227	1.03456	4.6916	0.0490197	-0.671321
AMIS_72420	85.0196	94.0198	86.1772	86.7711	84.7031	84.8839	88.4055	85.4527	1.03455	1.17466	0.0490099	-0.0699104
AMIS_38190	703.338	519.919	531.959	579.805	583.275	533.684	585.072	565.588	1.03445	6.59182	0.0488629	-0.819005
AMIS_8250	7.12312	7.81796	4.79111	5.84874	8.62724	4.6008	6.5774	6.35893	1.03436	14.9243	0.0487339	-1.17389
AMIS_11490	28.4186	34.3388	27.4733	27.704	28.2493	31.2896	30.0769	29.0809	1.03425	4.86549	0.0485824	-0.687126
AMIS_78570	19.7814	22.4178	20.0276	23.5432	15.7908	20.8348	20.7423	20.0562	1.03421	7.42963	0.0485228	-0.870967
AMIS_51450	60.0083	83.6319	83.0435	65.1874	78.2944	75.7051	75.5612	73.0623	1.0342	7.37232	0.0485193	-0.867604
AMIS_11870	59.2995	43.2721	48.0711	41.7217	55.1484	48.7932	50.2142	48.5544	1.03418	7.77715	0.0484923	-0.890821
AMIS_26910	32.4677	34.7972	38.2636	27.9187	34.9543	39.2017	35.1762	34.0249	1.03384	6.75423	0.048007	-0.829576
AMIS_67370	72.8537	57.6961	59.3026	57.3013	67.2042	59.1687	63.2841	61.2247	1.03364	5.69729	0.0477289	-0.755668
AMIS_67590	58.5576	53.3124	66.4539	40.3016	64.2192	68.0083	59.4413	57.5097	1.03359	10.3921	0.04766	-1.0167
AMIS_49980	4.59192	3.60303	3.14224	2.77036	2.51167	5.68784	3.77906	3.65662	1.03348	18.4218	0.0475172	-1.26533
AMIS_66070	53.2892	42.6986	38.2354	39.4752	45.3691	45.0336	44.7411	43.2926	1.03346	7.05858	0.0474782	-0.848717
AMIS_12540	109.967	73.2254	70.7217	75.0704	98.2337	72.4737	84.6381	81.9259	1.03311	11.7393	0.0469876	-1.06964
AMIS_51680	33.005	22.8443	20.492	28.773	26.6496	18.4755	25.4471	24.6327	1.03306	13.0268	0.0469281	-1.11484
AMIS_44010	29.0888	24.1468	21.5484	23.22	25.538	23.6395	24.928	24.1325	1.03296	6.04396	0.0467899	-0.781322
AMIS_77540	268.575	265.033	248.627	252.887	243.484	260.926	260.745	252.432	1.03293	1.10705	0.0467424	-0.0441663
AMIS_79510	11.1417	15.0992	11.4799	15.4796	9.25328	11.802	12.5736	12.1783	1.03246	11.7832	0.0460823	-1.07126
AMIS_43510	45.4119	30.5588	32.4371	33.149	36.7605	35.1009	36.1359	35.0035	1.03235	8.90121	0.0459362	-0.949449
AMIS_13740	65.8839	46.6303	47.0573	53.5126	52.1706	48.9019	53.1905	51.5284	1.03226	8.1963	0.0458017	-0.913618
AMIS_8770	2218.43	2341.53	2499.54	2257.59	2286.24	2296.48	2353.17	2280.11	1.03204	1.50747	0.0455032	-0.178248
AMIS_41230	66.1003	58.2546	73.1584	66.889	59.1734	65.3249	65.8378	63.7958	1.03201	4.80381	0.0454546	-0.681585
AMIS_50800	154.168	125.871	138.357	143.472	135.762	126.201	139.465	135.145	1.03197	4.35521	0.0453992	-0.639009
AMIS_40910	21.2743	18.4253	12.9919	17.2819	17.5681	16.2185	17.5638	17.0229	1.03178	9.71982	0.0451334	-0.987658
AMIS_15090	298.846	242.543	261.368	264.767	257.723	255.697	267.585	259.396	1.03157	3.86773	0.0448459	-0.587456
AMIS_43860	466.314	291.908	345.255	368.434	366.264	335.167	367.825	356.622	1.03142	10.003	0.0446273	-1.00013
AMIS_75270	5.85734	4.63041	4.97012	4.01675	7.09418	3.87782	5.15262	4.99625	1.0313	15.3584	0.0444616	-1.18634
AMIS_1640	114.988	59.1359	80.8442	71.2763	90.7236	85.2622	84.9893	82.4207	1.03116	14.5869	0.0442738	-1.16396
AMIS_68460	46.4036	67.6672	43.5865	52.3888	53.1265	47.381	52.5524	50.9654	1.03114	10.4759	0.0442384	-1.02019
AMIS_8610	337.441	321.635	403.574	308.267	372.941	349.624	354.217	343.611	1.03087	6.17284	0.0438574	-0.790485
AMIS_55330	90.5206	90.777	88.8147	84.6038	81.658	95.7711	90.0375	87.3443	1.03083	2.74174	0.0438116	-0.438026
AMIS_67660	46.4166	39.6928	36.9243	43.1043	36.8931	39.3726	41.0112	39.79	1.03069	5.61468	0.0436132	-0.749325
AMIS_14090	60.8354	55.0687	50.3831	55.9367	52.9901	52.4136	55.4291	53.7801	1.03066	3.6609	0.0435705	-0.563588
AMIS_10940	905.623	558.1	512.784	653.852	630.34	633.843	658.836	639.345	1.03049	13.5716	0.0433246	-1.13263
AMIS_73770	24.694	18.4164	16.3082	17.4281	21.7259	18.5078	19.8062	19.2206	1.03047	10.2129	0.0433007	-1.00915
AMIS_65390	20.1992	19.433	17.9071	14.6601	16.4314	24.7496	19.1798	18.6137	1.03041	11.8935	0.0432223	-1.07531
AMIS_31860	67.0834	76.2022	78.8373	77.1184	69.7115	68.75	74.0409	71.86	1.03035	3.83001	0.0431354	-0.583199
AMIS_300	65.9899	63.7857	67.5988	68.5383	68.6674	54.5004	65.7915	63.902	1.02957	5.17847	0.0420389	-0.714201
AMIS_71590	9.44953	9.34986	7.4746	6.78968	8.3412	10.3913	8.758	8.50741	1.02946	10.3393	0.0418818	-1.01449
AMIS_1580	3.6263	4.41031	2.05135	4.52143	1.75681	3.52113	3.36265	3.26646	1.02945	21.33	0.0418731	-1.32899
AMIS_40490	70.9962	57.7341	48.1226	58.1411	57.4948	56.1806	58.951	57.2722	1.02931	8.30431	0.0416806	-0.919303
AMIS_33850	68.6002	58.3332	57.9687	61.0753	63.1727	55.4004	61.634	59.8828	1.02924	4.75517	0.0415851	-0.677166
AMIS_34770	13.3338	8.61505	7.07131	8.31257	11.6073	8.27583	9.67338	9.39858	1.02924	16.6554	0.0415772	-1.22156
AMIS_8840	632.601	805.61	836.902	699.216	721.791	789.485	758.371	736.831	1.02923	6.74506	0.0415704	-0.828986
AMIS_10640	46.1031	47.8166	46.1694	39.1004	49.6026	47.4103	46.6964	45.3711	1.02921	4.93006	0.0415379	-0.692852
AMIS_13030	1604.32	2079.27	1823.33	1697.24	1739.21	1915.07	1835.64	1783.84	1.02904	6.11966	0.0412965	-0.786727
AMIS_12910	76.9935	91.3832	81.1721	76.0473	75.2753	91.1988	83.183	80.8405	1.02898	5.93433	0.0412098	-0.773372
AMIS_17570	152.38	210.592	190.384	173.043	161.707	203.08	184.452	179.276	1.02887	8.51951	0.0410618	-0.930415
AMIS_54860	373.815	295.316	283.208	328.228	325.997	271.447	317.446	308.558	1.02881	8.02573	0.0409727	-0.904485
AMIS_29150	182.262	221.667	225.806	188.684	200.18	223.261	209.912	204.042	1.02877	6.06182	0.0409205	-0.782603
AMIS_19150	4.88914	6.5613	4.64927	6.93683	4.69639	4.01813	5.36657	5.21712	1.02865	15.3986	0.0407486	-1.18748
AMIS_56590	8.31109	8.4233	7.13616	6.41496	8.14872	8.64648	7.95685	7.73672	1.02845	7.60209	0.0404748	-0.880933
nadB	63.1078	63.9219	59.8067	58.7813	61.961	60.9396	62.2788	60.5607	1.02837	1.0063	0.0403603	-0.00272544
AMIS_62220	105.066	132.679	117.264	102.245	107.743	135.239	118.336	115.075	1.02834	8.31911	0.0403126	-0.920077
AMIS_39340	47.6408	52.6992	48.6776	51.8485	45.4269	47.6575	49.6725	48.311	1.02818	3.20992	0.0400975	-0.506494
AMIS_72220	261.763	253.947	263.348	246.618	246.687	264.41	259.686	252.571	1.02817	1.03995	0.0400762	-0.0170126
AMIS_24830	15.2305	12.6429	8.71823	12.3586	11.7121	11.5237	12.1972	11.8648	1.02802	12.1335	0.0398631	-1.08399
AMIS_14290	3.54071	2.90669	3.94327	2.86956	4.07395	3.16454	3.46355	3.36935	1.02796	10.6981	0.0397839	-1.02931
AMIS_5280	90.6435	118.998	132.083	102.984	113.375	116.094	113.908	110.818	1.02789	8.77087	0.0396845	-0.943043
AMIS_4790	30.9278	31.5961	31.4917	34.155	27.6123	29.7188	31.3385	30.4953	1.02765	4.5292	0.0393483	-0.656021
AMIS_18310	6.6921	5.95532	5.88619	6.10537	4.15145	7.78033	6.17787	6.01238	1.02752	14.0036	0.0391732	-1.14624
AMIS_33150	23.9936	16.2779	14.5424	20.5547	16.8035	15.9929	18.2713	17.7837	1.02742	14.3878	0.0390223	-1.158
AMIS_26560	9.75312	5.58201	6.89651	8.10708	6.94859	6.5836	7.41055	7.21309	1.02737	14.4548	0.0389621	-1.16001
AMIS_73060	61.7589	59.7766	60.9236	61.7194	56.8423	59.0506	60.8197	59.2041	1.02729	1.07767	0.0388422	-0.0324853
AMIS_62060	290.728	333.172	324.795	297.623	317.25	308.711	316.232	307.862	1.02719	2.96527	0.0387	-0.472064
AMIS_19950	5.33872	1.94789	1.13252	2.66262	1.29321	4.24136	2.80637	2.7324	1.02707	32.1639	0.0385404	-1.50737
AMIS_7720	889.453	796.175	808.471	800.372	817.088	811.453	831.366	809.638	1.02684	2.08442	0.0382075	-0.318985
AMIS_68020	76.4772	74.2632	70.4991	74.1373	73.4705	67.8618	73.7465	71.8232	1.02678	2.10801	0.0381244	-0.323872
AMIS_8370	20.1857	19.8489	20.651	13.3875	19.94	25.7799	20.2285	19.7025	1.0267	14.8499	0.0380164	-1.17172
AMIS_16060	38.8604	40.3065	39.3513	41.4135	38.985	35.0474	39.506	38.4819	1.02661	3.41421	0.0378921	-0.533291
AMIS_19370	80.2778	64.1479	61.9255	70.4173	67.5985	63.0302	68.7837	67.0153	1.02639	7.34082	0.0375766	-0.865745
AMIS_60090	102.377	69.156	70.7425	83.6318	80.2458	72.2857	80.7586	78.7211	1.02588	11.6796	0.0368654	-1.06743
agqD	26.5892	19.9182	21.6625	21.1408	20.0691	25.2568	22.7233	22.1556	1.02563	9.55772	0.0365061	-0.980354
AMIS_54040	131.958	142.576	152.46	149.107	145.553	121.683	142.332	138.781	1.02558	6.09353	0.0364463	-0.784869
AMIS_54350	138.697	202.339	183.537	152.016	158.545	201.049	174.858	170.537	1.02534	11.9571	0.036099	-1.07763
AMIS_65730	121.704	165.711	174.675	145.393	136.849	168.481	154.03	150.241	1.02522	10.6591	0.0359329	-1.02772
AMIS_76340	695.968	931.94	920.812	808.098	793.638	885.401	849.573	829.046	1.02476	8.36915	0.0352868	-0.922682
AMIS_55430	151.3	103.95	120.114	129.719	123.405	113.171	125.121	122.098	1.02476	10.2701	0.0352862	-1.01158
AMIS_77790	62.6078	63.7862	64.6623	63.9029	58.6356	63.9048	63.6854	62.1478	1.02474	1.69816	0.0352613	-0.229978
AMIS_800	154.793	140.761	135.695	142.851	134.363	143.626	143.75	140.28	1.02473	3.39793	0.0352484	-0.531214
AMIS_58120	18.0239	11.9296	11.9646	16.0522	12.0287	12.8255	13.9727	13.6355	1.02473	15.2111	0.0352474	-1.18216
AMIS_74590	117.492	136.426	122.055	117.256	123.855	125.8	125.324	122.304	1.0247	3.94357	0.035197	-0.595889
AMIS_3780	36.1203	23.4489	29.5101	30.1256	28.3767	28.4373	29.6931	28.9799	1.02461	11.0843	0.0350742	-1.04471
AMIS_12900	70.3101	50.5341	59.0046	61.2269	60.2025	54.1075	59.9496	58.5123	1.02456	9.12548	0.0350108	-0.960256
AMIS_10300	30.6646	23.6373	18.6292	26.3869	22.4931	22.3029	24.3104	23.7276	1.02456	13.6828	0.0350052	-1.13618
AMIS_69600	115.086	110.855	112.302	117.092	102.961	110.123	112.748	110.059	1.02443	2.67017	0.0348258	-0.426539
AMIS_27220	9.49106	10.3118	13.6908	12.465	11.1887	9.04824	11.1646	10.9006	1.02421	13.1905	0.0345147	-1.12026
AMIS_79080	235.593	240.784	245.5	242.728	243.791	218.362	240.626	234.96	1.02411	2.57649	0.0343737	-0.411029
AMIS_60270	27.0046	23.2445	23.1966	25.1343	24.2999	22.2848	24.4819	23.9064	1.02408	5.38327	0.0343227	-0.731046
AMIS_19680	3.54572	5.88041	2.73513	2.81333	3.51363	5.54845	4.05375	3.95847	1.02407	23.6757	0.0343159	-1.3743
AMIS_36580	495.689	300.234	322.359	375.962	380.928	335.237	372.761	364.042	1.02395	15.6942	0.0341447	-1.19574
AMIS_73730	34.664	43.5809	32.7067	32.7469	36.1884	39.4218	36.9839	36.119	1.02394	9.52251	0.0341373	-0.978752
AMIS_10450	6.02961	14.6664	10.659	13.783	4.86855	11.9756	10.4517	10.209	1.02377	25.5071	0.0338863	-1.40666
AMIS_240	210.081	183.294	163.082	209.424	185.3	148.826	185.486	181.183	1.02375	11.0084	0.0338589	-1.04172
AMIS_30420	11.7537	9.80696	9.56749	9.20201	11.2561	9.95306	10.3761	10.1371	1.02358	8.05278	0.0336197	-0.905946
AMIS_16010	136.671	160.093	164.011	140.368	150.676	159.214	153.592	150.086	1.02336	5.98194	0.0333142	-0.776842
AMIS_11040	237.073	233.996	205.234	243.993	196.845	220.279	225.434	220.372	1.02297	7.05083	0.0327675	-0.84824
AMIS_7950	194.434	127.726	156.995	165.093	163.661	139.723	159.718	156.159	1.02279	12.4307	0.0325147	-1.0945
AMIS_58860	35.424	38.4994	17.5873	27.2527	28.2985	33.9309	30.5036	29.8274	1.02267	20.0167	0.0323419	-1.30139
AMIS_16840	169.597	235.73	207.559	228.308	181.143	190.013	204.295	199.821	1.02239	11.3563	0.0319446	-1.05524
AMIS_71480	48.4097	40.2107	43.8101	43.8225	45.2074	40.5164	44.1435	43.1821	1.02226	5.9182	0.0317687	-0.772189
AMIS_63430	26.9746	21.9551	20.6879	24.8367	22.1155	21.1553	23.2059	22.7025	1.02217	9.35196	0.0316387	-0.970903
AMIS_42320	19.6149	19.2384	2.68448	11.8339	14.5606	14.2426	13.8459	13.5457	1.02216	29.7386	0.0316268	-1.47332
AMIS_16430	1003.6	688.737	791.228	816.159	812.155	801.44	827.854	809.918	1.02215	11.026	0.0316012	-1.04242
flgC	2143.32	2714.51	2577.43	2360.08	2355.55	2559.36	2478.42	2425	1.02203	7.2674	0.0314389	-0.861379
AMIS_33640	7.79494	4.97711	9.09457	7.04633	6.60865	7.74089	7.28887	7.13195	1.022	16.7844	0.0313987	-1.22491
AMIS_15070	154.572	129.706	125.776	132.191	137.385	131.732	136.685	133.769	1.02179	6.61555	0.0311054	-0.820566
AMIS_63700	35.747	25.6663	21.6225	30.7879	27.2987	23.1909	27.6786	27.0925	1.02163	16.9114	0.0308769	-1.22818
AMIS_65590	6.13437	6.9793	7.13616	3.20748	10.0661	6.55036	6.74994	6.60797	1.02149	24.2195	0.0306687	-1.38417
AMIS_23130	24.6209	17.722	19.1861	18.4817	23.1256	18.6287	20.5097	20.0787	1.02146	12.8437	0.0306393	-1.10869
AMIS_61370	34.5573	35.7345	42.497	31.4311	36.7996	42.2202	37.5963	36.817	1.02117	10.8484	0.03022	-1.03536
AMIS_72530	2.06037	2.66244	3.5512	3.05064	2.49544	2.5576	2.758	2.70123	1.02102	17.1351	0.0300092	-1.23389
AMIS_17260	8.57769	4.9553	7.73332	5.34752	7.532	7.95033	7.08877	6.94328	1.02095	18.7999	0.0299172	-1.27415
AMIS_23750	4.24377	4.96277	2.42373	4.37552	3.55839	3.45792	3.87676	3.79728	1.02093	20.1332	0.0298855	-1.30391
AMIS_7710	1032.86	1263.2	1203.15	1080.13	1139.03	1208.6	1166.4	1142.59	1.02084	6.90936	0.0297616	-0.839438
AMIS_14350	39.8116	53.9843	50.4778	45.6449	46.0013	49.6845	48.0912	47.1102	1.02082	9.70007	0.0297332	-0.986775
AMIS_76680	560.453	292.962	300.583	417.248	377.922	335.317	384.666	376.829	1.0208	22.0774	0.0296962	-1.34395
AMIS_24140	59.1263	34.2504	33.1261	48.9256	38.9579	36.0516	42.1676	41.3117	1.02072	21.1897	0.0295832	-1.32613
AMIS_7000	64.0955	64.4352	53.9678	65.7507	57.2876	55.7611	60.8328	59.5998	1.02069	7.90989	0.0295421	-0.89817
AMIS_27680	19.3569	15.2487	16.3315	18.1012	18.116	13.6889	16.979	16.6354	1.02066	11.8028	0.0295	-1.07198
AMIS_21970	73.1	77.2326	66.2724	74.8504	72.2137	65.1581	72.2017	70.7407	1.02065	6.12859	0.0294917	-0.787361
AMIS_40750	42.3715	52.1494	45.7491	47.769	47.0165	42.6656	46.7567	45.817	1.02051	7.34932	0.0292883	-0.866247
AMIS_65550	29.5942	27.8124	27.6797	27.8422	29.0005	26.5391	28.3621	27.7939	1.02044	2.87757	0.0291937	-0.459026
AMIS_14890	113.326	89.4192	85.3833	93.345	105.19	83.8501	96.0429	94.1284	1.02034	11.7629	0.029049	-1.07051
AMIS_58130	13.5335	9.44892	9.56961	11.5619	9.56153	10.7849	10.8507	10.6361	1.02017	14.8196	0.0288142	-1.17084
AMIS_56940	123.858	103.454	106.456	118.487	106.905	101.793	111.256	109.062	1.02013	7.71897	0.028746	-0.887559
AMIS_14060	174.903	155.226	153.054	171.235	148.255	154.171	161.061	157.887	1.0201	6.42474	0.0287151	-0.807856
AMIS_25020	159.499	225.149	197.761	191.158	198.53	181.355	194.136	190.347	1.0199	11.1019	0.028433	-1.0454
AMIS_78070	155.675	135.083	143.813	139.96	146.509	139.635	144.857	142.035	1.01987	4.43833	0.0283883	-0.647219
AMIS_16000	90.3987	97.4139	90.6923	86.3813	85.4688	101.281	92.835	91.0437	1.01967	6.5694	0.0281087	-0.817526
iolE	67.9939	55.2681	52.5487	57.7256	65.1778	49.5391	58.6036	57.4808	1.01953	12.309	0.0279078	-1.09022
AMIS_29770	3.71182	2.77805	2.42276	2.67004	3.80398	2.26836	2.97088	2.91413	1.01947	20.7936	0.0278255	-1.31793
AMIS_68550	170.468	175.818	164.264	151.075	172.728	177.031	170.183	166.944	1.0194	5.48501	0.0277207	-0.739177
AMIS_19630	1.80282	2.50582	1.63902	1.6056	2.18351	2.04608	1.98256	1.94506	1.01927	17.5875	0.0275431	-1.2452
AMIS_2700	1.6149	1.65393	1.62271	1.48365	1.85296	1.46302	1.63051	1.59988	1.01915	8.71034	0.0273634	-0.940035
AMIS_4320	11.4363	9.27259	7.1882	12.675	10.7732	3.92589	9.29904	9.12467	1.01911	27.3242	0.0273084	-1.43655
AMIS_36560	51.2517	31.7679	44.0763	42.6842	41.9419	40.0882	42.3653	41.5714	1.0191	15.5506	0.0272896	-1.19175
AMIS_50860	62.8919	71.2068	67.4442	60.0037	71.543	66.2515	67.181	65.9327	1.01893	6.93399	0.0270578	-0.840984
copC	584.758	318.786	407.447	399.241	493.045	394.568	436.997	428.951	1.01876	20.5613	0.0268082	-1.31305
AMIS_42290	57.464	44.703	48.0461	51.4773	51.1014	44.8984	50.0711	49.159	1.01855	10.1851	0.0265199	-1.00796
AMIS_55340	36.139	29.1684	27.8773	31.1322	29.0475	31.3208	31.0616	30.5002	1.01841	10.1379	0.0263138	-1.00595
AMIS_27000	11.0815	8.08636	8.22757	10.0172	7.71732	9.17051	9.13179	8.96834	1.01823	15.6199	0.0260568	-1.19368
AMIS_18560	4.23299	3.72252	4.28255	3.49152	3.78597	4.74256	4.07935	4.00668	1.01814	12.1763	0.0259318	-1.08552
AMIS_63980	355.357	335.684	327.609	329.917	324.806	345.847	339.55	333.523	1.01807	3.03441	0.025835	-0.482074
AMIS_6260	74.5778	58.3367	51.573	57.3487	66.4511	57.4215	61.4958	60.4071	1.01802	14.8901	0.0257707	-1.1729
AMIS_48180	49.6501	44.1057	37.373	43.5053	43.3687	41.9592	43.7096	42.9444	1.01782	9.9521	0.0254805	-0.997915
AMIS_64530	88.4065	74.6261	63.5174	76.2338	70.5447	75.82	75.5167	74.1995	1.01775	11.9788	0.0253855	-1.07841
AMIS_20870	5.05299	6.73073	4.08343	4.80022	7.28569	3.5046	5.28905	5.19683	1.01774	24.8099	0.0253754	-1.39463
AMIS_48370	103.38	104.953	113.368	113.605	105.048	97.4425	107.233	105.365	1.01773	6.25838	0.0253529	-0.796462
AMIS_74000	331.554	417.088	390.592	389.729	359.417	370.307	379.745	373.151	1.01767	8.50599	0.0252713	-0.929725
AMIS_73720	44.1899	49.8399	44.9412	42.0238	46.6527	47.8858	46.3237	45.5208	1.01764	6.56099	0.0252245	-0.816969
AMIS_73120	16.7098	19.4125	16.6653	19.7461	18.4259	13.7044	17.5959	17.2922	1.01756	14.6213	0.0251204	-1.16499
AMIS_26170	6.17634	6.64494	5.03923	5.18332	6.47354	5.8976	5.9535	5.85149	1.01743	12.5288	0.0249352	-1.09791
AMIS_50000	22.9914	23.4475	23.8781	22.6945	24.2205	22.1978	23.439	23.0376	1.01742	2.84434	0.024921	-0.453981
AMIS_62030	76.1312	96.2219	80.2217	79.4133	84.9752	83.8938	84.1916	82.7608	1.01729	9.46234	0.0247286	-0.975999
AMIS_51080	117.452	136.909	146.903	137.695	131.538	125.221	133.755	131.485	1.01726	8.62101	0.0246924	-0.935558
AMIS_42430	73.8509	61.0236	73.9078	73.1277	69.0798	63.0527	69.5941	68.4201	1.01716	9.41269	0.0245452	-0.973714
AMIS_510	142.787	114.478	109.991	116.368	119.801	124.897	122.419	120.355	1.01714	10.8871	0.0245229	-1.03691
AMIS_37390	531.052	228.16	284.112	413.761	370.688	241.357	347.774	341.935	1.01708	28.517	0.0244283	-1.4551
AMIS_55020	67.5797	64.1711	66.7081	62.3948	66.2856	66.4605	66.153	65.047	1.017	2.48474	0.0243242	-0.395282
AMIS_68110	14.0077	9.42001	10.4876	12.534	10.7781	10.0374	11.3051	11.1165	1.01696	17.3143	0.0242685	-1.23841
AMIS_30830	102.503	115.575	104.191	108.369	110.44	98.1168	107.423	105.642	1.01686	6.58201	0.0241235	-0.818358
AMIS_11320	221.945	172.32	168.094	200.32	183.405	169.318	187.453	184.347	1.01685	13.4164	0.024105	-1.12764
AMIS_52990	8.63302	8.90463	8.11354	8.17521	9.52949	7.52412	8.5504	8.40961	1.01674	9.59269	0.0239527	-0.98194
AMIS_48070	49.4291	62.6871	71.1406	42.7231	75.4072	62.1664	61.0856	60.0989	1.01642	21.8809	0.0234937	-1.34006
[truncated: 6,056 more rows]

## Sheet: Fig. 5
Fig. 5s
Time	20 min		60 min
Strain	wild-type	DrsdKDrsdR	wild-type	DrsdKDrsdR
CFU	185000	4710000	51100000	86600000
	383000	6390000	69700000	92200000
	412000	7760000	62600000	81500000
Mean	326667	6.28667e+06	6.11333e+07	8.67667e+07
Standard error	71326.3	881974	5.4192e+06	3.08995e+06
Fig. 5t
Strain	wild-type::pTYM19-Apra	ΔrsdKDrsdR::pTYM19-Apra	ΔrsdKDrsdR/rsdKR+
CFU	1400	33000	8100
	3800	59000	2700
	4300	114000	2100
Mean	3166.67	68666.7	4300
Standard error	895.048	23877	1907.88
Fig. 5u
Strain	wild-type::pTYM19-Apra	wild-type/rsdKR+
CFU	5650000	384000
	6160000	383000
	5140000	404000
Mean	5650000	390333
Standard error	294449	6839.43

## Sheet: Fig. 6
H2O2 concentration	0			0.0003
Strain	wild-type::pTYM19-Apra	DssdA::pTYM19-Apra	DssdA/ssdA+	wild-type::pTYM19-Apra	DssdA::pTYM19-Apra	DssdA/ssdA+
CFU	1080000	3380000	2930000	227000	233	790000
	1870000	2990000	3490000	661000	112	1670000
	1360000	2370000	2420000	883000	225	1330000
Mean	1.43667e+06	2.91333e+06	3210000	590333	190	1.26333e+06
Standard error	231253	294071	280000	192639	39.0683	256212

## Sheet: Fig. S1
	Sporangiospore						Sporangiospore
Time	0 min	30 min	60 min	90 min		Time	30 min	60 min	90 min
CFU	33000000	12000000	220000	2800		Survival rate	24.3243	0.445946	0.00567568
	74000000	26000000	150000	4700			52.7027	0.304054	0.00952703
	41000000	10000000	100000	2000			20.2703	0.202703	0.00405405
						Mean	32.4324	0.317568	0.00641892
						Standard error	17.6712	0.122183	0.00281117
	Zoospore						Zoospore
Time	0 min	30 min	60 min	90 min		Time	30 min	60 min	90 min
CFU	29800000000	104000	9100	440		Survival rate	0.000552212	4.83186e-05	2.33628e-06
	12900000000	61000	12100	480			0.000323894	6.42478e-05	2.54867e-06
	13800000000	90000	7800	700			0.000477876	4.14159e-05	3.71681e-06
						Mean	0.000451327	5.13274e-05	2.86726e-06
						Standard error	0.000116452	1.17095e-05	7.43363e-07

## Sheet: Fig. S2
Strain	wild-type	MT-11	MT-12	MT-13	MT-14	MT-19	MT-20	MT-21	MT-22	MT-23	MT-24	MT-27
CFU	34000000	14200000	50000	5400000	4800000	0	80000	9500000	12400000	12100000	8700000	5900000
	22200000	10700000	80000	7400000	6000000	10000	90000	7500000	1600000	11000000	11500000	8700000
	16000000	6600000	30000	7800000	5900000	0	20000	15800000	7100000	12900000	20200000	5700000
Mean	2.40667e+07	10500000	53333.3	6.86667e+06	5.56667e+06	3333.33	63333.3	1.09333e+07	7.03333e+06	12000000	1.34667e+07	6.76667e+06
Standar error	5.27931e+06	2.19621e+06	14529.7	742369	384419	3333.33	21858.1	2.50089e+06	3.11787e+06	550757	3.46234e+06	968389

## Sheet: Fig. S5
wild-type
	Day 7	Day 14	Day 19	Day 28	Day 35	Day 42	Day 49	Day 56
CFU	118000000	90000000	124000000	59400000	52800000	262000000	186000000	346000000
	157000000	95000000	251000000	87700000	63300000	336000000	190000000	324000000
	156000000	199000000	155000000	82600000	55400000	193000000	292000000	291000000
Mean	1.43667e+08	128000000	1.76667e+08	7.65667e+07	5.71667e+07	2.63667e+08	2.22667e+08	3.20333e+08
Standard error	1.28366e+07	3.55293e+07	3.82288e+07	8.70868e+06	3.15718e+06	4.1289e+07	3.46859e+07	1.59826e+07
ΔsipA
	Day 7	Day 14	Day 19	Day 28	Day 35	Day 42	Day 49	Day 56
CFU	1620000	77000	24500	36900	3850	94600	23700	10100
	870000	99000	76000	47300	9800	28000	29600	19700
	2570000	97000	43600	15600	3770	27600	30900	28600
Mean	1.68667e+06	91000	48033.3	33266.7	5806.67	50066.7	28066.7	19466.7
Standard error	491878	7023.77	15031.1	9329.58	1996.8	22267	2215.35	5341.76
ΔssdA
	Day 7	Day 14	Day 19	Day 28	Day 35	Day 42	Day 49	Day 56
CFU	328000000	381000000	426000000	260000000	126000000	541000000	239000000	162000000
	319000000	375000000	369000000	270000000	122000000	401000000	361000000	438000000
	227000000	463000000	365000000	254000000	287000000	403000000	269000000	296000000
Mean	2.91333e+08	4.06333e+08	3.86667e+08	2.61333e+08	1.78333e+08	4.48333e+08	2.89667e+08	2.98667e+08
Standard error	3.22714e+07	2.83862e+07	1.97005e+07	4.66667e+06	5.43456e+07	4.63369e+07	3.6703e+07	7.96855e+07
ΔsipAΔssdA
	Day 7	Day 14	Day 19	Day 28	Day 35	Day 42	Day 49	Day 56
CFU	273000000	338000000	488000000	352000000	140000000	380000000	287000000	271000000
	299000000	399000000	476000000	275000000	202000000	428000000	392000000	414000000
	312000000	383000000	518000000	326000000	123000000	419000000	289000000	294000000
Mean	2.94667e+08	3.73333e+08	494000000	3.17667e+08	155000000	409000000	3.22667e+08	3.26333e+08
Standard error	1.14649e+07	1.82605e+07	1.249e+07	2.26151e+07	2.40069e+07	1.47309e+07	3.46715e+07	4.43333e+07

## Sheet: Fig. S6
pKT25	sipA	sipA (S229P)	sipA	sipA (S229P)	sipA_N	sipA_C	sipA_C (S229P)	sipA	sipA	sipA_C	sipA_C (S229P)	sipA_C	sipA (S229P)	sipA	sipA (S229P)	sipA_N	sipA_C	sipA_C (S229P)	-	-	-	-	-	-
pUT18C	ssdA	ssdA	ssdA (S100P)	ssdA (S100P)	ssdA	ssdA	ssdA	ssdA_N	ssdA_C	ssdA_C	ssdA_C	ssdA_N	ssdA (L372P)	-	-	-	-	-	ssdA	ssdA (S100P)	ssdA_N	ssdA_C	ssdA (L372P)	-
Miller unit	1162.1	47.3	1503	87	46.3	1312.4	51.8	45.3	125.3	1412	49.5	44.3	5.7	41.9	48.5	41.9	45.9	48.6	46	87	46.4	46.2	7.3	47
	504.5	48.4	1628	112	45.4	1258.8	51	45.1	597.2	1442	51.2	45.7	8.1	44.6	50.1	44.6	44.9	50.4	46.1	103	46	46	6.4	45.7
	772.3	47.6	1625	189	45.9	1380.7	51.7	45.7	388	1300.5	48.9	45.7	11.87	44.3	47.9	44.3	47.4	44.4	44.8	120	46.2	42.7	7.5	44.6
Mean	812.967	47.7667	1585.33	129.333	45.8667	1317.3	51.5	45.3667	370.167	1384.83	49.8667	45.2333	8.55667	43.6	48.8333	43.6	46.0667	47.8	45.6333	103.333	46.2	44.9667	7.06667	45.7667
Standard error	190.919	0.328295	41.1758	30.6938	0.260342	35.2747	0.251661	0.176383	136.517	43.0468	0.688799	0.466667	1.7957	0.8544	0.656591	0.8544	0.726483	1.77764	0.417665	9.52774	0.11547	1.1348	0.338296	0.693622

## Sheet: Fig. S8
Fig. S8a
sipA
	V1	S1	S3	S6	S15	D0	D15	D60
RPKM	9.27051	62.5963	79.523	81.6027	42.907	66.5821	65.3884	100.579
	12.3093	72.612	85.1607	62.7843	1.16292	67.9047	79.7288	78.7925
	12.024	58.1597	60.6244	60.6532	38.5876	73.071	66.5537	82.6144
Mean	11.2013	64.456	75.1027	68.3467	27.5525	69.1859	70.557	87.3285
Standard error	0.968882	4.27438	7.41984	6.65648	13.2536	1.9797	4.59822	6.7163
ssdA
	V1	S1	S3	S6	S15	D0	D15	D60
RPKM	18.4367	175.998	223.719	263.091	165.43	244.054	167.687	286.524
	33.1326	183.067	250.107	244.831	6.95378	261.513	203.036	230.844
	25.8497	150.813	215.179	256.746	161.866	260.653	167.169	237.185
Mean	25.8063	169.959	229.669	254.89	111.417	255.407	179.298	251.518
Standard error	4.2424	9.78809	10.5126	5.35229	52.2416	5.68179	11.8702	17.5988
Fig. S8b
AMIS_68780
	V1	S1	S3	S6	S15	D0	D15	D60
RPKM	19.7397	379.341	462.104	408.304	194.151	327.772	531.543	930.852
	33.936	446.955	528.675	334.696	7.53322	574.602	611.682	952.853
	28.264	339.715	361.931	379.113	171.023	446.807	706.885	832.066
Mean	27.3132	388.67	450.903	374.038	124.236	449.727	616.704	905.257
Standard error	4.1256	31.307	48.4596	21.4	58.732	71.2685	50.6791	37.1425
Fig. S8c
AMIS_4840
	V1	S1	S3	S6	S15	D0	D15	D60
RPKM	20.019	41.4059	57.7716	99.2655	204.14	94.5314	74.4107	219.266
	16.4018	40.7274	55.6131	119.294	8.99096	135.796	98.1025	138.052
	20.9007	32.3683	47.556	105.569	212.505	122.539	95.6012	133.846
Mean	19.1072	38.1672	53.6469	108.043	141.879	117.622	89.3715	163.722
Standard error	1.37643	2.90605	3.10855	5.91242	66.4877	12.1631	7.51513	27.7989
AMIS_25220
	V1	S1	S3	S6	S15	D0	D15	D60
RPKM	6.61405	6.56219	48.8392	148.038	176.986	186.102	131.553	147.547
	3.5285	6.50366	44.7994	100.934	21.7792	168.116	117.173	159.995
	5.53806	6.47026	52.5977	110.662	162.77	153.624	189.931	111.808
Mean	5.22687	6.51204	48.7454	119.878	120.512	169.281	146.219	139.783
Standard error	0.90421	0.0268643	2.25166	14.3573	49.5365	9.3939	22.2466	14.442
AMIS_37880
	V1	S1	S3	S6	S15	D0	D15	D60
RPKM	4.9818	62.0202	152.682	81.6498	44.6643	92.1341	108.708	145.609
	9.8072	65.2849	134.473	93.8413	1.0894	89.9019	118.973	160.508
	11.0086	34.6585	113.539	79.8427	39.7428	91.1484	144.579	124.038
Mean	8.59921	53.9879	133.564	85.1113	28.4989	91.0614	124.087	143.385
Standard error	1.84166	9.71053	11.3087	4.39608	13.7782	0.645847	10.6663	10.5864
AMIS_40720
	V1	S1	S3	S6	S15	D0	D15	D60
RPKM	4.26598	65.1888	130.396	85.416	30.5017	82.9197	100.048	284.092
	8.60989	73.3242	139.08	68.6493	0.990249	123.74	145.887	175.69
	6.45665	51.2794	90.8451	82.0657	27.8739	86.2419	130.772	214.435
Mean	6.44417	63.2641	120.107	78.7103	19.7886	97.6338	125.569	224.739
Standard error	1.25399	6.43612	14.8442	5.12264	9.42974	13.0882	13.4857	31.7143
AMIS_44070
	V1	S1	S3	S6	S15	D0	D15	D60
RPKM	9.47489	34.2379	34.7924	28.0018	16.8259	30.2444	32.1314	46.8951
	9.79018	35.1027	31.6608	18.8464	1.126	25.7955	35.0046	38.7118
	10.316	24.4343	26.9368	23.0536	15.2723	23.7136	29.3981	32.5315
Mean	9.86035	31.2583	31.13	23.3006	11.0747	26.5845	32.178	39.3795
Standard error	0.245325	3.42113	2.2832	2.64583	4.99455	1.92612	1.61864	4.15986
AMIS_47890
	V1	S1	S3	S6	S15	D0	D15	D60
RPKM	15.7084	84.0989	101.916	177.79	152.734	278.786	206.141	334.445
	21.2955	81.7114	103.578	139.874	6.95469	307.663	177.906	219.262
	27.307	84.8912	114.798	165.255	152.813	216.599	212.089	226.619
Mean	21.437	83.5671	106.764	160.973	104.167	267.682	198.712	260.109
Standard error	3.34899	0.955663	4.04563	11.1528	48.6063	26.8676	10.5437	37.2288
AMIS_55880
	V1	S1	S3	S6	S15	D0	D15	D60
RPKM	7.10617	26.3217	37.0679	20.8545	14.6518	17.5984	13.3881	20.0868
	7.44905	30.233	42.0984	22.2939	1.126	18.0865	22.378	32.1226
	5.89485	27.8704	22.8963	14.8923	11.5633	16.0975	17.1236	28.4465
Mean	6.81669	28.1417	34.0209	19.3469	9.1137	17.2608	17.6299	26.8853
Standard error	0.471428	1.13722	5.74873	2.26575	4.09215	0.598462	2.60747	3.56105
AMIS_79060
	V1	S1	S3	S6	S15	D0	D15	D60
RPKM	6.63433	54.9346	125.549	182.593	168.077	322.166	236.346	227.55
	8.54915	54.5457	111.775	197.821	6.04035	185.014	169.41	274.121
	8.90492	55.3579	90.2842	168.089	162.282	225.583	286.092	171.664
Mean	8.02946	54.9461	109.203	182.835	112.133	244.254	230.616	224.445
Standard error	0.705089	0.23452	10.2611	8.58379	53.0728	40.6782	33.8048	29.6176
Fig. S8d
AMIS_10550
	V1	S1	S3	S6	S15	D0	D15	D60
RPKM	2.05705	22.2646	34.1318	28.0508	32.8956	37.2749	33.0383	63.1912
	4.46943	31.5011	35.0965	35.9691	5.70036	39.138	37.88	47.4117
	3.31585	18.5166	27.9469	28.9011	29.6173	36.4791	43.6425	46.1234
Mean	3.28078	24.0941	32.3918	30.9736	22.7378	37.6307	38.1869	52.2421
Standard error	0.696615	3.85832	2.23979	2.50974	8.57111	0.787913	3.06501	5.48718
AMIS_11150
	V1	S1	S3	S6	S15	D0	D15	D60
RPKM	15.0066	36.0334	82.1252	50.0242	36.4682	77.1947	62.9805	76.5164
	12.9936	37.6463	72.0465	57.4538	1.58452	53.5993	58.2989	87.8658
	16.9735	23.4188	53.4571	43.6073	31.2216	48.1909	81.0986	64.2865
Mean	14.9912	32.3662	69.2096	50.3618	23.0914	59.6616	67.4593	76.2229
Standard error	1.14893	4.49785	8.39646	4.00071	10.8596	8.90446	6.95224	6.80835
AMIS_15850
	V1	S1	S3	S6	S15	D0	D15	D60
RPKM	0.860733	10.4186	35.7276	52.8947	25.4525	61.3611	70.0699	119.525
	1.83675	12.0826	40.5352	57.5215	4.12994	83.4181	88.6863	67.1731
	3.0524	8.12733	40.2945	58.67	25.4189	71.8521	73.628	74.8669
Mean	1.91663	10.2095	38.8524	56.3621	18.3338	72.2104	77.4614	87.1883
Standard error	0.633939	1.14657	1.56397	1.7651	7.10194	6.36984	5.70567	16.3201
AMIS_31210
	V1	S1	S3	S6	S15	D0	D15	D60
RPKM	1.84804	29.7035	24.7537	19.049	4.37885	14.4199	27.3681	65.4601
	3.74643	33.8375	30.6221	13.6278	0.521602	32.9639	34.7472	39.8716
	1.91149	23.8167	23.5004	15.746	4.64906	16.5175	31.1675	48.3057
Mean	2.50199	29.1193	26.2921	16.1409	3.18317	21.3004	31.0943	51.2125
Standard error	0.622491	2.90748	2.19506	1.57736	1.33307	5.86306	2.1305	7.52839
AMIS_38150
	V1	S1	S3	S6	S15	D0	D15	D60
RPKM	2.45443	1.75333	3.61274	1.15654	1.11661	1.21873	1.0203	1.38487
	3.56158	2.7963	4.28106	1.80994	0.554202	1.16747	0.984505	0.60809
	4.06192	4.00875	3.31449	1.65645	0	0.511162	0.447506	1.31602
Mean	3.35931	2.85279	3.7361	1.54098	0.556937	0.965788	0.817437	1.10299
Standard error	0.474934	0.651695	0.285759	0.197259	0.32234	0.227794	0.185254	0.248249
AMIS_39380
	V1	S1	S3	S6	S15	D0	D15	D60
RPKM	5.2794	22.0855	26.6758	18.6576	21.2617	22.8686	12.7121	13.2392
	6.87036	23.2067	25.391	23.6406	2.14963	17.4445	12.2805	12.7224
	6.24074	19.8781	21.8945	15.7413	20.788	20.5779	11.5719	13.0192
Mean	6.13017	21.7234	24.6538	19.3465	14.7331	20.297	12.1882	12.9936
Standard error	0.462588	0.977793	1.42861	2.30621	6.29322	1.57208	0.332369	0.149719
AMIS_58000
	V1	S1	S3	S6	S15	D0	D15	D60
RPKM	2.24405	37.8003	56.6662	35.3123	21.9304	45.6909	46.9878	75.0322
	2.41207	42.6779	54.6815	33.2493	2.15816	47.0447	48.2564	63.696
	5.60011	22.3133	44.5954	30.8503	20.1449	39.4649	57.2808	55.7045
Mean	3.41874	34.2638	51.981	33.1373	14.7445	44.0668	50.8416	64.8109
Standard error	1.09176	6.13893	3.737	1.28931	6.31423	2.33391	3.24032	5.6072
AMIS_63160
	V1	S1	S3	S6	S15	D0	D15	D60
RPKM	9.81154	83.1866	106.257	58.4134	40.8789	53.042	51.1545	40.1375
	19.203	97.9094	100.26	59.5017	0.671336	45.0783	49.4923	60.4432
	15.8743	71.424	72.449	46.3513	31.3925	53.8359	50.3541	59.9585
Mean	14.9629	84.1733	92.9888	54.7554	24.3142	50.6521	50.3336	53.5131
Standard error	2.74912	7.66157	10.4148	4.21381	12.1345	2.79628	0.479933	6.68924

[truncated: 1 more sheets: Fig. S10]
